# Supplementary material for: Selective lipid recruitment by an archaeal DPANN symbiont from its host
Source: Nat Commun. 2024 Apr 22;15:3405. doi: 10.1038/s41467-024-47750-2 (PMC11035636; doi:10.1038/s41467-024-47750-2)
Supplement: Supplementary file 4 — Supplementary Data 1 [file 41467_2024_47750_MOESM4_ESM.xlsx]

## Sheet: Supplementary Data 1
Supplementary Data 1 FISH based cell size and shape statistics. Channel 1 (C1) represents Hrr. lacusprofundi 16s rRNA positive cells, Channel 2 (C2) represents Ca. Nha. antarcticus 16s rRNA positive cells.
Cell	Channel	Replicate	Infected	ID	ID2	Timepoint	Image	Area	Mean	Min	Max	Major	Minor	Angle	Circ.	AR	Round	Solidity
1	C2	M	T	C2_T_12	C2_T	12	1	0.966	255	255	255	1.169	1.052	85.878	0.81	1.112	0.9	0.917
2	C2	M	T	C2_T_12	C2_T	12	1	0.966	255	255	255	1.252	0.982	31.913	0.67	1.275	0.784	0.847
3	C2	M	T	C2_T_12	C2_T	12	1	0.198	255	255	255	0.58	0.435	153.592	0.838	1.335	0.749	0.852
4	C2	M	T	C2_T_12	C2_T	12	1	1.625	255	255	255	1.821	1.136	165.695	0.702	1.602	0.624	0.919
5	C2	M	T	C2_T_12	C2_T	12	1	0.255	255	255	255	0.643	0.504	32.064	0.935	1.275	0.784	0.909
6	C2	M	T	C2_T_12	C2_T	12	1	0.135	255	255	255	0.453	0.379	34.996	0.798	1.197	0.836	0.811
7	C2	M	T	C2_T_12	C2_T	12	1	0.558	255	255	255	0.87	0.816	162.161	0.946	1.066	0.938	0.932
8	C2	M	T	C2_T_12	C2_T	12	1	0.234	255	255	255	0.627	0.475	65.722	0.889	1.322	0.757	0.891
9	C2	M	T	C2_T_12	C2_T	12	1	1.161	255	255	255	2.045	0.723	133.584	0.65	2.83	0.353	0.899
10	C2	M	T	C2_T_12	C2_T	12	1	0.435	255	255	255	0.835	0.663	157.48	0.804	1.258	0.795	0.873
11	C2	M	T	C2_T_12	C2_T	12	1	0.384	255	255	255	0.878	0.557	24.395	0.66	1.577	0.634	0.818
12	C2	M	T	C2_T_12	C2_T	12	1	6.298	255	255	255	2.961	2.708	125.472	0.626	1.094	0.914	0.932
13	C2	M	T	C2_T_12	C2_T	12	1	0.219	255	255	255	0.705	0.395	174.894	0.776	1.785	0.56	0.924
14	C1	M	T	C1_T_12	C1_T	12	1	11.372	255	255	255	7.759	1.866	86.59	0.156	4.157	0.241	0.599
15	C1	M	T	C1_T_12	C1_T	12	1	4.9	255	255	255	4.262	1.464	55.033	0.344	2.912	0.343	0.795
16	C1	M	T	C1_T_12	C1_T	12	1	3.332	255	255	255	2.739	1.549	167.784	0.541	1.768	0.566	0.915
17	C1	M	T	C1_T_12	C1_T	12	1	9.078	255	255	255	4.345	2.66	140.342	0.373	1.634	0.612	0.749
18	C1	M	T	C1_T_12	C1_T	12	1	4.162	255	255	255	4.206	1.26	159.788	0.308	3.338	0.3	0.797
19	C1	M	T	C1_T_12	C1_T	12	1	5.713	255	255	255	5.117	1.422	164.028	0.161	3.6	0.278	0.705
20	C1	M	T	C1_T_12	C1_T	12	1	14.754	255	255	255	7.741	2.427	166.81	0.214	3.19	0.314	0.715
21	C1	M	T	C1_T_12	C1_T	12	1	3.473	255	255	255	2.495	1.772	125.774	0.627	1.408	0.71	0.923
22	C1	M	T	C1_T_12	C1_T	12	1	3.107	255	255	255	3.708	1.067	94.671	0.264	3.476	0.288	0.821
23	C1	M	T	C1_T_12	C1_T	12	1	6.798	255	255	255	4.727	1.831	114.644	0.289	2.582	0.387	0.834
24	C1	M	T	C1_T_12	C1_T	12	1	5.539	255	255	255	4.603	1.532	167.011	0.214	3.005	0.333	0.639
25	C1	M	T	C1_T_12	C1_T	12	1	6.702	255	255	255	5.093	1.676	159.618	0.425	3.039	0.329	0.879
26	C1	M	T	C1_T_12	C1_T	12	1	5.485	255	255	255	2.785	2.507	170.967	0.522	1.111	0.9	0.901
27	C1	M	T	C1_T_12	C1_T	12	1	6.337	255	255	255	3.452	2.337	10.62	0.482	1.477	0.677	0.898
28	C1	M	T	C1_T_12	C1_T	12	1	4.381	255	255	255	3.117	1.79	163.061	0.195	1.742	0.574	0.746
29	C1	M	T	C1_T_12	C1_T	12	1	6.487	255	255	255	3.887	2.124	103.355	0.428	1.83	0.546	0.904
30	C1	M	T	C1_T_12	C1_T	12	1	4.702	255	255	255	3.137	1.909	149.223	0.484	1.643	0.608	0.882
31	C1	M	T	C1_T_12	C1_T	12	1	4.102	255	255	255	3.865	1.352	149.535	0.476	2.859	0.35	0.894
32	C1	M	T	C1_T_12	C1_T	12	1	3.458	255	255	255	2.651	1.661	22.101	0.219	1.596	0.627	0.729
33	C1	M	T	C1_T_12	C1_T	12	1	0.993	255	255	255	1.226	1.031	178.065	0.725	1.189	0.841	0.903
34	C1	M	T	C1_T_12	C1_T	12	1	5.284	255	255	255	3.757	1.791	171.366	0.495	2.098	0.477	0.892
35	C1	M	T	C1_T_12	C1_T	12	1	7.854	255	255	255	4.474	2.235	164.037	0.293	2.002	0.5	0.824
36	C1	M	T	C1_T_12	C1_T	12	1	4.852	255	255	255	2.833	2.181	172.539	0.357	1.299	0.77	0.866
37	C1	M	T	C1_T_12	C1_T	12	1	9.563	255	255	255	6.818	1.786	78.227	0.232	3.817	0.262	0.613
38	C1	M	T	C1_T_12	C1_T	12	1	0.936	255	255	255	1.358	0.877	96.889	0.53	1.549	0.646	0.87
39	C1	M	T	C1_T_12	C1_T	12	1	4.6	255	255	255	2.894	2.024	84.574	0.435	1.43	0.699	0.881
40	C1	M	T	C1_T_12	C1_T	12	1	7.674	255	255	255	4.46	2.191	148.853	0.431	2.036	0.491	0.818
41	C1	M	T	C1_T_12	C1_T	12	1	4.198	255	255	255	2.641	2.024	176.456	0.651	1.305	0.766	0.921
42	C1	M	T	C1_T_12	C1_T	12	1	4.525	255	255	255	3.338	1.726	120.842	0.459	1.934	0.517	0.885
43	C1	M	T	C1_T_12	C1_T	12	1	2.186	255	255	255	2.127	1.308	88.96	0.53	1.626	0.615	0.892
44	C1	M	T	C1_T_12	C1_T	12	1	8.922	255	255	255	4.375	2.596	140	0.433	1.685	0.593	0.896
45	C1	M	T	C1_T_12	C1_T	12	1	9.791	255	255	255	7.326	1.702	156.077	0.35	4.305	0.232	0.764
46	C1	M	T	C1_T_12	C1_T	12	1	9.141	255	255	255	5.509	2.113	58.658	0.474	2.608	0.383	0.924
47	C1	M	T	C1_T_12	C1_T	12	1	4.051	255	255	255	3.285	1.57	52.588	0.476	2.092	0.478	0.88
48	C1	M	T	C1_T_12	C1_T	12	1	1.308	255	255	255	1.653	1.007	107.089	0.518	1.641	0.61	0.852
49	C1	M	T	C1_T_12	C1_T	12	1	11.162	255	255	255	7.174	1.981	55.186	0.32	3.622	0.276	0.845
50	C1	M	T	C1_T_12	C1_T	12	1	3.149	255	255	255	2.398	1.672	53.264	0.293	1.434	0.697	0.803
51	C1	M	T	C1_T_12	C1_T	12	1	7.971	255	255	255	5.457	1.86	130.467	0.396	2.934	0.341	0.881
52	C1	M	T	C1_T_12	C1_T	12	1	10.607	255	255	255	6.289	2.147	138.077	0.286	2.929	0.341	0.879
53	C1	M	T	C1_T_12	C1_T	12	1	3.029	255	255	255	2.901	1.329	90.422	0.306	2.183	0.458	0.853
54	C1	M	T	C1_T_12	C1_T	12	1	6.028	255	255	255	4.431	1.732	28.35	0.408	2.559	0.391	0.876
55	C1	M	T	C1_T_12	C1_T	12	1	2.45	255	255	255	3.079	1.013	92.251	0.527	3.04	0.329	0.906
56	C1	M	T	C1_T_12	C1_T	12	1	5.818	255	255	255	2.996	2.473	79.27	0.717	1.211	0.825	0.941
57	C1	M	T	C1_T_12	C1_T	12	1	6.43	255	255	255	4.135	1.98	86.896	0.393	2.088	0.479	0.884
58	C1	M	T	C1_T_12	C1_T	12	1	3.68	255	255	255	2.515	1.863	88.591	0.306	1.35	0.741	0.833
59	C1	M	T	C1_T_12	C1_T	12	1	3.68	255	255	255	3.399	1.378	154.07	0.419	2.466	0.405	0.862
60	C1	M	T	C1_T_12	C1_T	12	1	1.472	255	255	255	1.805	1.038	165.074	0.72	1.739	0.575	0.908
61	C1	M	T	C1_T_12	C1_T	12	1	3.35	255	255	255	2.386	1.788	164.851	0.727	1.334	0.749	0.927
62	C1	M	T	C1_T_12	C1_T	12	1	1.334	255	255	255	1.774	0.958	157.467	0.328	1.853	0.54	0.749
63	C1	M	T	C1_T_12	C1_T	12	1	3.065	255	255	255	2.829	1.379	134.235	0.617	2.051	0.488	0.91
64	C1	M	T	C1_T_12	C1_T	12	1	9.929	255	255	255	5.127	2.466	132.541	0.516	2.079	0.481	0.923
65	C1	M	T	C1_T_12	C1_T	12	1	4.699	255	255	255	4.163	1.437	7.782	0.267	2.896	0.345	0.848
66	C1	M	T	C1_T_12	C1_T	12	1	5.827	255	255	255	3.043	2.438	73.109	0.452	1.248	0.801	0.887
67	C1	M	T	C1_T_12	C1_T	12	1	4.546	255	255	255	4.319	1.34	150.795	0.191	3.223	0.31	0.731
68	C1	M	T	C1_T_12	C1_T	12	1	3.389	255	255	255	2.323	1.857	74.115	0.595	1.251	0.799	0.905
69	C1	M	T	C1_T_12	C1_T	12	1	6.109	255	255	255	3.87	2.01	133.47	0.464	1.926	0.519	0.809
70	C1	M	T	C1_T_12	C1_T	12	1	3.743	255	255	255	4.103	1.161	96.541	0.42	3.533	0.283	0.897
71	C1	M	T	C1_T_12	C1_T	12	1	1.239	255	255	255	1.48	1.066	142.666	0.788	1.388	0.72	0.917
72	C1	M	T	C1_T_12	C1_T	12	1	1.664	255	255	255	2.092	1.013	171.312	0.385	2.064	0.484	0.808
73	C1	M	T	C1_T_12	C1_T	12	1	12.613	255	255	255	5.819	2.76	8.167	0.412	2.108	0.474	0.803
74	C1	M	T	C1_T_12	C1_T	12	1	13.132	255	255	255	4.491	3.723	82.41	0.209	1.206	0.829	0.712
75	C1	M	T	C1_T_12	C1_T	12	1	3.632	255	255	255	3.789	1.22	141.11	0.499	3.105	0.322	0.901
76	C1	M	T	C1_T_12	C1_T	12	1	10.34	255	255	255	6.19	2.127	173.711	0.403	2.911	0.344	0.885
77	C1	M	T	C1_T_12	C1_T	12	1	2.351	255	255	255	1.896	1.579	31.416	0.621	1.201	0.832	0.909
78	C1	M	T	C1_T_12	C1_T	12	1	4.726	255	255	255	2.606	2.309	0.189	0.731	1.128	0.886	0.933
79	C1	M	T	C1_T_12	C1_T	12	1	5.764	255	255	255	3.114	2.357	62.972	0.57	1.321	0.757	0.926
80	C1	M	T	C1_T_12	C1_T	12	1	3.383	255	255	255	2.519	1.71	75.359	0.442	1.473	0.679	0.891
81	C1	M	T	C1_T_12	C1_T	12	1	5.386	255	255	255	3.276	2.094	1.94	0.557	1.565	0.639	0.908
82	C1	M	T	C1_T_12	C1_T	12	1	1.973	255	255	255	2.924	0.859	156.606	0.153	3.403	0.294	0.584
83	C1	M	T	C1_T_12	C1_T	12	1	6.439	255	255	255	3.952	2.074	32.784	0.257	1.906	0.525	0.833
84	C1	M	T	C1_T_12	C1_T	12	1	3.991	255	255	255	3.9	1.303	157.855	0.253	2.993	0.334	0.77
85	C1	M	T	C1_T_12	C1_T	12	1	0.915	255	255	255	1.392	0.837	122.206	0.516	1.663	0.601	0.828
86	C1	M	T	C1_T_12	C1_T	12	1	6.532	255	255	255	6.78	1.227	100.948	0.251	5.528	0.181	0.815
87	C1	M	T	C1_T_12	C1_T	12	1	4.702	255	255	255	5.187	1.154	62.353	0.281	4.494	0.223	0.793
88	C1	M	T	C1_T_12	C1_T	12	1	4.909	255	255	255	2.886	2.166	28.942	0.282	1.333	0.75	0.792
89	C1	M	T	C1_T_12	C1_T	12	1	0.912	255	255	255	1.189	0.976	117.814	0.554	1.218	0.821	0.833
90	C1	M	T	C1_T_12	C1_T	12	1	8.13	255	255	255	3.51	2.949	5.236	0.621	1.19	0.84	0.921
91	C1	M	T	C1_T_12	C1_T	12	1	6.043	255	255	255	4.162	1.848	33.745	0.42	2.252	0.444	0.879
92	C1	M	T	C1_T_12	C1_T	12	1	8.142	255	255	255	4.73	2.192	52.185	0.62	2.158	0.463	0.941
93	C1	M	T	C1_T_12	C1_T	12	1	13.96	255	255	255	6.036	2.945	62.755	0.295	2.05	0.488	0.818
94	C1	M	T	C1_T_12	C1_T	12	1	4.525	255	255	255	2.511	2.295	75.365	0.722	1.094	0.914	0.941
95	C1	M	T	C1_T_12	C1_T	12	1	3.269	255	255	255	3.483	1.195	120.902	0.227	2.914	0.343	0.78
96	C1	M	T	C1_T_12	C1_T	12	1	7.185	255	255	255	4.409	2.075	149.856	0.539	2.125	0.471	0.928
97	C1	M	T	C1_T_12	C1_T	12	1	4.684	255	255	255	3.477	1.715	1.29	0.263	2.027	0.493	0.821
98	C1	M	T	C1_T_12	C1_T	12	1	6.813	255	255	255	4.61	1.882	102.27	0.318	2.449	0.408	0.816
99	C1	M	T	C1_T_12	C1_T	12	1	0.804	255	255	255	1.199	0.854	107.431	0.697	1.405	0.712	0.859
100	C1	M	T	C1_T_12	C1_T	12	1	8.646	255	255	255	5.815	1.893	5.509	0.326	3.071	0.326	0.875
101	C1	M	T	C1_T_12	C1_T	12	1	2.225	255	255	255	3.006	0.942	76.014	0.452	3.189	0.314	0.889
102	C1	M	T	C1_T_12	C1_T	12	1	2.15	255	255	255	2.702	1.013	177.808	0.601	2.667	0.375	0.929
103	C1	M	T	C1_T_12	C1_T	12	1	11.702	255	255	255	6.032	2.47	164.351	0.432	2.442	0.409	0.874
104	C1	M	T	C1_T_12	C1_T	12	1	8.796	255	255	255	5.955	1.881	37.701	0.278	3.167	0.316	0.85
105	C1	M	T	C1_T_12	C1_T	12	1	4.69	255	255	255	2.731	2.187	22.769	0.428	1.249	0.801	0.886
106	C1	M	T	C1_T_12	C1_T	12	1	6.553	255	255	255	4.13	2.02	136.777	0.574	2.045	0.489	0.915
107	C1	M	T	C1_T_12	C1_T	12	1	12.097	255	255	255	8.886	1.733	128.353	0.194	5.126	0.195	0.771
108	C1	M	T	C1_T_12	C1_T	12	1	5.986	255	255	255	3.352	2.273	125.474	0.664	1.475	0.678	0.934
109	C1	M	T	C1_T_12	C1_T	12	1	14.365	255	255	255	7.262	2.519	171.341	0.486	2.883	0.347	0.917
110	C1	M	T	C1_T_12	C1_T	12	1	12.112	255	255	255	4.292	3.594	60.593	0.436	1.194	0.837	0.881
111	C1	M	T	C1_T_12	C1_T	12	1	3.641	255	255	255	3.06	1.515	124.352	0.307	2.021	0.495	0.799
112	C1	M	T	C1_T_12	C1_T	12	1	1.218	255	255	255	1.527	1.015	93.15	0.566	1.503	0.665	0.876
113	C1	M	T	C1_T_12	C1_T	12	1	6.061	255	255	255	3.877	1.99	155.353	0.517	1.948	0.513	0.909
114	C1	M	T	C1_T_12	C1_T	12	1	11.342	255	255	255	4.765	3.031	162.553	0.443	1.572	0.636	0.877
115	C1	M	T	C1_T_12	C1_T	12	1	6.783	255	255	255	3.77	2.291	110.847	0.438	1.645	0.608	0.871
116	C1	M	T	C1_T_12	C1_T	12	1	7.434	255	255	255	4.363	2.169	73.66	0.488	2.011	0.497	0.902
117	C1	M	T	C1_T_12	C1_T	12	1	3.947	255	255	255	2.604	1.929	7.015	0.594	1.35	0.741	0.925
118	C1	M	T	C1_T_12	C1_T	12	1	3.866	255	255	255	2.717	1.811	26.593	0.658	1.5	0.667	0.932
119	C1	M	T	C1_T_12	C1_T	12	1	13.534	255	255	255	4.391	3.924	164.528	0.548	1.119	0.894	0.943
120	C1	M	T	C1_T_12	C1_T	12	1	3.014	255	255	255	2.84	1.351	164.885	0.405	2.102	0.476	0.877
121	C1	M	T	C1_T_12	C1_T	12	1	11.231	255	255	255	7.029	2.034	28.4	0.41	3.455	0.289	0.874
122	C1	M	T	C1_T_12	C1_T	12	1	0.894	255	255	255	1.111	1.025	123.997	0.909	1.084	0.923	0.927
123	C1	M	T	C1_T_12	C1_T	12	1	7.215	255	255	255	3.767	2.439	53.102	0.609	1.545	0.647	0.929
124	C1	M	T	C1_T_12	C1_T	12	1	3.557	255	255	255	3.402	1.331	133.161	0.335	2.556	0.391	0.724
125	C1	M	T	C1_T_12	C1_T	12	1	9.338	255	255	255	5.712	2.082	130.533	0.447	2.744	0.364	0.898
126	C1	M	T	C1_T_12	C1_T	12	1	7.689	255	255	255	6.727	1.455	88.801	0.224	4.623	0.216	0.813
127	C1	M	T	C1_T_12	C1_T	12	1	13.642	255	255	255	4.95	3.509	132.674	0.469	1.41	0.709	0.879
128	C1	M	T	C1_T_12	C1_T	12	1	2.711	255	255	255	3.102	1.113	160.591	0.575	2.787	0.359	0.925
129	C1	M	T	C1_T_12	C1_T	12	1	10.295	255	255	255	4.935	2.656	132.403	0.583	1.858	0.538	0.94
130	C1	M	T	C1_T_12	C1_T	12	1	2.405	255	255	255	3.354	0.913	44.373	0.529	3.673	0.272	0.904
131	C1	M	T	C1_T_12	C1_T	12	1	7.488	255	255	255	4.546	2.097	22.285	0.33	2.168	0.461	0.835
132	C1	M	T	C1_T_12	C1_T	12	1	9.156	255	255	255	3.645	3.198	171.347	0.584	1.14	0.877	0.931
133	C1	M	T	C1_T_12	C1_T	12	1	6.795	255	255	255	4.615	1.875	11.322	0.277	2.461	0.406	0.777
134	C1	M	T	C1_T_12	C1_T	12	1	9.255	255	255	255	7.576	1.555	140.15	0.296	4.87	0.205	0.79
135	C1	M	T	C1_T_12	C1_T	12	1	4.789	255	255	255	2.889	2.111	48.288	0.609	1.369	0.731	0.912
136	C1	M	T	C1_T_12	C1_T	12	1	5.131	255	255	255	5.001	1.306	146.266	0.213	3.828	0.261	0.766
137	C1	M	T	C1_T_12	C1_T	12	1	3.869	255	255	255	2.927	1.683	61.611	0.5	1.739	0.575	0.89
138	C1	M	T	C1_T_12	C1_T	12	1	1.559	255	255	255	2.187	0.908	132.408	0.699	2.41	0.415	0.921
139	C1	M	T	C1_T_12	C1_T	12	1	5.626	255	255	255	3.507	2.042	2.807	0.447	1.717	0.582	0.897
140	C1	M	T	C1_T_12	C1_T	12	1	7.587	255	255	255	5.2	1.858	168.357	0.407	2.799	0.357	0.876
141	C1	M	T	C1_T_12	C1_T	12	1	4.333	255	255	255	4.718	1.169	110.415	0.442	4.035	0.248	0.907
142	C1	M	T	C1_T_12	C1_T	12	1	5.905	255	255	255	5.641	1.333	59.007	0.169	4.233	0.236	0.777
143	C1	M	T	C1_T_12	C1_T	12	1	6.711	255	255	255	3.184	2.684	112.476	0.646	1.186	0.843	0.936
144	C1	M	T	C1_T_12	C1_T	12	1	10.313	255	255	255	6.702	1.959	145.099	0.354	3.421	0.292	0.896
145	C1	M	T	C1_T_12	C1_T	12	1	9.638	255	255	255	6.498	1.889	157.557	0.21	3.441	0.291	0.816
146	C1	M	T	C1_T_12	C1_T	12	1	4.876	255	255	255	3.435	1.807	177.853	0.424	1.901	0.526	0.839
147	C1	M	T	C1_T_12	C1_T	12	1	6.418	255	255	255	5.81	1.406	167.363	0.215	4.131	0.242	0.841
148	C1	M	T	C1_T_12	C1_T	12	1	1.934	255	255	255	1.955	1.26	57.64	0.579	1.552	0.644	0.892
149	C1	M	T	C1_T_12	C1_T	12	1	6.178	255	255	255	3.324	2.367	91.359	0.563	1.404	0.712	0.922
150	C1	M	T	C1_T_12	C1_T	12	1	3.113	255	255	255	2.963	1.338	93.836	0.508	2.215	0.451	0.923
151	C1	M	T	C1_T_12	C1_T	12	1	2.744	255	255	255	3.407	1.026	177.891	0.245	3.322	0.301	0.759
152	C1	M	T	C1_T_12	C1_T	12	1	5.065	255	255	255	2.984	2.161	46.897	0.336	1.38	0.724	0.846
153	C1	M	T	C1_T_12	C1_T	12	1	2.861	255	255	255	3.621	1.006	9.261	0.479	3.6	0.278	0.87
154	C1	M	T	C1_T_12	C1_T	12	1	4.324	255	255	255	3.819	1.442	176.862	0.31	2.649	0.378	0.816
155	C1	M	T	C1_T_12	C1_T	12	1	3.713	255	255	255	3.124	1.513	103.208	0.48	2.065	0.484	0.89
156	C1	M	T	C1_T_12	C1_T	12	1	4.861	255	255	255	4.223	1.465	104.975	0.357	2.882	0.347	0.885
157	C1	M	T	C1_T_12	C1_T	12	1	9.201	255	255	255	7.253	1.615	162.109	0.163	4.49	0.223	0.702
158	C1	M	T	C1_T_12	C1_T	12	1	2.159	255	255	255	4.005	0.686	18.601	0.19	5.834	0.171	0.712
159	C1	M	T	C1_T_12	C1_T	12	1	11.408	255	255	255	4.598	3.159	151.716	0.368	1.456	0.687	0.85
160	C1	M	T	C1_T_12	C1_T	12	1	12.949	255	255	255	6.229	2.647	179.904	0.343	2.353	0.425	0.87
161	C1	M	T	C1_T_12	C1_T	12	1	4.072	255	255	255	2.921	1.775	35.764	0.528	1.646	0.608	0.928
162	C1	M	T	C1_T_12	C1_T	12	1	2.567	255	255	255	1.936	1.688	68.457	0.489	1.147	0.872	0.908
163	C1	M	T	C1_T_12	C1_T	12	1	1.976	255	255	255	1.656	1.519	26.762	0.186	1.09	0.917	0.691
164	C1	M	T	C1_T_12	C1_T	12	1	4.201	255	255	255	3.197	1.673	4.38	0.46	1.911	0.523	0.898
165	C1	M	T	C1_T_12	C1_T	12	1	1.676	255	255	255	2.054	1.039	168.521	0.298	1.976	0.506	0.801
166	C2	M	T	C2_T_12	C2_T	12	2	1.64	255	255	255	2.017	1.036	34.604	0.697	1.947	0.514	0.918
167	C2	M	T	C2_T_12	C2_T	12	2	1.403	255	255	255	1.933	0.924	29.967	0.633	2.092	0.478	0.873
168	C2	M	T	C2_T_12	C2_T	12	2	0.279	255	255	255	0.645	0.551	91.172	0.646	1.171	0.854	0.823
169	C2	M	T	C2_T_12	C2_T	12	2	1.838	255	255	255	2.428	0.964	124.234	0.632	2.518	0.397	0.916
170	C2	M	T	C2_T_12	C2_T	12	2	2.6	255	255	255	2.513	1.317	121.398	0.663	1.907	0.524	0.913
171	C2	M	T	C2_T_12	C2_T	12	2	1.916	255	255	255	1.842	1.324	177.482	0.713	1.391	0.719	0.927
172	C2	M	T	C2_T_12	C2_T	12	2	3.182	255	255	255	3.077	1.317	92.006	0.629	2.337	0.428	0.93
173	C2	M	T	C2_T_12	C2_T	12	2	0.348	255	255	255	0.709	0.625	92.767	0.806	1.134	0.882	0.872
174	C2	M	T	C2_T_12	C2_T	12	2	1.029	255	255	255	1.256	1.043	170.654	0.83	1.204	0.831	0.918
175	C2	M	T	C2_T_12	C2_T	12	2	2.846	255	255	255	2.664	1.36	34.615	0.686	1.958	0.511	0.923
176	C2	M	T	C2_T_12	C2_T	12	2	2.558	255	255	255	2.834	1.149	62.391	0.613	2.466	0.406	0.92
177	C2	M	T	C2_T_12	C2_T	12	2	5.215	255	255	255	3.187	2.084	40.031	0.635	1.529	0.654	0.916
178	C2	M	T	C2_T_12	C2_T	12	2	0.141	255	255	255	0.48	0.374	1.232	0.947	1.284	0.779	0.879
179	C2	M	T	C2_T_12	C2_T	12	2	0.219	255	255	255	0.581	0.48	136.078	0.862	1.209	0.827	0.88
180	C2	M	T	C2_T_12	C2_T	12	2	0.132	255	255	255	0.463	0.363	113.968	0.93	1.275	0.784	0.854
181	C2	M	T	C2_T_12	C2_T	12	2	0.117	255	255	255	0.408	0.365	1.762	0.929	1.119	0.894	0.857
182	C1	M	T	C1_T_12	C1_T	12	2	5.17	255	255	255	4.293	1.533	172.181	0.332	2.799	0.357	0.853
183	C1	M	T	C1_T_12	C1_T	12	2	4.771	255	255	255	4.334	1.402	80.091	0.403	3.091	0.323	0.819
184	C1	M	T	C1_T_12	C1_T	12	2	2.252	255	255	255	2.876	0.997	81.999	0.523	2.885	0.347	0.916
185	C1	M	T	C1_T_12	C1_T	12	2	8.529	255	255	255	4.687	2.317	149.056	0.396	2.023	0.494	0.894
186	C1	M	T	C1_T_12	C1_T	12	2	9.06	255	255	255	5.458	2.113	12.661	0.436	2.583	0.387	0.891
187	C1	M	T	C1_T_12	C1_T	12	2	1.865	255	255	255	2.175	1.092	34.681	0.661	1.993	0.502	0.922
188	C1	M	T	C1_T_12	C1_T	12	2	4.66	255	255	255	2.847	2.084	125.231	0.69	1.366	0.732	0.938
189	C1	M	T	C1_T_12	C1_T	12	2	9.081	255	255	255	8.356	1.384	59.115	0.225	6.038	0.166	0.678
190	C1	M	T	C1_T_12	C1_T	12	2	0.738	255	255	255	1.143	0.821	82.846	0.758	1.392	0.718	0.865
191	C1	M	T	C1_T_12	C1_T	12	2	9.03	255	255	255	7.52	1.529	158.292	0.226	4.919	0.203	0.718
192	C1	M	T	C1_T_12	C1_T	12	2	4.42	255	255	255	3.277	1.718	92.295	0.643	1.908	0.524	0.94
193	C1	M	T	C1_T_12	C1_T	12	2	9.494	255	255	255	4.289	2.818	16.963	0.428	1.522	0.657	0.783
194	C1	M	T	C1_T_12	C1_T	12	2	2.882	255	255	255	3.064	1.198	159.636	0.563	2.558	0.391	0.915
195	C1	M	T	C1_T_12	C1_T	12	2	9.461	255	255	255	4.253	2.832	133.301	0.227	1.502	0.666	0.711
196	C1	M	T	C1_T_12	C1_T	12	2	4.21	255	255	255	3.59	1.493	111.868	0.337	2.404	0.416	0.848
197	C1	M	T	C1_T_12	C1_T	12	2	7.509	255	255	255	4.785	1.998	74.393	0.499	2.395	0.418	0.925
198	C1	M	T	C1_T_12	C1_T	12	2	9.743	255	255	255	4.008	3.095	92.948	0.692	1.295	0.772	0.95
199	C1	M	T	C1_T_12	C1_T	12	2	4.81	255	255	255	3.702	1.654	178.369	0.497	2.237	0.447	0.914
200	C1	M	T	C1_T_12	C1_T	12	2	3.053	255	255	255	2.282	1.703	122.852	0.54	1.34	0.746	0.905
201	C1	M	T	C1_T_12	C1_T	12	2	7.605	255	255	255	3.783	2.559	142.964	0.345	1.478	0.676	0.844
202	C1	M	T	C1_T_12	C1_T	12	2	2.396	255	255	255	2.094	1.457	171.268	0.616	1.437	0.696	0.914
203	C1	M	T	C1_T_12	C1_T	12	2	8.961	255	255	255	4.018	2.839	135.272	0.194	1.415	0.707	0.559
204	C1	M	T	C1_T_12	C1_T	12	2	3.569	255	255	255	3.461	1.313	166.576	0.325	2.636	0.379	0.839
205	C1	M	T	C1_T_12	C1_T	12	2	8.202	255	255	255	3.696	2.825	150.315	0.633	1.308	0.764	0.948
206	C1	M	T	C1_T_12	C1_T	12	2	3.368	255	255	255	2.726	1.573	11.945	0.504	1.733	0.577	0.858
207	C1	M	T	C1_T_12	C1_T	12	2	3.674	255	255	255	4.69	0.997	76.574	0.405	4.703	0.213	0.898
208	C1	M	T	C1_T_12	C1_T	12	2	4.993	255	255	255	2.743	2.318	51.702	0.708	1.184	0.845	0.935
209	C1	M	T	C1_T_12	C1_T	12	2	0.927	255	255	255	1.109	1.064	77.736	0.852	1.042	0.96	0.913
210	C1	M	T	C1_T_12	C1_T	12	2	4.198	255	255	255	3.527	1.516	51.253	0.399	2.327	0.43	0.844
211	C1	M	T	C1_T_12	C1_T	12	2	9.452	255	255	255	5.756	2.091	138.195	0.426	2.753	0.363	0.826
212	C1	M	T	C1_T_12	C1_T	12	2	5.941	255	255	255	4.442	1.703	141.442	0.357	2.608	0.383	0.871
213	C1	M	T	C1_T_12	C1_T	12	2	13.825	255	255	255	7.309	2.408	36.852	0.406	3.035	0.33	0.86
214	C1	M	T	C1_T_12	C1_T	12	2	2.948	255	255	255	2.391	1.57	146.73	0.31	1.523	0.657	0.813
215	C1	M	T	C1_T_12	C1_T	12	2	5.164	255	255	255	3.237	2.032	142.683	0.68	1.593	0.628	0.94
216	C1	M	T	C1_T_12	C1_T	12	2	2.279	255	255	255	2.54	1.142	124.817	0.679	2.224	0.45	0.919
217	C1	M	T	C1_T_12	C1_T	12	2	3.248	255	255	255	4.188	0.987	60.647	0.433	4.242	0.236	0.898
218	C1	M	T	C1_T_12	C1_T	12	2	5.146	255	255	255	3.877	1.69	157.45	0.361	2.294	0.436	0.872
219	C1	M	T	C1_T_12	C1_T	12	2	6.187	255	255	255	3.876	2.032	164.671	0.63	1.907	0.524	0.936
220	C1	M	T	C1_T_12	C1_T	12	2	3.716	255	255	255	3.888	1.217	9.477	0.451	3.196	0.313	0.875
221	C1	M	T	C1_T_12	C1_T	12	2	3.991	255	255	255	4.473	1.136	60.836	0.415	3.937	0.254	0.864
222	C1	M	T	C1_T_12	C1_T	12	2	10.736	255	255	255	4.356	3.138	30.14	0.322	1.388	0.721	0.682
223	C1	M	T	C1_T_12	C1_T	12	2	8.673	255	255	255	5.358	2.061	40.815	0.489	2.6	0.385	0.88
224	C1	M	T	C1_T_12	C1_T	12	2	9.141	255	255	255	6.172	1.886	144.724	0.476	3.273	0.306	0.92
225	C1	M	T	C1_T_12	C1_T	12	2	4.621	255	255	255	3.434	1.714	163.534	0.327	2.004	0.499	0.863
226	C1	M	T	C1_T_12	C1_T	12	2	1.083	255	255	255	1.456	0.947	56.807	0.199	1.538	0.65	0.508
227	C1	M	T	C1_T_12	C1_T	12	2	8.877	255	255	255	3.625	3.118	86.759	0.62	1.163	0.86	0.944
228	C1	M	T	C1_T_12	C1_T	12	2	3.707	255	255	255	3.191	1.479	109.29	0.572	2.158	0.463	0.922
229	C1	M	T	C1_T_12	C1_T	12	2	8.973	255	255	255	5.935	1.925	145.653	0.325	3.084	0.324	0.881
230	C1	M	T	C1_T_12	C1_T	12	2	7.617	255	255	255	4.438	2.185	146.442	0.464	2.031	0.492	0.895
231	C1	M	T	C1_T_12	C1_T	12	2	5.734	255	255	255	3.554	2.054	122.222	0.293	1.73	0.578	0.773
232	C1	M	T	C1_T_12	C1_T	12	2	7.632	255	255	255	4.689	2.072	137.133	0.591	2.263	0.442	0.934
233	C1	M	T	C1_T_12	C1_T	12	2	5.338	255	255	255	4.495	1.512	1.194	0.17	2.972	0.336	0.782
234	C1	M	T	C1_T_12	C1_T	12	2	14.182	255	255	255	7.007	2.577	91.222	0.339	2.719	0.368	0.775
235	C1	M	T	C1_T_12	C1_T	12	2	2.753	255	255	255	2.043	1.716	33.796	0.711	1.19	0.84	0.919
236	C1	M	T	C1_T_12	C1_T	12	2	6.268	255	255	255	5.984	1.334	161.094	0.377	4.487	0.223	0.886
237	C1	M	T	C1_T_12	C1_T	12	2	7.491	255	255	255	3.959	2.409	130.676	0.569	1.643	0.609	0.924
238	C1	M	T	C1_T_12	C1_T	12	2	4.384	255	255	255	4.182	1.335	72.158	0.434	3.133	0.319	0.893
239	C1	M	T	C1_T_12	C1_T	12	2	6.61	255	255	255	3.853	2.184	163.847	0.537	1.764	0.567	0.913
240	C1	M	T	C1_T_12	C1_T	12	2	4.972	255	255	255	4.42	1.432	154.35	0.385	3.086	0.324	0.869
241	C1	M	T	C1_T_12	C1_T	12	2	5.263	255	255	255	3.799	1.764	24.25	0.513	2.154	0.464	0.913
242	C1	M	T	C1_T_12	C1_T	12	2	3.359	255	255	255	2.687	1.592	79.098	0.424	1.688	0.592	0.887
243	C1	M	T	C1_T_12	C1_T	12	2	6.912	255	255	255	5.161	1.705	162.897	0.365	3.027	0.33	0.794
244	C1	M	T	C1_T_12	C1_T	12	2	5.416	255	255	255	3.741	1.843	107.934	0.59	2.029	0.493	0.896
245	C1	M	T	C1_T_12	C1_T	12	2	11.18	255	255	255	4.953	2.874	115.766	0.279	1.723	0.58	0.762
246	C1	M	T	C1_T_12	C1_T	12	2	7.143	255	255	255	3.899	2.332	49.26	0.471	1.672	0.598	0.83
247	C1	M	T	C1_T_12	C1_T	12	2	4.297	255	255	255	3.451	1.585	106.738	0.307	2.177	0.459	0.792
248	C1	M	T	C1_T_12	C1_T	12	2	4.387	255	255	255	3.611	1.547	109.204	0.246	2.334	0.428	0.828
249	C1	M	T	C1_T_12	C1_T	12	2	13.633	255	255	255	5.415	3.206	113.951	0.461	1.689	0.592	0.918
250	C1	M	T	C1_T_12	C1_T	12	2	12.856	255	255	255	8.138	2.012	73.061	0.383	4.045	0.247	0.881
251	C1	M	T	C1_T_12	C1_T	12	2	3.188	255	255	255	2.535	1.601	11.958	0.674	1.583	0.632	0.913
252	C1	M	T	C1_T_12	C1_T	12	2	3.725	255	255	255	2.667	1.778	122.754	0.502	1.499	0.667	0.903
253	C1	M	T	C1_T_12	C1_T	12	2	9.764	255	255	255	4.732	2.627	76.288	0.576	1.801	0.555	0.939
254	C1	M	T	C1_T_12	C1_T	12	2	5.302	255	255	255	4.245	1.59	85.453	0.384	2.67	0.375	0.829
255	C1	M	T	C1_T_12	C1_T	12	2	10.286	255	255	255	5.704	2.296	17.311	0.451	2.485	0.402	0.904
256	C1	M	T	C1_T_12	C1_T	12	2	14.203	255	255	255	5.675	3.186	91.445	0.387	1.781	0.561	0.809
257	C1	M	T	C1_T_12	C1_T	12	2	10.214	255	255	255	4.813	2.702	44.955	0.633	1.781	0.561	0.948
258	C1	M	T	C1_T_12	C1_T	12	2	13.186	255	255	255	7.826	2.145	78.748	0.311	3.648	0.274	0.818
259	C1	M	T	C1_T_12	C1_T	12	2	3.605	255	255	255	3.329	1.378	95.316	0.58	2.415	0.414	0.928
260	C1	M	T	C1_T_12	C1_T	12	2	1.17	255	255	255	1.677	0.888	83.461	0.445	1.889	0.529	0.793
261	C1	M	T	C1_T_12	C1_T	12	2	4.54	255	255	255	2.904	1.991	77.486	0.381	1.458	0.686	0.839
262	C1	M	T	C1_T_12	C1_T	12	2	5.074	255	255	255	3.531	1.83	111.664	0.609	1.93	0.518	0.928
263	C1	M	T	C1_T_12	C1_T	12	2	0.864	255	255	255	1.079	1.019	95.15	0.844	1.059	0.944	0.916
264	C1	M	T	C1_T_12	C1_T	12	2	7.254	255	255	255	4.373	2.112	142.243	0.522	2.07	0.483	0.92
265	C1	M	T	C1_T_12	C1_T	12	2	11.177	255	255	255	4.775	2.981	147.906	0.477	1.602	0.624	0.917
266	C1	M	T	C1_T_12	C1_T	12	2	14.119	255	255	255	5.636	3.19	121.598	0.473	1.767	0.566	0.882
267	C1	M	T	C1_T_12	C1_T	12	2	5.077	255	255	255	4.801	1.347	155.834	0.265	3.565	0.28	0.821
268	C1	M	T	C1_T_12	C1_T	12	2	13.66	255	255	255	8.328	2.088	97.332	0.319	3.988	0.251	0.824
269	C1	M	T	C1_T_12	C1_T	12	2	3.97	255	255	255	2.393	2.113	5.422	0.588	1.133	0.883	0.906
270	C1	M	T	C1_T_12	C1_T	12	2	6.562	255	255	255	5.25	1.591	159.735	0.436	3.299	0.303	0.911
271	C1	M	T	C1_T_12	C1_T	12	2	1.155	255	255	255	1.305	1.126	169.255	0.843	1.159	0.863	0.923
272	C1	M	T	C1_T_12	C1_T	12	2	1.772	255	255	255	2.836	0.796	140.883	0.148	3.565	0.28	0.636
273	C1	M	T	C1_T_12	C1_T	12	2	2.186	255	255	255	2.052	1.356	110.548	0.551	1.513	0.661	0.896
274	C1	M	T	C1_T_12	C1_T	12	2	8.415	255	255	255	3.529	3.036	11.06	0.656	1.163	0.86	0.95
275	C1	M	T	C1_T_12	C1_T	12	2	3.107	255	255	255	2.651	1.492	33.774	0.601	1.776	0.563	0.914
276	C1	M	T	C1_T_12	C1_T	12	2	9.47	255	255	255	5.752	2.096	140.476	0.365	2.744	0.364	0.895
277	C1	M	T	C1_T_12	C1_T	12	2	8.145	255	255	255	4.915	2.11	101.887	0.53	2.329	0.429	0.938
278	C1	M	T	C1_T_12	C1_T	12	2	6.852	255	255	255	4.961	1.759	80.793	0.412	2.82	0.355	0.853
279	C1	M	T	C1_T_12	C1_T	12	2	1.736	255	255	255	1.557	1.42	22.972	0.754	1.097	0.912	0.906
280	C1	M	T	C1_T_12	C1_T	12	2	6.786	255	255	255	3.02	2.861	147.115	0.382	1.055	0.947	0.85
281	C1	M	T	C1_T_12	C1_T	12	2	13.186	255	255	255	4.431	3.789	67.232	0.367	1.169	0.855	0.782
282	C1	M	T	C1_T_12	C1_T	12	2	6.313	255	255	255	4.723	1.702	24.517	0.434	2.775	0.36	0.909
283	C1	M	T	C1_T_12	C1_T	12	2	12.817	255	255	255	5.06	3.225	171.074	0.576	1.569	0.637	0.921
284	C1	M	T	C1_T_12	C1_T	12	2	8.868	255	255	255	5.272	2.141	82.128	0.51	2.462	0.406	0.935
285	C1	M	T	C1_T_12	C1_T	12	2	2.888	255	255	255	2.024	1.817	81.299	0.8	1.114	0.898	0.939
286	C1	M	T	C1_T_12	C1_T	12	2	8.901	255	255	255	4.022	2.818	34.388	0.645	1.427	0.701	0.948
287	C1	M	T	C1_T_12	C1_T	12	2	12.193	255	255	255	4.603	3.373	43.745	0.618	1.365	0.733	0.944
288	C1	M	T	C1_T_12	C1_T	12	2	5.512	255	255	255	3.368	2.084	40.377	0.614	1.616	0.619	0.909
289	C1	M	T	C1_T_12	C1_T	12	2	13.96	255	255	255	7.906	2.248	85.798	0.196	3.516	0.284	0.663
290	C1	M	T	C1_T_12	C1_T	12	2	10.649	255	255	255	6.081	2.23	169.558	0.456	2.728	0.367	0.885
291	C1	M	T	C1_T_12	C1_T	12	2	5.56	255	255	255	3.852	1.838	119.731	0.359	2.096	0.477	0.848
292	C1	M	T	C1_T_12	C1_T	12	2	2.81	255	255	255	2.709	1.321	96.351	0.629	2.052	0.487	0.921
293	C1	M	T	C1_T_12	C1_T	12	2	2.6	255	255	255	2.173	1.523	18.06	0.583	1.427	0.701	0.896
294	C1	M	T	C1_T_12	C1_T	12	2	8.742	255	255	255	4.177	2.665	22.695	0.49	1.567	0.638	0.827
295	C1	M	T	C1_T_12	C1_T	12	2	11.495	255	255	255	3.891	3.761	44.726	0.708	1.035	0.967	0.955
296	C1	M	T	C1_T_12	C1_T	12	2	12.64	255	255	255	6.242	2.579	139.133	0.405	2.421	0.413	0.872
297	C1	M	T	C1_T_12	C1_T	12	2	10.949	255	255	255	4.901	2.845	67.17	0.427	1.723	0.58	0.821
298	C1	M	T	C1_T_12	C1_T	12	2	12.652	255	255	255	4.182	3.852	152.073	0.332	1.086	0.921	0.813
299	C1	M	T	C1_T_12	C1_T	12	2	0.99	255	255	255	1.175	1.073	19.162	0.817	1.095	0.913	0.919
300	C1	M	T	C1_T_12	C1_T	12	2	11.627	255	255	255	5.007	2.956	80.152	0.551	1.694	0.59	0.899
301	C1	M	T	C1_T_12	C1_T	12	2	2.684	255	255	255	2.991	1.142	92.357	0.526	2.618	0.382	0.917
302	C1	M	T	C1_T_12	C1_T	12	2	4.918	255	255	255	3.317	1.888	34.812	0.649	1.757	0.569	0.934
303	C1	M	T	C1_T_12	C1_T	12	2	8.337	255	255	255	6.162	1.723	22.322	0.41	3.577	0.28	0.914
304	C1	M	T	C1_T_12	C1_T	12	2	4.561	255	255	255	3.469	1.674	8.36	0.542	2.072	0.483	0.901
305	C1	M	T	C1_T_12	C1_T	12	2	4.414	255	255	255	4.746	1.184	61.767	0.293	4.008	0.249	0.831
306	C1	M	T	C1_T_12	C1_T	12	2	7.203	255	255	255	3.822	2.4	149.711	0.632	1.593	0.628	0.943
307	C1	M	T	C1_T_12	C1_T	12	2	3.053	255	255	255	2.937	1.324	143.211	0.567	2.219	0.451	0.906
308	C1	M	T	C1_T_12	C1_T	12	2	4.078	255	255	255	4.152	1.251	139.921	0.481	3.32	0.301	0.909
309	C1	M	T	C1_T_12	C1_T	12	2	1.778	255	255	255	2.142	1.057	43.645	0.666	2.027	0.493	0.903
310	C1	M	T	C1_T_12	C1_T	12	2	3.176	255	255	255	2.122	1.905	21.673	0.603	1.114	0.898	0.903
311	C1	M	T	C1_T_12	C1_T	12	2	4.192	255	255	255	3.357	1.59	0.085	0.472	2.111	0.474	0.908
312	C1	M	T	C1_T_12	C1_T	12	2	2.333	255	255	255	1.758	1.689	31.085	0.515	1.041	0.961	0.884
313	C1	M	T	C1_T_12	C1_T	12	2	4.072	255	255	255	4.232	1.225	62.515	0.259	3.453	0.29	0.824
314	C1	M	T	C1_T_12	C1_T	12	2	2.735	255	255	255	3.225	1.08	86.602	0.521	2.987	0.335	0.897
315	C1	M	T	C1_T_12	C1_T	12	2	6.693	255	255	255	3.438	2.479	56.551	0.634	1.387	0.721	0.934
316	C1	M	T	C1_T_12	C1_T	12	2	6.037	255	255	255	3.281	2.343	27.095	0.621	1.401	0.714	0.935
317	C1	M	T	C1_T_12	C1_T	12	2	4.972	255	255	255	2.869	2.207	166.515	0.735	1.3	0.769	0.948
318	C1	M	T	C1_T_12	C1_T	12	2	9.362	255	255	255	4.677	2.549	53.187	0.568	1.835	0.545	0.889
319	C1	M	T	C1_T_12	C1_T	12	2	5.29	255	255	255	3.806	1.77	77.119	0.295	2.151	0.465	0.828
320	C1	M	T	C1_T_12	C1_T	12	2	5.893	255	255	255	3.708	2.024	33.344	0.524	1.832	0.546	0.91
321	C1	M	T	C1_T_12	C1_T	12	2	4.72	255	255	255	3.665	1.64	70.257	0.316	2.235	0.447	0.858
322	C1	M	T	C1_T_12	C1_T	12	2	7.2	255	255	255	4.335	2.115	147.958	0.403	2.05	0.488	0.876
323	C1	M	T	C1_T_12	C1_T	12	2	3.413	255	255	255	3.496	1.243	54.019	0.536	2.812	0.356	0.91
324	C1	M	T	C1_T_12	C1_T	12	2	6.379	255	255	255	5.013	1.62	133.625	0.383	3.095	0.323	0.817
325	C1	M	T	C1_T_12	C1_T	12	2	0.894	255	255	255	1.813	0.628	98.922	0.39	2.889	0.346	0.849
326	C1	M	T	C1_T_12	C1_T	12	2	11.63	255	255	255	6.616	2.238	156.687	0.269	2.956	0.338	0.681
327	C1	M	T	C1_T_12	C1_T	12	2	7.896	255	255	255	3.992	2.518	93.731	0.462	1.585	0.631	0.866
328	C1	M	T	C1_T_12	C1_T	12	2	3.842	255	255	255	2.609	1.874	119.637	0.429	1.392	0.718	0.857
329	C1	M	T	C1_T_12	C1_T	12	2	13.63	255	255	255	5.575	3.113	82.133	0.276	1.791	0.558	0.655
330	C1	M	T	C1_T_12	C1_T	12	2	3.323	255	255	255	2.611	1.62	39.798	0.526	1.611	0.621	0.897
331	C1	M	T	C1_T_12	C1_T	12	2	5.647	255	255	255	3.559	2.02	56.924	0.606	1.761	0.568	0.925
332	C1	M	T	C1_T_12	C1_T	12	2	5.821	255	255	255	3.581	2.07	134.685	0.571	1.73	0.578	0.93
333	C1	M	T	C1_T_12	C1_T	12	2	5.317	255	255	255	4.319	1.568	17.455	0.203	2.755	0.363	0.605
334	C1	M	T	C1_T_12	C1_T	12	2	5.845	255	255	255	3.164	2.352	19.845	0.392	1.345	0.743	0.892
335	C1	M	T	C1_T_12	C1_T	12	2	0.855	255	255	255	1.842	0.591	3.887	0.437	3.116	0.321	0.885
336	C2	M	T	C2_T_12	C2_T	12	3	0.723	255	255	255	1.027	0.896	171.516	0.928	1.146	0.873	0.941
337	C2	M	T	C2_T_12	C2_T	12	3	2.375	255	255	255	2.961	1.021	144.299	0.616	2.899	0.345	0.92
338	C2	M	T	C2_T_12	C2_T	12	3	0.468	255	255	255	0.822	0.725	9.465	0.925	1.134	0.882	0.931
339	C2	M	T	C2_T_12	C2_T	12	3	0.342	255	255	255	0.758	0.574	16.445	0.883	1.32	0.757	0.912
340	C2	M	T	C2_T_12	C2_T	12	3	1.107	255	255	255	1.934	0.728	161.151	0.638	2.656	0.377	0.921
341	C2	M	T	C2_T_12	C2_T	12	3	3.17	255	255	255	2.278	1.772	152.03	0.744	1.285	0.778	0.93
342	C2	M	T	C2_T_12	C2_T	12	3	1.94	255	255	255	2.66	0.929	129.055	0.645	2.865	0.349	0.924
343	C2	M	T	C2_T_12	C2_T	12	3	0.324	255	255	255	0.711	0.58	46.805	0.73	1.227	0.815	0.844
344	C2	M	T	C2_T_12	C2_T	12	3	0.144	255	255	255	0.479	0.383	114.85	0.851	1.252	0.799	0.85
345	C2	M	T	C2_T_12	C2_T	12	3	0.456	255	255	255	0.786	0.738	141.598	0.637	1.066	0.938	0.869
346	C2	M	T	C2_T_12	C2_T	12	3	0.675	255	255	255	1.121	0.767	9.629	0.692	1.462	0.684	0.907
347	C1	M	T	C1_T_12	C1_T	12	3	1.059	255	255	255	2.67	0.505	178.115	0.373	5.291	0.189	0.91
348	C1	M	T	C1_T_12	C1_T	12	3	6.55	255	255	255	4.025	2.072	40.096	0.448	1.943	0.515	0.898
349	C1	M	T	C1_T_12	C1_T	12	3	7.116	255	255	255	3.169	2.86	13.027	0.335	1.108	0.903	0.891
350	C1	M	T	C1_T_12	C1_T	12	3	1.367	255	255	255	1.354	1.286	151.257	0.605	1.053	0.949	0.858
351	C1	M	T	C1_T_12	C1_T	12	3	3.296	255	255	255	3.768	1.114	53.305	0.545	3.383	0.296	0.919
352	C1	M	T	C1_T_12	C1_T	12	3	8.838	255	255	255	7.603	1.48	11.799	0.226	5.137	0.195	0.812
353	C1	M	T	C1_T_12	C1_T	12	3	3.29	255	255	255	3.855	1.087	6.245	0.481	3.547	0.282	0.925
354	C1	M	T	C1_T_12	C1_T	12	3	8.568	255	255	255	5.461	1.998	72.018	0.311	2.734	0.366	0.888
355	C1	M	T	C1_T_12	C1_T	12	3	6.127	255	255	255	4.553	1.713	144.846	0.385	2.658	0.376	0.814
356	C1	M	T	C1_T_12	C1_T	12	3	4.288	255	255	255	2.893	1.887	7.258	0.486	1.533	0.652	0.897
357	C1	M	T	C1_T_12	C1_T	12	3	2.771	255	255	255	3.534	0.998	46.463	0.509	3.54	0.282	0.891
358	C1	M	T	C1_T_12	C1_T	12	3	3.464	255	255	255	3.796	1.162	89.871	0.46	3.268	0.306	0.93
359	C1	M	T	C1_T_12	C1_T	12	3	10.001	255	255	255	4.929	2.583	88.406	0.462	1.908	0.524	0.913
360	C1	M	T	C1_T_12	C1_T	12	3	4.42	255	255	255	4.108	1.37	14.56	0.339	2.999	0.333	0.833
361	C1	M	T	C1_T_12	C1_T	12	3	1.376	255	255	255	1.944	0.901	143.121	0.601	2.157	0.464	0.867
362	C1	M	T	C1_T_12	C1_T	12	3	0.915	255	255	255	1.153	1.01	171.526	0.891	1.142	0.876	0.93
363	C1	M	T	C1_T_12	C1_T	12	3	1.736	255	255	255	2.115	1.045	26.14	0.642	2.024	0.494	0.874
364	C1	M	T	C1_T_12	C1_T	12	3	12.628	255	255	255	8.15	1.973	68.799	0.317	4.131	0.242	0.764
365	C1	M	T	C1_T_12	C1_T	12	3	8.937	255	255	255	4.697	2.422	166.679	0.506	1.939	0.516	0.931
366	C1	M	T	C1_T_12	C1_T	12	3	1.931	255	255	255	2.691	0.914	97.817	0.584	2.944	0.34	0.921
367	C1	M	T	C1_T_12	C1_T	12	3	2.717	255	255	255	3.2	1.081	59.426	0.543	2.96	0.338	0.915
368	C1	M	T	C1_T_12	C1_T	12	3	9.515	255	255	255	4.083	2.968	111.862	0.695	1.376	0.727	0.944
369	C1	M	T	C1_T_12	C1_T	12	3	8.052	255	255	255	5.227	1.961	65.488	0.323	2.665	0.375	0.862
370	C1	M	T	C1_T_12	C1_T	12	3	4.573	255	255	255	3.14	1.855	2.739	0.347	1.693	0.591	0.873
371	C1	M	T	C1_T_12	C1_T	12	3	3.542	255	255	255	2.346	1.923	20.881	0.439	1.22	0.82	0.887
372	C1	M	T	C1_T_12	C1_T	12	3	10.22	255	255	255	5.159	2.522	91.037	0.557	2.045	0.489	0.942
373	C1	M	T	C1_T_12	C1_T	12	3	1.607	255	255	255	1.728	1.184	39.512	0.675	1.46	0.685	0.876
374	C1	M	T	C1_T_12	C1_T	12	3	13.039	255	255	255	6.507	2.552	64.332	0.406	2.55	0.392	0.903
375	C1	M	T	C1_T_12	C1_T	12	3	2.492	255	255	255	2.094	1.515	2.026	0.367	1.382	0.724	0.852
376	C1	M	T	C1_T_12	C1_T	12	3	8.583	255	255	255	4.787	2.283	82.575	0.316	2.097	0.477	0.868
377	C1	M	T	C1_T_12	C1_T	12	3	2.456	255	255	255	3.065	1.02	52.848	0.553	3.005	0.333	0.912
378	C1	M	T	C1_T_12	C1_T	12	3	2.96	255	255	255	3.235	1.165	106.759	0.499	2.778	0.36	0.901
379	C1	M	T	C1_T_12	C1_T	12	3	12.208	255	255	255	4.784	3.249	46.712	0.364	1.472	0.679	0.826
380	C1	M	T	C1_T_12	C1_T	12	3	3.35	255	255	255	3.606	1.183	92.61	0.521	3.049	0.328	0.934
381	C1	M	T	C1_T_12	C1_T	12	3	2.717	255	255	255	2.932	1.18	144.971	0.635	2.485	0.402	0.9
382	C1	M	T	C1_T_12	C1_T	12	3	0.912	255	255	255	1.109	1.046	38.483	0.897	1.06	0.943	0.931
383	C1	M	T	C1_T_12	C1_T	12	3	3.539	255	255	255	3.655	1.233	17.215	0.523	2.965	0.337	0.918
384	C1	M	T	C1_T_12	C1_T	12	3	9.111	255	255	255	5.53	2.098	72.044	0.478	2.636	0.379	0.914
385	C1	M	T	C1_T_12	C1_T	12	3	10.838	255	255	255	5.994	2.302	142.117	0.409	2.604	0.384	0.853
386	C1	M	T	C1_T_12	C1_T	12	3	7.368	255	255	255	4.66	2.013	146.914	0.602	2.315	0.432	0.941
387	C1	M	T	C1_T_12	C1_T	12	3	11.789	255	255	255	7.592	1.977	175.624	0.262	3.84	0.26	0.759
388	C1	M	T	C1_T_12	C1_T	12	3	9.941	255	255	255	5.986	2.115	30.041	0.469	2.831	0.353	0.888
389	C1	M	T	C1_T_12	C1_T	12	3	2.753	255	255	255	2.856	1.227	76.749	0.317	2.327	0.43	0.875
390	C1	M	T	C1_T_12	C1_T	12	3	7.911	255	255	255	4.906	2.053	163.974	0.199	2.389	0.419	0.811
391	C1	M	T	C1_T_12	C1_T	12	3	6.831	255	255	255	3.943	2.206	154.955	0.633	1.787	0.56	0.938
392	C1	M	T	C1_T_12	C1_T	12	3	1.838	255	255	255	2.099	1.115	160.402	0.722	1.883	0.531	0.925
393	C1	M	T	C1_T_12	C1_T	12	3	3.32	255	255	255	3.79	1.115	59.754	0.473	3.399	0.294	0.893
394	C1	M	T	C1_T_12	C1_T	12	3	7.335	255	255	255	3.244	2.879	44.735	0.631	1.127	0.888	0.932
395	C1	M	T	C1_T_12	C1_T	12	3	2.336	255	255	255	2.696	1.103	124.206	0.6	2.445	0.409	0.852
396	C1	M	T	C1_T_12	C1_T	12	3	4.783	255	255	255	3.778	1.612	40.541	0.373	2.343	0.427	0.865
397	C1	M	T	C1_T_12	C1_T	12	3	3.446	255	255	255	4.222	1.039	57.482	0.435	4.063	0.246	0.861
398	C1	M	T	C1_T_12	C1_T	12	3	14.907	255	255	255	8.119	2.338	150.91	0.427	3.473	0.288	0.831
399	C1	M	T	C1_T_12	C1_T	12	3	11.396	255	255	255	8.523	1.702	169.203	0.285	5.007	0.2	0.836
400	C1	M	T	C1_T_12	C1_T	12	3	8.925	255	255	255	4.424	2.568	115.434	0.495	1.723	0.581	0.885
401	C1	M	T	C1_T_12	C1_T	12	3	12.523	255	255	255	4.754	3.354	63.672	0.663	1.418	0.705	0.948
402	C1	M	T	C1_T_12	C1_T	12	3	3.887	255	255	255	3.983	1.242	33.015	0.478	3.206	0.312	0.875
403	C1	M	T	C1_T_12	C1_T	12	3	12.607	255	255	255	6.614	2.427	53.734	0.298	2.725	0.367	0.725
404	C1	M	T	C1_T_12	C1_T	12	3	14.76	255	255	255	6.167	3.047	74.751	0.396	2.024	0.494	0.903
405	C1	M	T	C1_T_12	C1_T	12	3	9.701	255	255	255	5.658	2.183	58.158	0.566	2.592	0.386	0.939
406	C1	M	T	C1_T_12	C1_T	12	3	4.132	255	255	255	2.379	2.211	139.016	0.461	1.076	0.929	0.871
407	C1	M	T	C1_T_12	C1_T	12	3	2.138	255	255	255	2.136	1.274	18.243	0.785	1.676	0.596	0.931
408	C1	M	T	C1_T_12	C1_T	12	3	5.221	255	255	255	2.725	2.44	164.369	0.709	1.117	0.895	0.945
409	C1	M	T	C1_T_12	C1_T	12	3	8.19	255	255	255	6.39	1.632	67.926	0.341	3.916	0.255	0.871
410	C1	M	T	C1_T_12	C1_T	12	3	11.621	255	255	255	4.964	2.98	77.081	0.316	1.666	0.6	0.874
411	C1	M	T	C1_T_12	C1_T	12	3	8.529	255	255	255	4.479	2.425	31.417	0.478	1.847	0.541	0.926
412	C1	M	T	C1_T_12	C1_T	12	3	7.104	255	255	255	3.294	2.746	18.301	0.37	1.199	0.834	0.858
413	C1	M	T	C1_T_12	C1_T	12	3	0.819	255	255	255	1.687	0.618	18.745	0.403	2.732	0.366	0.695
414	C1	M	T	C1_T_12	C1_T	12	3	1.799	255	255	255	1.867	1.227	123.644	0.564	1.521	0.657	0.865
415	C1	M	T	C1_T_12	C1_T	12	3	7.74	255	255	255	5.325	1.851	24.286	0.468	2.877	0.348	0.924
416	C1	M	T	C1_T_12	C1_T	12	3	4.12	255	255	255	3.473	1.511	92.735	0.262	2.299	0.435	0.817
417	C1	M	T	C1_T_12	C1_T	12	3	5.617	255	255	255	5.126	1.395	173.681	0.225	3.674	0.272	0.751
418	C1	M	T	C1_T_12	C1_T	12	3	10.469	255	255	255	6.14	2.171	57.768	0.451	2.828	0.354	0.928
419	C1	M	T	C1_T_12	C1_T	12	3	3.824	255	255	255	4.667	1.043	73.3	0.367	4.474	0.223	0.766
420	C1	M	T	C1_T_12	C1_T	12	3	7.701	255	255	255	3.352	2.925	41.925	0.575	1.146	0.873	0.935
421	C1	M	T	C1_T_12	C1_T	12	3	6.642	255	255	255	3.966	2.132	37.305	0.299	1.86	0.538	0.817
422	C1	M	T	C1_T_12	C1_T	12	3	10.082	255	255	255	7.036	1.824	96.829	0.256	3.856	0.259	0.731
423	C1	M	T	C1_T_12	C1_T	12	3	8.811	255	255	255	5.914	1.897	82.032	0.243	3.118	0.321	0.721
424	C1	M	T	C1_T_12	C1_T	12	3	4.864	255	255	255	3.051	2.03	37.849	0.316	1.503	0.665	0.839
425	C1	M	T	C1_T_12	C1_T	12	3	6.028	255	255	255	3.932	1.952	8.526	0.22	2.014	0.496	0.755
426	C1	M	T	C1_T_12	C1_T	12	3	8.271	255	255	255	4.883	2.157	17.352	0.399	2.264	0.442	0.892
427	C1	M	T	C1_T_12	C1_T	12	3	5.872	255	255	255	3.081	2.427	95.655	0.492	1.27	0.788	0.908
428	C1	M	T	C1_T_12	C1_T	12	3	7.5	255	255	255	5.5	1.736	28.731	0.246	3.167	0.316	0.782
429	C1	M	T	C1_T_12	C1_T	12	3	2.783	255	255	255	2.135	1.66	170.211	0.583	1.286	0.778	0.904
430	C1	M	T	C1_T_12	C1_T	12	3	11.168	255	255	255	4.139	3.435	176.118	0.469	1.205	0.83	0.871
431	C1	M	T	C1_T_12	C1_T	12	3	2.99	255	255	255	2.254	1.689	19.226	0.37	1.335	0.749	0.891
432	C2	M	T	C2_T_12	C2_T	12	4	2.147	255	255	255	2.351	1.163	2.087	0.603	2.021	0.495	0.913
433	C2	M	T	C2_T_12	C2_T	12	4	1.361	255	255	255	2.012	0.862	112.059	0.639	2.335	0.428	0.908
434	C2	M	T	C2_T_12	C2_T	12	4	0.705	255	255	255	0.981	0.914	122.375	0.883	1.073	0.932	0.907
435	C2	M	T	C2_T_12	C2_T	12	4	0.129	255	255	255	0.45	0.365	88.359	0.73	1.235	0.81	0.761
436	C2	M	T	C2_T_12	C2_T	12	4	1.406	255	255	255	1.748	1.024	88.867	0.751	1.706	0.586	0.921
437	C2	M	T	C2_T_12	C2_T	12	4	2.087	255	255	255	2.31	1.15	129.84	0.697	2.008	0.498	0.922
438	C2	M	T	C2_T_12	C2_T	12	4	0.201	255	255	255	0.518	0.494	88.706	0.864	1.05	0.953	0.882
439	C2	M	T	C2_T_12	C2_T	12	4	0.699	255	255	255	0.964	0.923	95.302	0.815	1.045	0.957	0.916
440	C2	M	T	C2_T_12	C2_T	12	4	2.447	255	255	255	2.939	1.06	38.828	0.605	2.772	0.361	0.908
441	C2	M	T	C2_T_12	C2_T	12	4	0.438	255	255	255	0.77	0.724	119.479	0.972	1.064	0.939	0.936
442	C2	M	T	C2_T_12	C2_T	12	4	0.648	255	255	255	1.149	0.718	11.506	0.809	1.601	0.625	0.917
443	C2	M	T	C2_T_12	C2_T	12	4	1.128	255	255	255	1.287	1.115	68.212	0.88	1.154	0.867	0.939
444	C2	M	T	C2_T_12	C2_T	12	4	0.207	255	255	255	0.55	0.479	102.194	0.924	1.149	0.871	0.896
445	C2	M	T	C2_T_12	C2_T	12	4	0.207	255	255	255	0.527	0.5	168.563	1	1.054	0.949	0.914
446	C2	M	T	C2_T_12	C2_T	12	4	0.507	255	255	255	0.848	0.761	133.858	0.667	1.115	0.897	0.862
447	C2	M	T	C2_T_12	C2_T	12	4	0.576	255	255	255	1.025	0.715	2.797	0.727	1.434	0.698	0.891
448	C1	M	T	C1_T_12	C1_T	12	4	2.03	255	255	255	2.312	1.118	175.84	0.065	2.067	0.484	0.541
449	C1	M	T	C1_T_12	C1_T	12	4	2.357	255	255	255	1.893	1.585	79.386	0.077	1.194	0.838	0.6
450	C1	M	T	C1_T_12	C1_T	12	4	1.059	255	255	255	1.291	1.044	178.097	0.256	1.237	0.809	0.769
451	C1	M	T	C1_T_12	C1_T	12	4	5.146	255	255	255	4.511	1.452	178.077	0.1	3.106	0.322	0.651
452	C1	M	T	C1_T_12	C1_T	12	4	1.364	255	255	255	1.441	1.206	20.705	0.119	1.195	0.837	0.645
453	C1	M	T	C1_T_12	C1_T	12	4	1.397	255	255	255	1.369	1.3	166.463	0.155	1.053	0.949	0.693
454	C1	M	T	C1_T_12	C1_T	12	4	1.376	255	255	255	1.486	1.18	87.029	0.218	1.259	0.794	0.72
455	C1	M	T	C1_T_12	C1_T	12	4	1.197	255	255	255	1.442	1.057	28.107	0.108	1.364	0.733	0.564
456	C1	M	T	C1_T_12	C1_T	12	4	1.865	255	255	255	1.649	1.44	127.792	0.203	1.145	0.874	0.707
457	C1	M	T	C1_T_12	C1_T	12	4	1.275	255	255	255	1.349	1.203	97.139	0.101	1.121	0.892	0.668
458	C1	M	T	C1_T_12	C1_T	12	4	0.822	255	255	255	1.409	0.743	90.487	0.171	1.897	0.527	0.605
459	C1	M	T	C1_T_12	C1_T	12	4	1.763	255	255	255	2.216	1.013	40.389	0.193	2.187	0.457	0.67
460	C1	M	T	C1_T_12	C1_T	12	4	2.243	255	255	255	1.908	1.497	16.113	0.214	1.275	0.784	0.735
461	C1	M	T	C1_T_12	C1_T	12	4	0.966	255	255	255	1.259	0.976	123.363	0.161	1.29	0.775	0.643
462	C1	M	T	C1_T_12	C1_T	12	4	1.254	255	255	255	1.307	1.221	104.188	0.091	1.071	0.934	0.53
463	C1	M	T	C1_T_12	C1_T	12	4	5.077	255	255	255	2.895	2.233	29.536	0.097	1.296	0.771	0.734
464	C1	M	T	C1_T_12	C1_T	12	4	0.873	255	255	255	1.324	0.839	99.188	0.123	1.578	0.634	0.573
465	C1	M	T	C1_T_12	C1_T	12	4	5.461	255	255	255	3.744	1.857	119.128	0.043	2.016	0.496	0.557
466	C1	M	T	C1_T_12	C1_T	12	4	4.132	255	255	255	2.941	1.789	3.684	0.066	1.643	0.608	0.633
467	C1	M	T	C1_T_12	C1_T	12	4	1.182	255	255	255	1.814	0.83	116.664	0.023	2.186	0.457	0.271
468	C1	M	T	C1_T_12	C1_T	12	4	0.981	255	255	255	1.26	0.991	52.293	0.169	1.271	0.786	0.628
469	C1	M	T	C1_T_12	C1_T	12	4	0.705	255	255	255	1.038	0.865	84.494	0.138	1.2	0.833	0.549
470	C1	M	T	C1_T_12	C1_T	12	4	0.927	255	255	255	1.135	1.04	67.424	0.163	1.091	0.917	0.622
471	C1	M	T	C1_T_12	C1_T	12	4	1.044	255	255	255	1.189	1.117	138.95	0.062	1.065	0.939	0.487
472	C1	M	T	C1_T_12	C1_T	12	4	0.729	255	255	255	1.576	0.589	167.465	0.035	2.677	0.374	0.332
473	C1	M	T	C1_T_12	C1_T	12	4	0.78	255	255	255	1.095	0.906	125.234	0.075	1.208	0.828	0.52
474	C1	M	T	C1_T_12	C1_T	12	4	1.679	255	255	255	1.647	1.298	54.653	0.1	1.269	0.788	0.554
475	C1	M	T	C1_T_12	C1_T	12	4	9.47	255	255	255	4.088	2.949	33.539	0.086	1.386	0.721	0.655
476	C1	M	T	C1_T_12	C1_T	12	4	2.438	255	255	255	2.002	1.551	66.104	0.08	1.291	0.775	0.612
477	C1	M	T	C1_T_12	C1_T	12	4	1.508	255	255	255	1.402	1.37	101.898	0.243	1.023	0.978	0.728
478	C1	M	T	C1_T_12	C1_T	12	4	1.61	255	255	255	1.792	1.144	49.205	0.053	1.567	0.638	0.532
479	C1	M	T	C1_T_12	C1_T	12	4	0.912	255	255	255	1.392	0.834	125.476	0.059	1.67	0.599	0.423
480	C1	M	T	C1_T_12	C1_T	12	4	2.546	255	255	255	2.355	1.376	70.619	0.113	1.711	0.584	0.63
481	C1	M	T	C1_T_12	C1_T	12	4	1.943	255	255	255	1.642	1.507	66.403	0.212	1.089	0.918	0.744
482	C1	M	T	C1_T_12	C1_T	12	4	1.206	255	255	255	1.691	0.908	78.043	0.025	1.863	0.537	0.32
483	C1	M	T	C1_T_12	C1_T	12	4	5.029	255	255	255	3.517	1.82	41.619	0.048	1.932	0.518	0.545
484	C1	M	T	C1_T_12	C1_T	12	4	2.015	255	255	255	1.923	1.335	59.252	0.094	1.441	0.694	0.595
485	C1	M	T	C1_T_12	C1_T	12	4	1.694	255	255	255	1.526	1.414	58.303	0.173	1.079	0.927	0.725
486	C1	M	T	C1_T_12	C1_T	12	4	1.113	255	255	255	1.527	0.927	82.788	0.018	1.647	0.607	0.327
487	C1	M	T	C1_T_12	C1_T	12	4	3.851	255	255	255	3.512	1.396	123.634	0.114	2.516	0.397	0.637
488	C1	M	T	C1_T_12	C1_T	12	4	1.355	255	255	255	1.8	0.959	98.359	0.162	1.876	0.533	0.6
489	C1	M	T	C1_T_12	C1_T	12	4	1.391	255	255	255	1.45	1.222	102.231	0.108	1.187	0.842	0.593
490	C1	M	T	C1_T_12	C1_T	12	4	4.627	255	255	255	3.063	1.924	51.636	0.048	1.592	0.628	0.564
491	C1	M	T	C1_T_12	C1_T	12	4	3.083	255	255	255	2.43	1.615	79.982	0.015	1.504	0.665	0.37
492	C1	M	T	C1_T_12	C1_T	12	4	1.913	255	255	255	1.833	1.329	51.115	0.291	1.38	0.725	0.779
493	C1	M	T	C1_T_12	C1_T	12	4	1.814	255	255	255	2.57	0.899	121.768	0.065	2.859	0.35	0.536
494	C1	M	T	C1_T_12	C1_T	12	4	1.065	255	255	255	1.564	0.867	156.961	0.084	1.805	0.554	0.524
495	C1	M	T	C1_T_12	C1_T	12	4	3.275	255	255	255	2.263	1.843	11.304	0.047	1.228	0.814	0.519
496	C1	M	T	C1_T_12	C1_T	12	4	1.514	255	255	255	1.845	1.045	146.872	0.034	1.765	0.567	0.402
497	C1	M	T	C1_T_12	C1_T	12	4	1.346	255	255	255	1.378	1.244	105.439	0.081	1.108	0.902	0.622
498	C1	M	T	C1_T_12	C1_T	12	4	0.888	255	255	255	1.241	0.911	163.461	0.221	1.362	0.734	0.726
499	C1	M	T	C1_T_12	C1_T	12	4	0.717	255	255	255	1.284	0.711	26.253	0.034	1.805	0.554	0.329
500	C1	M	T	C1_T_12	C1_T	12	4	0.879	255	255	255	1.187	0.943	162.462	0.217	1.259	0.795	0.678
501	C1	M	T	C1_T_12	C1_T	12	4	11.33	255	255	255	4.45	3.241	83.83	0.038	1.373	0.728	0.615
502	C1	M	T	C1_T_12	C1_T	12	4	1.991	255	255	255	1.837	1.38	116.711	0.089	1.331	0.751	0.612
503	C1	M	T	C1_T_12	C1_T	12	4	0.723	255	255	255	1.06	0.868	125.737	0.115	1.222	0.818	0.51
504	C1	M	T	C1_T_12	C1_T	12	4	2.36	255	255	255	1.809	1.661	161.727	0.145	1.089	0.918	0.733
505	C1	M	T	C1_T_12	C1_T	12	4	0.978	255	255	255	1.284	0.97	57.058	0.091	1.324	0.755	0.485
506	C1	M	T	C1_T_12	C1_T	12	4	11.486	255	255	255	4.177	3.501	101.468	0.077	1.193	0.838	0.706
507	C1	M	T	C1_T_12	C1_T	12	4	0.927	255	255	255	1.551	0.761	136.31	0.04	2.04	0.49	0.424
508	C1	M	T	C1_T_12	C1_T	12	4	10.079	255	255	255	5.058	2.537	63.583	0.019	1.994	0.502	0.497
509	C1	M	T	C1_T_12	C1_T	12	4	1.185	255	255	255	1.285	1.173	149.932	0.117	1.096	0.913	0.588
510	C1	M	T	C1_T_12	C1_T	12	4	1.496	255	255	255	1.434	1.329	75.153	0.177	1.079	0.927	0.722
511	C1	M	T	C1_T_12	C1_T	12	4	2.546	255	255	255	2.23	1.454	20.158	0.052	1.534	0.652	0.555
512	C1	M	T	C1_T_12	C1_T	12	4	0.861	255	255	255	1.3	0.843	152.288	0.118	1.543	0.648	0.538
513	C1	M	T	C1_T_12	C1_T	12	4	1.074	255	255	255	1.51	0.905	179.528	0.029	1.669	0.599	0.324
514	C1	M	T	C1_T_12	C1_T	12	4	0.786	255	255	255	1.631	0.613	139.464	0.018	2.659	0.376	0.248
515	C1	M	T	C1_T_12	C1_T	12	4	3.176	255	255	255	2.093	1.932	54.527	0.11	1.083	0.923	0.679
516	C1	M	T	C1_T_12	C1_T	12	4	1.499	255	255	255	1.611	1.185	95.849	0.08	1.359	0.736	0.502
517	C1	M	T	C1_T_12	C1_T	12	4	1.278	255	255	255	1.462	1.113	114.337	0.229	1.314	0.761	0.702
518	C1	M	T	C1_T_12	C1_T	12	4	1.035	255	255	255	1.32	0.998	172.226	0.207	1.323	0.756	0.702
519	C1	M	T	C1_T_12	C1_T	12	4	0.843	255	255	255	1.308	0.82	89.019	0.239	1.594	0.627	0.71
520	C1	M	T	C1_T_12	C1_T	12	4	0.75	255	255	255	1.092	0.874	62.258	0.391	1.249	0.801	0.768
521	C1	M	T	C1_T_12	C1_T	12	4	1.472	255	255	255	1.726	1.086	25.28	0.013	1.589	0.629	0.314
522	C1	M	T	C1_T_12	C1_T	12	4	1.502	255	255	255	1.907	1.003	103.409	0.011	1.901	0.526	0.262
523	C1	M	T	C1_T_12	C1_T	12	4	0.702	255	255	255	0.948	0.943	149.032	0.107	1.005	0.995	0.532
524	C1	M	T	C1_T_12	C1_T	12	4	0.804	255	255	255	1.326	0.772	172.71	0.125	1.719	0.582	0.537
525	C1	M	T	C1_T_12	C1_T	12	4	1.014	255	255	255	1.255	1.028	141.41	0.159	1.221	0.819	0.648
526	C1	M	T	C1_T_12	C1_T	12	4	13.45	255	255	255	5.384	3.181	91.608	0.062	1.693	0.591	0.631
527	C1	M	T	C1_T_12	C1_T	12	4	0.96	255	255	255	1.294	0.945	67.373	0.275	1.369	0.73	0.728
528	C1	M	T	C1_T_12	C1_T	12	4	7.491	255	255	255	5.352	1.782	82.725	0.129	3.003	0.333	0.812
529	C1	M	T	C1_T_12	C1_T	12	4	1.017	255	255	255	1.505	0.86	63.641	0.02	1.749	0.572	0.283
530	C1	M	T	C1_T_12	C1_T	12	4	1.275	255	255	255	1.326	1.224	166.699	0.321	1.084	0.923	0.762
531	C1	M	T	C1_T_12	C1_T	12	4	0.87	255	255	255	1.246	0.889	135.204	0.28	1.401	0.714	0.689
532	C1	M	T	C1_T_12	C1_T	12	4	4.072	255	255	255	2.702	1.919	48.954	0.044	1.408	0.71	0.537
533	C1	M	T	C1_T_12	C1_T	12	4	0.87	255	255	255	1.076	1.029	119.462	0.381	1.045	0.956	0.804
534	C1	M	T	C1_T_12	C1_T	12	4	1.092	255	255	255	1.891	0.735	107.504	0.014	2.573	0.389	0.277
535	C1	M	T	C1_T_12	C1_T	12	4	3.647	255	255	255	2.869	1.618	176.817	0.009	1.773	0.564	0.296
536	C1	M	T	C1_T_12	C1_T	12	4	0.876	255	255	255	1.613	0.691	86.633	0.021	2.335	0.428	0.334
537	C1	M	T	C1_T_12	C1_T	12	4	2.231	255	255	255	2.508	1.133	149.029	0.008	2.214	0.452	0.202
538	C1	M	T	C1_T_12	C1_T	12	4	2.783	255	255	255	2.101	1.687	80.477	0.017	1.245	0.803	0.35
539	C1	M	T	C1_T_12	C1_T	12	4	1.188	255	255	255	1.319	1.146	159.059	0.185	1.15	0.869	0.689
540	C1	M	T	C1_T_12	C1_T	12	4	0.834	255	255	255	1.46	0.727	0.764	0.026	2.007	0.498	0.374
541	C1	M	T	C1_T_12	C1_T	12	4	2.501	255	255	255	2.252	1.414	85.216	0.031	1.592	0.628	0.386
542	C1	M	T	C1_T_12	C1_T	12	4	5.662	255	255	255	3.514	2.052	171.22	0.012	1.712	0.584	0.348
543	C1	M	T	C1_T_12	C1_T	12	4	10.7	255	255	255	4.202	3.242	23.137	0.009	1.296	0.771	0.379
544	C1	M	T	C1_T_12	C1_T	12	4	0.756	255	255	255	1.169	0.823	93.355	0.344	1.42	0.704	0.758
545	C1	M	T	C1_T_12	C1_T	12	4	0.99	255	255	255	1.454	0.867	172.05	0.016	1.678	0.596	0.278
546	C1	M	T	C1_T_12	C1_T	12	4	12.073	255	255	255	4.383	3.507	95.57	0.135	1.25	0.8	0.778
547	C1	M	T	C1_T_12	C1_T	12	4	2.018	255	255	255	1.852	1.388	73.732	0.075	1.334	0.749	0.567
548	C1	M	T	C1_T_12	C1_T	12	4	0.789	255	255	255	1.025	0.98	163.226	0.059	1.046	0.956	0.408
549	C1	M	T	C1_T_12	C1_T	12	4	0.855	255	255	255	1.273	0.855	105.648	0.025	1.489	0.672	0.322
550	C1	M	T	C1_T_12	C1_T	12	4	0.726	255	255	255	1.19	0.776	2.255	0.067	1.533	0.652	0.431
551	C1	M	T	C1_T_12	C1_T	12	4	0.726	255	255	255	1.177	0.785	163.207	0.033	1.5	0.667	0.38
552	C1	M	T	C1_T_12	C1_T	12	4	0.99	255	255	255	1.317	0.957	167.406	0.031	1.376	0.727	0.378
553	C1	M	T	C1_T_12	C1_T	12	4	0.939	255	255	255	1.407	0.849	154.958	0.022	1.657	0.603	0.321
554	C1	M	T	C1_T_12	C1_T	12	4	4.927	255	255	255	3.381	1.856	167.601	0.008	1.822	0.549	0.355
555	C1	M	T	C1_T_12	C1_T	12	4	1.34	255	255	255	1.393	1.225	57.897	0.014	1.138	0.879	0.354
556	C1	M	T	C1_T_12	C1_T	12	4	1.673	255	255	255	2.122	1.004	159.102	0.046	2.113	0.473	0.401
557	C1	M	T	C1_T_12	C1_T	12	4	1.886	255	255	255	2.927	0.82	111.171	0.012	3.568	0.28	0.261
558	C1	M	T	C1_T_12	C1_T	12	4	1.308	255	255	255	1.566	1.063	90.729	0.047	1.473	0.679	0.465
559	C1	M	T	C1_T_12	C1_T	12	4	0.744	255	255	255	1.253	0.756	147.364	0.027	1.658	0.603	0.365
560	C1	M	T	C1_T_12	C1_T	12	4	0.876	255	255	255	1.3	0.858	103.401	0.061	1.516	0.66	0.481
561	C1	M	T	C1_T_12	C1_T	12	4	3.422	255	255	255	2.451	1.778	104.672	0.039	1.379	0.725	0.472
562	C1	M	T	C1_T_12	C1_T	12	4	1.158	255	255	255	1.459	1.01	163.878	0.028	1.445	0.692	0.347
563	C1	M	T	C1_T_12	C1_T	12	4	2.603	255	255	255	1.891	1.753	175.239	0.055	1.079	0.927	0.562
564	C1	M	T	C1_T_12	C1_T	12	4	1.484	255	255	255	2.007	0.942	102.095	0.16	2.13	0.469	0.643
565	C1	M	T	C1_T_12	C1_T	12	4	0.747	255	255	255	1.443	0.659	52.298	0.108	2.191	0.456	0.535
566	C1	M	T	C1_T_12	C1_T	12	4	1.601	255	255	255	1.856	1.098	105.624	0.038	1.69	0.592	0.458
567	C1	M	T	C1_T_12	C1_T	12	4	5.614	255	255	255	3.096	2.308	10.882	0.038	1.341	0.746	0.5
568	C1	M	T	C1_T_12	C1_T	12	4	1.158	255	255	255	1.393	1.058	32.496	0.12	1.317	0.759	0.559
569	C1	M	T	C1_T_12	C1_T	12	4	0.717	255	255	255	1.093	0.835	83.816	0.404	1.308	0.765	0.784
570	C1	M	T	C1_T_12	C1_T	12	4	0.813	255	255	255	1.202	0.861	108.987	0.113	1.396	0.716	0.581
571	C1	M	T	C1_T_12	C1_T	12	4	1.508	255	255	255	1.607	1.195	140.267	0.087	1.345	0.743	0.606
572	C1	M	T	C1_T_12	C1_T	12	4	4.765	255	255	255	3.335	1.819	0.616	0.082	1.834	0.545	0.685
573	C1	M	T	C1_T_12	C1_T	12	4	1.676	255	255	255	1.929	1.107	40.965	0.3	1.743	0.574	0.775
574	C1	M	T	C1_T_12	C1_T	12	4	1.005	255	255	255	1.361	0.94	176.902	0.068	1.449	0.69	0.514
575	C1	M	T	C1_T_12	C1_T	12	4	1.191	255	255	255	2.169	0.699	0.016	0.225	3.103	0.322	0.784
576	C2	M	T	C2_T_12	C2_T	12	5	1.4	255	255	255	2.206	0.808	122.997	0.634	2.729	0.366	0.911
577	C2	M	T	C2_T_12	C2_T	12	5	0.522	255	255	255	1.084	0.613	104.744	0.707	1.77	0.565	0.899
578	C2	M	T	C2_T_12	C2_T	12	5	0.507	255	255	255	0.839	0.769	119.245	0.933	1.091	0.916	0.921
579	C2	M	T	C2_T_12	C2_T	12	5	0.357	255	255	255	0.692	0.657	94.04	0.949	1.054	0.949	0.905
580	C2	M	T	C2_T_12	C2_T	12	5	0.57	255	255	255	1.013	0.716	139.401	0.786	1.414	0.707	0.892
581	C2	M	T	C2_T_12	C2_T	12	5	0.105	255	255	255	0.383	0.349	41.106	0.834	1.097	0.911	0.854
582	C1	M	T	C1_T_12	C1_T	12	5	11.792	255	255	255	4.935	3.042	18.962	0.379	1.622	0.616	0.808
583	C1	M	T	C1_T_12	C1_T	12	5	12.757	255	255	255	9.715	1.672	89.434	0.127	5.811	0.172	0.693
584	C1	M	T	C1_T_12	C1_T	12	5	4.489	255	255	255	5.422	1.054	66.166	0.376	5.143	0.194	0.851
585	C1	M	T	C1_T_12	C1_T	12	5	3.347	255	255	255	3.698	1.152	55.98	0.533	3.209	0.312	0.887
586	C1	M	T	C1_T_12	C1_T	12	5	2.897	255	255	255	2.677	1.378	130.15	0.283	1.943	0.515	0.777
587	C1	M	T	C1_T_12	C1_T	12	5	4.942	255	255	255	3.996	1.575	168.417	0.452	2.538	0.394	0.894
588	C1	M	T	C1_T_12	C1_T	12	5	7.299	255	255	255	5.363	1.733	7.659	0.156	3.095	0.323	0.684
589	C1	M	T	C1_T_12	C1_T	12	5	3.605	255	255	255	2.354	1.949	136.805	0.64	1.208	0.828	0.903
590	C1	M	T	C1_T_12	C1_T	12	5	3.53	255	255	255	4.072	1.104	80.334	0.19	3.69	0.271	0.748
591	C1	M	T	C1_T_12	C1_T	12	5	0.753	255	255	255	1.047	0.916	39.677	0.91	1.143	0.875	0.942
592	C1	M	T	C1_T_12	C1_T	12	5	7.587	255	255	255	4.69	2.06	76.337	0.208	2.277	0.439	0.815
593	C1	M	T	C1_T_12	C1_T	12	5	4.537	255	255	255	4.014	1.439	96.809	0.268	2.79	0.358	0.849
594	C1	M	T	C1_T_12	C1_T	12	5	10.499	255	255	255	5.491	2.434	121.916	0.395	2.256	0.443	0.776
595	C1	M	T	C1_T_12	C1_T	12	5	4.408	255	255	255	4.516	1.243	69.94	0.395	3.634	0.275	0.819
596	C1	M	T	C1_T_12	C1_T	12	5	12.01	255	255	255	6.974	2.193	104.285	0.466	3.18	0.314	0.928
597	C1	M	T	C1_T_12	C1_T	12	5	7.137	255	255	255	3.721	2.442	117.131	0.464	1.524	0.656	0.902
598	C1	M	T	C1_T_12	C1_T	12	5	6.633	255	255	255	5.314	1.589	96.285	0.236	3.343	0.299	0.832
599	C1	M	T	C1_T_12	C1_T	12	5	7.584	255	255	255	3.536	2.731	134.801	0.619	1.295	0.772	0.932
600	C1	M	T	C1_T_12	C1_T	12	5	8.826	255	255	255	4.241	2.65	41.722	0.644	1.601	0.625	0.945
601	C1	M	T	C1_T_12	C1_T	12	5	7.686	255	255	255	4.123	2.373	59.113	0.599	1.737	0.576	0.937
602	C1	M	T	C1_T_12	C1_T	12	5	8.325	255	255	255	4.503	2.354	43.813	0.439	1.913	0.523	0.906
603	C1	M	T	C1_T_12	C1_T	12	5	8.091	255	255	255	4.493	2.293	64.519	0.578	1.959	0.51	0.939
604	C1	M	T	C1_T_12	C1_T	12	5	9.455	255	255	255	5.18	2.324	85.041	0.533	2.229	0.449	0.93
605	C1	M	T	C1_T_12	C1_T	12	5	2.369	255	255	255	3.227	0.935	78.445	0.5	3.452	0.29	0.916
606	C1	M	T	C1_T_12	C1_T	12	5	0.924	255	255	255	1.335	0.881	114.587	0.799	1.514	0.66	0.918
607	C1	M	T	C1_T_12	C1_T	12	5	1.598	255	255	255	5.676	0.359	89.273	0.088	15.831	0.063	0.601
608	C1	M	T	C1_T_12	C1_T	12	5	6.822	255	255	255	4.749	1.829	88.483	0.266	2.596	0.385	0.805
609	C1	M	T	C1_T_12	C1_T	12	5	3.839	255	255	255	2.647	1.846	89.913	0.368	1.434	0.698	0.874
610	C1	M	T	C1_T_12	C1_T	12	5	7.314	255	255	255	3.934	2.367	61.913	0.601	1.662	0.602	0.925
611	C1	M	T	C1_T_12	C1_T	12	5	8.058	255	255	255	4.745	2.162	56.688	0.457	2.195	0.456	0.889
612	C1	M	T	C1_T_12	C1_T	12	5	5.704	255	255	255	3.932	1.847	94.413	0.442	2.128	0.47	0.892
613	C1	M	T	C1_T_12	C1_T	12	5	4.171	255	255	255	3.439	1.544	78.282	0.476	2.227	0.449	0.903
614	C1	M	T	C1_T_12	C1_T	12	5	2.27	255	255	255	2.955	0.978	109.513	0.574	3.022	0.331	0.903
615	C1	M	T	C1_T_12	C1_T	12	5	7.629	255	255	255	4.257	2.282	18.4	0.658	1.866	0.536	0.95
616	C1	M	T	C1_T_12	C1_T	12	5	2.582	255	255	255	3.072	1.07	123.18	0.596	2.87	0.348	0.919
617	C1	M	T	C1_T_12	C1_T	12	5	14.059	255	255	255	8.56	2.091	172.75	0.37	4.094	0.244	0.884
618	C1	M	T	C1_T_12	C1_T	12	5	4.036	255	255	255	4.495	1.143	166.226	0.438	3.932	0.254	0.891
619	C1	M	T	C1_T_12	C1_T	12	5	5.299	255	255	255	5.378	1.255	92.195	0.361	4.286	0.233	0.818
620	C1	M	T	C1_T_12	C1_T	12	5	1.008	255	255	255	1.465	0.876	95.505	0.399	1.672	0.598	0.839
621	C1	M	T	C1_T_12	C1_T	12	5	3.152	255	255	255	3.252	1.234	172.621	0.582	2.635	0.38	0.924
622	C1	M	T	C1_T_12	C1_T	12	5	1.445	255	255	255	2.057	0.895	160.341	0.521	2.3	0.435	0.803
623	C1	M	T	C1_T_12	C1_T	12	5	4.462	255	255	255	2.587	2.196	87.827	0.486	1.178	0.849	0.893
624	C1	M	T	C1_T_12	C1_T	12	5	6.514	255	255	255	4.075	2.035	49.96	0.554	2.003	0.499	0.914
625	C1	M	T	C1_T_12	C1_T	12	5	7.215	255	255	255	3.918	2.345	79.468	0.6	1.671	0.598	0.938
626	C1	M	T	C1_T_12	C1_T	12	5	7.818	255	255	255	5.642	1.764	99.9	0.469	3.198	0.313	0.916
627	C1	M	T	C1_T_12	C1_T	12	5	10.376	255	255	255	5.872	2.25	77.706	0.477	2.61	0.383	0.936
628	C1	M	T	C1_T_12	C1_T	12	5	0.879	255	255	255	1.762	0.635	72.165	0.503	2.774	0.361	0.92
629	C1	M	T	C1_T_12	C1_T	12	5	10.223	255	255	255	4.98	2.614	54.184	0.586	1.905	0.525	0.94
630	C1	M	T	C1_T_12	C1_T	12	5	12.685	255	255	255	5.514	2.929	154.24	0.411	1.882	0.531	0.911
631	C1	M	T	C1_T_12	C1_T	12	5	3.449	255	255	255	2.357	1.863	56.029	0.733	1.265	0.79	0.924
632	C1	M	T	C1_T_12	C1_T	12	5	10.964	255	255	255	5.692	2.452	55.939	0.264	2.321	0.431	0.864
633	C1	M	T	C1_T_12	C1_T	12	5	7.407	255	255	255	5.341	1.766	57.761	0.269	3.024	0.331	0.838
634	C1	M	T	C1_T_12	C1_T	12	5	9.156	255	255	255	7.615	1.531	152.799	0.287	4.974	0.201	0.838
635	C1	M	T	C1_T_12	C1_T	12	5	4.459	255	255	255	4.399	1.291	96.705	0.486	3.409	0.293	0.92
636	C1	M	T	C1_T_12	C1_T	12	5	6.741	255	255	255	4.102	2.093	164.57	0.627	1.96	0.51	0.94
637	C1	M	T	C1_T_12	C1_T	12	5	7.488	255	255	255	6.546	1.457	74.65	0.18	4.494	0.223	0.785
638	C1	M	T	C1_T_12	C1_T	12	5	1.266	255	255	255	1.958	0.823	63.088	0.305	2.38	0.42	0.686
639	C1	M	T	C1_T_12	C1_T	12	5	7.572	255	255	255	4.305	2.24	99.018	0.342	1.922	0.52	0.881
640	C1	M	T	C1_T_12	C1_T	12	5	10.748	255	255	255	4.684	2.922	24.35	0.47	1.603	0.624	0.93
641	C1	M	T	C1_T_12	C1_T	12	5	2.594	255	255	255	2.386	1.384	16.328	0.347	1.723	0.58	0.821
642	C1	M	T	C1_T_12	C1_T	12	5	12.358	255	255	255	7.177	2.193	65.165	0.347	3.273	0.306	0.835
643	C1	M	T	C1_T_12	C1_T	12	5	4.015	255	255	255	4.248	1.203	139.714	0.49	3.53	0.283	0.863
644	C1	M	T	C1_T_12	C1_T	12	5	6.364	255	255	255	6.904	1.174	50.472	0.256	5.882	0.17	0.766
645	C1	M	T	C1_T_12	C1_T	12	5	12.949	255	255	255	5.832	2.827	82.853	0.376	2.063	0.485	0.845
646	C1	M	T	C1_T_12	C1_T	12	5	4.738	255	255	255	2.878	2.096	160.285	0.531	1.373	0.728	0.904
647	C1	M	T	C1_T_12	C1_T	12	5	6.472	255	255	255	4.533	1.818	52.669	0.469	2.494	0.401	0.898
648	C1	M	T	C1_T_12	C1_T	12	5	7.773	255	255	255	4.402	2.248	100.604	0.365	1.958	0.511	0.9
649	C1	M	T	C1_T_12	C1_T	12	5	3.926	255	255	255	4.076	1.226	5.508	0.473	3.324	0.301	0.913
650	C1	M	T	C1_T_12	C1_T	12	5	11.135	255	255	255	6.817	2.08	1.744	0.291	3.278	0.305	0.871
651	C1	M	T	C1_T_12	C1_T	12	5	5.728	255	255	255	3.405	2.142	98.019	0.609	1.59	0.629	0.929
652	C1	M	T	C1_T_12	C1_T	12	5	1.095	255	255	255	1.383	1.008	75.623	0.264	1.372	0.729	0.68
653	C1	M	T	C1_T_12	C1_T	12	5	7.941	255	255	255	4.491	2.252	159.579	0.409	1.994	0.501	0.897
654	C1	M	T	C1_T_12	C1_T	12	5	5.914	255	255	255	3.743	2.012	103.844	0.464	1.86	0.537	0.899
655	C1	M	T	C1_T_12	C1_T	12	5	3.464	255	255	255	2.881	1.531	17.808	0.151	1.882	0.531	0.61
656	C1	M	T	C1_T_12	C1_T	12	5	7.974	255	255	255	4.959	2.047	86.809	0.385	2.422	0.413	0.883
657	C1	M	T	C1_T_12	C1_T	12	5	4.438	255	255	255	4.722	1.197	146.423	0.43	3.946	0.253	0.804
658	C1	M	T	C1_T_12	C1_T	12	5	6.013	255	255	255	2.986	2.563	58.957	0.608	1.165	0.858	0.924
659	C1	M	T	C1_T_12	C1_T	12	5	3.755	255	255	255	2.946	1.622	154.355	0.325	1.816	0.551	0.839
660	C1	M	T	C1_T_12	C1_T	12	5	5.419	255	255	255	3.75	1.84	105.762	0.319	2.038	0.491	0.849
661	C1	M	T	C1_T_12	C1_T	12	5	2.885	255	255	255	3.455	1.063	54.037	0.573	3.25	0.308	0.916
662	C1	M	T	C1_T_12	C1_T	12	5	3.272	255	255	255	2.192	1.901	85.611	0.791	1.153	0.867	0.947
663	C1	M	T	C1_T_12	C1_T	12	5	10.028	255	255	255	5.901	2.164	160.399	0.232	2.727	0.367	0.804
664	C1	M	T	C1_T_12	C1_T	12	5	3.296	255	255	255	2.78	1.509	64.094	0.386	1.842	0.543	0.88
665	C2	M	T	C2_T_12	C2_T	12	6	0.54	255	255	255	0.897	0.766	19.469	0.682	1.172	0.853	0.878
666	C2	M	T	C2_T_12	C2_T	12	6	2.198	255	255	255	2.681	1.044	174.69	0.623	2.568	0.389	0.93
667	C2	M	T	C2_T_12	C2_T	12	6	2.054	255	255	255	2.669	0.98	109.734	0.613	2.724	0.367	0.923
668	C2	M	T	C2_T_12	C2_T	12	6	2.207	255	255	255	2.647	1.062	39.702	0.627	2.493	0.401	0.918
669	C2	M	T	C2_T_12	C2_T	12	6	2.132	255	255	255	2.459	1.104	165.661	0.682	2.228	0.449	0.932
670	C2	M	T	C2_T_12	C2_T	12	6	0.12	255	255	255	0.433	0.353	174.081	0.973	1.229	0.814	0.93
671	C2	M	T	C2_T_12	C2_T	12	6	0.162	255	255	255	0.465	0.443	79.805	0.975	1.05	0.952	0.893
672	C2	M	T	C2_T_12	C2_T	12	6	0.24	255	255	255	0.581	0.525	10.94	0.911	1.107	0.903	0.889
673	C2	M	T	C2_T_12	C2_T	12	6	1.829	255	255	255	2.593	0.898	93.576	0.613	2.887	0.346	0.936
674	C2	M	T	C2_T_12	C2_T	12	6	0.387	255	255	255	0.791	0.622	16.358	0.793	1.272	0.786	0.935
675	C1	M	T	C1_T_12	C1_T	12	6	1.218	255	255	255	1.397	1.11	21.93	0.529	1.259	0.794	0.885
676	C1	M	T	C1_T_12	C1_T	12	6	9.066	255	255	255	5.256	2.196	31.491	0.228	2.393	0.418	0.774
677	C1	M	T	C1_T_12	C1_T	12	6	3.985	255	255	255	3.098	1.638	14.222	0.325	1.891	0.529	0.83
678	C1	M	T	C1_T_12	C1_T	12	6	2.666	255	255	255	2.771	1.225	106.47	0.269	2.262	0.442	0.793
679	C1	M	T	C1_T_12	C1_T	12	6	0.738	255	255	255	1.216	0.773	65.79	0.745	1.573	0.636	0.899
680	C1	M	T	C1_T_12	C1_T	12	6	6.526	255	255	255	5.819	1.428	14.392	0.213	4.075	0.245	0.783
681	C1	M	T	C1_T_12	C1_T	12	6	0.768	255	255	255	1.065	0.918	176.924	0.763	1.16	0.862	0.9
682	C1	M	T	C1_T_12	C1_T	12	6	11.51	255	255	255	5.159	2.84	134.964	0.301	1.816	0.551	0.848
683	C1	M	T	C1_T_12	C1_T	12	6	8.82	255	255	255	4.098	2.74	58.823	0.352	1.495	0.669	0.877
684	C1	M	T	C1_T_12	C1_T	12	6	7.068	255	255	255	6.277	1.434	71.663	0.22	4.378	0.228	0.823
685	C1	M	T	C1_T_12	C1_T	12	6	7.341	255	255	255	3.823	2.445	85.314	0.458	1.564	0.64	0.912
686	C1	M	T	C1_T_12	C1_T	12	6	2.219	255	255	255	2.87	0.984	176.635	0.219	2.916	0.343	0.698
687	C1	M	T	C1_T_12	C1_T	12	6	12.094	255	255	255	5.276	2.919	74.065	0.49	1.808	0.553	0.88
688	C1	M	T	C1_T_12	C1_T	12	6	8.973	255	255	255	4.505	2.536	73.443	0.572	1.776	0.563	0.905
689	C1	M	T	C1_T_12	C1_T	12	6	9.47	255	255	255	5.381	2.241	105.864	0.275	2.402	0.416	0.852
690	C1	M	T	C1_T_12	C1_T	12	6	4.768	255	255	255	2.747	2.21	45.957	0.665	1.243	0.804	0.93
691	C1	M	T	C1_T_12	C1_T	12	6	5.461	255	255	255	2.899	2.398	91.681	0.553	1.209	0.827	0.915
692	C1	M	T	C1_T_12	C1_T	12	6	7.977	255	255	255	4.463	2.275	169.341	0.287	1.962	0.51	0.853
693	C1	M	T	C1_T_12	C1_T	12	6	11.983	255	255	255	11.291	1.351	165.121	0.074	8.355	0.12	0.666
694	C1	M	T	C1_T_12	C1_T	12	6	11.135	255	255	255	4.171	3.399	45.452	0.537	1.227	0.815	0.913
695	C1	M	T	C1_T_12	C1_T	12	6	0.72	255	255	255	1.078	0.85	125.372	0.795	1.268	0.789	0.904
696	C1	M	T	C1_T_12	C1_T	12	6	5.335	255	255	255	3.043	2.232	0.057	0.529	1.363	0.734	0.921
697	C1	M	T	C1_T_12	C1_T	12	6	5.989	255	255	255	3.541	2.154	3.34	0.544	1.644	0.608	0.917
698	C1	M	T	C1_T_12	C1_T	12	6	3.386	255	255	255	3.89	1.108	76.618	0.48	3.51	0.285	0.915
699	C1	M	T	C1_T_12	C1_T	12	6	5.449	255	255	255	3.119	2.224	127.98	0.684	1.403	0.713	0.928
700	C1	M	T	C1_T_12	C1_T	12	6	8.214	255	255	255	4.669	2.24	173.939	0.6	2.085	0.48	0.939
701	C1	M	T	C1_T_12	C1_T	12	6	11.495	255	255	255	5.721	2.558	45.008	0.243	2.237	0.447	0.818
702	C1	M	T	C1_T_12	C1_T	12	6	0.795	255	255	255	1.358	0.745	34.035	0.749	1.824	0.548	0.894
703	C1	M	T	C1_T_12	C1_T	12	6	5.557	255	255	255	4.545	1.557	53.003	0.215	2.92	0.342	0.766
704	C1	M	T	C1_T_12	C1_T	12	6	2.201	255	255	255	2.701	1.037	108.812	0.591	2.604	0.384	0.911
705	C1	M	T	C1_T_12	C1_T	12	6	10.517	255	255	255	5.527	2.423	10.218	0.365	2.281	0.438	0.903
706	C1	M	T	C1_T_12	C1_T	12	6	2.201	255	255	255	2.729	1.027	39.637	0.641	2.658	0.376	0.922
707	C1	M	T	C1_T_12	C1_T	12	6	10.436	255	255	255	5.667	2.345	58.698	0.518	2.417	0.414	0.878
708	C1	M	T	C1_T_12	C1_T	12	6	8.058	255	255	255	4.996	2.054	112.618	0.262	2.432	0.411	0.776
709	C1	M	T	C1_T_12	C1_T	12	6	1.245	255	255	255	1.321	1.199	129.38	0.887	1.102	0.907	0.935
710	C1	M	T	C1_T_12	C1_T	12	6	9.018	255	255	255	5.813	1.975	61.449	0.449	2.943	0.34	0.905
711	C1	M	T	C1_T_12	C1_T	12	6	9.917	255	255	255	3.777	3.343	82.885	0.366	1.13	0.885	0.894
712	C1	M	T	C1_T_12	C1_T	12	6	5.647	255	255	255	3.916	1.836	12.383	0.441	2.132	0.469	0.845
713	C1	M	T	C1_T_12	C1_T	12	6	1.251	255	255	255	1.693	0.94	81.759	0.644	1.801	0.555	0.855
714	C1	M	T	C1_T_12	C1_T	12	6	6.678	255	255	255	4.904	1.734	58.698	0.145	2.829	0.354	0.785
715	C1	M	T	C1_T_12	C1_T	12	6	1.934	255	255	255	2.03	1.213	89.942	0.674	1.673	0.598	0.888
716	C1	M	T	C1_T_12	C1_T	12	6	9.854	255	255	255	6.095	2.059	58.869	0.272	2.961	0.338	0.802
717	C1	M	T	C1_T_12	C1_T	12	6	6.064	255	255	255	3.845	2.008	168.912	0.254	1.915	0.522	0.835
718	C1	M	T	C1_T_12	C1_T	12	6	2.348	255	255	255	2.213	1.351	24.999	0.41	1.638	0.611	0.688
719	C1	M	T	C1_T_12	C1_T	12	6	13.342	255	255	255	6.583	2.581	55.097	0.493	2.551	0.392	0.935
720	C1	M	T	C1_T_12	C1_T	12	6	2.231	255	255	255	2.366	1.2	168.131	0.66	1.971	0.507	0.905
721	C1	M	T	C1_T_12	C1_T	12	6	3.74	255	255	255	5.125	0.929	162.472	0.22	5.516	0.181	0.737
722	C1	M	T	C1_T_12	C1_T	12	6	11.642	255	255	255	5.277	2.809	60.489	0.59	1.878	0.532	0.925
723	C1	M	T	C1_T_12	C1_T	12	6	6.169	255	255	255	3.899	2.015	35.599	0.508	1.935	0.517	0.903
724	C1	M	T	C1_T_12	C1_T	12	6	9.776	255	255	255	4.415	2.82	126.176	0.502	1.566	0.639	0.889
725	C1	M	T	C1_T_12	C1_T	12	6	13.288	255	255	255	6.459	2.62	86.01	0.545	2.466	0.406	0.94
726	C1	M	T	C1_T_12	C1_T	12	6	7.719	255	255	255	3.878	2.534	158.221	0.544	1.53	0.653	0.928
727	C1	M	T	C1_T_12	C1_T	12	6	12.322	255	255	255	7.028	2.232	36.639	0.482	3.148	0.318	0.916
728	C1	M	T	C1_T_12	C1_T	12	6	7.209	255	255	255	3.884	2.363	6.332	0.608	1.643	0.609	0.939
729	C1	M	T	C1_T_12	C1_T	12	6	2.222	255	255	255	3.125	0.905	90.858	0.53	3.451	0.29	0.927
730	C1	M	T	C1_T_12	C1_T	12	6	11.171	255	255	255	6.442	2.208	75.998	0.405	2.918	0.343	0.85
731	C1	M	T	C1_T_12	C1_T	12	6	12.139	255	255	255	7.336	2.107	175.392	0.463	3.482	0.287	0.933
732	C1	M	T	C1_T_12	C1_T	12	6	6.666	255	255	255	3.759	2.258	113.072	0.582	1.665	0.601	0.919
733	C1	M	T	C1_T_12	C1_T	12	6	0.864	255	255	255	1.22	0.902	69.174	0.523	1.353	0.739	0.783
734	C1	M	T	C1_T_12	C1_T	12	6	3.509	255	255	255	4.098	1.09	73.202	0.322	3.76	0.266	0.812
735	C1	M	T	C1_T_12	C1_T	12	6	9.773	255	255	255	5.319	2.34	163.711	0.453	2.273	0.44	0.913
736	C1	M	T	C1_T_12	C1_T	12	6	14.907	255	255	255	6.292	3.017	41.27	0.307	2.086	0.479	0.73
737	C1	M	T	C1_T_12	C1_T	12	6	8.364	255	255	255	4.235	2.515	149.364	0.344	1.684	0.594	0.88
738	C1	M	T	C1_T_12	C1_T	12	6	11.885	255	255	255	6.269	2.414	99.578	0.407	2.597	0.385	0.885
739	C1	M	T	C1_T_12	C1_T	12	6	11.231	255	255	255	6.222	2.298	63.999	0.405	2.707	0.369	0.921
740	C1	M	T	C1_T_12	C1_T	12	6	11.441	255	255	255	5.704	2.554	43.673	0.407	2.233	0.448	0.771
741	C1	M	T	C1_T_12	C1_T	12	6	8.649	255	255	255	5.473	2.012	39.772	0.364	2.72	0.368	0.891
742	C1	M	T	C1_T_12	C1_T	12	6	4.516	255	255	255	3.442	1.671	85.365	0.237	2.06	0.485	0.825
743	C1	M	T	C1_T_12	C1_T	12	6	4.303	255	255	255	2.524	2.171	123.017	0.576	1.162	0.86	0.904
744	C1	M	T	C1_T_12	C1_T	12	6	2.528	255	255	255	3.053	1.054	122.149	0.575	2.895	0.345	0.877
745	C1	M	T	C1_T_12	C1_T	12	6	3.53	255	255	255	4.19	1.073	101.121	0.468	3.906	0.256	0.898
746	C1	M	T	C1_T_12	C1_T	12	6	5.863	255	255	255	2.807	2.659	101.633	0.806	1.056	0.947	0.951
747	C1	M	T	C1_T_12	C1_T	12	6	6.909	255	255	255	3.752	2.345	58.384	0.407	1.6	0.625	0.871
748	C1	M	T	C1_T_12	C1_T	12	6	10.832	255	255	255	5.904	2.336	58.239	0.368	2.527	0.396	0.813
749	C1	M	T	C1_T_12	C1_T	12	6	11.333	255	255	255	5.348	2.698	77.338	0.278	1.982	0.505	0.852
750	C1	M	T	C1_T_12	C1_T	12	6	7.635	255	255	255	3.242	2.998	31.845	0.318	1.082	0.925	0.792
751	C1	M	T	C1_T_12	C1_T	12	6	9.012	255	255	255	4.764	2.409	37.553	0.608	1.978	0.506	0.934
752	C1	M	T	C1_T_12	C1_T	12	6	6.409	255	255	255	4.552	1.793	8.855	0.367	2.539	0.394	0.817
753	C1	M	T	C1_T_12	C1_T	12	6	1.227	255	255	255	1.302	1.2	0.291	0.908	1.085	0.922	0.947
754	C1	M	T	C1_T_12	C1_T	12	6	4.063	255	255	255	4.4	1.176	11.128	0.085	3.743	0.267	0.596
755	C1	M	T	C1_T_12	C1_T	12	6	2.303	255	255	255	2.989	0.981	122.488	0.552	3.047	0.328	0.896
756	C1	M	T	C1_T_12	C1_T	12	6	10.034	255	255	255	3.9	3.276	103.264	0.359	1.191	0.84	0.824
757	C1	M	T	C1_T_12	C1_T	12	6	8.07	255	255	255	4.05	2.537	45.797	0.579	1.596	0.627	0.93
758	C1	M	T	C1_T_12	C1_T	12	6	5.356	255	255	255	3.544	1.924	63.369	0.425	1.841	0.543	0.879
759	C1	M	T	C1_T_12	C1_T	12	6	8.208	255	255	255	4.687	2.23	63.843	0.322	2.102	0.476	0.868
760	C1	M	T	C1_T_12	C1_T	12	6	0.762	255	255	255	1.075	0.902	178.966	0.888	1.191	0.84	0.92
761	C1	M	T	C1_T_12	C1_T	12	6	5.56	255	255	255	3.134	2.259	115.539	0.506	1.388	0.721	0.887
762	C1	M	T	C1_T_12	C1_T	12	6	1.994	255	255	255	2.676	0.949	92.628	0.583	2.821	0.355	0.937
763	C1	M	T	C1_T_12	C1_T	12	6	5.242	255	255	255	3.242	2.059	2.479	0.448	1.575	0.635	0.896
764	C1	M	T	C1_T_12	C1_T	12	6	6.517	255	255	255	3.62	2.292	61.528	0.32	1.579	0.633	0.879
765	C1	M	T	C1_T_12	C1_T	12	6	1.856	255	255	255	2.549	0.927	43.99	0.6	2.748	0.364	0.903
766	C2	M	T	C2_T_12	C2_T	12	7	0.147	255	255	255	0.439	0.426	174.235	0.925	1.032	0.969	0.891
767	C2	M	T	C2_T_12	C2_T	12	7	0.471	255	255	255	0.802	0.748	61.001	0.902	1.072	0.933	0.895
768	C2	M	T	C2_T_12	C2_T	12	7	0.573	255	255	255	0.989	0.737	139.858	0.776	1.341	0.746	0.895
769	C2	M	T	C2_T_12	C2_T	12	7	2.003	255	255	255	2.619	0.974	81.776	0.603	2.69	0.372	0.923
770	C2	M	T	C2_T_12	C2_T	12	7	0.6	255	255	255	0.896	0.852	158.274	0.919	1.051	0.951	0.93
771	C2	M	T	C2_T_12	C2_T	12	7	0.642	255	255	255	0.947	0.862	45.974	0.859	1.098	0.91	0.909
772	C2	M	T	C2_T_12	C2_T	12	7	1.724	255	255	255	2.2	0.998	75.723	0.614	2.204	0.454	0.922
773	C2	M	T	C2_T_12	C2_T	12	7	0.177	255	255	255	0.57	0.395	94.035	0.803	1.441	0.694	0.861
774	C2	M	T	C2_T_12	C2_T	12	7	0.147	255	255	255	0.477	0.392	30.103	0.885	1.215	0.823	0.86
775	C1	M	T	C1_T_12	C1_T	12	7	1.358	255	255	255	1.745	0.991	112.25	0.254	1.76	0.568	0.751
776	C1	M	T	C1_T_12	C1_T	12	7	2.312	255	255	255	2.139	1.377	44.857	0.533	1.554	0.644	0.91
777	C1	M	T	C1_T_12	C1_T	12	7	0.768	255	255	255	1.151	0.85	8.304	0.609	1.354	0.738	0.894
778	C1	M	T	C1_T_12	C1_T	12	7	4.417	255	255	255	2.969	1.894	39.682	0.521	1.567	0.638	0.915
779	C1	M	T	C1_T_12	C1_T	12	7	3.197	255	255	255	2.665	1.528	3.937	0.401	1.744	0.573	0.83
780	C1	M	T	C1_T_12	C1_T	12	7	7.938	255	255	255	5.301	1.907	24.324	0.424	2.78	0.36	0.895
781	C1	M	T	C1_T_12	C1_T	12	7	11.297	255	255	255	6.004	2.396	93.848	0.481	2.506	0.399	0.936
782	C1	M	T	C1_T_12	C1_T	12	7	7.215	255	255	255	3.628	2.532	69.39	0.432	1.433	0.698	0.89
783	C1	M	T	C1_T_12	C1_T	12	7	14.275	255	255	255	5.27	3.449	65.93	0.278	1.528	0.654	0.886
784	C1	M	T	C1_T_12	C1_T	12	7	3.929	255	255	255	3.697	1.353	166.987	0.443	2.732	0.366	0.844
785	C1	M	T	C1_T_12	C1_T	12	7	6.747	255	255	255	4.431	1.939	9.719	0.481	2.286	0.437	0.909
786	C1	M	T	C1_T_12	C1_T	12	7	14.218	255	255	255	4.734	3.824	31.128	0.375	1.238	0.808	0.803
787	C1	M	T	C1_T_12	C1_T	12	7	7.308	255	255	255	3.786	2.458	163.049	0.601	1.54	0.649	0.914
788	C1	M	T	C1_T_12	C1_T	12	7	10.763	255	255	255	5.108	2.683	174.104	0.394	1.904	0.525	0.906
789	C1	M	T	C1_T_12	C1_T	12	7	7.236	255	255	255	3.479	2.649	40.165	0.385	1.313	0.761	0.885
790	C1	M	T	C1_T_12	C1_T	12	7	2.678	255	255	255	2.95	1.156	73.88	0.581	2.551	0.392	0.895
791	C1	M	T	C1_T_12	C1_T	12	7	5.932	255	255	255	3.456	2.185	51.602	0.436	1.582	0.632	0.891
792	C1	M	T	C1_T_12	C1_T	12	7	2.417	255	255	255	1.94	1.586	161.203	0.64	1.223	0.818	0.9
793	C1	M	T	C1_T_12	C1_T	12	7	8.232	255	255	255	4.688	2.236	16.845	0.512	2.097	0.477	0.905
794	C1	M	T	C1_T_12	C1_T	12	7	10.355	255	255	255	5.237	2.518	164.833	0.411	2.08	0.481	0.914
795	C1	M	T	C1_T_12	C1_T	12	7	7.152	255	255	255	3.797	2.398	157.75	0.5	1.583	0.632	0.907
796	C1	M	T	C1_T_12	C1_T	12	7	12.01	255	255	255	4.926	3.105	20.19	0.443	1.587	0.63	0.906
797	C1	M	T	C1_T_12	C1_T	12	7	12.811	255	255	255	5.095	3.201	52.106	0.435	1.592	0.628	0.897
798	C1	M	T	C1_T_12	C1_T	12	7	9.635	255	255	255	4.484	2.736	9.605	0.633	1.639	0.61	0.949
799	C1	M	T	C1_T_12	C1_T	12	7	7.836	255	255	255	4.427	2.254	151.856	0.521	1.964	0.509	0.884
800	C1	M	T	C1_T_12	C1_T	12	7	8.517	255	255	255	4.389	2.47	55.499	0.614	1.777	0.563	0.938
801	C1	M	T	C1_T_12	C1_T	12	7	7.788	255	255	255	6.306	1.572	49.056	0.277	4.01	0.249	0.659
802	C1	M	T	C1_T_12	C1_T	12	7	13.552	255	255	255	4.329	3.986	46.804	0.452	1.086	0.921	0.819
803	C1	M	T	C1_T_12	C1_T	12	7	6.532	255	255	255	3.335	2.494	145.069	0.49	1.337	0.748	0.851
804	C1	M	T	C1_T_12	C1_T	12	7	0.774	255	255	255	1.068	0.923	175.522	0.748	1.157	0.864	0.879
805	C1	M	T	C1_T_12	C1_T	12	7	3.947	255	255	255	4.256	1.181	86.21	0.476	3.605	0.277	0.931
806	C1	M	T	C1_T_12	C1_T	12	7	12.247	255	255	255	6.321	2.467	71.919	0.469	2.562	0.39	0.93
807	C1	M	T	C1_T_12	C1_T	12	7	0.702	255	255	255	1.073	0.833	97.534	0.812	1.289	0.776	0.912
808	C1	M	T	C1_T_12	C1_T	12	7	0.702	255	255	255	1.141	0.783	48.757	0.721	1.458	0.686	0.891
809	C1	M	T	C1_T_12	C1_T	12	7	10.355	255	255	255	5.86	2.25	79.626	0.349	2.605	0.384	0.863
810	C1	M	T	C1_T_12	C1_T	12	7	10.718	255	255	255	4.497	3.035	70.743	0.512	1.482	0.675	0.931
811	C1	M	T	C1_T_12	C1_T	12	7	9.608	255	255	255	5.823	2.101	46.265	0.415	2.771	0.361	0.844
812	C1	M	T	C1_T_12	C1_T	12	7	6.358	255	255	255	3.022	2.679	38.897	0.76	1.128	0.886	0.954
813	C1	M	T	C1_T_12	C1_T	12	7	7.593	255	255	255	4.431	2.182	88.929	0.527	2.03	0.493	0.928
814	C1	M	T	C1_T_12	C1_T	12	7	8.679	255	255	255	5.642	1.959	80.033	0.336	2.88	0.347	0.901
815	C1	M	T	C1_T_12	C1_T	12	7	7.434	255	255	255	5.058	1.871	157.632	0.495	2.703	0.37	0.918
816	C1	M	T	C1_T_12	C1_T	12	7	10.982	255	255	255	5.001	2.796	80.97	0.559	1.788	0.559	0.942
817	C1	M	T	C1_T_12	C1_T	12	7	14.787	255	255	255	5.131	3.669	118.161	0.266	1.398	0.715	0.755
818	C1	M	T	C1_T_12	C1_T	12	7	14.919	255	255	255	7.052	2.694	18.477	0.407	2.618	0.382	0.867
819	C1	M	T	C1_T_12	C1_T	12	7	1.035	255	255	255	1.182	1.115	54.348	0.797	1.06	0.943	0.909
820	C1	M	T	C1_T_12	C1_T	12	7	8.976	255	255	255	5.147	2.22	51.656	0.462	2.318	0.431	0.906
821	C1	M	T	C1_T_12	C1_T	12	7	3.97	255	255	255	3.456	1.463	39.354	0.476	2.362	0.423	0.868
822	C1	M	T	C1_T_12	C1_T	12	7	14.491	255	255	255	6.622	2.786	84.921	0.538	2.377	0.421	0.95
823	C1	M	T	C1_T_12	C1_T	12	7	14.736	255	255	255	7.665	2.448	92.202	0.388	3.131	0.319	0.883
824	C1	M	T	C1_T_12	C1_T	12	7	2.942	255	255	255	3.531	1.061	71.062	0.5	3.328	0.3	0.908
825	C1	M	T	C1_T_12	C1_T	12	7	13.393	255	255	255	5.687	2.998	9.937	0.562	1.897	0.527	0.936
826	C1	M	T	C1_T_12	C1_T	12	7	0.87	255	255	255	1.342	0.825	94.48	0.69	1.627	0.614	0.903
827	C1	M	T	C1_T_12	C1_T	12	7	9.446	255	255	255	4.935	2.437	171.992	0.496	2.025	0.494	0.912
828	C1	M	T	C1_T_12	C1_T	12	7	4.771	255	255	255	3.917	1.551	125.387	0.41	2.526	0.396	0.746
829	C1	M	T	C1_T_12	C1_T	12	7	5.104	255	255	255	3.094	2.1	171.264	0.464	1.473	0.679	0.91
830	C1	M	T	C1_T_12	C1_T	12	7	0.954	255	255	255	1.58	0.768	147.193	0.559	2.057	0.486	0.79
831	C1	M	T	C1_T_12	C1_T	12	7	2.969	255	255	255	3.385	1.117	102.254	0.531	3.032	0.33	0.917
832	C1	M	T	C1_T_12	C1_T	12	7	1.002	255	255	255	2.218	0.575	87.651	0.254	3.858	0.259	0.8
833	C1	M	T	C1_T_12	C1_T	12	7	3.26	255	255	255	3.298	1.259	53.717	0.556	2.62	0.382	0.912
834	C1	M	T	C1_T_12	C1_T	12	7	11.312	255	255	255	6.6	2.182	27.979	0.414	3.024	0.331	0.831
835	C1	M	T	C1_T_12	C1_T	12	7	0.987	255	255	255	1.16	1.083	46.206	0.842	1.071	0.934	0.906
836	C1	M	T	C1_T_12	C1_T	12	7	9.377	255	255	255	4.908	2.433	174.498	0.514	2.018	0.496	0.921
837	C1	M	T	C1_T_12	C1_T	12	7	10.103	255	255	255	4.051	3.175	28.709	0.612	1.276	0.784	0.942
838	C1	M	T	C1_T_12	C1_T	12	7	1.325	255	255	255	1.354	1.247	171.477	0.836	1.086	0.921	0.919
839	C1	M	T	C1_T_12	C1_T	12	7	3.973	255	255	255	3.898	1.298	76.307	0.489	3.003	0.333	0.892
840	C1	M	T	C1_T_12	C1_T	12	7	14.368	255	255	255	6.291	2.908	10.474	0.394	2.163	0.462	0.828
841	C1	M	T	C1_T_12	C1_T	12	7	9.069	255	255	255	4.793	2.409	67.625	0.607	1.99	0.503	0.939
842	C1	M	T	C1_T_12	C1_T	12	7	2.963	255	255	255	2.806	1.344	81.162	0.566	2.088	0.479	0.917
843	C1	M	T	C1_T_12	C1_T	12	7	1.098	255	255	255	1.293	1.081	69.997	0.771	1.196	0.836	0.918
844	C1	M	T	C1_T_12	C1_T	12	7	6.876	255	255	255	4.605	1.901	162.28	0.44	2.422	0.413	0.882
845	C1	M	T	C1_T_12	C1_T	12	7	1.05	255	255	255	1.251	1.068	49.649	0.872	1.171	0.854	0.931
846	C1	M	T	C1_T_12	C1_T	12	7	7.635	255	255	255	3.373	2.882	71.484	0.75	1.171	0.854	0.952
847	C1	M	T	C1_T_12	C1_T	12	7	2.333	255	255	255	2.171	1.368	173.196	0.449	1.587	0.63	0.813
848	C1	M	T	C1_T_12	C1_T	12	7	0.717	255	255	255	1.063	0.858	121.681	0.807	1.238	0.808	0.905
849	C1	M	T	C1_T_12	C1_T	12	7	10.826	255	255	255	4.566	3.019	70.642	0.523	1.513	0.661	0.941
850	C1	M	T	C1_T_12	C1_T	12	7	9.938	255	255	255	5.289	2.392	92.602	0.482	2.211	0.452	0.928
851	C1	M	T	C1_T_12	C1_T	12	7	9.009	255	255	255	4.978	2.304	24.752	0.545	2.161	0.463	0.941
852	C1	M	T	C1_T_12	C1_T	12	7	3.674	255	255	255	3.213	1.456	60.233	0.467	2.207	0.453	0.876
853	C1	M	T	C1_T_12	C1_T	12	7	8.64	255	255	255	4.516	2.436	78.776	0.52	1.854	0.539	0.925
854	C1	M	T	C1_T_12	C1_T	12	7	4.243	255	255	255	4.051	1.334	59.319	0.482	3.037	0.329	0.906
855	C1	M	T	C1_T_12	C1_T	12	7	3.002	255	255	255	2.602	1.469	46.759	0.418	1.772	0.564	0.874
856	C1	M	T	C1_T_12	C1_T	12	7	7.341	255	255	255	4.257	2.196	32.299	0.543	1.939	0.516	0.929
857	C1	M	T	C1_T_12	C1_T	12	7	3.182	255	255	255	3.035	1.335	109.853	0.614	2.273	0.44	0.926
858	C1	M	T	C1_T_12	C1_T	12	7	1.478	255	255	255	2.05	0.918	170.442	0.562	2.233	0.448	0.865
859	C1	M	T	C1_T_12	C1_T	12	7	9.581	255	255	255	5.097	2.393	15.638	0.456	2.13	0.47	0.907
860	C1	M	T	C1_T_12	C1_T	12	7	2.732	255	255	255	2.624	1.326	74.499	0.483	1.979	0.505	0.901
861	C1	M	T	C1_T_12	C1_T	12	7	0.891	255	255	255	1.222	0.928	135.899	0.831	1.317	0.76	0.908
862	C1	M	T	C1_T_12	C1_T	12	7	11.888	255	255	255	5.258	2.879	96.587	0.528	1.826	0.548	0.909
863	C1	M	T	C1_T_12	C1_T	12	7	3.8	255	255	255	3.444	1.405	55.598	0.499	2.452	0.408	0.821
864	C1	M	T	C1_T_12	C1_T	12	7	8.934	255	255	255	4.091	2.781	177.592	0.434	1.471	0.68	0.914
865	C1	M	T	C1_T_12	C1_T	12	7	2.426	255	255	255	2.853	1.083	70.796	0.6	2.635	0.38	0.924
866	C1	M	T	C1_T_12	C1_T	12	7	5.554	255	255	255	4.616	1.532	5.435	0.405	3.014	0.332	0.919
867	C1	M	T	C1_T_12	C1_T	12	7	1.203	255	255	255	1.974	0.776	6.751	0.284	2.544	0.393	0.818
868	C1	M	T	C1_T_12	C1_T	12	7	0.972	255	255	255	2.034	0.608	0.628	0.308	3.344	0.299	0.847
869	C2	M	T	C2_T_12	C2_T	12	8	0.282	255	255	255	0.737	0.487	14.353	0.716	1.512	0.661	0.9
870	C2	M	T	C2_T_12	C2_T	12	8	0.276	255	255	255	0.85	0.413	45.584	0.734	2.055	0.487	0.868
871	C2	M	T	C2_T_12	C2_T	12	8	1.751	255	255	255	2.396	0.931	108.566	0.664	2.574	0.389	0.934
872	C2	M	T	C2_T_12	C2_T	12	8	1.577	255	255	255	1.51	1.33	39.132	0.806	1.135	0.881	0.917
873	C2	M	T	C2_T_12	C2_T	12	8	0.591	255	255	255	0.939	0.801	75.593	0.87	1.172	0.853	0.918
874	C2	M	T	C2_T_12	C2_T	12	8	0.261	255	255	255	0.602	0.552	51.182	0.815	1.09	0.918	0.87
875	C2	M	T	C2_T_12	C2_T	12	8	0.207	255	255	255	0.646	0.408	52.661	0.748	1.582	0.632	0.873
876	C2	M	T	C2_T_12	C2_T	12	8	0.864	255	255	255	1.357	0.811	116.288	0.758	1.674	0.598	0.923
877	C2	M	T	C2_T_12	C2_T	12	8	0.552	255	255	255	1.066	0.659	97.48	0.73	1.616	0.619	0.898
878	C1	M	T	C1_T_12	C1_T	12	8	4.135	255	255	255	3.363	1.566	19.317	0.431	2.148	0.466	0.893
879	C1	M	T	C1_T_12	C1_T	12	8	1.278	255	255	255	2.237	0.727	177.693	0.332	3.078	0.325	0.855
880	C1	M	T	C1_T_12	C1_T	12	8	3.743	255	255	255	3.981	1.197	118.719	0.504	3.325	0.301	0.912
881	C1	M	T	C1_T_12	C1_T	12	8	6.642	255	255	255	3.365	2.513	97.106	0.427	1.339	0.747	0.904
882	C1	M	T	C1_T_12	C1_T	12	8	0.804	255	255	255	1.207	0.848	71.119	0.791	1.424	0.702	0.898
883	C1	M	T	C1_T_12	C1_T	12	8	2.528	255	255	255	1.902	1.692	105.867	0.701	1.124	0.89	0.901
884	C1	M	T	C1_T_12	C1_T	12	8	11.33	255	255	255	5.505	2.62	28.124	0.261	2.101	0.476	0.665
885	C1	M	T	C1_T_12	C1_T	12	8	8.538	255	255	255	4.468	2.433	28.779	0.38	1.836	0.545	0.889
886	C1	M	T	C1_T_12	C1_T	12	8	8.868	255	255	255	3.422	3.3	37.538	0.526	1.037	0.964	0.921
887	C1	M	T	C1_T_12	C1_T	12	8	2.492	255	255	255	2.447	1.297	37.404	0.506	1.887	0.53	0.891
888	C1	M	T	C1_T_12	C1_T	12	8	1.119	255	255	255	1.973	0.722	15.59	0.372	2.732	0.366	0.754
889	C1	M	T	C1_T_12	C1_T	12	8	7.053	255	255	255	4.105	2.188	179.843	0.489	1.877	0.533	0.922
890	C1	M	T	C1_T_12	C1_T	12	8	9.138	255	255	255	4.79	2.429	75.373	0.51	1.972	0.507	0.919
891	C1	M	T	C1_T_12	C1_T	12	8	2.462	255	255	255	2.954	1.061	77.613	0.548	2.784	0.359	0.921
892	C1	M	T	C1_T_12	C1_T	12	8	1.376	255	255	255	2.125	0.825	88.099	0.46	2.576	0.388	0.906
893	C1	M	T	C1_T_12	C1_T	12	8	8.577	255	255	255	5.481	1.992	50.087	0.442	2.751	0.364	0.905
894	C1	M	T	C1_T_12	C1_T	12	8	7.515	255	255	255	4.697	2.037	172.583	0.474	2.306	0.434	0.926
895	C1	M	T	C1_T_12	C1_T	12	8	9.629	255	255	255	5.984	2.049	49.402	0.424	2.921	0.342	0.881
896	C1	M	T	C1_T_12	C1_T	12	8	4.672	255	255	255	2.826	2.105	141.182	0.652	1.342	0.745	0.934
897	C1	M	T	C1_T_12	C1_T	12	8	10.559	255	255	255	4.915	2.735	1.441	0.401	1.797	0.557	0.849
898	C1	M	T	C1_T_12	C1_T	12	8	3.653	255	255	255	3.634	1.28	68.873	0.485	2.84	0.352	0.912
899	C1	M	T	C1_T_12	C1_T	12	8	4.273	255	255	255	4.392	1.239	139.95	0.483	3.546	0.282	0.913
900	C1	M	T	C1_T_12	C1_T	12	8	5.452	255	255	255	2.995	2.318	72.569	0.717	1.292	0.774	0.95
901	C1	M	T	C1_T_12	C1_T	12	8	7.911	255	255	255	6.626	1.52	70.838	0.166	4.359	0.229	0.768
902	C1	M	T	C1_T_12	C1_T	12	8	9.674	255	255	255	3.543	3.477	165.616	0.663	1.019	0.981	0.94
903	C1	M	T	C1_T_12	C1_T	12	8	13.15	255	255	255	6.84	2.448	74.62	0.393	2.794	0.358	0.916
904	C1	M	T	C1_T_12	C1_T	12	8	8.676	255	255	255	6.188	1.785	164.595	0.288	3.466	0.288	0.886
905	C1	M	T	C1_T_12	C1_T	12	8	10.031	255	255	255	5.023	2.543	9.119	0.601	1.976	0.506	0.951
906	C1	M	T	C1_T_12	C1_T	12	8	13.54	255	255	255	7.856	2.194	103.427	0.252	3.58	0.279	0.72
907	C1	M	T	C1_T_12	C1_T	12	8	13.672	255	255	255	4.778	3.643	25.869	0.579	1.311	0.763	0.889
908	C1	M	T	C1_T_12	C1_T	12	8	4.276	255	255	255	2.571	2.118	54.768	0.736	1.214	0.824	0.937
909	C1	M	T	C1_T_12	C1_T	12	8	11.483	255	255	255	5.939	2.462	88.517	0.536	2.413	0.414	0.936
910	C1	M	T	C1_T_12	C1_T	12	8	9.35	255	255	255	4.029	2.955	43.558	0.691	1.364	0.733	0.947
911	C1	M	T	C1_T_12	C1_T	12	8	6.541	255	255	255	3.27	2.547	37.072	0.687	1.284	0.779	0.944
912	C1	M	T	C1_T_12	C1_T	12	8	8.754	255	255	255	4.225	2.638	178.366	0.543	1.601	0.624	0.893
913	C1	M	T	C1_T_12	C1_T	12	8	7.566	255	255	255	3.318	2.903	177.461	0.663	1.143	0.875	0.943
914	C1	M	T	C1_T_12	C1_T	12	8	0.96	255	255	255	1.459	0.838	43.063	0.738	1.741	0.574	0.907
915	C1	M	T	C1_T_12	C1_T	12	8	7.101	255	255	255	3.994	2.264	69.028	0.631	1.764	0.567	0.945
916	C1	M	T	C1_T_12	C1_T	12	8	11.699	255	255	255	3.984	3.739	95.359	0.576	1.066	0.938	0.943
917	C1	M	T	C1_T_12	C1_T	12	8	11.798	255	255	255	5.13	2.928	77.446	0.567	1.752	0.571	0.94
918	C1	M	T	C1_T_12	C1_T	12	8	3.515	255	255	255	3.865	1.158	93.573	0.484	3.338	0.3	0.884
919	C1	M	T	C1_T_12	C1_T	12	8	3.206	255	255	255	3.707	1.101	15.545	0.505	3.367	0.297	0.908
920	C1	M	T	C1_T_12	C1_T	12	8	10.076	255	255	255	4.578	2.803	173.04	0.507	1.633	0.612	0.925
921	C1	M	T	C1_T_12	C1_T	12	8	4.882	255	255	255	2.664	2.333	130.739	0.731	1.142	0.876	0.938
922	C1	M	T	C1_T_12	C1_T	12	8	9.009	255	255	255	4.444	2.581	56.596	0.408	1.722	0.581	0.869
923	C1	M	T	C1_T_12	C1_T	12	8	3.473	255	255	255	3.5	1.263	60.558	0.551	2.771	0.361	0.911
924	C1	M	T	C1_T_12	C1_T	12	8	10.745	255	255	255	5.385	2.54	39.027	0.525	2.12	0.472	0.93
925	C1	M	T	C1_T_12	C1_T	12	8	10.739	255	255	255	5.083	2.69	46.781	0.615	1.889	0.529	0.947
926	C1	M	T	C1_T_12	C1_T	12	8	8.514	255	255	255	3.759	2.884	71.402	0.513	1.304	0.767	0.899
927	C1	M	T	C1_T_12	C1_T	12	8	7.599	255	255	255	3.733	2.592	113.288	0.539	1.44	0.694	0.928
928	C1	M	T	C1_T_12	C1_T	12	8	7.98	255	255	255	4.209	2.414	48.109	0.363	1.744	0.574	0.856
929	C1	M	T	C1_T_12	C1_T	12	8	5.065	255	255	255	4.799	1.344	64.013	0.48	3.571	0.28	0.902
930	C1	M	T	C1_T_12	C1_T	12	8	7.473	255	255	255	5.045	1.886	48.796	0.443	2.675	0.374	0.917
931	C1	M	T	C1_T_12	C1_T	12	8	7.914	255	255	255	3.434	2.934	40.816	0.593	1.17	0.854	0.935
932	C1	M	T	C1_T_12	C1_T	12	8	9.821	255	255	255	5.069	2.467	72.769	0.35	2.055	0.487	0.895
933	C1	M	T	C1_T_12	C1_T	12	8	5.491	255	255	255	3.087	2.264	108.381	0.664	1.363	0.733	0.935
934	C1	M	T	C1_T_12	C1_T	12	8	9.204	255	255	255	5.013	2.338	110.301	0.575	2.144	0.466	0.938
935	C1	M	T	C1_T_12	C1_T	12	8	9.815	255	255	255	4.864	2.569	83.822	0.445	1.893	0.528	0.859
936	C1	M	T	C1_T_12	C1_T	12	8	9.413	255	255	255	4.552	2.633	12.552	0.59	1.729	0.578	0.939
937	C1	M	T	C1_T_12	C1_T	12	8	3.314	255	255	255	3.327	1.268	171.601	0.533	2.623	0.381	0.923
938	C1	M	T	C1_T_12	C1_T	12	8	0.813	255	255	255	1.257	0.823	92.895	0.574	1.526	0.655	0.881
939	C1	M	T	C1_T_12	C1_T	12	8	2.429	255	255	255	2.463	1.255	108.623	0.689	1.962	0.51	0.916
940	C1	M	T	C1_T_12	C1_T	12	8	0.741	255	255	255	1.023	0.922	145.621	0.748	1.109	0.902	0.893
941	C1	M	T	C1_T_12	C1_T	12	8	6.382	255	255	255	3.616	2.247	97.506	0.655	1.609	0.622	0.939
942	C1	M	T	C1_T_12	C1_T	12	8	0.948	255	255	255	1.334	0.904	63.253	0.854	1.476	0.678	0.925
943	C1	M	T	C1_T_12	C1_T	12	8	3.263	255	255	255	2.22	1.871	167.307	0.335	1.186	0.843	0.834
944	C1	M	T	C1_T_12	C1_T	12	8	13.546	255	255	255	5.733	3.008	107.823	0.45	1.906	0.525	0.902
945	C1	M	T	C1_T_12	C1_T	12	8	3.53	255	255	255	3.329	1.35	95.026	0.547	2.466	0.406	0.907
946	C1	M	T	C1_T_12	C1_T	12	8	11.561	255	255	255	6.776	2.172	158.973	0.43	3.119	0.321	0.932
947	C1	M	T	C1_T_12	C1_T	12	8	10.01	255	255	255	5.813	2.193	53.844	0.29	2.651	0.377	0.878
948	C1	M	T	C1_T_12	C1_T	12	8	5.59	255	255	255	4.27	1.667	62.708	0.226	2.562	0.39	0.812
949	C1	M	T	C1_T_12	C1_T	12	8	4.876	255	255	255	3.868	1.605	37.119	0.293	2.409	0.415	0.868
950	C1	M	T	C1_T_12	C1_T	12	8	2.963	255	255	255	3.297	1.144	47.32	0.523	2.882	0.347	0.885
951	C1	M	T	C1_T_12	C1_T	12	8	11.708	255	255	255	6.003	2.483	45.789	0.521	2.417	0.414	0.937
952	C1	M	T	C1_T_12	C1_T	12	8	0.765	255	255	255	1.141	0.853	157.001	0.885	1.338	0.748	0.919
953	C1	M	T	C1_T_12	C1_T	12	8	7.845	255	255	255	4.634	2.155	24.289	0.535	2.15	0.465	0.935
954	C1	M	T	C1_T_12	C1_T	12	8	1.221	255	255	255	1.41	1.102	22.71	0.705	1.28	0.781	0.895
955	C1	M	T	C1_T_12	C1_T	12	8	8.739	255	255	255	5.38	2.068	63.641	0.494	2.601	0.384	0.927
956	C1	M	T	C1_T_12	C1_T	12	8	7.32	255	255	255	4.709	1.979	53.857	0.612	2.379	0.42	0.94
957	C1	M	T	C1_T_12	C1_T	12	8	5.917	255	255	255	4.111	1.833	17.656	0.542	2.243	0.446	0.913
958	C1	M	T	C1_T_12	C1_T	12	8	9.659	255	255	255	5.469	2.249	78.529	0.499	2.432	0.411	0.881
959	C1	M	T	C1_T_12	C1_T	12	8	10.658	255	255	255	6.639	2.044	32.301	0.46	3.248	0.308	0.892
960	C1	M	T	C1_T_12	C1_T	12	8	6.813	255	255	255	3.198	2.713	68.738	0.414	1.179	0.848	0.895
961	C1	M	T	C1_T_12	C1_T	12	8	1.805	255	255	255	1.791	1.284	80.419	0.696	1.395	0.717	0.905
962	C1	M	T	C1_T_12	C1_T	12	8	4.633	255	255	255	3.76	1.569	65.21	0.291	2.396	0.417	0.843
963	C1	M	T	C1_T_12	C1_T	12	8	9.797	255	255	255	4.353	2.866	104.996	0.334	1.519	0.658	0.815
964	C1	M	T	C1_T_12	C1_T	12	8	3.503	255	255	255	2.77	1.61	8.707	0.347	1.72	0.581	0.867
965	C1	M	T	C1_T_12	C1_T	12	8	1.439	255	255	255	1.597	1.147	116.076	0.681	1.392	0.718	0.915
966	C1	M	T	C1_T_12	C1_T	12	8	2.54	255	255	255	2.806	1.153	4.663	0.375	2.434	0.411	0.89
967	C1	M	T	C1_T_12	C1_T	12	8	0.891	255	255	255	1.184	0.958	101.278	0.678	1.236	0.809	0.912
968	C2	M	T	C2_T_12	C2_T	12	9	1.808	255	255	255	2.362	0.975	80.938	0.62	2.423	0.413	0.921
969	C2	M	T	C2_T_12	C2_T	12	9	1.05	255	255	255	1.23	1.087	101.925	0.878	1.131	0.884	0.943
970	C2	M	T	C2_T_12	C2_T	12	9	0.372	255	255	255	0.768	0.616	78.956	0.812	1.246	0.802	0.925
971	C2	M	T	C2_T_12	C2_T	12	9	0.423	255	255	255	0.856	0.629	159.04	0.913	1.362	0.734	0.922
972	C2	M	T	C2_T_12	C2_T	12	9	1.293	255	255	255	1.365	1.206	57.292	0.899	1.132	0.884	0.944
973	C2	M	T	C2_T_12	C2_T	12	9	2.24	255	255	255	2.826	1.009	160.994	0.614	2.799	0.357	0.934
974	C2	M	T	C2_T_12	C2_T	12	9	0.564	255	255	255	0.879	0.816	154.875	0.925	1.077	0.928	0.922
975	C2	M	T	C2_T_12	C2_T	12	9	2.108	255	255	255	2.926	0.918	47	0.602	3.188	0.314	0.922
976	C1	M	T	C1_T_12	C1_T	12	9	6.517	255	255	255	4.428	1.874	46.501	0.478	2.363	0.423	0.906
977	C1	M	T	C1_T_12	C1_T	12	9	7.221	255	255	255	3.156	2.914	46.794	0.703	1.083	0.923	0.935
978	C1	M	T	C1_T_12	C1_T	12	9	2.21	255	255	255	2.602	1.081	127.749	0.566	2.406	0.416	0.864
979	C1	M	T	C1_T_12	C1_T	12	9	2.243	255	255	255	2.879	0.992	119.61	0.569	2.903	0.345	0.912
980	C1	M	T	C1_T_12	C1_T	12	9	2.219	255	255	255	2.908	0.972	24.308	0.541	2.992	0.334	0.912
981	C1	M	T	C1_T_12	C1_T	12	9	9.231	255	255	255	5.73	2.051	20.762	0.329	2.794	0.358	0.892
982	C1	M	T	C1_T_12	C1_T	12	9	6.043	255	255	255	4.814	1.598	94.04	0.264	3.012	0.332	0.838
983	C1	M	T	C1_T_12	C1_T	12	9	5.347	255	255	255	4.175	1.631	22.225	0.53	2.56	0.391	0.903
984	C1	M	T	C1_T_12	C1_T	12	9	6.562	255	255	255	4.773	1.75	58.194	0.282	2.727	0.367	0.833
985	C1	M	T	C1_T_12	C1_T	12	9	2.42	255	255	255	2.284	1.349	75.246	0.633	1.693	0.591	0.872
986	C1	M	T	C1_T_12	C1_T	12	9	2.684	255	255	255	3.332	1.026	101.037	0.513	3.249	0.308	0.902
987	C1	M	T	C1_T_12	C1_T	12	9	5.254	255	255	255	3.832	1.746	156.937	0.549	2.195	0.456	0.921
988	C1	M	T	C1_T_12	C1_T	12	9	5.725	255	255	255	3.93	1.855	0.368	0.553	2.119	0.472	0.918
989	C1	M	T	C1_T_12	C1_T	12	9	6.082	255	255	255	4.337	1.785	175.93	0.275	2.429	0.412	0.843
990	C1	M	T	C1_T_12	C1_T	12	9	2.246	255	255	255	2.939	0.973	30.315	0.567	3.021	0.331	0.885
991	C1	M	T	C1_T_12	C1_T	12	9	8.361	255	255	255	5.279	2.017	50.155	0.415	2.617	0.382	0.849
992	C1	M	T	C1_T_12	C1_T	12	9	12.562	255	255	255	5.762	2.776	171.541	0.524	2.075	0.482	0.931
993	C1	M	T	C1_T_12	C1_T	12	9	5.398	255	255	255	4.165	1.65	8.128	0.296	2.523	0.396	0.853
994	C1	M	T	C1_T_12	C1_T	12	9	14.032	255	255	255	5.154	3.466	177.295	0.554	1.487	0.673	0.857
995	C1	M	T	C1_T_12	C1_T	12	9	2.633	255	255	255	2.409	1.391	42.313	0.651	1.731	0.578	0.915
996	C1	M	T	C1_T_12	C1_T	12	9	7.386	255	255	255	3.432	2.74	48.37	0.703	1.253	0.798	0.934
997	C1	M	T	C1_T_12	C1_T	12	9	2.609	255	255	255	3.07	1.082	56.425	0.575	2.838	0.352	0.889
998	C1	M	T	C1_T_12	C1_T	12	9	9.177	255	255	255	4.414	2.647	59.813	0.647	1.667	0.6	0.942
999	C1	M	T	C1_T_12	C1_T	12	9	1.493	255	255	255	1.508	1.261	84.889	0.783	1.195	0.837	0.921
1000	C1	M	T	C1_T_12	C1_T	12	9	10.589	255	255	255	5.45	2.474	169.346	0.48	2.203	0.454	0.873
1001	C1	M	T	C1_T_12	C1_T	12	9	1.862	255	255	255	2.319	1.022	80.795	0.353	2.268	0.441	0.834
1002	C1	M	T	C1_T_12	C1_T	12	9	7.629	255	255	255	4.251	2.285	14.659	0.66	1.86	0.538	0.949
1003	C1	M	T	C1_T_12	C1_T	12	9	13.768	255	255	255	6.428	2.727	152.094	0.281	2.357	0.424	0.672
1004	C1	M	T	C1_T_12	C1_T	12	9	0.738	255	255	255	0.99	0.949	88.829	0.745	1.043	0.959	0.898
1005	C1	M	T	C1_T_12	C1_T	12	9	7.29	255	255	255	3.622	2.563	111.099	0.649	1.413	0.707	0.938
1006	C1	M	T	C1_T_12	C1_T	12	9	7.755	255	255	255	4.727	2.089	23.231	0.479	2.263	0.442	0.919
1007	C1	M	T	C1_T_12	C1_T	12	9	13.063	255	255	255	6.614	2.515	85.502	0.52	2.63	0.38	0.926
1008	C1	M	T	C1_T_12	C1_T	12	9	10.202	255	255	255	5.378	2.415	176.242	0.603	2.227	0.449	0.95
1009	C1	M	T	C1_T_12	C1_T	12	9	12.625	255	255	255	9.214	1.745	162.847	0.345	5.281	0.189	0.864
1010	C1	M	T	C1_T_12	C1_T	12	9	7.905	255	255	255	4.564	2.205	143.747	0.549	2.069	0.483	0.923
1011	C1	M	T	C1_T_12	C1_T	12	9	9.06	255	255	255	3.909	2.951	46.041	0.715	1.324	0.755	0.948
1012	C1	M	T	C1_T_12	C1_T	12	9	9.374	255	255	255	5.463	2.185	87.583	0.557	2.5	0.4	0.941
1013	C1	M	T	C1_T_12	C1_T	12	9	7.083	255	255	255	3.923	2.299	45.777	0.75	1.706	0.586	0.951
1014	C1	M	T	C1_T_12	C1_T	12	9	0.855	255	255	255	1.086	1.002	155.936	0.847	1.083	0.923	0.921
1015	C1	M	T	C1_T_12	C1_T	12	9	5.752	255	255	255	4.239	1.728	54.04	0.416	2.454	0.408	0.784
1016	C1	M	T	C1_T_12	C1_T	12	9	5.866	255	255	255	3.695	2.021	168.401	0.467	1.828	0.547	0.885
1017	C1	M	T	C1_T_12	C1_T	12	9	7.344	255	255	255	4.553	2.054	58.194	0.561	2.217	0.451	0.862
1018	C1	M	T	C1_T_12	C1_T	12	9	8.889	255	255	255	4.61	2.455	40.549	0.636	1.878	0.532	0.943
1019	C1	M	T	C1_T_12	C1_T	12	9	11.888	255	255	255	5.184	2.92	50.547	0.553	1.775	0.563	0.942
1020	C1	M	T	C1_T_12	C1_T	12	9	3.065	255	255	255	2.614	1.493	128.399	0.579	1.752	0.571	0.89
1021	C1	M	T	C1_T_12	C1_T	12	9	3.509	255	255	255	3.665	1.219	27.865	0.421	3.007	0.333	0.888
1022	C1	M	T	C1_T_12	C1_T	12	9	7.668	255	255	255	3.81	2.562	94.512	0.525	1.487	0.673	0.906
1023	C1	M	T	C1_T_12	C1_T	12	9	8.799	255	255	255	5.531	2.026	46.538	0.577	2.73	0.366	0.941
1024	C1	M	T	C1_T_12	C1_T	12	9	10.514	255	255	255	8.221	1.628	162.485	0.294	5.049	0.198	0.82
1025	C1	M	T	C1_T_12	C1_T	12	9	8.463	255	255	255	3.529	3.053	15.645	0.627	1.156	0.865	0.941
1026	C1	M	T	C1_T_12	C1_T	12	9	6.445	255	255	255	4.107	1.998	55.427	0.563	2.056	0.486	0.912
1027	C1	M	T	C1_T_12	C1_T	12	9	8.793	255	255	255	4.209	2.66	41.807	0.677	1.583	0.632	0.95
1028	C1	M	T	C1_T_12	C1_T	12	9	1.077	255	255	255	2.576	0.532	87.114	0.291	4.839	0.207	0.865
1029	C1	M	T	C1_T_12	C1_T	12	9	13.015	255	255	255	5.065	3.272	94.856	0.428	1.548	0.646	0.924
1030	C1	M	T	C1_T_12	C1_T	12	9	3.542	255	255	255	4.264	1.058	163.217	0.446	4.032	0.248	0.886
1031	C1	M	T	C1_T_12	C1_T	12	9	9.335	255	255	255	5.592	2.126	30.102	0.412	2.631	0.38	0.899
1032	C1	M	T	C1_T_12	C1_T	12	9	7.515	255	255	255	4.538	2.108	156.618	0.537	2.153	0.465	0.93
1033	C1	M	T	C1_T_12	C1_T	12	9	8.4	255	255	255	4.279	2.5	77.04	0.338	1.712	0.584	0.879
1034	C1	M	T	C1_T_12	C1_T	12	9	14.775	255	255	255	6.063	3.103	1.738	0.366	1.954	0.512	0.77
1035	C1	M	T	C1_T_12	C1_T	12	9	10.358	255	255	255	5.943	2.219	54.112	0.626	2.678	0.373	0.951
1036	C1	M	T	C1_T_12	C1_T	12	9	1.844	255	255	255	1.699	1.382	69.232	0.525	1.23	0.813	0.888
1037	C1	M	T	C1_T_12	C1_T	12	9	2.474	255	255	255	1.886	1.67	51.022	0.687	1.13	0.885	0.918
1038	C1	M	T	C1_T_12	C1_T	12	9	3.209	255	255	255	3.673	1.112	126.014	0.516	3.302	0.303	0.905
1039	C1	M	T	C1_T_12	C1_T	12	9	9.359	255	255	255	6.037	1.974	49.163	0.391	3.059	0.327	0.906
1040	C1	M	T	C1_T_12	C1_T	12	9	0.735	255	255	255	1.274	0.735	79.686	0.658	1.734	0.577	0.866
1041	C1	M	T	C1_T_12	C1_T	12	9	8.067	255	255	255	5.156	1.992	74.313	0.259	2.588	0.386	0.655
1042	C1	M	T	C1_T_12	C1_T	12	9	7.947	255	255	255	4.495	2.251	60.078	0.694	1.997	0.501	0.949
1043	C1	M	T	C1_T_12	C1_T	12	9	6.271	255	255	255	3.391	2.354	165.518	0.753	1.44	0.694	0.953
1044	C1	M	T	C1_T_12	C1_T	12	9	10.391	255	255	255	5.428	2.438	176.882	0.32	2.227	0.449	0.881
1045	C1	M	T	C1_T_12	C1_T	12	9	3.029	255	255	255	3.183	1.212	153.312	0.541	2.627	0.381	0.912
1046	C1	M	T	C1_T_12	C1_T	12	9	8.601	255	255	255	6.073	1.803	75.771	0.456	3.368	0.297	0.906
1047	C1	M	T	C1_T_12	C1_T	12	9	0.891	255	255	255	1.192	0.952	68.806	0.831	1.252	0.799	0.92
1048	C1	M	T	C1_T_12	C1_T	12	9	6.72	255	255	255	4.121	2.076	117.081	0.584	1.985	0.504	0.937
1049	C1	M	T	C1_T_12	C1_T	12	9	13.528	255	255	255	4.691	3.671	27.097	0.711	1.278	0.783	0.956
1050	C1	M	T	C1_T_12	C1_T	12	9	8.244	255	255	255	5.08	2.066	141.994	0.434	2.459	0.407	0.872
1051	C1	M	T	C1_T_12	C1_T	12	9	1.002	255	255	255	1.304	0.978	72.506	0.84	1.332	0.751	0.916
1052	C1	M	T	C1_T_12	C1_T	12	9	7.443	255	255	255	4.13	2.295	63.404	0.25	1.8	0.556	0.727
1053	C1	M	T	C1_T_12	C1_T	12	9	13.411	255	255	255	8.182	2.087	128.356	0.188	3.92	0.255	0.613
1054	C1	M	T	C1_T_12	C1_T	12	9	11.543	255	255	255	5.318	2.763	151.618	0.532	1.924	0.52	0.934
1055	C1	M	T	C1_T_12	C1_T	12	9	1.514	255	255	255	1.562	1.234	154.87	0.775	1.265	0.79	0.906
1056	C1	M	T	C1_T_12	C1_T	12	9	8.01	255	255	255	5.074	2.01	46.125	0.596	2.525	0.396	0.931
1057	C1	M	T	C1_T_12	C1_T	12	9	12.556	255	255	255	4.859	3.29	109.331	0.447	1.477	0.677	0.912
1058	C1	M	T	C1_T_12	C1_T	12	9	6.463	255	255	255	3.689	2.23	14.464	0.354	1.654	0.605	0.876
1059	C1	M	T	C1_T_12	C1_T	12	9	8.352	255	255	255	6.84	1.555	166.857	0.311	4.399	0.227	0.871
1060	C1	M	T	C1_T_12	C1_T	12	9	2.393	255	255	255	2.395	1.272	39.935	0.545	1.883	0.531	0.832
1061	C1	M	T	C1_T_12	C1_T	12	9	9.425	255	255	255	8.675	1.383	3.783	0.098	6.27	0.159	0.671
1062	C1	M	T	C1_T_12	C1_T	12	9	5.005	255	255	255	5.289	1.205	98.72	0.296	4.39	0.228	0.678
1063	C1	M	T	C1_T_12	C1_T	12	9	11.474	255	255	255	8.339	1.752	102.179	0.336	4.761	0.21	0.869
1064	C1	M	T	C1_T_12	C1_T	12	9	8.16	255	255	255	4.181	2.485	57.284	0.643	1.682	0.594	0.938
1065	C1	M	T	C1_T_12	C1_T	12	9	6.004	255	255	255	4.178	1.829	50.767	0.639	2.284	0.438	0.932
1066	C1	M	T	C1_T_12	C1_T	12	9	0.84	255	255	255	1.171	0.913	9.994	0.818	1.284	0.779	0.92
1067	C1	M	T	C1_T_12	C1_T	12	9	2.423	255	255	255	3.137	0.983	28.43	0.446	3.19	0.314	0.794
1068	C1	M	T	C1_T_12	C1_T	12	9	4.381	255	255	255	4.083	1.366	90.284	0.381	2.989	0.335	0.874
1069	C1	M	T	C1_T_12	C1_T	12	9	6.696	255	255	255	3.012	2.83	149.988	0.799	1.064	0.94	0.955
1070	C1	M	T	C1_T_12	C1_T	12	9	1.4	255	255	255	1.56	1.143	103.519	0.783	1.365	0.733	0.91
1071	C1	M	T	C1_T_12	C1_T	12	9	4.921	255	255	255	3.712	1.688	43.095	0.223	2.199	0.455	0.774
1072	C1	M	T	C1_T_12	C1_T	12	9	7.251	255	255	255	3.269	2.824	14.684	0.555	1.157	0.864	0.906
1073	C1	M	T	C1_T_12	C1_T	12	9	7.248	255	255	255	4.98	1.853	32.696	0.42	2.687	0.372	0.91
1074	C1	M	T	C1_T_12	C1_T	12	9	7.998	255	255	255	5.464	1.864	60.738	0.353	2.931	0.341	0.836
1075	C1	M	T	C1_T_12	C1_T	12	9	2.288	255	255	255	2.913	1	46.282	0.605	2.913	0.343	0.906
1076	C1	M	T	C1_T_12	C1_T	12	9	3.137	255	255	255	4.056	0.985	83.041	0.433	4.118	0.243	0.894
1077	C1	M	T	C1_T_12	C1_T	12	9	4.309	255	255	255	2.989	1.836	67.292	0.577	1.628	0.614	0.887
1078	C1	M	T	C1_T_12	C1_T	12	9	5.698	255	255	255	3.021	2.402	11.395	0.706	1.258	0.795	0.951
1079	C1	M	T	C1_T_12	C1_T	12	9	1.961	255	255	255	2.024	1.234	177.16	0.294	1.64	0.61	0.824
1080	C2	M	T	C2_T_12	C2_T	12	10	0.822	255	255	255	1.417	0.738	147.316	0.711	1.919	0.521	0.923
1081	C2	M	T	C2_T_12	C2_T	12	10	0.885	255	255	255	1.083	1.04	32.478	0.884	1.041	0.96	0.922
1082	C2	M	T	C2_T_12	C2_T	12	10	1.607	255	255	255	2.04	1.003	159.588	0.744	2.033	0.492	0.931
1083	C2	M	T	C2_T_12	C2_T	12	10	1.943	255	255	255	1.685	1.468	171.256	0.646	1.148	0.871	0.899
1084	C2	M	T	C2_T_12	C2_T	12	10	2.084	255	255	255	2.654	1	131.915	0.653	2.655	0.377	0.917
1085	C2	M	T	C2_T_12	C2_T	12	10	1.832	255	255	255	2.637	0.885	146.643	0.608	2.98	0.336	0.922
1086	C1	M	T	C1_T_12	C1_T	12	10	11.624	255	255	255	6.053	2.445	175.697	0.337	2.476	0.404	0.875
1087	C1	M	T	C1_T_12	C1_T	12	10	0.99	255	255	255	1.577	0.799	162.421	0.683	1.975	0.506	0.936
1088	C1	M	T	C1_T_12	C1_T	12	10	4.129	255	255	255	3.45	1.524	150.157	0.273	2.264	0.442	0.844
1089	C1	M	T	C1_T_12	C1_T	12	10	1.466	255	255	255	2.772	0.674	1.181	0.181	4.116	0.243	0.763
1090	C1	M	T	C1_T_12	C1_T	12	10	0.804	255	255	255	1.277	0.801	81.891	0.672	1.594	0.627	0.901
1091	C1	M	T	C1_T_12	C1_T	12	10	0.873	255	255	255	1.757	0.632	92.321	0.565	2.78	0.36	0.9
1092	C1	M	T	C1_T_12	C1_T	12	10	3.194	255	255	255	4.306	0.944	144.453	0.434	4.559	0.219	0.873
1093	C1	M	T	C1_T_12	C1_T	12	10	1.14	255	255	255	1.841	0.788	61.348	0.655	2.336	0.428	0.911
1094	C1	M	T	C1_T_12	C1_T	12	10	0.879	255	255	255	1.625	0.689	0.95	0.659	2.359	0.424	0.885
1095	C1	M	T	C1_T_12	C1_T	12	10	0.861	255	255	255	1.327	0.826	92.585	0.548	1.607	0.622	0.821
1096	C1	M	T	C1_T_12	C1_T	12	10	5.164	255	255	255	3.718	1.768	136.954	0.301	2.102	0.476	0.835
1097	C1	M	T	C1_T_12	C1_T	12	10	2.732	255	255	255	3.504	0.993	150.389	0.452	3.53	0.283	0.886
1098	C1	M	T	C1_T_12	C1_T	12	10	5.536	255	255	255	2.837	2.485	131.679	0.334	1.142	0.876	0.864
1099	C1	M	T	C1_T_12	C1_T	12	10	6.133	255	255	255	4.794	1.629	152.747	0.229	2.943	0.34	0.795
1100	C1	M	T	C1_T_12	C1_T	12	10	3.803	255	255	255	2.772	1.746	16.63	0.371	1.587	0.63	0.87
1101	C1	M	T	C1_T_12	C1_T	12	10	8.307	255	255	255	4.378	2.416	20.403	0.528	1.812	0.552	0.886
1102	C1	M	T	C1_T_12	C1_T	12	10	0.723	255	255	255	1.586	0.58	100.839	0.599	2.735	0.366	0.906
1103	C1	M	T	C1_T_12	C1_T	12	10	2.993	255	255	255	2.255	1.69	68.22	0.513	1.334	0.749	0.81
1104	C1	M	T	C1_T_12	C1_T	12	10	1.158	255	255	255	1.974	0.747	16.647	0.524	2.643	0.378	0.873
1105	C1	M	T	C1_T_12	C1_T	12	10	7.614	255	255	255	3.267	2.968	71.365	0.72	1.101	0.909	0.94
1106	C1	M	T	C1_T_12	C1_T	12	10	4.807	255	255	255	3.065	1.997	31.862	0.353	1.535	0.651	0.859
1107	C1	M	T	C1_T_12	C1_T	12	10	3.23	255	255	255	4.439	0.926	173.611	0.185	4.793	0.209	0.614
1108	C1	M	T	C1_T_12	C1_T	12	10	5.08	255	255	255	2.934	2.204	160.267	0.433	1.331	0.751	0.859
1109	C1	M	T	C1_T_12	C1_T	12	10	3.164	255	255	255	4.188	0.962	119.083	0.432	4.355	0.23	0.897
1110	C1	M	T	C1_T_12	C1_T	12	10	6.082	255	255	255	3.951	1.96	157.022	0.335	2.016	0.496	0.825
1111	C1	M	T	C1_T_12	C1_T	12	10	0.861	255	255	255	1.903	0.576	4.267	0.474	3.305	0.303	0.868
1112	C1	M	T	C1_T_12	C1_T	12	10	11.198	255	255	255	3.94	3.618	179.451	0.363	1.089	0.918	0.869
1113	C1	M	T	C1_T_12	C1_T	12	10	2.3	255	255	255	3.132	0.935	7.887	0.505	3.349	0.299	0.921
1114	C1	M	T	C1_T_12	C1_T	12	10	0.921	255	255	255	1.461	0.802	109.968	0.535	1.822	0.549	0.742
1115	C1	M	T	C1_T_12	C1_T	12	10	4.909	255	255	255	4.006	1.56	177.944	0.394	2.567	0.39	0.81
1116	C1	M	T	C1_T_12	C1_T	12	10	5.365	255	255	255	3.542	1.929	49.517	0.374	1.836	0.545	0.869
1117	C1	M	T	C1_T_12	C1_T	12	10	0.804	255	255	255	1.57	0.652	20.368	0.648	2.409	0.415	0.883
1118	C1	M	T	C1_T_12	C1_T	12	10	1.062	255	255	255	2.135	0.633	171.869	0.544	3.373	0.296	0.893
1119	C1	M	T	C1_T_12	C1_T	12	10	11.543	255	255	255	6.942	2.117	22.832	0.221	3.279	0.305	0.741
1120	C1	M	T	C1_T_12	C1_T	12	10	1.107	255	255	255	1.378	1.023	120.122	0.562	1.347	0.742	0.858
1121	C1	M	T	C1_T_12	C1_T	12	10	0.819	255	255	255	1.387	0.751	74.272	0.692	1.846	0.542	0.894
1122	C1	M	T	C1_T_12	C1_T	12	10	1.122	255	255	255	1.953	0.731	20.029	0.57	2.672	0.374	0.899
1123	C1	M	T	C1_T_12	C1_T	12	10	3.994	255	255	255	3.95	1.288	153.794	0.179	3.067	0.326	0.693
1124	C1	M	T	C1_T_12	C1_T	12	10	8.106	255	255	255	4.258	2.424	144.959	0.499	1.756	0.569	0.902
1125	C1	M	T	C1_T_12	C1_T	12	10	0.96	255	255	255	1.628	0.751	56.214	0.705	2.168	0.461	0.901
1126	C1	M	T	C1_T_12	C1_T	12	10	7.125	255	255	255	4.573	1.984	140.729	0.248	2.305	0.434	0.825
1127	C1	M	T	C1_T_12	C1_T	12	10	2.084	255	255	255	1.999	1.328	104.046	0.558	1.506	0.664	0.886
1128	C1	M	T	C1_T_12	C1_T	12	10	0.807	255	255	255	1.591	0.646	155.233	0.636	2.465	0.406	0.895
1129	C1	M	T	C1_T_12	C1_T	12	10	6.316	255	255	255	4.652	1.728	153.134	0.399	2.692	0.372	0.82
1130	C1	M	T	C1_T_12	C1_T	12	10	1.047	255	255	255	1.837	0.726	65.704	0.647	2.532	0.395	0.902
1131	C1	M	T	C1_T_12	C1_T	12	10	9.419	255	255	255	5.337	2.247	122.141	0.448	2.375	0.421	0.915
1132	C1	M	T	C1_T_12	C1_T	12	10	10.79	255	255	255	4.128	3.328	20.807	0.511	1.24	0.806	0.87
1133	C1	M	T	C1_T_12	C1_T	12	10	13.204	255	255	255	9.667	1.739	157.814	0.223	5.559	0.18	0.845
1134	C1	M	T	C1_T_12	C1_T	12	10	4.144	255	255	255	5.505	0.958	159.76	0.148	5.744	0.174	0.705
1135	C1	M	T	C1_T_12	C1_T	12	10	8.649	255	255	255	5.086	2.165	170.03	0.362	2.349	0.426	0.89
1136	C1	M	T	C1_T_12	C1_T	12	10	0.852	255	255	255	1.626	0.667	76.473	0.63	2.439	0.41	0.897
1137	C1	M	T	C1_T_12	C1_T	12	10	1.125	255	255	255	1.898	0.754	12.19	0.55	2.517	0.397	0.891
1138	C1	M	T	C1_T_12	C1_T	12	10	8.418	255	255	255	3.632	2.951	176.39	0.719	1.231	0.812	0.949
1139	C1	M	T	C1_T_12	C1_T	12	10	9.323	255	255	255	7.029	1.689	156.413	0.351	4.162	0.24	0.906
1140	C1	M	T	C1_T_12	C1_T	12	10	3.65	255	255	255	3.254	1.428	156.797	0.276	2.278	0.439	0.832
1141	C1	M	T	C1_T_12	C1_T	12	10	0.954	255	255	255	1.683	0.722	2.239	0.539	2.332	0.429	0.862
1142	C1	M	T	C1_T_12	C1_T	12	10	7.332	255	255	255	5.235	1.783	150.923	0.231	2.935	0.341	0.792
1143	C1	M	T	C1_T_12	C1_T	12	10	7.263	255	255	255	4.888	1.892	156.04	0.478	2.584	0.387	0.908
1144	C1	M	T	C1_T_12	C1_T	12	10	0.936	255	255	255	1.65	0.722	151.853	0.673	2.284	0.438	0.906
1145	C1	M	T	C1_T_12	C1_T	12	10	4.123	255	255	255	2.63	1.996	142.555	0.424	1.318	0.759	0.85
1146	C1	M	T	C1_T_12	C1_T	12	10	5.968	255	255	255	4.253	1.787	133.092	0.521	2.38	0.42	0.899
1147	C1	M	T	C1_T_12	C1_T	12	10	9.237	255	255	255	4.163	2.825	2.777	0.44	1.474	0.679	0.827
1148	C1	M	T	C1_T_12	C1_T	12	10	1.236	255	255	255	1.295	1.214	14.254	0.844	1.067	0.937	0.927
1149	C1	M	T	C1_T_12	C1_T	12	10	7.605	255	255	255	4.005	2.417	134.681	0.384	1.657	0.604	0.801
1150	C1	M	T	C1_T_12	C1_T	12	10	5.968	255	255	255	4.535	1.675	133.737	0.418	2.707	0.369	0.886
1151	C1	M	T	C1_T_12	C1_T	12	10	6.16	255	255	255	3.461	2.266	9.174	0.615	1.527	0.655	0.904
1152	C1	M	T	C1_T_12	C1_T	12	10	0.837	255	255	255	1.388	0.768	142.166	0.692	1.808	0.553	0.891
1153	C1	M	T	C1_T_12	C1_T	12	10	0.834	255	255	255	1.26	0.842	78.687	0.728	1.496	0.668	0.883
1154	C1	M	T	C1_T_12	C1_T	12	10	0.906	255	255	255	1.554	0.742	25.247	0.714	2.094	0.478	0.906
1155	C1	M	T	C1_T_12	C1_T	12	10	1.7	255	255	255	2.065	1.049	161.496	0.706	1.969	0.508	0.923
1156	C1	M	T	C1_T_12	C1_T	12	10	0.867	255	255	255	1.506	0.733	45.825	0.699	2.055	0.487	0.903
1157	C1	M	T	C1_T_12	C1_T	12	10	2.507	255	255	255	2.866	1.114	95.875	0.52	2.573	0.389	0.901
1158	C1	M	T	C1_T_12	C1_T	12	10	3.914	255	255	255	2.497	1.995	117.332	0.388	1.251	0.799	0.866
1159	C1	M	T	C1_T_12	C1_T	12	10	3.26	255	255	255	4.331	0.958	146.813	0.413	4.519	0.221	0.831
1160	C1	M	T	C1_T_12	C1_T	12	10	1.146	255	255	255	1.879	0.776	3.811	0.609	2.421	0.413	0.914
1161	C1	M	T	C1_T_12	C1_T	12	10	7.788	255	255	255	4.46	2.223	123.396	0.595	2.006	0.498	0.909
1162	C1	M	T	C1_T_12	C1_T	12	10	10.313	255	255	255	4.533	2.897	49.819	0.587	1.565	0.639	0.892
1163	C1	M	T	C1_T_12	C1_T	12	10	1.083	255	255	255	1.583	0.871	22.203	0.586	1.818	0.55	0.854
1164	C1	M	T	C1_T_12	C1_T	12	10	1.406	255	255	255	1.878	0.954	27.383	0.556	1.969	0.508	0.876
1165	C1	M	T	C1_T_12	C1_T	12	10	7.011	255	255	255	4.931	1.81	165.579	0.27	2.724	0.367	0.844
1166	C1	M	T	C1_T_12	C1_T	12	10	7.242	255	255	255	4.402	2.095	1.336	0.325	2.101	0.476	0.822
1167	C1	M	T	C1_T_12	C1_T	12	10	7.383	255	255	255	4.607	2.041	119.698	0.626	2.258	0.443	0.936
1168	C1	M	T	C1_T_12	C1_T	12	10	8.058	255	255	255	4.997	2.053	156.587	0.458	2.434	0.411	0.901
1169	C1	M	T	C1_T_12	C1_T	12	10	2.729	255	255	255	2.861	1.214	131.101	0.588	2.357	0.424	0.897
1170	C1	M	T	C1_T_12	C1_T	12	10	14.29	255	255	255	5.98	3.042	103.17	0.247	1.966	0.509	0.661
1171	C1	M	T	C1_T_12	C1_T	12	10	1.376	255	255	255	1.794	0.977	35.911	0.648	1.837	0.544	0.89
1172	C1	M	T	C1_T_12	C1_T	12	10	7.767	255	255	255	5.741	1.723	140.589	0.301	3.332	0.3	0.867
1173	C1	M	T	C1_T_12	C1_T	12	10	1.101	255	255	255	1.98	0.708	122.676	0.6	2.799	0.357	0.885
1174	C1	M	T	C1_T_12	C1_T	12	10	1.152	255	255	255	1.318	1.112	102.421	0.702	1.185	0.844	0.881
1175	C1	M	T	C1_T_12	C1_T	12	10	0.984	255	255	255	1.497	0.837	82.182	0.733	1.789	0.559	0.924
1176	C1	M	T	C1_T_12	C1_T	12	10	13.639	255	255	255	4.808	3.612	145.111	0.256	1.331	0.751	0.821
1177	C1	M	T	C1_T_12	C1_T	12	10	0.72	255	255	255	1.371	0.668	120.812	0.746	2.052	0.487	0.896
1178	C1	M	T	C1_T_12	C1_T	12	10	6.049	255	255	255	3.478	2.214	160.27	0.689	1.571	0.637	0.948
1179	C1	M	T	C1_T_12	C1_T	12	10	3.449	255	255	255	3.314	1.325	0.935	0.404	2.501	0.4	0.814
1180	C1	M	T	C1_T_12	C1_T	12	10	8.469	255	255	255	3.693	2.92	61.121	0.628	1.265	0.79	0.93
1181	C1	M	T	C1_T_12	C1_T	12	10	1.361	255	255	255	2.24	0.774	134.177	0.603	2.896	0.345	0.895
1182	C1	M	T	C1_T_12	C1_T	12	10	3.056	255	255	255	3.429	1.135	6.545	0.513	3.022	0.331	0.912
1183	C1	M	T	C1_T_12	C1_T	12	10	0.942	255	255	255	1.859	0.645	22.202	0.594	2.884	0.347	0.88
1184	C1	M	T	C1_T_12	C1_T	12	10	10.307	255	255	255	4.694	2.796	123.955	0.491	1.679	0.596	0.869
1185	C1	M	T	C1_T_12	C1_T	12	10	0.933	255	255	255	1.72	0.69	105.297	0.601	2.492	0.401	0.911
1186	C1	M	T	C1_T_12	C1_T	12	10	3.476	255	255	255	4.257	1.039	161.166	0.17	4.096	0.244	0.662
1187	C1	M	T	C1_T_12	C1_T	12	10	0.705	255	255	255	1.596	0.562	98.675	0.554	2.84	0.352	0.847
1188	C1	M	T	C1_T_12	C1_T	12	10	9.317	255	255	255	4.388	2.704	165.757	0.642	1.623	0.616	0.932
1189	C1	M	T	C1_T_12	C1_T	12	10	1.158	255	255	255	1.838	0.802	80.73	0.646	2.293	0.436	0.905
1190	C1	M	T	C1_T_12	C1_T	12	10	8.406	255	255	255	5.901	1.814	175.656	0.328	3.253	0.307	0.843
1191	C1	M	T	C1_T_12	C1_T	12	10	12.661	255	255	255	6.496	2.482	134.815	0.478	2.618	0.382	0.925
1192	C1	M	T	C1_T_12	C1_T	12	10	9.234	255	255	255	5.316	2.212	159.894	0.57	2.403	0.416	0.927
1193	C1	M	T	C1_T_12	C1_T	12	10	6.747	255	255	255	3.543	2.424	134.944	0.464	1.462	0.684	0.89
1194	C1	M	T	C1_T_12	C1_T	12	10	0.888	255	255	255	1.378	0.82	159.723	0.794	1.68	0.595	0.914
1195	C1	M	T	C1_T_12	C1_T	12	10	3.578	255	255	255	3.524	1.292	156.982	0.449	2.727	0.367	0.824
1196	C1	M	T	C1_T_12	C1_T	12	10	1.269	255	255	255	2.238	0.722	179.087	0.528	3.102	0.322	0.877
1197	C1	M	T	C1_T_12	C1_T	12	10	4.531	255	255	255	4.74	1.217	109.832	0.409	3.894	0.257	0.887
1198	C1	M	T	C1_T_12	C1_T	12	10	1.074	255	255	255	1.779	0.768	103.297	0.631	2.316	0.432	0.897
1199	C1	M	T	C1_T_12	C1_T	12	10	14.874	255	255	255	6.992	2.709	168.545	0.186	2.582	0.387	0.608
1200	C1	M	T	C1_T_12	C1_T	12	10	7.332	255	255	255	4.474	2.087	140.539	0.374	2.144	0.466	0.866
1201	C1	M	T	C1_T_12	C1_T	12	10	0.858	255	255	255	1.506	0.725	129.044	0.732	2.077	0.481	0.906
1202	C1	M	T	C1_T_12	C1_T	12	10	7.809	255	255	255	4.009	2.48	174.274	0.327	1.616	0.619	0.838
1203	C1	M	T	C1_T_12	C1_T	12	10	0.939	255	255	255	1.674	0.714	3.259	0.663	2.346	0.426	0.922
1204	C1	M	T	C1_T_12	C1_T	12	10	0.714	255	255	255	1.403	0.648	101.718	0.555	2.167	0.462	0.869
1205	C1	M	T	C1_T_12	C1_T	12	10	8.691	255	255	255	3.718	2.976	63.132	0.192	1.249	0.801	0.785
1206	C1	M	T	C1_T_12	C1_T	12	10	1.266	255	255	255	2.014	0.8	86.065	0.625	2.516	0.397	0.918
1207	C1	M	T	C1_T_12	C1_T	12	10	1.158	255	255	255	1.959	0.752	97.399	0.572	2.604	0.384	0.877
1208	C1	M	T	C1_T_12	C1_T	12	10	0.9	255	255	255	1.653	0.693	158.43	0.651	2.387	0.419	0.878
1209	C1	M	T	C1_T_12	C1_T	12	10	6.78	255	255	255	9.988	0.864	154.672	0.136	11.556	0.087	0.68
1210	C1	M	T	C1_T_12	C1_T	12	10	11.324	255	255	255	5.736	2.513	5.756	0.246	2.282	0.438	0.757
1211	C1	M	T	C1_T_12	C1_T	12	10	10.721	255	255	255	4.41	3.095	61.348	0.699	1.425	0.702	0.946
1212	C1	M	T	C1_T_12	C1_T	12	10	1.308	255	255	255	2.199	0.757	75.695	0.513	2.905	0.344	0.884
1213	C1	M	T	C1_T_12	C1_T	12	10	10.796	255	255	255	7.666	1.793	150.672	0.237	4.275	0.234	0.715
1214	C1	M	T	C1_T_12	C1_T	12	10	2.348	255	255	255	2.985	1.002	68.038	0.548	2.98	0.336	0.908
1215	C1	M	T	C1_T_12	C1_T	12	10	3.665	255	255	255	3.505	1.331	3.733	0.576	2.633	0.38	0.916
1216	C1	M	T	C1_T_12	C1_T	12	10	1.074	255	255	255	1.661	0.823	56.742	0.677	2.019	0.495	0.895
1217	C1	M	T	C1_T_12	C1_T	12	10	13.456	255	255	255	7.697	2.226	141.255	0.48	3.458	0.289	0.931
1218	C1	M	T	C1_T_12	C1_T	12	10	1.883	255	255	255	2.586	0.927	146.37	0.597	2.79	0.358	0.898
1219	C1	M	T	C1_T_12	C1_T	12	10	9.437	255	255	255	7.288	1.649	152.546	0.187	4.42	0.226	0.724
1220	C1	M	T	C1_T_12	C1_T	12	10	1.499	255	255	255	2.231	0.856	120.059	0.644	2.608	0.383	0.921
1221	C1	M	T	C1_T_12	C1_T	12	10	0.858	255	255	255	1.417	0.771	167.919	0.76	1.839	0.544	0.918
1222	C1	M	T	C1_T_12	C1_T	12	10	8.238	255	255	255	5.502	1.906	151.29	0.392	2.886	0.346	0.812
1223	C1	M	T	C1_T_12	C1_T	12	10	0.885	255	255	255	1.625	0.693	1.84	0.635	2.346	0.426	0.906
1224	C1	M	T	C1_T_12	C1_T	12	10	6.292	255	255	255	4.16	1.925	156.324	0.554	2.161	0.463	0.87
1225	C1	M	T	C1_T_12	C1_T	12	10	10.541	255	255	255	6.135	2.187	139.352	0.271	2.805	0.357	0.807
1226	C1	M	T	C1_T_12	C1_T	12	10	0.969	255	255	255	1.196	1.031	38.064	0.867	1.16	0.862	0.938
1227	C1	M	T	C1_T_12	C1_T	12	10	2.234	255	255	255	2.279	1.248	177.283	0.589	1.825	0.548	0.876
1228	C1	M	T	C1_T_12	C1_T	12	10	4.423	255	255	255	3.01	1.871	155.982	0.495	1.609	0.622	0.897
1229	C1	M	T	C1_T_12	C1_T	12	10	1.038	255	255	255	1.6	0.826	159.136	0.744	1.938	0.516	0.905
1230	C1	M	T	C1_T_12	C1_T	12	10	3.719	255	255	255	4.709	1.005	105.909	0.371	4.684	0.213	0.848
1231	C1	M	T	C1_T_12	C1_T	12	10	5.701	255	255	255	3.894	1.864	160.122	0.467	2.089	0.479	0.9
1232	C1	M	T	C1_T_12	C1_T	12	10	7.602	255	255	255	6.432	1.505	159.137	0.33	4.274	0.234	0.9
1233	C1	M	T	C1_T_12	C1_T	12	10	8.556	255	255	255	4.211	2.587	137.86	0.631	1.627	0.614	0.941
1234	C1	M	T	C1_T_12	C1_T	12	10	1.511	255	255	255	2.196	0.876	164.199	0.637	2.505	0.399	0.926
1235	C1	M	T	C1_T_12	C1_T	12	10	5.773	255	255	255	3.83	1.919	154.621	0.292	1.995	0.501	0.834
1236	C1	M	T	C1_T_12	C1_T	12	10	4.045	255	255	255	4.101	1.256	176.15	0.485	3.266	0.306	0.928
1237	C1	M	T	C1_T_12	C1_T	12	10	0.984	255	255	255	1.604	0.781	94.463	0.71	2.053	0.487	0.919
1238	C1	M	T	C1_T_12	C1_T	12	10	11.495	255	255	255	5.525	2.649	176.118	0.519	2.086	0.479	0.879
1239	C1	M	T	C1_T_12	C1_T	12	10	2.489	255	255	255	3.011	1.052	1.069	0.549	2.862	0.349	0.923
1240	C1	M	T	C1_T_12	C1_T	12	10	2.273	255	255	255	3.139	0.922	107.936	0.5	3.405	0.294	0.899
1241	C1	M	T	C1_T_12	C1_T	12	10	5.944	255	255	255	10.986	0.689	153.25	0.112	15.947	0.063	0.6
1242	C1	M	T	C1_T_12	C1_T	12	10	2.372	255	255	255	3.511	0.86	93.809	0.222	4.082	0.245	0.855
1243	C1	M	T	C1_T_12	C1_T	12	10	1.203	255	255	255	1.841	0.832	32.298	0.695	2.213	0.452	0.914
1244	C1	M	T	C1_T_12	C1_T	12	10	13.216	255	255	255	5.116	3.289	114.611	0.539	1.555	0.643	0.896
1245	C1	M	T	C1_T_12	C1_T	12	10	6.52	255	255	255	2.941	2.823	158.96	0.375	1.042	0.96	0.885
1246	C1	M	T	C1_T_12	C1_T	12	10	0.921	255	255	255	1.715	0.683	63.186	0.66	2.511	0.398	0.914
1247	C1	M	T	C1_T_12	C1_T	12	10	0.825	255	255	255	1.318	0.797	120.062	0.818	1.654	0.604	0.921
1248	C1	M	T	C1_T_12	C1_T	12	10	4	255	255	255	2.99	1.704	123.804	0.24	1.755	0.57	0.791
1249	C1	M	T	C1_T_12	C1_T	12	10	0.825	255	255	255	1.886	0.557	127.514	0.487	3.387	0.295	0.771
1250	C1	M	T	C1_T_12	C1_T	12	10	3.962	255	255	255	3.285	1.536	139.841	0.232	2.139	0.468	0.772
1251	C1	M	T	C1_T_12	C1_T	12	10	3.988	255	255	255	3.358	1.512	133.249	0.265	2.22	0.45	0.703
1252	C1	M	T	C1_T_12	C1_T	12	10	9.302	255	255	255	3.64	3.254	174.947	0.219	1.119	0.894	0.756
1253	C1	M	T	C1_T_12	C1_T	12	10	2.069	255	255	255	3.157	0.834	155.221	0.425	3.783	0.264	0.854
1254	C1	M	T	C1_T_12	C1_T	12	10	2.543	255	255	255	2.256	1.435	179.384	0.405	1.572	0.636	0.808
1255	C1	M	T	C1_T_12	C1_T	12	10	6.523	255	255	255	7.435	1.117	144.654	0.066	6.657	0.15	0.454
1256	C1	M	T	C1_T_12	C1_T	12	10	7.698	255	255	255	4.159	2.356	105.404	0.387	1.765	0.567	0.845
1257	C1	M	T	C1_T_12	C1_T	12	10	1.083	255	255	255	1.672	0.825	73.884	0.738	2.027	0.493	0.928
1258	C1	M	T	C1_T_12	C1_T	12	10	1.167	255	255	255	1.725	0.861	36.514	0.689	2.003	0.499	0.884
1259	C1	M	T	C1_T_12	C1_T	12	10	8.136	255	255	255	5.271	1.965	151.44	0.264	2.682	0.373	0.825
1260	C1	M	T	C1_T_12	C1_T	12	10	1.907	255	255	255	2.582	0.941	18.192	0.503	2.745	0.364	0.897
1261	C1	M	T	C1_T_12	C1_T	12	10	7.767	255	255	255	6.062	1.631	157.5	0.229	3.716	0.269	0.766
1262	C1	M	T	C1_T_12	C1_T	12	10	1.844	255	255	255	2.549	0.921	108.935	0.596	2.766	0.361	0.91
1263	C1	M	T	C1_T_12	C1_T	12	10	1.478	255	255	255	2.173	0.866	99.7	0.655	2.508	0.399	0.928
1264	C2	M	T	C2_T_12	C2_T	12	11	0.825	255	255	255	1.565	0.671	3.962	0.674	2.333	0.429	0.909
1265	C2	M	T	C2_T_12	C2_T	12	11	0.234	255	255	255	0.587	0.507	163.747	0.935	1.157	0.864	0.918
1266	C2	M	T	C2_T_12	C2_T	12	11	0.645	255	255	255	0.914	0.898	42.601	0.856	1.017	0.983	0.905
1267	C2	M	T	C2_T_12	C2_T	12	11	1.538	255	255	255	1.934	1.013	155.923	0.766	1.91	0.524	0.94
1268	C2	M	T	C2_T_12	C2_T	12	11	0.468	255	255	255	1.103	0.54	100.941	0.733	2.043	0.49	0.897
1269	C2	M	T	C2_T_12	C2_T	12	11	0.957	255	255	255	1.671	0.729	98.442	0.609	2.294	0.436	0.887
1270	C2	M	T	C2_T_12	C2_T	12	11	0.138	255	255	255	0.449	0.391	90.331	0.846	1.148	0.871	0.86
1271	C2	M	T	C2_T_12	C2_T	12	11	0.162	255	255	255	0.466	0.442	90.516	0.933	1.053	0.95	0.893
1272	C2	M	T	C2_T_12	C2_T	12	11	0.33	255	255	255	0.749	0.561	114.074	0.862	1.334	0.75	0.891
1273	C2	M	T	C2_T_12	C2_T	12	11	0.702	255	255	255	1.061	0.842	53.368	0.861	1.261	0.793	0.902
1274	C2	M	T	C2_T_12	C2_T	12	11	1.158	255	255	255	1.402	1.051	11.631	0.825	1.334	0.75	0.923
1275	C2	M	T	C2_T_12	C2_T	12	11	0.12	255	255	255	0.427	0.358	68.539	0.845	1.191	0.839	0.842
1276	C2	M	T	C2_T_12	C2_T	12	11	0.531	255	255	255	0.922	0.733	144.576	0.809	1.259	0.794	0.892
1277	C2	M	T	C2_T_12	C2_T	12	11	1.179	255	255	255	1.696	0.885	27.733	0.689	1.918	0.521	0.92
1278	C1	M	T	C1_T_12	C1_T	12	11	13.27	255	255	255	4.256	3.969	32.128	0.357	1.072	0.933	0.841
1279	C1	M	T	C1_T_12	C1_T	12	11	6.666	255	255	255	4.643	1.828	80.064	0.302	2.54	0.394	0.798
1280	C1	M	T	C1_T_12	C1_T	12	11	2.954	255	255	255	3.111	1.209	11.847	0.37	2.574	0.389	0.808
1281	C1	M	T	C1_T_12	C1_T	12	11	4.978	255	255	255	3.719	1.704	101.473	0.558	2.182	0.458	0.922
1282	C1	M	T	C1_T_12	C1_T	12	11	1.514	255	255	255	2.615	0.737	3.089	0.407	3.546	0.282	0.924
1283	C1	M	T	C1_T_12	C1_T	12	11	7.095	255	255	255	4.01	2.253	54.32	0.547	1.78	0.562	0.881
1284	C1	M	T	C1_T_12	C1_T	12	11	5.419	255	255	255	4.411	1.564	39.897	0.396	2.821	0.355	0.895
1285	C1	M	T	C1_T_12	C1_T	12	11	1.098	255	255	255	1.795	0.779	4.666	0.568	2.305	0.434	0.889
1286	C1	M	T	C1_T_12	C1_T	12	11	8.607	255	255	255	4.969	2.205	105.39	0.275	2.253	0.444	0.717
1287	C1	M	T	C1_T_12	C1_T	12	11	2.579	255	255	255	3.603	0.911	41.751	0.499	3.954	0.253	0.906
1288	C1	M	T	C1_T_12	C1_T	12	11	6.112	255	255	255	4.069	1.912	174.389	0.298	2.128	0.47	0.849
1289	C1	M	T	C1_T_12	C1_T	12	11	5.512	255	255	255	4.448	1.578	89.855	0.467	2.819	0.355	0.903
1290	C1	M	T	C1_T_12	C1_T	12	11	6.777	255	255	255	3.585	2.407	19.216	0.487	1.489	0.671	0.893
1291	C1	M	T	C1_T_12	C1_T	12	11	3.887	255	255	255	4.044	1.224	13.273	0.398	3.305	0.303	0.744
1292	C1	M	T	C1_T_12	C1_T	12	11	2.495	255	255	255	2.799	1.135	111.795	0.63	2.467	0.405	0.912
1293	C1	M	T	C1_T_12	C1_T	12	11	2.057	255	255	255	2.156	1.215	61.508	0.751	1.774	0.564	0.926
1294	C1	M	T	C1_T_12	C1_T	12	11	5.506	255	255	255	3.262	2.149	43.657	0.706	1.518	0.659	0.939
1295	C1	M	T	C1_T_12	C1_T	12	11	4.975	255	255	255	4.336	1.461	106.331	0.431	2.968	0.337	0.886
1296	C1	M	T	C1_T_12	C1_T	12	11	9.329	255	255	255	5.603	2.12	27.541	0.396	2.643	0.378	0.835
1297	C1	M	T	C1_T_12	C1_T	12	11	14.062	255	255	255	5.217	3.432	63.015	0.573	1.52	0.658	0.924
1298	C1	M	T	C1_T_12	C1_T	12	11	2.279	255	255	255	3.065	0.947	153.048	0.497	3.237	0.309	0.885
1299	C1	M	T	C1_T_12	C1_T	12	11	4.528	255	255	255	5.333	1.081	164.381	0.375	4.933	0.203	0.845
1300	C1	M	T	C1_T_12	C1_T	12	11	8.652	255	255	255	4.469	2.465	2.655	0.241	1.813	0.551	0.84
1301	C1	M	T	C1_T_12	C1_T	12	11	4.372	255	255	255	4.183	1.331	170.555	0.19	3.143	0.318	0.784
1302	C1	M	T	C1_T_12	C1_T	12	11	10.484	255	255	255	5.748	2.322	101.212	0.354	2.475	0.404	0.823
1303	C1	M	T	C1_T_12	C1_T	12	11	4.63	255	255	255	2.717	2.17	124.253	0.419	1.252	0.799	0.879
1304	C1	M	T	C1_T_12	C1_T	12	11	14.095	255	255	255	6.331	2.835	124.598	0.33	2.233	0.448	0.858
1305	C1	M	T	C1_T_12	C1_T	12	11	1.035	255	255	255	1.437	0.917	86.144	0.696	1.567	0.638	0.885
1306	C1	M	T	C1_T_12	C1_T	12	11	5.356	255	255	255	4.875	1.399	106.093	0.459	3.486	0.287	0.857
1307	C1	M	T	C1_T_12	C1_T	12	11	9.686	255	255	255	5.615	2.197	100.354	0.413	2.556	0.391	0.919
1308	C1	M	T	C1_T_12	C1_T	12	11	7.083	255	255	255	5.491	1.642	37.772	0.464	3.343	0.299	0.912
1309	C1	M	T	C1_T_12	C1_T	12	11	1.901	255	255	255	2.707	0.894	146.431	0.589	3.028	0.33	0.908
1310	C1	M	T	C1_T_12	C1_T	12	11	7.2	255	255	255	3.716	2.467	144.18	0.607	1.506	0.664	0.934
1311	C1	M	T	C1_T_12	C1_T	12	11	8.349	255	255	255	5.246	2.026	132.169	0.273	2.589	0.386	0.803
1312	C1	M	T	C1_T_12	C1_T	12	11	2.006	255	255	255	2.669	0.957	46.373	0.613	2.79	0.358	0.914
1313	C1	M	T	C1_T_12	C1_T	12	11	3.065	255	255	255	2.932	1.331	25.256	0.439	2.202	0.454	0.883
1314	C1	M	T	C1_T_12	C1_T	12	11	8.832	255	255	255	4.534	2.48	141.448	0.367	1.828	0.547	0.777
1315	C1	M	T	C1_T_12	C1_T	12	11	7.947	255	255	255	3.67	2.757	7.204	0.246	1.331	0.751	0.825
1316	C1	M	T	C1_T_12	C1_T	12	11	5.338	255	255	255	3.011	2.257	97.061	0.722	1.334	0.749	0.947
1317	C1	M	T	C1_T_12	C1_T	12	11	0.762	255	255	255	1.211	0.801	28.86	0.213	1.512	0.661	0.638
1318	C1	M	T	C1_T_12	C1_T	12	11	3.749	255	255	255	3.8	1.256	112.341	0.527	3.026	0.33	0.891
1319	C1	M	T	C1_T_12	C1_T	12	11	5.362	255	255	255	3.588	1.903	48.079	0.408	1.886	0.53	0.873
1320	C1	M	T	C1_T_12	C1_T	12	11	2.123	255	255	255	2.766	0.977	82.057	0.574	2.83	0.353	0.908
1321	C1	M	T	C1_T_12	C1_T	12	11	3.452	255	255	255	3.57	1.231	135.318	0.397	2.9	0.345	0.741
1322	C1	M	T	C1_T_12	C1_T	12	11	9.479	255	255	255	5.106	2.364	36.979	0.401	2.16	0.463	0.9
1323	C1	M	T	C1_T_12	C1_T	12	11	6.526	255	255	255	5.086	1.634	89.32	0.486	3.114	0.321	0.909
1324	C1	M	T	C1_T_12	C1_T	12	11	3.68	255	255	255	2.522	1.858	58.394	0.82	1.358	0.737	0.951
1325	C1	M	T	C1_T_12	C1_T	12	11	4.045	255	255	255	4.416	1.166	123.345	0.493	3.786	0.264	0.879
1326	C1	M	T	C1_T_12	C1_T	12	11	0.813	255	255	255	1.384	0.748	75.689	0.715	1.85	0.541	0.897
1327	C1	M	T	C1_T_12	C1_T	12	11	1.901	255	255	255	2.102	1.152	156.538	0.727	1.825	0.548	0.929
1328	C1	M	T	C1_T_12	C1_T	12	11	2.099	255	255	255	2.55	1.048	175.213	0.609	2.433	0.411	0.931
1329	C1	M	T	C1_T_12	C1_T	12	11	7.932	255	255	255	5.217	1.936	11.01	0.45	2.695	0.371	0.902
1330	C1	M	T	C1_T_12	C1_T	12	11	8.856	255	255	255	4.85	2.325	40.485	0.661	2.086	0.479	0.948
1331	C1	M	T	C1_T_12	C1_T	12	11	6.184	255	255	255	4.564	1.725	43.597	0.542	2.646	0.378	0.906
1332	C1	M	T	C1_T_12	C1_T	12	11	5.896	255	255	255	4.059	1.849	79.165	0.535	2.195	0.456	0.93
1333	C1	M	T	C1_T_12	C1_T	12	11	6.526	255	255	255	4.441	1.871	26.938	0.343	2.374	0.421	0.866
1334	C1	M	T	C1_T_12	C1_T	12	11	11.822	255	255	255	5.227	2.879	41.557	0.295	1.815	0.551	0.734
1335	C1	M	T	C1_T_12	C1_T	12	11	4.93	255	255	255	3.288	1.909	88.33	0.455	1.722	0.581	0.877
1336	C1	M	T	C1_T_12	C1_T	12	11	12.244	255	255	255	6.15	2.535	153.966	0.571	2.426	0.412	0.95
1337	C1	M	T	C1_T_12	C1_T	12	11	3.821	255	255	255	2.889	1.684	41.669	0.449	1.716	0.583	0.885
1338	C1	M	T	C1_T_12	C1_T	12	11	1.682	255	255	255	1.761	1.216	69.373	0.732	1.448	0.691	0.917
1339	C1	M	T	C1_T_12	C1_T	12	11	6.81	255	255	255	5.361	1.618	162.144	0.334	3.314	0.302	0.864
1340	C1	M	T	C1_T_12	C1_T	12	11	1.637	255	255	255	2.033	1.025	100.49	0.667	1.983	0.504	0.896
1341	C1	M	T	C1_T_12	C1_T	12	11	7.179	255	255	255	4.391	2.082	64.813	0.593	2.109	0.474	0.939
1342	C1	M	T	C1_T_12	C1_T	12	11	14.682	255	255	255	4.901	3.815	83.026	0.282	1.285	0.778	0.772
1343	C1	M	T	C1_T_12	C1_T	12	11	2.855	255	255	255	3.201	1.135	90.216	0.356	2.82	0.355	0.873
1344	C1	M	T	C1_T_12	C1_T	12	11	6.109	255	255	255	3.254	2.39	13.45	0.708	1.361	0.735	0.939
1345	C1	M	T	C1_T_12	C1_T	12	11	5.488	255	255	255	3.409	2.05	134.845	0.694	1.663	0.601	0.939
1346	C1	M	T	C1_T_12	C1_T	12	11	14.134	255	255	255	7.197	2.5	69.456	0.305	2.879	0.347	0.698
1347	C1	M	T	C1_T_12	C1_T	12	11	2.126	255	255	255	2.162	1.252	91.267	0.69	1.727	0.579	0.905
1348	C1	M	T	C1_T_12	C1_T	12	11	9.21	255	255	255	3.687	3.18	115.713	0.702	1.16	0.862	0.955
1349	C1	M	T	C1_T_12	C1_T	12	11	7.986	255	255	255	4.525	2.247	103.034	0.612	2.014	0.497	0.934
1350	C1	M	T	C1_T_12	C1_T	12	11	13.444	255	255	255	4.359	3.927	66.295	0.383	1.11	0.901	0.83
1351	C1	M	T	C1_T_12	C1_T	12	11	7.017	255	255	255	4.209	2.123	55.159	0.631	1.982	0.504	0.939
1352	C1	M	T	C1_T_12	C1_T	12	11	11.393	255	255	255	7.478	1.94	72.072	0.368	3.855	0.259	0.811
1353	C1	M	T	C1_T_12	C1_T	12	11	4.051	255	255	255	3.214	1.605	71.235	0.567	2.002	0.499	0.934
1354	C1	M	T	C1_T_12	C1_T	12	11	12.916	255	255	255	8.26	1.991	46.271	0.288	4.149	0.241	0.685
1355	C1	M	T	C1_T_12	C1_T	12	11	10.7	255	255	255	4.569	2.982	13.399	0.55	1.533	0.653	0.895
1356	C1	M	T	C1_T_12	C1_T	12	11	3.503	255	255	255	2.422	1.841	51.533	0.695	1.315	0.76	0.918
1357	C1	M	T	C1_T_12	C1_T	12	11	4.231	255	255	255	3.042	1.771	9.855	0.526	1.718	0.582	0.914
1358	C1	M	T	C1_T_12	C1_T	12	11	9.749	255	255	255	5.157	2.407	30.724	0.602	2.142	0.467	0.943
1359	C1	M	T	C1_T_12	C1_T	12	11	7.665	255	255	255	5.12	1.906	172.148	0.55	2.686	0.372	0.939
1360	C1	M	T	C1_T_12	C1_T	12	11	10.325	255	255	255	6.623	1.985	55.12	0.483	3.337	0.3	0.919
1361	C1	M	T	C1_T_12	C1_T	12	11	3.374	255	255	255	3.615	1.188	90.505	0.296	3.043	0.329	0.788
1362	C1	M	T	C1_T_12	C1_T	12	11	10.016	255	255	255	3.621	3.522	78.266	0.712	1.028	0.972	0.954
1363	C1	M	T	C1_T_12	C1_T	12	11	11.696	255	255	255	4.765	3.125	41.665	0.491	1.525	0.656	0.896
1364	C1	M	T	C1_T_12	C1_T	12	11	5.719	255	255	255	3.734	1.95	1.857	0.608	1.915	0.522	0.913
1365	C1	M	T	C1_T_12	C1_T	12	11	5.176	255	255	255	3.454	1.908	49.094	0.554	1.81	0.553	0.925
1366	C1	M	T	C1_T_12	C1_T	12	11	2.009	255	255	255	2.824	0.906	57.439	0.126	3.118	0.321	0.6
1367	C1	M	T	C1_T_12	C1_T	12	11	11.222	255	255	255	6.87	2.08	40.044	0.204	3.303	0.303	0.689
1368	C1	M	T	C1_T_12	C1_T	12	11	9.021	255	255	255	5.222	2.2	165.223	0.545	2.374	0.421	0.925
1369	C1	M	T	C1_T_12	C1_T	12	11	3.014	255	255	255	3.453	1.111	42.463	0.559	3.108	0.322	0.903
1370	C1	M	T	C1_T_12	C1_T	12	11	12.532	255	255	255	7.141	2.234	17.545	0.5	3.196	0.313	0.937
1371	C1	M	T	C1_T_12	C1_T	12	11	1.299	255	255	255	1.644	1.006	71.171	0.712	1.634	0.612	0.893
1372	C1	M	T	C1_T_12	C1_T	12	11	11.804	255	255	255	5.61	2.679	138.315	0.588	2.094	0.477	0.948
1373	C1	M	T	C1_T_12	C1_T	12	11	3.968	255	255	255	3.955	1.277	111.578	0.489	3.097	0.323	0.922
1374	C1	M	T	C1_T_12	C1_T	12	11	13.642	255	255	255	5.645	3.077	84.764	0.547	1.835	0.545	0.913
1375	C1	M	T	C1_T_12	C1_T	12	11	4.807	255	255	255	5.496	1.114	59.92	0.393	4.934	0.203	0.881
1376	C1	M	T	C1_T_12	C1_T	12	11	10.913	255	255	255	4.76	2.919	8.08	0.608	1.63	0.613	0.93
1377	C1	M	T	C1_T_12	C1_T	12	11	1.164	255	255	255	1.541	0.961	90.196	0.594	1.603	0.624	0.855
1378	C1	M	T	C1_T_12	C1_T	12	11	9.383	255	255	255	6.77	1.765	46.548	0.335	3.836	0.261	0.781
1379	C1	M	T	C1_T_12	C1_T	12	11	2.495	255	255	255	3.014	1.054	99.17	0.464	2.859	0.35	0.906
1380	C1	M	T	C1_T_12	C1_T	12	11	12.871	255	255	255	6.293	2.604	25.466	0.512	2.417	0.414	0.933
1381	C1	M	T	C1_T_12	C1_T	12	11	10.748	255	255	255	4.303	3.18	26.524	0.541	1.353	0.739	0.915
1382	C1	M	T	C1_T_12	C1_T	12	11	3.293	255	255	255	3.7	1.133	133.437	0.542	3.265	0.306	0.91
1383	C1	M	T	C1_T_12	C1_T	12	11	5.797	255	255	255	3.521	2.096	23.95	0.658	1.68	0.595	0.933
1384	C1	M	T	C1_T_12	C1_T	12	11	3.347	255	255	255	2.232	1.909	115.69	0.348	1.169	0.855	0.85
1385	C1	M	T	C1_T_12	C1_T	12	11	5.506	255	255	255	3.802	1.844	102.009	0.528	2.062	0.485	0.908
1386	C1	M	T	C1_T_12	C1_T	12	11	10.409	255	255	255	4.363	3.038	88.325	0.562	1.436	0.696	0.869
1387	C1	M	T	C1_T_12	C1_T	12	11	8.301	255	255	255	4.213	2.509	56.646	0.627	1.679	0.595	0.911
1388	C1	M	T	C1_T_12	C1_T	12	11	7.011	255	255	255	4.434	2.013	138.396	0.587	2.203	0.454	0.934
1389	C1	M	T	C1_T_12	C1_T	12	11	2.915	255	255	255	3.206	1.158	93.573	0.556	2.769	0.361	0.929
1390	C1	M	T	C1_T_12	C1_T	12	11	3.374	255	255	255	3.423	1.255	143.109	0.518	2.727	0.367	0.898
1391	C1	M	T	C1_T_12	C1_T	12	11	7.608	255	255	255	5.419	1.788	99.552	0.527	3.031	0.33	0.93
1392	C1	M	T	C1_T_12	C1_T	12	11	1.763	255	255	255	2.881	0.779	93.496	0.395	3.696	0.271	0.888
1393	C1	M	T	C1_T_12	C1_T	12	11	6.583	255	255	255	4.454	1.882	43.409	0.443	2.367	0.422	0.912
1394	C1	M	T	C1_T_12	C1_T	12	11	2.648	255	255	255	3.501	0.963	87.006	0.503	3.635	0.275	0.934
1395	C1	M	T	C1_T_12	C1_T	12	11	5.605	255	255	255	3.283	2.174	179.461	0.509	1.51	0.662	0.894
1396	C1	M	T	C1_T_12	C1_T	12	11	7.62	255	255	255	4.839	2.005	74.139	0.288	2.413	0.414	0.816
1397	C1	M	T	C1_T_12	C1_T	12	11	8.856	255	255	255	4.536	2.486	53.475	0.618	1.825	0.548	0.941
1398	C1	M	T	C1_T_12	C1_T	12	11	7.566	255	255	255	3.702	2.602	2.867	0.415	1.423	0.703	0.887
1399	C1	M	T	C1_T_12	C1_T	12	11	5.566	255	255	255	4.494	1.577	128.993	0.374	2.849	0.351	0.887
1400	C1	M	T	C1_T_12	C1_T	12	11	4.03	255	255	255	3.059	1.678	111.747	0.18	1.824	0.548	0.728
1401	C1	M	T	C1_T_12	C1_T	12	11	4.45	255	255	255	4.605	1.23	103.931	0.43	3.743	0.267	0.89
1402	C1	M	T	C1_T_12	C1_T	12	11	5.122	255	255	255	3.562	1.831	125.29	0.602	1.946	0.514	0.929
1403	C1	M	T	C1_T_12	C1_T	12	11	5.596	255	255	255	4.217	1.69	70.55	0.427	2.496	0.401	0.874
1404	C1	M	T	C1_T_12	C1_T	12	11	12.124	255	255	255	6.995	2.207	92.122	0.366	3.169	0.316	0.817
1405	C1	M	T	C1_T_12	C1_T	12	11	7.137	255	255	255	4.811	1.889	27.146	0.347	2.547	0.393	0.869
1406	C1	M	T	C1_T_12	C1_T	12	11	8.298	255	255	255	4.708	2.244	35.829	0.587	2.098	0.477	0.94
1407	C1	M	T	C1_T_12	C1_T	12	11	13.375	255	255	255	4.805	3.544	179.572	0.284	1.356	0.738	0.835
1408	C1	M	T	C1_T_12	C1_T	12	11	5.659	255	255	255	3.512	2.051	56.446	0.509	1.712	0.584	0.794
1409	C1	M	T	C1_T_12	C1_T	12	11	13.312	255	255	255	4.436	3.821	47.908	0.546	1.161	0.861	0.88
1410	C1	M	T	C1_T_12	C1_T	12	11	5.248	255	255	255	2.701	2.474	156.015	0.663	1.092	0.916	0.93
1411	C1	M	T	C1_T_12	C1_T	12	11	12.154	255	255	255	5.255	2.945	177.885	0.411	1.784	0.561	0.816
1412	C1	M	T	C1_T_12	C1_T	12	11	5.314	255	255	255	2.915	2.321	119.517	0.739	1.255	0.797	0.937
1413	C1	M	T	C1_T_12	C1_T	12	11	13.462	255	255	255	4.658	3.68	98.946	0.282	1.266	0.79	0.664
1414	C1	M	T	C1_T_12	C1_T	12	11	6.355	255	255	255	3.618	2.236	42.253	0.577	1.618	0.618	0.904
1415	C1	M	T	C1_T_12	C1_T	12	11	2.762	255	255	255	3.444	1.021	177.813	0.522	3.373	0.296	0.928
1416	C1	M	T	C1_T_12	C1_T	12	11	5.191	255	255	255	3.001	2.202	17.087	0.568	1.363	0.734	0.915
1417	C1	M	T	C1_T_12	C1_T	12	11	7.107	255	255	255	4.024	2.249	75.214	0.65	1.789	0.559	0.943
1418	C1	M	T	C1_T_12	C1_T	12	11	6.975	255	255	255	5.992	1.482	146.199	0.242	4.042	0.247	0.715
1419	C1	M	T	C1_T_12	C1_T	12	11	6.9	255	255	255	6.186	1.42	48.598	0.326	4.355	0.23	0.82
1420	C1	M	T	C1_T_12	C1_T	12	11	11.744	255	255	255	6.85	2.183	24.611	0.26	3.138	0.319	0.803
1421	C1	M	T	C1_T_12	C1_T	12	11	8.406	255	255	255	3.473	3.082	97.261	0.542	1.127	0.887	0.919
1422	C1	M	T	C1_T_12	C1_T	12	11	6.208	255	255	255	4.324	1.828	93.163	0.529	2.366	0.423	0.91
1423	C1	M	T	C1_T_12	C1_T	12	11	10.109	255	255	255	6.668	1.93	31.809	0.396	3.454	0.29	0.881
1424	C1	M	T	C1_T_12	C1_T	12	11	3.482	255	255	255	4.649	0.954	69.451	0.39	4.875	0.205	0.892
1425	C1	M	T	C1_T_12	C1_T	12	11	6.331	255	255	255	3.618	2.228	157.026	0.52	1.624	0.616	0.909
1426	C1	M	T	C1_T_12	C1_T	12	11	9.833	255	255	255	5.528	2.265	18.352	0.456	2.441	0.41	0.823
1427	C1	M	T	C1_T_12	C1_T	12	11	4.426	255	255	255	3.149	1.79	91.507	0.716	1.759	0.568	0.936
1428	C1	M	T	C1_T_12	C1_T	12	11	8.283	255	255	255	4.031	2.616	130.59	0.524	1.541	0.649	0.865
1429	C1	M	T	C1_T_12	C1_T	12	11	2.903	255	255	255	2.673	1.383	17.592	0.355	1.933	0.517	0.837
1430	C1	M	T	C1_T_12	C1_T	12	11	7.209	255	255	255	4.531	2.026	27.608	0.484	2.237	0.447	0.905
1431	C1	M	T	C1_T_12	C1_T	12	11	4.081	255	255	255	2.877	1.806	29.814	0.702	1.593	0.628	0.935
1432	C1	M	T	C1_T_12	C1_T	12	11	4.597	255	255	255	2.838	2.062	178.584	0.354	1.376	0.727	0.855
1433	C1	M	T	C1_T_12	C1_T	12	11	2.213	255	255	255	2.771	1.017	26.63	0.613	2.725	0.367	0.9
1434	C1	M	T	C1_T_12	C1_T	12	11	2.231	255	255	255	2.656	1.069	74.678	0.139	2.484	0.403	0.581
1435	C1	M	T	C1_T_12	C1_T	12	11	1.287	255	255	255	1.775	0.923	30.08	0.695	1.923	0.52	0.912
1436	C1	M	T	C1_T_12	C1_T	12	11	9.479	255	255	255	5.086	2.373	16.39	0.444	2.143	0.467	0.9
1437	C1	M	T	C1_T_12	C1_T	12	11	4.288	255	255	255	2.543	2.147	56.408	0.624	1.184	0.844	0.919
1438	C1	M	T	C1_T_12	C1_T	12	11	4.258	255	255	255	3.025	1.792	150.568	0.564	1.688	0.592	0.926
1439	C1	M	T	C1_T_12	C1_T	12	11	1.661	255	255	255	2.293	0.923	7.43	0.392	2.485	0.402	0.861
1440	C1	M	T	C1_T_12	C1_T	12	11	0.726	255	255	255	1.051	0.879	160.278	0.913	1.196	0.836	0.949
1441	C2	M	T	C2_T_12	C2_T	12	12	2.327	255	255	255	1.791	1.654	108.126	0.808	1.083	0.923	0.934
1442	C2	M	T	C2_T_12	C2_T	12	12	0.171	255	255	255	0.496	0.439	84.394	0.985	1.129	0.886	0.912
1443	C2	M	T	C2_T_12	C2_T	12	12	0.477	255	255	255	0.829	0.732	25.838	0.84	1.133	0.882	0.898
1444	C2	M	T	C2_T_12	C2_T	12	12	2.063	255	255	255	2.478	1.06	31.12	0.629	2.338	0.428	0.906
1445	C2	M	T	C2_T_12	C2_T	12	12	0.288	255	255	255	0.687	0.533	120.059	0.756	1.289	0.776	0.853
1446	C2	M	T	C2_T_12	C2_T	12	12	0.624	255	255	255	0.928	0.856	141.676	0.853	1.085	0.922	0.922
1447	C2	M	T	C2_T_12	C2_T	12	12	0.153	255	255	255	0.522	0.373	93.21	0.683	1.399	0.715	0.836
1448	C2	M	T	C2_T_12	C2_T	12	12	1.487	255	255	255	1.995	0.949	107.685	0.654	2.101	0.476	0.915
1449	C2	M	T	C2_T_12	C2_T	12	12	0.489	255	255	255	0.946	0.658	116.425	0.849	1.438	0.695	0.908
1450	C2	M	T	C2_T_12	C2_T	12	12	0.723	255	255	255	1.023	0.9	10.263	0.777	1.136	0.88	0.898
1451	C2	M	T	C2_T_12	C2_T	12	12	0.66	255	255	255	0.963	0.872	128.942	0.868	1.105	0.905	0.917
1452	C2	M	T	C2_T_12	C2_T	12	12	0.12	255	255	255	0.459	0.333	79.447	0.845	1.377	0.726	0.833
1453	C2	M	T	C2_T_12	C2_T	12	12	2.282	255	255	255	2.581	1.126	56.645	0.664	2.293	0.436	0.917
1454	C2	M	T	C2_T_12	C2_T	12	12	1.721	255	255	255	2.355	0.931	64.269	0.608	2.53	0.395	0.901
1455	C2	M	T	C2_T_12	C2_T	12	12	0.219	255	255	255	0.679	0.41	146.306	0.832	1.655	0.604	0.869
1456	C2	M	T	C2_T_12	C2_T	12	12	4.195	255	255	255	2.495	2.141	177.692	0.61	1.165	0.858	0.916
1457	C2	M	T	C2_T_12	C2_T	12	12	0.279	255	255	255	0.653	0.544	67.646	0.9	1.2	0.833	0.916
1458	C1	M	T	C1_T_12	C1_T	12	12	8.313	255	255	255	3.689	2.869	42.276	0.264	1.286	0.778	0.844
1459	C1	M	T	C1_T_12	C1_T	12	12	4.984	255	255	255	5.45	1.164	80.178	0.204	4.681	0.214	0.702
1460	C1	M	T	C1_T_12	C1_T	12	12	6.187	255	255	255	3.884	2.028	148.072	0.305	1.915	0.522	0.868
1461	C1	M	T	C1_T_12	C1_T	12	12	8.7	255	255	255	5.437	2.037	51.54	0.544	2.668	0.375	0.925
1462	C1	M	T	C1_T_12	C1_T	12	12	7.668	255	255	255	3.509	2.782	55.291	0.356	1.261	0.793	0.886
1463	C1	M	T	C1_T_12	C1_T	12	12	5.299	255	255	255	3.509	1.922	124.384	0.358	1.825	0.548	0.875
1464	C1	M	T	C1_T_12	C1_T	12	12	2.63	255	255	255	4.767	0.702	56.185	0.072	6.787	0.147	0.512
1465	C1	M	T	C1_T_12	C1_T	12	12	8.526	255	255	255	5.331	2.036	84.639	0.446	2.618	0.382	0.926
1466	C1	M	T	C1_T_12	C1_T	12	12	3.953	255	255	255	2.954	1.704	37.477	0.451	1.734	0.577	0.836
1467	C1	M	T	C1_T_12	C1_T	12	12	14.224	255	255	255	9.637	1.879	164.88	0.165	5.129	0.195	0.811
1468	C1	M	T	C1_T_12	C1_T	12	12	2.855	255	255	255	2.141	1.698	167.278	0.629	1.261	0.793	0.869
1469	C1	M	T	C1_T_12	C1_T	12	12	3.665	255	255	255	4.428	1.054	79.92	0.397	4.202	0.238	0.859
1470	C1	M	T	C1_T_12	C1_T	12	12	5.722	255	255	255	4.331	1.682	136.901	0.229	2.575	0.388	0.794
1471	C1	M	T	C1_T_12	C1_T	12	12	1.583	255	255	255	1.513	1.333	102.564	0.532	1.135	0.881	0.855
1472	C1	M	T	C1_T_12	C1_T	12	12	13.942	255	255	255	7.655	2.319	94.099	0.309	3.302	0.303	0.799
1473	C1	M	T	C1_T_12	C1_T	12	12	6.217	255	255	255	5.217	1.517	25.496	0.314	3.439	0.291	0.869
1474	C1	M	T	C1_T_12	C1_T	12	12	2.285	255	255	255	2.951	0.986	106.789	0.563	2.993	0.334	0.916
1475	C1	M	T	C1_T_12	C1_T	12	12	12.568	255	255	255	5.294	3.022	124.107	0.396	1.752	0.571	0.798
1476	C1	M	T	C1_T_12	C1_T	12	12	5.767	255	255	255	4.024	1.825	65.848	0.394	2.205	0.453	0.828
1477	C1	M	T	C1_T_12	C1_T	12	12	7.836	255	255	255	4.165	2.395	34.792	0.25	1.739	0.575	0.821
1478	C1	M	T	C1_T_12	C1_T	12	12	9.74	255	255	255	7.007	1.77	23.051	0.286	3.959	0.253	0.823
1479	C1	M	T	C1_T_12	C1_T	12	12	4.3	255	255	255	3.195	1.714	98.679	0.326	1.865	0.536	0.856
1480	C1	M	T	C1_T_12	C1_T	12	12	2.66	255	255	255	3.451	0.981	159.081	0.494	3.517	0.284	0.901
1481	C1	M	T	C1_T_12	C1_T	12	12	7.653	255	255	255	4.671	2.086	22.802	0.547	2.239	0.447	0.922
1482	C1	M	T	C1_T_12	C1_T	12	12	8.286	255	255	255	5.541	1.904	26.494	0.412	2.91	0.344	0.809
1483	C1	M	T	C1_T_12	C1_T	12	12	2.57	255	255	255	2.654	1.233	30.529	0.511	2.152	0.465	0.819
1484	C1	M	T	C1_T_12	C1_T	12	12	1.29	255	255	255	1.418	1.158	84.139	0.775	1.224	0.817	0.926
1485	C1	M	T	C1_T_12	C1_T	12	12	8.163	255	255	255	3.595	2.891	159.98	0.724	1.244	0.804	0.95
1486	C1	M	T	C1_T_12	C1_T	12	12	1.988	255	255	255	1.89	1.34	151.263	0.793	1.41	0.709	0.933
1487	C1	M	T	C1_T_12	C1_T	12	12	0.753	255	255	255	1.026	0.934	86.092	0.878	1.099	0.91	0.928
1488	C1	M	T	C1_T_12	C1_T	12	12	5.89	255	255	255	4.18	1.794	28.217	0.381	2.33	0.429	0.851
1489	C1	M	T	C1_T_12	C1_T	12	12	6.157	255	255	255	3.496	2.242	65.469	0.586	1.559	0.642	0.922
1490	C1	M	T	C1_T_12	C1_T	12	12	3.515	255	255	255	4.331	1.033	147.994	0.462	4.192	0.239	0.887
1491	C1	M	T	C1_T_12	C1_T	12	12	10.586	255	255	255	4.012	3.359	75.474	0.362	1.194	0.837	0.824
1492	C1	M	T	C1_T_12	C1_T	12	12	0.936	255	255	255	1.108	1.075	85.038	0.918	1.031	0.97	0.936
1493	C1	M	T	C1_T_12	C1_T	12	12	7.296	255	255	255	5.462	1.701	162.993	0.433	3.211	0.311	0.916
1494	C1	M	T	C1_T_12	C1_T	12	12	7.161	255	255	255	3.835	2.378	12.41	0.684	1.613	0.62	0.946
1495	C1	M	T	C1_T_12	C1_T	12	12	2.663	255	255	255	3.561	0.952	143.497	0.499	3.741	0.267	0.901
1496	C1	M	T	C1_T_12	C1_T	12	12	7.419	255	255	255	3.245	2.911	26.782	0.637	1.115	0.897	0.933
1497	C1	M	T	C1_T_12	C1_T	12	12	7.902	255	255	255	3.838	2.621	101.907	0.376	1.464	0.683	0.824
1498	C1	M	T	C1_T_12	C1_T	12	12	3.143	255	255	255	3.472	1.152	86.376	0.508	3.013	0.332	0.911
1499	C1	M	T	C1_T_12	C1_T	12	12	7.128	255	255	255	3.425	2.65	108.459	0.701	1.293	0.774	0.944
1500	C1	M	T	C1_T_12	C1_T	12	12	5.434	255	255	255	3.909	1.77	36.813	0.311	2.208	0.453	0.833
1501	C1	M	T	C1_T_12	C1_T	12	12	14.985	255	255	255	6.732	2.834	40.988	0.255	2.375	0.421	0.703
1502	C1	M	T	C1_T_12	C1_T	12	12	12.274	255	255	255	6.621	2.36	33.011	0.51	2.805	0.356	0.936
1503	C1	M	T	C1_T_12	C1_T	12	12	2.381	255	255	255	2.259	1.342	135.992	0.771	1.683	0.594	0.929
1504	C1	M	T	C1_T_12	C1_T	12	12	2.516	255	255	255	3.136	1.022	79.823	0.529	3.07	0.326	0.903
1505	C1	M	T	C1_T_12	C1_T	12	12	3.083	255	255	255	3.565	1.101	127.154	0.334	3.238	0.309	0.711
1506	C1	M	T	C1_T_12	C1_T	12	12	14.149	255	255	255	8.477	2.125	125.815	0.256	3.989	0.251	0.658
1507	C1	M	T	C1_T_12	C1_T	12	12	6.367	255	255	255	5.07	1.599	42.677	0.304	3.171	0.315	0.836
1508	C1	M	T	C1_T_12	C1_T	12	12	0.765	255	255	255	1.034	0.941	84.275	0.861	1.099	0.91	0.924
1509	C1	M	T	C1_T_12	C1_T	12	12	9.962	255	255	255	4.195	3.024	148.897	0.625	1.388	0.721	0.941
1510	C1	M	T	C1_T_12	C1_T	12	12	14.125	255	255	255	10.267	1.752	33.344	0.265	5.862	0.171	0.773
1511	C1	M	T	C1_T_12	C1_T	12	12	2.36	255	255	255	1.925	1.561	144.497	0.687	1.234	0.811	0.911
1512	C1	M	T	C1_T_12	C1_T	12	12	1.802	255	255	255	2.49	0.922	81.374	0.439	2.701	0.37	0.839
1513	C1	M	T	C1_T_12	C1_T	12	12	0.909	255	255	255	1.181	0.979	113.788	0.807	1.206	0.829	0.917
1514	C1	M	T	C1_T_12	C1_T	12	12	3.872	255	255	255	2.799	1.761	96.705	0.284	1.589	0.629	0.686
1515	C1	M	T	C1_T_12	C1_T	12	12	1.041	255	255	255	1.215	1.09	13.044	0.865	1.115	0.897	0.934
1516	C1	M	T	C1_T_12	C1_T	12	12	4.117	255	255	255	4.186	1.252	43.213	0.522	3.343	0.299	0.907
1517	C1	M	T	C1_T_12	C1_T	12	12	1.146	255	255	255	1.757	0.83	115.106	0.392	2.117	0.472	0.723
1518	C1	M	T	C1_T_12	C1_T	12	12	7.443	255	255	255	5.1	1.858	25.551	0.528	2.745	0.364	0.904
1519	C1	M	T	C1_T_12	C1_T	12	12	2.249	255	255	255	2.792	1.026	135.942	0.622	2.722	0.367	0.9
1520	C1	M	T	C1_T_12	C1_T	12	12	11.324	255	255	255	6.223	2.317	14.821	0.519	2.686	0.372	0.912
1521	C1	M	T	C1_T_12	C1_T	12	12	6.175	255	255	255	3	2.621	57.634	0.581	1.145	0.874	0.928
1522	C1	M	T	C1_T_12	C1_T	12	12	0.978	255	255	255	1.179	1.056	96.846	0.928	1.117	0.895	0.942
1523	C1	M	T	C1_T_12	C1_T	12	12	4.924	255	255	255	3.068	2.043	17.001	0.327	1.502	0.666	0.85
1524	C1	M	T	C1_T_12	C1_T	12	12	2.939	255	255	255	3.984	0.939	158.212	0.404	4.241	0.236	0.833
1525	C1	M	T	C1_T_12	C1_T	12	12	10.418	255	255	255	6.918	1.917	66.322	0.353	3.608	0.277	0.85
1526	C1	M	T	C1_T_12	C1_T	12	12	1.628	255	255	255	1.731	1.198	45.957	0.733	1.445	0.692	0.918
1527	C1	M	T	C1_T_12	C1_T	12	12	7.779	255	255	255	4.869	2.034	96.929	0.324	2.394	0.418	0.739
1528	C1	M	T	C1_T_12	C1_T	12	12	7.527	255	255	255	4.794	1.999	48.985	0.355	2.398	0.417	0.877
1529	C1	M	T	C1_T_12	C1_T	12	12	5.758	255	255	255	3.918	1.871	26.786	0.29	2.094	0.477	0.815
1530	C1	M	T	C1_T_12	C1_T	12	12	6.247	255	255	255	3.868	2.056	31.031	0.399	1.881	0.532	0.842
1531	C1	M	T	C1_T_12	C1_T	12	12	7.728	255	255	255	4.979	1.976	110.86	0.511	2.52	0.397	0.94
1532	C1	M	T	C1_T_12	C1_T	12	12	3.991	255	255	255	3.456	1.471	155.863	0.507	2.35	0.426	0.858
1533	C1	M	T	C1_T_12	C1_T	12	12	7.902	255	255	255	4.495	2.238	6.089	0.527	2.008	0.498	0.926
1534	C1	M	T	C1_T_12	C1_T	12	12	7.257	255	255	255	3.914	2.361	68.55	0.558	1.658	0.603	0.902
1535	C1	M	T	C1_T_12	C1_T	12	12	10.613	255	255	255	6.144	2.199	57.82	0.421	2.793	0.358	0.893
1536	C1	M	T	C1_T_12	C1_T	12	12	3.233	255	255	255	2.151	1.913	144.621	0.704	1.124	0.89	0.928
1537	C1	M	T	C1_T_12	C1_T	12	12	5.662	255	255	255	3.985	1.809	86.942	0.433	2.203	0.454	0.903
1538	C1	M	T	C1_T_12	C1_T	12	12	4.939	255	255	255	3.067	2.051	11.781	0.69	1.496	0.669	0.932
1539	C1	M	T	C1_T_12	C1_T	12	12	1.152	255	255	255	1.276	1.149	40.354	0.899	1.111	0.9	0.938
1540	C1	M	T	C1_T_12	C1_T	12	12	6.66	255	255	255	5.387	1.574	41.9	0.208	3.422	0.292	0.772
1541	C1	M	T	C1_T_12	C1_T	12	12	5.521	255	255	255	3.503	2.007	14.596	0.544	1.745	0.573	0.918
1542	C1	M	T	C1_T_12	C1_T	12	12	9.914	255	255	255	4.205	3.002	56.252	0.596	1.401	0.714	0.921
1543	C1	M	T	C1_T_12	C1_T	12	12	4.504	255	255	255	2.953	1.942	172.656	0.509	1.52	0.658	0.901
1544	C1	M	T	C1_T_12	C1_T	12	12	5.125	255	255	255	2.731	2.39	93.577	0.414	1.143	0.875	0.772
1545	C1	M	T	C1_T_12	C1_T	12	12	5.401	255	255	255	3.905	1.761	57.822	0.378	2.217	0.451	0.882
1546	C1	M	T	C1_T_12	C1_T	12	12	3.617	255	255	255	4.147	1.11	76.954	0.427	3.735	0.268	0.897
1547	C1	M	T	C1_T_12	C1_T	12	12	5.863	255	255	255	2.848	2.621	141.715	0.502	1.087	0.92	0.914
1548	C1	M	T	C1_T_12	C1_T	12	12	1.071	255	255	255	1.191	1.144	119.327	0.884	1.041	0.961	0.921
1549	C1	M	T	C1_T_12	C1_T	12	12	9.093	255	255	255	4.017	2.882	146.2	0.713	1.394	0.718	0.955
1550	C1	M	T	C1_T_12	C1_T	12	12	9.764	255	255	255	5.042	2.466	25.725	0.297	2.045	0.489	0.76
1551	C1	M	T	C1_T_12	C1_T	12	12	5.461	255	255	255	3.14	2.214	83.841	0.595	1.418	0.705	0.927
1552	C1	M	T	C1_T_12	C1_T	12	12	5.593	255	255	255	6.57	1.084	79.873	0.135	6.062	0.165	0.611
1553	C1	M	T	C1_T_12	C1_T	12	12	14.967	255	255	255	7.812	2.439	77.609	0.293	3.203	0.312	0.71
1554	C1	M	T	C1_T_12	C1_T	12	12	5.77	255	255	255	5.072	1.448	121.343	0.464	3.502	0.286	0.909
1555	C1	M	T	C1_T_12	C1_T	12	12	11.06	255	255	255	5.805	2.426	99.46	0.451	2.393	0.418	0.788
1556	C1	M	T	C1_T_12	C1_T	12	12	6.007	255	255	255	3.731	2.05	92.882	0.496	1.82	0.549	0.851
1557	C1	M	T	C1_T_12	C1_T	12	12	6.304	255	255	255	5.619	1.428	57.129	0.305	3.934	0.254	0.759
1558	C1	M	T	C1_T_12	C1_T	12	12	6.502	255	255	255	3.283	2.521	26.994	0.28	1.302	0.768	0.795
1559	C1	M	T	C1_T_12	C1_T	12	12	3.068	255	255	255	2.03	1.924	34.894	0.832	1.055	0.948	0.946
1560	C1	M	T	C1_T_12	C1_T	12	12	3.707	255	255	255	5.216	0.905	48.833	0.342	5.765	0.173	0.793
1561	C1	M	T	C1_T_12	C1_T	12	12	9.917	255	255	255	5.67	2.227	41.952	0.514	2.546	0.393	0.918
1562	C1	M	T	C1_T_12	C1_T	12	12	5.518	255	255	255	4.148	1.694	37.662	0.431	2.449	0.408	0.888
1563	C1	M	T	C1_T_12	C1_T	12	12	3.182	255	255	255	2.129	1.903	72.346	0.437	1.119	0.894	0.855
1564	C1	M	T	C1_T_12	C1_T	12	12	7.461	255	255	255	6.628	1.433	49.339	0.349	4.624	0.216	0.855
1565	C1	M	T	C1_T_12	C1_T	12	12	3.716	255	255	255	3.521	1.344	41.564	0.284	2.62	0.382	0.748
1566	C1	M	T	C1_T_12	C1_T	12	12	10.454	255	255	255	5.722	2.326	110.107	0.409	2.46	0.407	0.832
1567	C1	M	T	C1_T_12	C1_T	12	12	1.014	255	255	255	2.748	0.47	85.976	0.199	5.849	0.171	0.781
1568	C1	M	T	C1_T_12	C1_T	12	12	4.495	255	255	255	3.042	1.882	108.101	0.596	1.617	0.619	0.922
1569	C1	M	T	C1_T_12	C1_T	12	12	4.753	255	255	255	3.236	1.87	98.717	0.412	1.73	0.578	0.88
1570	C1	M	T	C1_T_12	C1_T	12	12	3.5	255	255	255	4.37	1.02	163.449	0.393	4.285	0.233	0.83
1571	C1	M	T	C1_T_12	C1_T	12	12	6.843	255	255	255	3.065	2.843	85.962	0.756	1.078	0.928	0.945
1572	C1	M	T	C1_T_12	C1_T	12	12	6.025	255	255	255	3.46	2.217	72.975	0.563	1.56	0.641	0.91
1573	C1	M	T	C1_T_12	C1_T	12	12	2.318	255	255	255	3.076	0.96	11.058	0.506	3.205	0.312	0.901
1574	C1	M	T	C1_T_12	C1_T	12	12	7.305	255	255	255	4.141	2.246	93.523	0.232	1.844	0.542	0.834
1575	C1	M	T	C1_T_12	C1_T	12	12	5.059	255	255	255	3.247	1.984	157.479	0.226	1.637	0.611	0.807
1576	C1	M	T	C1_T_12	C1_T	12	12	13.633	255	255	255	5.195	3.341	93.179	0.205	1.555	0.643	0.7
1577	C1	M	T	C1_T_12	C1_T	12	12	8.547	255	255	255	4.359	2.497	63.143	0.615	1.746	0.573	0.941
1578	C1	M	T	C1_T_12	C1_T	12	12	3.404	255	255	255	3.03	1.43	62.037	0.31	2.118	0.472	0.841
1579	C1	M	T	C1_T_12	C1_T	12	12	6.265	255	255	255	5.254	1.518	38.218	0.15	3.46	0.289	0.767
1580	C1	M	T	C1_T_12	C1_T	12	12	3.509	255	255	255	3.814	1.171	123.2	0.427	3.256	0.307	0.801
1581	C1	M	T	C1_T_12	C1_T	12	12	5.752	255	255	255	3.242	2.259	51.645	0.349	1.435	0.697	0.864
1582	C1	M	T	C1_T_12	C1_T	12	12	5.518	255	255	255	2.932	2.396	57.607	0.453	1.223	0.817	0.895
1583	C1	M	T	C1_T_12	C1_T	12	12	3.56	255	255	255	2.374	1.909	14.791	0.387	1.244	0.804	0.803
1584	C1	M	T	C1_T_12	C1_T	12	12	1.11	255	255	255	1.749	0.808	6.862	0.569	2.165	0.462	0.9
1585	C2	M	T	C2_T_12	C2_T	12	13	1.068	255	255	255	1.725	0.788	132.606	0.664	2.189	0.457	0.921
1586	C2	M	T	C2_T_12	C2_T	12	13	1.655	255	255	255	2.329	0.905	63.972	0.605	2.574	0.388	0.905
1587	C2	M	T	C2_T_12	C2_T	12	13	0.6	255	255	255	0.954	0.801	105.39	0.845	1.191	0.84	0.917
1588	C2	M	T	C2_T_12	C2_T	12	13	0.171	255	255	255	0.52	0.419	150.014	0.927	1.242	0.805	0.912
1589	C2	M	T	C2_T_12	C2_T	12	13	1.763	255	255	255	2.289	0.981	43.179	0.629	2.333	0.429	0.9
1590	C2	M	T	C2_T_12	C2_T	12	13	0.273	255	255	255	0.713	0.487	166.559	0.852	1.463	0.684	0.905
1591	C2	M	T	C2_T_12	C2_T	12	13	0.246	255	255	255	0.721	0.434	137.644	0.674	1.659	0.603	0.82
1592	C2	M	T	C2_T_12	C2_T	12	13	1.826	255	255	255	2.537	0.917	22.222	0.623	2.768	0.361	0.924
1593	C2	M	T	C2_T_12	C2_T	12	13	0.894	255	255	255	1.099	1.036	75.613	0.886	1.061	0.943	0.925
1594	C2	M	T	C2_T_12	C2_T	12	13	0.168	255	255	255	0.499	0.428	119.152	0.95	1.165	0.859	0.868
1595	C2	M	T	C2_T_12	C2_T	12	13	1.733	255	255	255	1.555	1.419	71.197	0.874	1.096	0.912	0.935
1596	C1	M	T	C1_T_12	C1_T	12	13	3.578	255	255	255	3.474	1.311	72.946	0.268	2.65	0.377	0.712
1597	C1	M	T	C1_T_12	C1_T	12	13	5.539	255	255	255	3.397	2.076	40.476	0.204	1.636	0.611	0.664
1598	C1	M	T	C1_T_12	C1_T	12	13	1.218	255	255	255	1.799	0.862	133.816	0.658	2.088	0.479	0.924
1599	C1	M	T	C1_T_12	C1_T	12	13	1.17	255	255	255	1.651	0.902	2.726	0.397	1.83	0.547	0.865
1600	C1	M	T	C1_T_12	C1_T	12	13	2.759	255	255	255	2.748	1.278	50.945	0.531	2.149	0.465	0.912
1601	C1	M	T	C1_T_12	C1_T	12	13	7.266	255	255	255	4.277	2.163	26.436	0.456	1.977	0.506	0.888
1602	C1	M	T	C1_T_12	C1_T	12	13	14.955	255	255	255	6.476	2.94	45.404	0.359	2.202	0.454	0.874
1603	C1	M	T	C1_T_12	C1_T	12	13	10.091	255	255	255	6.966	1.844	20.173	0.208	3.777	0.265	0.784
1604	C1	M	T	C1_T_12	C1_T	12	13	6.292	255	255	255	3.517	2.278	113.137	0.386	1.544	0.648	0.882
1605	C1	M	T	C1_T_12	C1_T	12	13	4.48	255	255	255	2.558	2.23	108.178	0.508	1.147	0.872	0.908
1606	C1	M	T	C1_T_12	C1_T	12	13	5.71	255	255	255	3.561	2.042	71.099	0.37	1.744	0.573	0.87
1607	C1	M	T	C1_T_12	C1_T	12	13	4.465	255	255	255	5.941	0.957	112.804	0.329	6.209	0.161	0.861
1608	C1	M	T	C1_T_12	C1_T	12	13	1.745	255	255	255	2.424	0.917	65.426	0.594	2.644	0.378	0.918
1609	C1	M	T	C1_T_12	C1_T	12	13	5.182	255	255	255	4.317	1.528	24.805	0.33	2.824	0.354	0.814
1610	C1	M	T	C1_T_12	C1_T	12	13	2.63	255	255	255	2.577	1.3	6.858	0.466	1.983	0.504	0.872
1611	C1	M	T	C1_T_12	C1_T	12	13	6.475	255	255	255	4.307	1.914	135.885	0.334	2.25	0.444	0.854
1612	C1	M	T	C1_T_12	C1_T	12	13	12.451	255	255	255	4.839	3.276	0.641	0.402	1.477	0.677	0.863
1613	C1	M	T	C1_T_12	C1_T	12	13	4.426	255	255	255	2.616	2.154	51.22	0.405	1.214	0.824	0.852
1614	C1	M	T	C1_T_12	C1_T	12	13	9.15	255	255	255	6.526	1.785	11.551	0.153	3.656	0.274	0.787
1615	C1	M	T	C1_T_12	C1_T	12	13	1.991	255	255	255	2.301	1.102	52.306	0.443	2.088	0.479	0.867
1616	C1	M	T	C1_T_12	C1_T	12	13	5.077	255	255	255	3.456	1.871	73.084	0.293	1.847	0.541	0.84
1617	C1	M	T	C1_T_12	C1_T	12	13	4.915	255	255	255	2.825	2.215	178.412	0.534	1.276	0.784	0.919
1618	C1	M	T	C1_T_12	C1_T	12	13	5.761	255	255	255	3.034	2.417	122.453	0.693	1.255	0.797	0.938
1619	C1	M	T	C1_T_12	C1_T	12	13	3.68	255	255	255	3.779	1.24	134.821	0.325	3.047	0.328	0.858
1620	C1	M	T	C1_T_12	C1_T	12	13	3.374	255	255	255	4.162	1.032	163.042	0.386	4.032	0.248	0.767
1621	C1	M	T	C1_T_12	C1_T	12	13	12.436	255	255	255	6.919	2.289	94.064	0.164	3.023	0.331	0.702
1622	C1	M	T	C1_T_12	C1_T	12	13	1.047	255	255	255	1.28	1.041	145.26	0.878	1.229	0.814	0.918
1623	C1	M	T	C1_T_12	C1_T	12	13	4.147	255	255	255	4.849	1.089	89.856	0.35	4.452	0.225	0.776
1624	C1	M	T	C1_T_12	C1_T	12	13	5.623	255	255	255	3.469	2.064	24.618	0.396	1.681	0.595	0.864
1625	C1	M	T	C1_T_12	C1_T	12	13	3.965	255	255	255	2.614	1.931	4.705	0.705	1.353	0.739	0.917
1626	C1	M	T	C1_T_12	C1_T	12	13	12.058	255	255	255	5.738	2.676	18.177	0.276	2.145	0.466	0.775
1627	C1	M	T	C1_T_12	C1_T	12	13	1.517	255	255	255	2.208	0.875	94.514	0.401	2.523	0.396	0.887
1628	C1	M	T	C1_T_12	C1_T	12	13	3.167	255	255	255	3.195	1.262	26.955	0.609	2.531	0.395	0.939
1629	C1	M	T	C1_T_12	C1_T	12	13	2.984	255	255	255	3.776	1.006	80.798	0.475	3.753	0.266	0.905
1630	C1	M	T	C1_T_12	C1_T	12	13	2.342	255	255	255	1.94	1.537	14.872	0.303	1.262	0.792	0.785
1631	C1	M	T	C1_T_12	C1_T	12	13	2.234	255	255	255	2.544	1.118	44.163	0.693	2.275	0.44	0.928
1632	C1	M	T	C1_T_12	C1_T	12	13	6.259	255	255	255	3.751	2.124	99.783	0.538	1.766	0.566	0.92
1633	C1	M	T	C1_T_12	C1_T	12	13	11.441	255	255	255	4.042	3.604	15.776	0.429	1.122	0.892	0.786
1634	C1	M	T	C1_T_12	C1_T	12	13	0.942	255	255	255	1.158	1.035	84.693	0.677	1.119	0.893	0.869
1635	C1	M	T	C1_T_12	C1_T	12	13	12.283	255	255	255	7.063	2.214	40.822	0.411	3.19	0.313	0.867
1636	C1	M	T	C1_T_12	C1_T	12	13	8.769	255	255	255	7.177	1.556	153.964	0.213	4.614	0.217	0.76
1637	C1	M	T	C1_T_12	C1_T	12	13	8.841	255	255	255	6.49	1.734	79.981	0.392	3.742	0.267	0.899
1638	C1	M	T	C1_T_12	C1_T	12	13	9.341	255	255	255	6.097	1.951	22.379	0.498	3.125	0.32	0.912
1639	C1	M	T	C1_T_12	C1_T	12	13	4.057	255	255	255	4.662	1.108	114.872	0.328	4.208	0.238	0.79
1640	C1	M	T	C1_T_12	C1_T	12	13	3.041	255	255	255	2.919	1.326	13.285	0.398	2.201	0.454	0.861
1641	C1	M	T	C1_T_12	C1_T	12	13	3.446	255	255	255	2.126	2.063	164.895	0.498	1.031	0.97	0.891
1642	C1	M	T	C1_T_12	C1_T	12	13	14.892	255	255	255	6.934	2.734	16.788	0.285	2.536	0.394	0.783
1643	C1	M	T	C1_T_12	C1_T	12	13	12.022	255	255	255	4.74	3.229	60.99	0.259	1.468	0.681	0.768
1644	C1	M	T	C1_T_12	C1_T	12	13	6.921	255	255	255	4.662	1.89	71.653	0.582	2.466	0.406	0.937
1645	C1	M	T	C1_T_12	C1_T	12	13	5.983	255	255	255	3.523	2.162	5.402	0.72	1.629	0.614	0.938
1646	C1	M	T	C1_T_12	C1_T	12	13	12.082	255	255	255	8.723	1.764	87.201	0.316	4.946	0.202	0.783
1647	C1	M	T	C1_T_12	C1_T	12	13	8.559	255	255	255	4.421	2.465	159.623	0.639	1.794	0.557	0.905
1648	C1	M	T	C1_T_12	C1_T	12	13	2.732	255	255	255	3.512	0.99	98.263	0.493	3.546	0.282	0.922
1649	C1	M	T	C1_T_12	C1_T	12	13	9.731	255	255	255	5.472	2.264	129.054	0.557	2.416	0.414	0.922
1650	C1	M	T	C1_T_12	C1_T	12	13	8.868	255	255	255	6.953	1.624	33.049	0.277	4.282	0.234	0.729
1651	C1	M	T	C1_T_12	C1_T	12	13	1.284	255	255	255	1.662	0.984	56.912	0.226	1.689	0.592	0.717
1652	C1	M	T	C1_T_12	C1_T	12	13	2.624	255	255	255	1.972	1.694	30.609	0.7	1.164	0.859	0.924
1653	C1	M	T	C1_T_12	C1_T	12	13	9.527	255	255	255	6.34	1.914	116.88	0.276	3.313	0.302	0.757
1654	C1	M	T	C1_T_12	C1_T	12	13	2.567	255	255	255	3.566	0.917	129.511	0.45	3.89	0.257	0.836
1655	C1	M	T	C1_T_12	C1_T	12	13	5.206	255	255	255	3.481	1.904	69.057	0.581	1.828	0.547	0.931
1656	C1	M	T	C1_T_12	C1_T	12	13	8.139	255	255	255	5.152	2.011	18.377	0.459	2.562	0.39	0.916
1657	C1	M	T	C1_T_12	C1_T	12	13	14.308	255	255	255	4.6	3.96	175.584	0.585	1.162	0.861	0.935
1658	C1	M	T	C1_T_12	C1_T	12	13	9.051	255	255	255	5.594	2.06	72.892	0.549	2.716	0.368	0.913
1659	C1	M	T	C1_T_12	C1_T	12	13	5.383	255	255	255	3.258	2.104	28.033	0.55	1.549	0.646	0.91
1660	C1	M	T	C1_T_12	C1_T	12	13	12.349	255	255	255	8.874	1.772	175.98	0.197	5.008	0.2	0.655
1661	C1	M	T	C1_T_12	C1_T	12	13	10.91	255	255	255	5.137	2.704	24.892	0.483	1.899	0.526	0.931
1662	C1	M	T	C1_T_12	C1_T	12	13	4.294	255	255	255	4.129	1.324	155.689	0.403	3.117	0.321	0.831
1663	C1	M	T	C1_T_12	C1_T	12	13	4.162	255	255	255	3.368	1.574	120.73	0.231	2.14	0.467	0.779
1664	C1	M	T	C1_T_12	C1_T	12	13	6.331	255	255	255	3.451	2.335	152.256	0.575	1.478	0.677	0.934
1665	C1	M	T	C1_T_12	C1_T	12	13	5.548	255	255	255	3.231	2.186	48.005	0.659	1.478	0.677	0.92
1666	C1	M	T	C1_T_12	C1_T	12	13	14.901	255	255	255	5.31	3.573	74.339	0.283	1.486	0.673	0.72
1667	C1	M	T	C1_T_12	C1_T	12	13	5.035	255	255	255	3.039	2.109	99.567	0.655	1.441	0.694	0.918
1668	C1	M	T	C1_T_12	C1_T	12	13	3.722	255	255	255	2.777	1.707	31.897	0.41	1.627	0.615	0.807
1669	C1	M	T	C1_T_12	C1_T	12	13	6.091	255	255	255	4.443	1.745	58.16	0.251	2.546	0.393	0.763
1670	C1	M	T	C1_T_12	C1_T	12	13	6.798	255	255	255	5.051	1.714	112.555	0.522	2.948	0.339	0.92
1671	C1	M	T	C1_T_12	C1_T	12	13	2.225	255	255	255	2.492	1.137	97.939	0.42	2.191	0.456	0.877
1672	C1	M	T	C1_T_12	C1_T	12	13	8.253	255	255	255	4.397	2.39	60.272	0.645	1.84	0.543	0.941
1673	C1	M	T	C1_T_12	C1_T	12	13	3.029	255	255	255	2.046	1.885	122.348	0.789	1.085	0.922	0.939
1674	C1	M	T	C1_T_12	C1_T	12	13	12.157	255	255	255	6.269	2.469	41.536	0.277	2.539	0.394	0.762
1675	C1	M	T	C1_T_12	C1_T	12	13	4.618	255	255	255	2.803	2.098	174.659	0.72	1.337	0.748	0.931
1676	C1	M	T	C1_T_12	C1_T	12	13	7.914	255	255	255	3.834	2.628	11.684	0.57	1.459	0.685	0.927
1677	C1	M	T	C1_T_12	C1_T	12	13	8.394	255	255	255	4.133	2.586	76.167	0.687	1.598	0.626	0.946
1678	C1	M	T	C1_T_12	C1_T	12	13	1.622	255	255	255	1.71	1.208	94.57	0.756	1.416	0.706	0.916
1679	C1	M	T	C1_T_12	C1_T	12	13	5.755	255	255	255	3.8	1.928	113.083	0.396	1.97	0.508	0.757
1680	C1	M	T	C1_T_12	C1_T	12	13	5.551	255	255	255	3.23	2.188	91.775	0.313	1.476	0.678	0.862
1681	C1	M	T	C1_T_12	C1_T	12	13	4.411	255	255	255	4.29	1.309	27.296	0.473	3.276	0.305	0.885
1682	C1	M	T	C1_T_12	C1_T	12	13	4.048	255	255	255	2.633	1.958	150.254	0.299	1.344	0.744	0.846
1683	C1	M	T	C1_T_12	C1_T	12	13	12.706	255	255	255	7.929	2.04	33.27	0.406	3.886	0.257	0.886
1684	C1	M	T	C1_T_12	C1_T	12	13	1.17	255	255	255	1.452	1.026	161.465	0.734	1.415	0.707	0.908
1685	C1	M	T	C1_T_12	C1_T	12	13	5.158	255	255	255	4.798	1.369	91.963	0.304	3.505	0.285	0.866
1686	C1	M	T	C1_T_12	C1_T	12	13	7.002	255	255	255	3.815	2.337	78.093	0.687	1.633	0.612	0.941
1687	C1	M	T	C1_T_12	C1_T	12	13	2.708	255	255	255	3.364	1.025	155.401	0.545	3.281	0.305	0.908
1688	C1	M	T	C1_T_12	C1_T	12	13	5.749	255	255	255	3.496	2.094	159.328	0.681	1.67	0.599	0.939
1689	C1	M	T	C1_T_12	C1_T	12	13	2.231	255	255	255	2.213	1.284	104.863	0.638	1.724	0.58	0.872
1690	C1	M	T	C1_T_12	C1_T	12	13	13.885	255	255	255	8.155	2.168	31.086	0.224	3.762	0.266	0.857
1691	C1	M	T	C1_T_12	C1_T	12	13	7.365	255	255	255	4.822	1.945	47.179	0.608	2.479	0.403	0.941
1692	C1	M	T	C1_T_12	C1_T	12	13	1.859	255	255	255	1.606	1.474	35.637	0.715	1.09	0.918	0.919
1693	C1	M	T	C1_T_12	C1_T	12	13	6.696	255	255	255	3.36	2.538	66.181	0.429	1.324	0.755	0.884
1694	C1	M	T	C1_T_12	C1_T	12	13	2.402	255	255	255	2.172	1.408	86.904	0.421	1.542	0.648	0.864
1695	C1	M	T	C1_T_12	C1_T	12	13	5.257	255	255	255	3.033	2.207	38.952	0.739	1.374	0.728	0.939
1696	C1	M	T	C1_T_12	C1_T	12	13	1.607	255	255	255	1.689	1.212	72.196	0.796	1.393	0.718	0.929
1697	C1	M	T	C1_T_12	C1_T	12	13	1.469	255	255	255	2.963	0.631	72.516	0.285	4.692	0.213	0.785
1698	C1	M	T	C1_T_12	C1_T	12	13	7.77	255	255	255	4.222	2.343	93.53	0.294	1.802	0.555	0.78
1699	C1	M	T	C1_T_12	C1_T	12	13	7.293	255	255	255	3.476	2.672	76.747	0.691	1.301	0.769	0.941
1700	C1	M	T	C1_T_12	C1_T	12	13	3.338	255	255	255	3.91	1.087	71.59	0.266	3.597	0.278	0.828
1701	C1	M	T	C1_T_12	C1_T	12	13	6.424	255	255	255	3.381	2.419	119.016	0.199	1.398	0.716	0.8
1702	C1	M	T	C1_T_12	C1_T	12	13	12.388	255	255	255	8.249	1.912	50.538	0.409	4.314	0.232	0.873
1703	C1	M	T	C1_T_12	C1_T	12	13	8.34	255	255	255	6.84	1.552	42.6	0.436	4.406	0.227	0.902
1704	C1	M	T	C1_T_12	C1_T	12	13	2.402	255	255	255	3.349	0.913	5.76	0.502	3.668	0.273	0.919
1705	C1	M	T	C1_T_12	C1_T	12	13	5.671	255	255	255	3.827	1.887	114.169	0.673	2.028	0.493	0.941
1706	C1	M	T	C1_T_12	C1_T	12	13	7.647	255	255	255	3.935	2.475	36.513	0.661	1.59	0.629	0.919
1707	C1	M	T	C1_T_12	C1_T	12	13	4.384	255	255	255	2.621	2.13	119.309	0.658	1.23	0.813	0.931
1708	C1	M	T	C1_T_12	C1_T	12	13	13.348	255	255	255	6.379	2.664	51.722	0.319	2.394	0.418	0.78
1709	C1	M	T	C1_T_12	C1_T	12	13	2.135	255	255	255	2.772	0.981	12.897	0.278	2.827	0.354	0.761
1710	C1	M	T	C1_T_12	C1_T	12	13	4.429	255	255	255	4.357	1.294	153.474	0.397	3.365	0.297	0.826
1711	C1	M	T	C1_T_12	C1_T	12	13	3.587	255	255	255	2.345	1.947	46.905	0.222	1.204	0.83	0.729
1712	C1	M	T	C1_T_12	C1_T	12	13	5.242	255	255	255	2.698	2.474	46.506	0.619	1.091	0.917	0.896
1713	C1	M	T	C1_T_12	C1_T	12	13	13.849	255	255	255	5.133	3.435	172.008	0.562	1.494	0.669	0.916
1714	C1	M	T	C1_T_12	C1_T	12	13	7.092	255	255	255	4.21	2.145	114.732	0.481	1.962	0.51	0.87
1715	C1	M	T	C1_T_12	C1_T	12	13	5.461	255	255	255	2.68	2.595	121.41	0.364	1.033	0.968	0.877
1716	C1	M	T	C1_T_12	C1_T	12	13	1.931	255	255	255	1.833	1.341	87.078	0.748	1.367	0.732	0.933
1717	C1	M	T	C1_T_12	C1_T	12	13	9.347	255	255	255	5.189	2.294	89.228	0.349	2.262	0.442	0.852
1718	C1	M	T	C1_T_12	C1_T	12	13	6.846	255	255	255	3.479	2.506	70.274	0.553	1.388	0.72	0.905
1719	C1	M	T	C1_T_12	C1_T	12	13	9.24	255	255	255	4.988	2.359	49.518	0.338	2.115	0.473	0.756
1720	C1	M	T	C1_T_12	C1_T	12	13	6.526	255	255	255	5.492	1.513	36.966	0.316	3.63	0.275	0.694
1721	C1	M	T	C1_T_12	C1_T	12	13	6.654	255	255	255	4.615	1.836	34.135	0.459	2.514	0.398	0.915
1722	C1	M	T	C1_T_12	C1_T	12	13	14.059	255	255	255	6.597	2.713	2.134	0.323	2.431	0.411	0.844
1723	C1	M	T	C1_T_12	C1_T	12	13	11.255	255	255	255	7.13	2.01	20.756	0.272	3.548	0.282	0.78
1724	C1	M	T	C1_T_12	C1_T	12	13	4.114	255	255	255	2.715	1.93	151.578	0.431	1.407	0.711	0.855
1725	C1	M	T	C1_T_12	C1_T	12	13	5.527	255	255	255	3.579	1.966	169.88	0.662	1.82	0.549	0.928
1726	C1	M	T	C1_T_12	C1_T	12	13	7.752	255	255	255	3.892	2.536	140.279	0.595	1.535	0.652	0.94
1727	C1	M	T	C1_T_12	C1_T	12	13	14.329	255	255	255	6.828	2.672	157.645	0.255	2.555	0.391	0.694
1728	C1	M	T	C1_T_12	C1_T	12	13	5.986	255	255	255	3.298	2.311	37.06	0.709	1.427	0.701	0.926
1729	C1	M	T	C1_T_12	C1_T	12	13	6.211	255	255	255	3.046	2.596	125.679	0.731	1.173	0.852	0.944
1730	C1	M	T	C1_T_12	C1_T	12	13	1.29	255	255	255	1.286	1.276	13.673	0.9	1.008	0.992	0.93
1731	C1	M	T	C1_T_12	C1_T	12	13	10.343	255	255	255	4.764	2.764	148.61	0.462	1.723	0.58	0.851
1732	C1	M	T	C1_T_12	C1_T	12	13	3.587	255	255	255	4.379	1.043	172.276	0.397	4.198	0.238	0.83
1733	C1	M	T	C1_T_12	C1_T	12	13	8.082	255	255	255	5.589	1.841	85.205	0.291	3.036	0.329	0.864
1734	C1	M	T	C1_T_12	C1_T	12	13	2.996	255	255	255	4.089	0.933	164.976	0.443	4.382	0.228	0.902
1735	C1	M	T	C1_T_12	C1_T	12	13	8.577	255	255	255	5.617	1.944	49.844	0.506	2.89	0.346	0.923
1736	C1	M	T	C1_T_12	C1_T	12	13	4.675	255	255	255	3.584	1.661	93.602	0.228	2.157	0.464	0.821
1737	C1	M	T	C1_T_12	C1_T	12	13	0.786	255	255	255	1.059	0.945	158.05	0.661	1.12	0.893	0.882
1738	C1	M	T	C1_T_12	C1_T	12	13	8.481	255	255	255	4.804	2.248	38.813	0.385	2.137	0.468	0.872
1739	C1	M	T	C1_T_12	C1_T	12	13	6.391	255	255	255	4.507	1.805	46.958	0.427	2.497	0.401	0.894
1740	C1	M	T	C1_T_12	C1_T	12	13	4.954	255	255	255	2.627	2.402	13.872	0.725	1.094	0.914	0.934
1741	C1	M	T	C1_T_12	C1_T	12	13	2.222	255	255	255	2.613	1.083	14.555	0.648	2.413	0.414	0.9
1742	C1	M	T	C1_T_12	C1_T	12	13	1.457	255	255	255	2.032	0.913	24.69	0.219	2.225	0.449	0.644
1743	C1	M	T	C1_T_12	C1_T	12	13	1.688	255	255	255	1.741	1.234	26.074	0.541	1.411	0.709	0.882
1744	C1	M	T	C1_T_12	C1_T	12	13	9.156	255	255	255	4.159	2.803	42.376	0.623	1.484	0.674	0.943
1745	C1	M	T	C1_T_12	C1_T	12	13	5.743	255	255	255	3.148	2.323	61.737	0.337	1.355	0.738	0.88
1746	C1	M	T	C1_T_12	C1_T	12	13	12.595	255	255	255	6.162	2.603	157.302	0.198	2.368	0.422	0.68
1747	C1	M	T	C1_T_12	C1_T	12	13	4.489	255	255	255	2.748	2.08	19.984	0.559	1.321	0.757	0.898
1748	C1	M	T	C1_T_12	C1_T	12	13	3.988	255	255	255	4.396	1.155	132.628	0.456	3.805	0.263	0.826
1749	C1	M	T	C1_T_12	C1_T	12	13	3.455	255	255	255	4.319	1.019	144.455	0.487	4.24	0.236	0.906
1750	C2	M	T	C2_T_12	C2_T	12	14	0.192	255	255	255	0.57	0.429	125.828	0.981	1.33	0.752	0.895
1751	C2	M	T	C2_T_12	C2_T	12	14	0.894	255	255	255	1.366	0.833	3.128	0.717	1.64	0.61	0.918
1752	C2	M	T	C2_T_12	C2_T	12	14	2.018	255	255	255	2.725	0.943	111.607	0.605	2.89	0.346	0.919
1753	C2	M	T	C2_T_12	C2_T	12	14	1.358	255	255	255	1.49	1.161	128.259	0.857	1.283	0.779	0.927
1754	C2	M	T	C2_T_12	C2_T	12	14	0.228	255	255	255	0.692	0.419	94.428	0.808	1.652	0.605	0.899
1755	C2	M	T	C2_T_12	C2_T	12	14	0.126	255	255	255	0.45	0.356	106.751	1	1.265	0.791	0.884
1756	C2	M	T	C2_T_12	C2_T	12	14	0.66	255	255	255	1.148	0.731	166.098	0.848	1.57	0.637	0.917
1757	C2	M	T	C2_T_12	C2_T	12	14	0.864	255	255	255	1.071	1.027	112.774	0.823	1.043	0.959	0.901
1758	C2	M	T	C2_T_12	C2_T	12	14	0.984	255	255	255	1.601	0.782	128.097	0.686	2.046	0.489	0.911
1759	C2	M	T	C2_T_12	C2_T	12	14	0.18	255	255	255	0.584	0.393	14.637	0.883	1.487	0.672	0.87
1760	C2	M	T	C2_T_12	C2_T	12	14	0.132	255	255	255	0.436	0.385	14.324	0.996	1.131	0.884	0.898
1761	C2	M	T	C2_T_12	C2_T	12	14	1.02	255	255	255	1.159	1.12	35.072	0.856	1.035	0.966	0.932
1762	C2	M	T	C2_T_12	C2_T	12	14	1.002	255	255	255	1.178	1.083	56.684	0.866	1.088	0.919	0.932
1763	C2	M	T	C2_T_12	C2_T	12	14	0.573	255	255	255	1.094	0.667	51.402	0.701	1.64	0.61	0.907
1764	C1	M	T	C1_T_12	C1_T	12	14	2.858	255	255	255	3.472	1.048	175.473	0.333	3.313	0.302	0.869
1765	C1	M	T	C1_T_12	C1_T	12	14	4.27	255	255	255	3.349	1.624	41.796	0.481	2.062	0.485	0.901
1766	C1	M	T	C1_T_12	C1_T	12	14	6.046	255	255	255	4.211	1.828	33.284	0.34	2.304	0.434	0.83
1767	C1	M	T	C1_T_12	C1_T	12	14	7.935	255	255	255	4.371	2.311	107.986	0.491	1.891	0.529	0.895
1768	C1	M	T	C1_T_12	C1_T	12	14	6.346	255	255	255	3.05	2.649	54.818	0.589	1.151	0.869	0.931
1769	C1	M	T	C1_T_12	C1_T	12	14	2.195	255	255	255	2.063	1.355	18.272	0.462	1.523	0.657	0.889
1770	C1	M	T	C1_T_12	C1_T	12	14	1.556	255	255	255	1.869	1.06	108.894	0.47	1.763	0.567	0.852
1771	C1	M	T	C1_T_12	C1_T	12	14	4.333	255	255	255	2.501	2.206	110.783	0.561	1.134	0.882	0.855
1772	C1	M	T	C1_T_12	C1_T	12	14	5.845	255	255	255	3.056	2.435	92.344	0.618	1.255	0.797	0.934
1773	C1	M	T	C1_T_12	C1_T	12	14	3.185	255	255	255	3.784	1.072	160.847	0.477	3.531	0.283	0.894
1774	C1	M	T	C1_T_12	C1_T	12	14	4.963	255	255	255	4.391	1.439	26.495	0.291	3.051	0.328	0.811
1775	C1	M	T	C1_T_12	C1_T	12	14	11.989	255	255	255	8.19	1.864	127.3	0.257	4.394	0.228	0.861
1776	C1	M	T	C1_T_12	C1_T	12	14	3.788	255	255	255	4.037	1.195	103.592	0.488	3.379	0.296	0.867
1777	C1	M	T	C1_T_12	C1_T	12	14	5.056	255	255	255	3.189	2.019	37.504	0.588	1.58	0.633	0.915
1778	C1	M	T	C1_T_12	C1_T	12	14	13.429	255	255	255	5.51	3.103	4.191	0.294	1.776	0.563	0.762
1779	C1	M	T	C1_T_12	C1_T	12	14	2.444	255	255	255	2.872	1.084	123.66	0.579	2.65	0.377	0.904
1780	C1	M	T	C1_T_12	C1_T	12	14	12.112	255	255	255	7.603	2.028	22.451	0.224	3.748	0.267	0.789
1781	C1	M	T	C1_T_12	C1_T	12	14	6.034	255	255	255	2.875	2.672	179.949	0.58	1.076	0.929	0.927
1782	C1	M	T	C1_T_12	C1_T	12	14	7.029	255	255	255	4.038	2.216	50.389	0.518	1.822	0.549	0.911
1783	C1	M	T	C1_T_12	C1_T	12	14	5.803	255	255	255	5.813	1.271	155.276	0.355	4.573	0.219	0.861
1784	C1	M	T	C1_T_12	C1_T	12	14	6.04	255	255	255	3.953	1.946	44.92	0.446	2.032	0.492	0.836
1785	C1	M	T	C1_T_12	C1_T	12	14	5.764	255	255	255	4.722	1.554	65.739	0.254	3.038	0.329	0.75
1786	C1	M	T	C1_T_12	C1_T	12	14	8.838	255	255	255	4.719	2.385	59.97	0.226	1.979	0.505	0.664
1787	C1	M	T	C1_T_12	C1_T	12	14	3.602	255	255	255	3.118	1.471	62.927	0.345	2.12	0.472	0.83
1788	C1	M	T	C1_T_12	C1_T	12	14	6.049	255	255	255	3.204	2.404	111.146	0.491	1.333	0.75	0.895
1789	C1	M	T	C1_T_12	C1_T	12	14	1.337	255	255	255	1.856	0.917	81.526	0.375	2.023	0.494	0.845
1790	C1	M	T	C1_T_12	C1_T	12	14	6.028	255	255	255	4.051	1.894	91.479	0.365	2.139	0.468	0.897
1791	C1	M	T	C1_T_12	C1_T	12	14	4.981	255	255	255	3.382	1.875	65.451	0.374	1.804	0.554	0.872
1792	C1	M	T	C1_T_12	C1_T	12	14	5.065	255	255	255	3.285	1.963	67.652	0.661	1.673	0.598	0.937
1793	C1	M	T	C1_T_12	C1_T	12	14	2.78	255	255	255	3.167	1.118	107.097	0.547	2.834	0.353	0.916
1794	C1	M	T	C1_T_12	C1_T	12	14	2.111	255	255	255	2.162	1.243	53.573	0.715	1.739	0.575	0.911
1795	C1	M	T	C1_T_12	C1_T	12	14	3.08	255	255	255	3.468	1.131	161.649	0.505	3.067	0.326	0.905
1796	C1	M	T	C1_T_12	C1_T	12	14	2.3	255	255	255	2.027	1.445	90.995	0.424	1.403	0.713	0.883
1797	C1	M	T	C1_T_12	C1_T	12	14	0.735	255	255	255	1.314	0.712	19.258	0.477	1.845	0.542	0.797
1798	C1	M	T	C1_T_12	C1_T	12	14	7.62	255	255	255	3.906	2.484	13.002	0.334	1.572	0.636	0.853
1799	C1	M	T	C1_T_12	C1_T	12	14	1.098	255	255	255	1.497	0.934	4.514	0.72	1.603	0.624	0.934
1800	C1	M	T	C1_T_12	C1_T	12	14	8.634	255	255	255	5.406	2.033	75.373	0.423	2.659	0.376	0.848
1801	C1	M	T	C1_T_12	C1_T	12	14	7.674	255	255	255	4.242	2.303	14.922	0.547	1.842	0.543	0.929
1802	C1	M	T	C1_T_12	C1_T	12	14	13.72	255	255	255	6.22	2.809	177.481	0.193	2.215	0.452	0.526
1803	C1	M	T	C1_T_12	C1_T	12	14	7.083	255	255	255	3.749	2.406	66.851	0.601	1.558	0.642	0.926
1804	C1	M	T	C1_T_12	C1_T	12	14	11.225	255	255	255	7.365	1.941	90.986	0.43	3.795	0.263	0.954
1805	C1	M	T	C1_T_12	C1_T	12	14	2.72	255	255	255	3.124	1.109	48.204	0.504	2.818	0.355	0.881
1806	C1	M	T	C1_T_12	C1_T	12	14	2.435	255	255	255	2.777	1.117	108.569	0.559	2.487	0.402	0.907
1807	C1	M	T	C1_T_12	C1_T	12	14	5.389	255	255	255	3.644	1.883	20.5	0.614	1.936	0.517	0.91
1808	C1	M	T	C1_T_12	C1_T	12	14	9.608	255	255	255	3.628	3.372	54.652	0.603	1.076	0.929	0.942
1809	C1	M	T	C1_T_12	C1_T	12	14	1.391	255	255	255	1.462	1.212	41.781	0.397	1.206	0.829	0.782
1810	C1	M	T	C1_T_12	C1_T	12	14	6.283	255	255	255	4.128	1.938	0.302	0.397	2.13	0.469	0.9
1811	C1	M	T	C1_T_12	C1_T	12	14	0.705	255	255	255	0.995	0.902	55.129	0.787	1.104	0.906	0.897
1812	C1	M	T	C1_T_12	C1_T	12	14	4.066	255	255	255	4.116	1.258	54.226	0.378	3.271	0.306	0.853
1813	C1	M	T	C1_T_12	C1_T	12	14	8.451	255	255	255	5.348	2.012	106.944	0.457	2.659	0.376	0.915
1814	C1	M	T	C1_T_12	C1_T	12	14	5.266	255	255	255	4.021	1.667	3.25	0.316	2.412	0.415	0.863
1815	C1	M	T	C1_T_12	C1_T	12	14	8.427	255	255	255	4.752	2.258	45.512	0.481	2.105	0.475	0.905
1816	C1	M	T	C1_T_12	C1_T	12	14	5.119	255	255	255	4.716	1.382	6.082	0.374	3.412	0.293	0.887
1817	C1	M	T	C1_T_12	C1_T	12	14	12.424	255	255	255	5.042	3.137	163.04	0.573	1.607	0.622	0.878
1818	C1	M	T	C1_T_12	C1_T	12	14	4.828	255	255	255	3.291	1.868	26.915	0.505	1.762	0.567	0.903
1819	C1	M	T	C1_T_12	C1_T	12	14	7.503	255	255	255	3.34	2.86	134.17	0.642	1.168	0.856	0.922
1820	C1	M	T	C1_T_12	C1_T	12	14	10.244	255	255	255	6.37	2.048	46.501	0.343	3.111	0.321	0.877
1821	C1	M	T	C1_T_12	C1_T	12	14	7.815	255	255	255	4.296	2.316	21.049	0.384	1.855	0.539	0.836
1822	C1	M	T	C1_T_12	C1_T	12	14	8.463	255	255	255	4.542	2.372	1.904	0.459	1.915	0.522	0.917
1823	C1	M	T	C1_T_12	C1_T	12	14	6.163	255	255	255	3.632	2.161	133.415	0.601	1.681	0.595	0.937
1824	C1	M	T	C1_T_12	C1_T	12	14	10.163	255	255	255	4.365	2.964	46.408	0.529	1.473	0.679	0.932
1825	C1	M	T	C1_T_12	C1_T	12	14	6.942	255	255	255	4.776	1.851	4.775	0.459	2.581	0.387	0.919
1826	C1	M	T	C1_T_12	C1_T	12	14	11.024	255	255	255	5.909	2.375	5.907	0.461	2.487	0.402	0.912
1827	C1	M	T	C1_T_12	C1_T	12	14	4.339	255	255	255	3.967	1.393	92.801	0.439	2.848	0.351	0.906
1828	C1	M	T	C1_T_12	C1_T	12	14	7.068	255	255	255	3.933	2.289	85.096	0.629	1.718	0.582	0.951
1829	C1	M	T	C1_T_12	C1_T	12	14	1.355	255	255	255	1.862	0.927	66.268	0.541	2.008	0.498	0.786
1830	C1	M	T	C1_T_12	C1_T	12	14	10.172	255	255	255	4.543	2.851	117.765	0.488	1.594	0.628	0.907
1831	C1	M	T	C1_T_12	C1_T	12	14	8.436	255	255	255	4.333	2.479	141.808	0.626	1.748	0.572	0.938
1832	C1	M	T	C1_T_12	C1_T	12	14	5.398	255	255	255	3.243	2.119	87.039	0.485	1.53	0.653	0.884
1833	C1	M	T	C1_T_12	C1_T	12	14	7.185	255	255	255	4.428	2.066	118.667	0.602	2.144	0.466	0.94
1834	C1	M	T	C1_T_12	C1_T	12	14	8.601	255	255	255	4.699	2.331	53.249	0.512	2.016	0.496	0.88
1835	C1	M	T	C1_T_12	C1_T	12	14	6.208	255	255	255	3.237	2.442	122.82	0.711	1.326	0.754	0.942
1836	C1	M	T	C1_T_12	C1_T	12	14	7.977	255	255	255	4.437	2.289	56.415	0.463	1.938	0.516	0.905
1837	C1	M	T	C1_T_12	C1_T	12	14	12.124	255	255	255	7.452	2.072	26.923	0.345	3.597	0.278	0.887
1838	C1	M	T	C1_T_12	C1_T	12	14	3.416	255	255	255	2.205	1.973	95.857	0.392	1.117	0.895	0.838
1839	C1	M	T	C1_T_12	C1_T	12	14	1.002	255	255	255	1.337	0.954	167.575	0.881	1.401	0.714	0.937
1840	C1	M	T	C1_T_12	C1_T	12	14	9.647	255	255	255	5.997	2.048	42.139	0.416	2.928	0.342	0.875
1841	C1	M	T	C1_T_12	C1_T	12	14	9.006	255	255	255	4.206	2.726	95.415	0.614	1.543	0.648	0.938
1842	C1	M	T	C1_T_12	C1_T	12	14	14.583	255	255	255	6.666	2.785	129.889	0.457	2.393	0.418	0.897
1843	C1	M	T	C1_T_12	C1_T	12	14	7.071	255	255	255	4.609	1.954	147.82	0.493	2.359	0.424	0.915
1844	C1	M	T	C1_T_12	C1_T	12	14	6.487	255	255	255	3.41	2.422	142.015	0.691	1.408	0.71	0.944
1845	C1	M	T	C1_T_12	C1_T	12	14	4.771	255	255	255	4.188	1.45	7.576	0.357	2.888	0.346	0.827
1846	C1	M	T	C1_T_12	C1_T	12	14	8.613	255	255	255	4.931	2.224	68.514	0.578	2.217	0.451	0.939
1847	C1	M	T	C1_T_12	C1_T	12	14	5.059	255	255	255	3.948	1.632	31.068	0.366	2.42	0.413	0.884
1848	C1	M	T	C1_T_12	C1_T	12	14	5.581	255	255	255	3.577	1.987	39.269	0.316	1.8	0.555	0.846
1849	C1	M	T	C1_T_12	C1_T	12	14	4.612	255	255	255	3.504	1.676	3.082	0.37	2.091	0.478	0.844
1850	C1	M	T	C1_T_12	C1_T	12	14	2.84	255	255	255	3.412	1.06	106.317	0.474	3.22	0.311	0.874
1851	C1	M	T	C1_T_12	C1_T	12	14	6.001	255	255	255	3.094	2.469	112.819	0.502	1.253	0.798	0.915
1852	C1	M	T	C1_T_12	C1_T	12	14	11.225	255	255	255	5.67	2.52	26.515	0.503	2.25	0.445	0.884
1853	C1	M	T	C1_T_12	C1_T	12	14	2.366	255	255	255	2.864	1.052	78.516	0.557	2.723	0.367	0.912
1854	C1	M	T	C1_T_12	C1_T	12	14	3.908	255	255	255	3.505	1.42	154.477	0.608	2.469	0.405	0.9
1855	C1	M	T	C1_T_12	C1_T	12	14	8.142	255	255	255	6.259	1.656	99.707	0.352	3.779	0.265	0.87
1856	C1	M	T	C1_T_12	C1_T	12	14	6.496	255	255	255	3.103	2.666	173.53	0.618	1.164	0.859	0.92
1857	C1	M	T	C1_T_12	C1_T	12	14	4.252	255	255	255	4.371	1.239	55.811	0.461	3.529	0.283	0.895
1858	C1	M	T	C1_T_12	C1_T	12	14	12.982	255	255	255	4.666	3.542	45.952	0.604	1.317	0.759	0.948
1859	C1	M	T	C1_T_12	C1_T	12	14	11.273	255	255	255	5.845	2.455	169.847	0.54	2.381	0.42	0.939
1860	C1	M	T	C1_T_12	C1_T	12	14	14.293	255	255	255	6.066	3	20.609	0.46	2.022	0.495	0.888
1861	C1	M	T	C1_T_12	C1_T	12	14	6.846	255	255	255	3.265	2.67	41.183	0.664	1.223	0.818	0.939
1862	C1	M	T	C1_T_12	C1_T	12	14	5.014	255	255	255	5.134	1.243	29.49	0.117	4.129	0.242	0.724
1863	C1	M	T	C1_T_12	C1_T	12	14	3.698	255	255	255	2.228	2.113	175.767	0.478	1.055	0.948	0.874
1864	C1	M	T	C1_T_12	C1_T	12	14	8.652	255	255	255	4.907	2.245	39.988	0.572	2.186	0.457	0.927
1865	C1	M	T	C1_T_12	C1_T	12	14	7.332	255	255	255	5.032	1.855	126.228	0.458	2.712	0.369	0.901
1866	C1	M	T	C1_T_12	C1_T	12	14	4.228	255	255	255	4.545	1.185	114.61	0.428	3.837	0.261	0.872
1867	C1	M	T	C1_T_12	C1_T	12	14	8.853	255	255	255	5.625	2.004	28.469	0.574	2.807	0.356	0.943
1868	C1	M	T	C1_T_12	C1_T	12	14	3.596	255	255	255	2.472	1.852	167.507	0.564	1.335	0.749	0.924
1869	C1	M	T	C1_T_12	C1_T	12	14	10.685	255	255	255	4.101	3.317	117.345	0.537	1.236	0.809	0.903
1870	C1	M	T	C1_T_12	C1_T	12	14	3.26	255	255	255	3.337	1.244	179.081	0.481	2.683	0.373	0.906
1871	C1	M	T	C1_T_12	C1_T	12	14	5.659	255	255	255	3.607	1.997	149.162	0.562	1.806	0.554	0.911
1872	C1	M	T	C1_T_12	C1_T	12	14	4.765	255	255	255	4.187	1.449	145.945	0.462	2.89	0.346	0.812
1873	C1	M	T	C1_T_12	C1_T	12	14	13.186	255	255	255	6.292	2.668	54.949	0.481	2.358	0.424	0.904
1874	C1	M	T	C1_T_12	C1_T	12	14	1.074	255	255	255	1.873	0.73	13.855	0.504	2.567	0.39	0.805
1875	C1	M	T	C1_T_12	C1_T	12	14	6.831	255	255	255	4.26	2.042	76.69	0.488	2.087	0.479	0.854
1876	C1	M	T	C1_T_12	C1_T	12	14	4.213	255	255	255	4.587	1.169	150.39	0.432	3.923	0.255	0.808
1877	C1	M	T	C1_T_12	C1_T	12	14	8.637	255	255	255	5.779	1.903	132.565	0.407	3.037	0.329	0.897
1878	C1	M	T	C1_T_12	C1_T	12	14	6.651	255	255	255	2.983	2.839	127.374	0.476	1.051	0.952	0.879
1879	C1	M	T	C1_T_12	C1_T	12	14	14.706	255	255	255	6.198	3.021	124.478	0.335	2.052	0.487	0.845
1880	C1	M	T	C1_T_12	C1_T	12	14	4.843	255	255	255	5.17	1.193	60.097	0.398	4.335	0.231	0.868
1881	C1	M	T	C1_T_12	C1_T	12	14	1.706	255	255	255	1.579	1.376	49.034	0.82	1.147	0.872	0.93
1882	C1	M	T	C1_T_12	C1_T	12	14	5.842	255	255	255	5.158	1.442	16.125	0.222	3.577	0.28	0.817
1883	C1	M	T	C1_T_12	C1_T	12	14	3.791	255	255	255	2.332	2.07	117.284	0.711	1.126	0.888	0.922
1884	C1	M	T	C1_T_12	C1_T	12	14	5.758	255	255	255	3.859	1.9	121.569	0.381	2.032	0.492	0.875
1885	C1	M	T	C1_T_12	C1_T	12	14	6.211	255	255	255	3.606	2.193	28.522	0.572	1.644	0.608	0.936
1886	C1	M	T	C1_T_12	C1_T	12	14	4.204	255	255	255	3.236	1.654	20.161	0.547	1.956	0.511	0.903
1887	C1	M	T	C1_T_12	C1_T	12	14	14.592	255	255	255	4.413	4.21	156.872	0.419	1.048	0.954	0.901
1888	C1	M	T	C1_T_12	C1_T	12	14	4.684	255	255	255	3.525	1.692	80.792	0.377	2.084	0.48	0.869
1889	C1	M	T	C1_T_12	C1_T	12	14	4.573	255	255	255	3.372	1.727	80.631	0.535	1.953	0.512	0.903
1890	C1	M	T	C1_T_12	C1_T	12	14	4.972	255	255	255	2.88	2.199	27.684	0.555	1.31	0.763	0.909
1891	C1	M	T	C1_T_12	C1_T	12	14	7.632	255	255	255	4.553	2.134	18.494	0.49	2.133	0.469	0.916
1892	C1	M	T	C1_T_12	C1_T	12	14	13.849	255	255	255	6.16	2.863	50.243	0.474	2.152	0.465	0.88
1893	C1	M	T	C1_T_12	C1_T	12	14	3.116	255	255	255	2.259	1.756	176.125	0.671	1.287	0.777	0.913
1894	C1	M	T	C1_T_12	C1_T	12	14	8.193	255	255	255	5.298	1.969	53.68	0.259	2.691	0.372	0.754
1895	C1	M	T	C1_T_12	C1_T	12	14	6.502	255	255	255	5.314	1.558	32.063	0.28	3.411	0.293	0.823
1896	C1	M	T	C1_T_12	C1_T	12	14	3.356	255	255	255	4.161	1.027	42.181	0.479	4.051	0.247	0.892
1897	C1	M	T	C1_T_12	C1_T	12	14	5.356	255	255	255	4.021	1.696	94.94	0.222	2.371	0.422	0.771
1898	C1	M	T	C1_T_12	C1_T	12	14	5.038	255	255	255	2.602	2.465	80.855	0.412	1.056	0.947	0.879
1899	C1	M	T	C1_T_12	C1_T	12	14	14.907	255	255	255	6.04	3.143	172.073	0.282	1.922	0.52	0.779
1900	C1	M	T	C1_T_12	C1_T	12	14	6.535	255	255	255	3.634	2.29	155.016	0.449	1.587	0.63	0.901
1901	C1	M	T	C1_T_12	C1_T	12	14	12.922	255	255	255	5.108	3.221	111.939	0.388	1.586	0.631	0.847
1902	C1	M	T	C1_T_12	C1_T	12	14	7.998	255	255	255	4.707	2.164	122.854	0.386	2.175	0.46	0.861
1903	C1	M	T	C1_T_12	C1_T	12	14	5.032	255	255	255	5.679	1.128	40.384	0.186	5.033	0.199	0.657
1904	C1	M	T	C1_T_12	C1_T	12	14	5.362	255	255	255	4.702	1.452	30.187	0.379	3.239	0.309	0.884
1905	C1	M	T	C1_T_12	C1_T	12	14	9.042	255	255	255	4.776	2.41	31.804	0.448	1.982	0.505	0.854
1906	C1	M	T	C1_T_12	C1_T	12	14	6.253	255	255	255	4.944	1.61	127.786	0.358	3.071	0.326	0.877
1907	C1	M	T	C1_T_12	C1_T	12	14	12.778	255	255	255	5.377	3.026	151.116	0.473	1.777	0.563	0.877
1908	C1	M	T	C1_T_12	C1_T	12	14	0.738	255	255	255	1.171	0.802	70.991	0.517	1.459	0.685	0.853
1909	C1	M	T	C1_T_12	C1_T	12	14	8.358	255	255	255	3.837	2.773	79.175	0.348	1.384	0.723	0.871
1910	C1	M	T	C1_T_12	C1_T	12	14	2.897	255	255	255	3.465	1.065	174.382	0.441	3.254	0.307	0.884
1911	C1	M	T	C1_T_12	C1_T	12	14	9.869	255	255	255	5.038	2.494	53.227	0.27	2.02	0.495	0.823
1912	C1	M	T	C1_T_12	C1_T	12	14	6.813	255	255	255	3.376	2.57	105.191	0.574	1.314	0.761	0.892
1913	C1	M	T	C1_T_12	C1_T	12	14	3.797	255	255	255	3.724	1.298	138.243	0.56	2.869	0.349	0.926
1914	C1	M	T	C1_T_12	C1_T	12	14	1.799	255	255	255	1.559	1.469	28.407	0.474	1.061	0.943	0.873
1915	C1	M	T	C1_T_12	C1_T	12	14	0.864	255	255	255	1.287	0.854	9.173	0.26	1.506	0.664	0.76
1916	C2	M	T	C2_T_12	C2_T	12	15	0.789	255	255	255	1.055	0.952	33.47	0.805	1.108	0.903	0.899
1917	C2	M	T	C2_T_12	C2_T	12	15	2.51	255	255	255	1.847	1.73	47.528	0.803	1.067	0.937	0.944
1918	C2	M	T	C2_T_12	C2_T	12	15	0.357	255	255	255	0.89	0.51	104.586	0.651	1.745	0.573	0.869
1919	C2	M	T	C2_T_12	C2_T	12	15	0.675	255	255	255	1.015	0.847	15.397	0.739	1.198	0.834	0.891
1920	C2	M	T	C2_T_12	C2_T	12	15	0.345	255	255	255	0.766	0.573	4.547	0.969	1.337	0.748	0.935
1921	C2	M	T	C2_T_12	C2_T	12	15	0.231	255	255	255	0.746	0.394	51.367	0.703	1.892	0.528	0.837
1922	C2	M	T	C2_T_12	C2_T	12	15	0.423	255	255	255	0.769	0.7	65.647	0.645	1.098	0.91	0.847
1923	C2	M	T	C2_T_12	C2_T	12	15	0.204	255	255	255	0.523	0.496	4.473	0.713	1.055	0.948	0.829
1924	C2	M	T	C2_T_12	C2_T	12	15	0.117	255	255	255	0.412	0.361	53.166	0.691	1.141	0.876	0.796
1925	C2	M	T	C2_T_12	C2_T	12	15	0.381	255	255	255	0.755	0.643	24.101	0.827	1.174	0.852	0.882
1926	C2	M	T	C2_T_12	C2_T	12	15	0.402	255	255	255	0.761	0.672	148.1	0.916	1.132	0.883	0.908
1927	C2	M	T	C2_T_12	C2_T	12	15	0.108	255	255	255	0.42	0.328	30.532	0.799	1.281	0.781	0.828
1928	C2	M	T	C2_T_12	C2_T	12	15	0.705	255	255	255	0.984	0.911	152.719	0.872	1.08	0.926	0.92
1929	C1	M	T	C1_T_12	C1_T	12	15	5.947	255	255	255	4.859	1.558	107.655	0.269	3.118	0.321	0.744
1930	C1	M	T	C1_T_12	C1_T	12	15	2.579	255	255	255	2.372	1.384	11.804	0.515	1.713	0.584	0.914
1931	C1	M	T	C1_T_12	C1_T	12	15	9.305	255	255	255	4.503	2.631	55.397	0.434	1.711	0.584	0.899
1932	C1	M	T	C1_T_12	C1_T	12	15	5.284	255	255	255	4.169	1.614	162.172	0.317	2.583	0.387	0.881
1933	C1	M	T	C1_T_12	C1_T	12	15	2.951	255	255	255	2.535	1.482	168.597	0.289	1.71	0.585	0.836
1934	C1	M	T	C1_T_12	C1_T	12	15	5.224	255	255	255	3.469	1.918	42.837	0.478	1.809	0.553	0.911
1935	C1	M	T	C1_T_12	C1_T	12	15	11.705	255	255	255	5.035	2.96	174.656	0.297	1.701	0.588	0.875
1936	C1	M	T	C1_T_12	C1_T	12	15	7.098	255	255	255	5.688	1.589	58.797	0.369	3.58	0.279	0.882
1937	C1	M	T	C1_T_12	C1_T	12	15	7.332	255	255	255	4.581	2.038	4.527	0.37	2.248	0.445	0.891
1938	C1	M	T	C1_T_12	C1_T	12	15	5.701	255	255	255	4.005	1.813	115.816	0.487	2.209	0.453	0.881
1939	C1	M	T	C1_T_12	C1_T	12	15	4.618	255	255	255	3.415	1.722	132.758	0.331	1.983	0.504	0.846
1940	C1	M	T	C1_T_12	C1_T	12	15	6.214	255	255	255	3.199	2.473	154.343	0.34	1.294	0.773	0.871
1941	C1	M	T	C1_T_12	C1_T	12	15	13.333	255	255	255	5.517	3.077	138.845	0.401	1.793	0.558	0.864
1942	C1	M	T	C1_T_12	C1_T	12	15	2.252	255	255	255	2.617	1.096	112.96	0.648	2.389	0.419	0.931
1943	C1	M	T	C1_T_12	C1_T	12	15	9.338	255	255	255	4.719	2.519	164.918	0.377	1.873	0.534	0.893
1944	C1	M	T	C1_T_12	C1_T	12	15	1.296	255	255	255	1.336	1.235	67.531	0.824	1.082	0.924	0.921
1945	C1	M	T	C1_T_12	C1_T	12	15	9.359	255	255	255	3.891	3.063	176.234	0.293	1.27	0.787	0.783
1946	C1	M	T	C1_T_12	C1_T	12	15	4.687	255	255	255	3.655	1.633	74.74	0.376	2.238	0.447	0.878
1947	C1	M	T	C1_T_12	C1_T	12	15	11.786	255	255	255	7.212	2.081	43.047	0.189	3.466	0.288	0.733
1948	C1	M	T	C1_T_12	C1_T	12	15	4.816	255	255	255	4.436	1.382	40.103	0.268	3.209	0.312	0.812
1949	C1	M	T	C1_T_12	C1_T	12	15	14.637	255	255	255	5.787	3.221	74.356	0.201	1.797	0.557	0.748
1950	C1	M	T	C1_T_12	C1_T	12	15	2.369	255	255	255	2.758	1.094	84.982	0.599	2.521	0.397	0.902
1951	C1	M	T	C1_T_12	C1_T	12	15	10.451	255	255	255	6.035	2.205	82.399	0.36	2.737	0.365	0.8
1952	C1	M	T	C1_T_12	C1_T	12	15	10.259	255	255	255	7.246	1.803	46.167	0.271	4.019	0.249	0.823
1953	C1	M	T	C1_T_12	C1_T	12	15	5.719	255	255	255	4.085	1.782	25.001	0.313	2.292	0.436	0.862
1954	C1	M	T	C1_T_12	C1_T	12	15	7.137	255	255	255	3.863	2.353	83.456	0.326	1.642	0.609	0.855
1955	C1	M	T	C1_T_12	C1_T	12	15	14.452	255	255	255	4.676	3.935	143.611	0.298	1.189	0.841	0.72
1956	C1	M	T	C1_T_12	C1_T	12	15	6.888	255	255	255	3.058	2.868	62.46	0.37	1.066	0.938	0.871
1957	C1	M	T	C1_T_12	C1_T	12	15	1.382	255	255	255	1.481	1.189	40.947	0.779	1.246	0.803	0.904
1958	C1	M	T	C1_T_12	C1_T	12	15	3.446	255	255	255	3.178	1.381	59.949	0.45	2.302	0.434	0.875
1959	C1	M	T	C1_T_12	C1_T	12	15	1.334	255	255	255	1.704	0.997	97.003	0.263	1.708	0.586	0.786
1960	C1	M	T	C1_T_12	C1_T	12	15	9.108	255	255	255	6.387	1.816	44.469	0.363	3.518	0.284	0.878
1961	C1	M	T	C1_T_12	C1_T	12	15	5.203	255	255	255	3.734	1.774	143.789	0.379	2.105	0.475	0.869
1962	C1	M	T	C1_T_12	C1_T	12	15	5.803	255	255	255	2.994	2.468	67.371	0.426	1.213	0.824	0.906
1963	C1	M	T	C1_T_12	C1_T	12	15	8.256	255	255	255	3.772	2.787	107.258	0.655	1.353	0.739	0.932
1964	C1	M	T	C1_T_12	C1_T	12	15	0.834	255	255	255	1.154	0.92	102.367	0.8	1.254	0.798	0.897
1965	C1	M	T	C1_T_12	C1_T	12	15	8.448	255	255	255	4.3	2.502	160.739	0.134	1.719	0.582	0.596
1966	C1	M	T	C1_T_12	C1_T	12	15	4.183	255	255	255	2.992	1.78	96.777	0.394	1.681	0.595	0.88
1967	C1	M	T	C1_T_12	C1_T	12	15	7.839	255	255	255	4.315	2.313	6.076	0.539	1.866	0.536	0.904
1968	C1	M	T	C1_T_12	C1_T	12	15	4.012	255	255	255	2.473	2.066	26.471	0.415	1.197	0.835	0.865
1969	C1	M	T	C1_T_12	C1_T	12	15	4.576	255	255	255	3.065	1.901	75.799	0.33	1.613	0.62	0.859
1970	C1	M	T	C1_T_12	C1_T	12	15	3.991	255	255	255	4.222	1.204	35.235	0.5	3.508	0.285	0.919
1971	C1	M	T	C1_T_12	C1_T	12	15	1.853	255	255	255	1.688	1.398	53.689	0.405	1.208	0.828	0.835
1972	C1	M	T	C1_T_12	C1_T	12	15	0.915	255	255	255	1.198	0.972	78.858	0.875	1.231	0.812	0.927
1973	C1	M	T	C1_T_12	C1_T	12	15	1.197	255	255	255	1.435	1.061	3.286	0.734	1.352	0.739	0.9
1974	C1	M	T	C1_T_12	C1_T	12	15	12.118	255	255	255	3.973	3.883	30.318	0.381	1.023	0.977	0.838
1975	C1	M	T	C1_T_12	C1_T	12	15	8.01	255	255	255	3.735	2.731	38.237	0.375	1.368	0.731	0.86
1976	C1	M	T	C1_T_12	C1_T	12	15	2.942	255	255	255	3.093	1.211	77.095	0.548	2.555	0.391	0.88
1977	C1	M	T	C1_T_12	C1_T	12	15	1.835	255	255	255	1.627	1.436	140.715	0.835	1.133	0.882	0.933
1978	C1	M	T	C1_T_12	C1_T	12	15	13.681	255	255	255	5.053	3.447	130.307	0.409	1.466	0.682	0.854
1979	C1	M	T	C1_T_12	C1_T	12	15	6.283	255	255	255	3.569	2.241	145.701	0.29	1.592	0.628	0.823
1980	C1	M	T	C1_T_12	C1_T	12	15	14.11	255	255	255	5.838	3.077	28.102	0.448	1.897	0.527	0.856
1981	C1	M	T	C1_T_12	C1_T	12	15	3.488	255	255	255	2.879	1.542	122.502	0.406	1.867	0.536	0.86
1982	C1	M	T	C1_T_12	C1_T	12	15	5.008	255	255	255	3.241	1.967	134.721	0.391	1.647	0.607	0.883
1983	C1	M	T	C1_T_12	C1_T	12	15	6.085	255	255	255	4.733	1.637	112.548	0.429	2.892	0.346	0.81
1984	C1	M	T	C1_T_12	C1_T	12	15	8.967	255	255	255	5.472	2.086	45.769	0.421	2.623	0.381	0.921
1985	C1	M	T	C1_T_12	C1_T	12	15	13.39	255	255	255	9.315	1.83	76.158	0.17	5.089	0.196	0.722
1986	C1	M	T	C1_T_12	C1_T	12	15	5.281	255	255	255	4.184	1.607	67.532	0.347	2.603	0.384	0.881
1987	C1	M	T	C1_T_12	C1_T	12	15	7.098	255	255	255	4.383	2.062	158.657	0.603	2.126	0.47	0.938
1988	C1	M	T	C1_T_12	C1_T	12	15	7.455	255	255	255	4.469	2.124	137.962	0.453	2.104	0.475	0.918
1989	C1	M	T	C1_T_12	C1_T	12	15	6.499	255	255	255	3.653	2.265	103.654	0.421	1.613	0.62	0.836
1990	C1	M	T	C1_T_12	C1_T	12	15	4.516	255	255	255	4.996	1.151	38.992	0.127	4.341	0.23	0.578
1991	C1	M	T	C1_T_12	C1_T	12	15	9.575	255	255	255	4.326	2.818	73.056	0.619	1.535	0.652	0.938
1992	C1	M	T	C1_T_12	C1_T	12	15	12.058	255	255	255	5.464	2.81	11.258	0.376	1.944	0.514	0.818
1993	C1	M	T	C1_T_12	C1_T	12	15	3.779	255	255	255	3.257	1.477	163.13	0.512	2.205	0.453	0.902
1994	C1	M	T	C1_T_12	C1_T	12	15	5.8	255	255	255	3.487	2.118	32.698	0.351	1.646	0.607	0.875
1995	C1	M	T	C1_T_12	C1_T	12	15	3.982	255	255	255	2.786	1.82	117.151	0.596	1.531	0.653	0.91
1996	C1	M	T	C1_T_12	C1_T	12	15	4.735	255	255	255	3.126	1.929	61.842	0.576	1.621	0.617	0.913
1997	C1	M	T	C1_T_12	C1_T	12	15	6.774	255	255	255	3.929	2.195	58.796	0.299	1.79	0.559	0.861
1998	C1	M	T	C1_T_12	C1_T	12	15	9.129	255	255	255	6.117	1.9	34.381	0.331	3.22	0.311	0.88
[truncated: 99,011 more rows]
