# Supplementary material for: Selective lipid recruitment by an archaeal DPANN symbiont from its host
Source: Nat Commun. 2024 Apr 22;15:3405. doi: 10.1038/s41467-024-47750-2 (PMC11035636; doi:10.1038/s41467-024-47750-2)
Supplement: Supplementary file 5 — Supplementary Data 2 [file 41467_2024_47750_MOESM5_ESM.xlsx]

## Sheet: Supplementary Data 2
Supplementary Data 2 Annotation table of the Halorubrum lacusprofundi R1S1 genome
accession	BinID	NewContigID	OldContigId	ContigIdMerge	ContigNewLength	ContigOldLength	GC	ProteinID	ProteinGC	ProteinLength	Prokka	NCBI_COG	NCBI_COG_Description	PathwayID	Pathway	NCBI_COG_evalue	arcogs	arcogs_geneID	arcogs_Description	Pathway	arcogs_evalue	KO_hmm	e_value	bit_score	bit_score_cutoff	Definition	confidence	PFAM_hmm	PFAM_description	Pfam_Evalue	TIRGR	TIGR_description	EC	TIGR_Evalue	CAZy	CAZy_evalue	Description	TCBD_ID	TCBD_evalue	TCBD_description	HydDB	Description	HydDB_evalue	IPR	IPRdescription	IPR_PFAM	IPR_PFAMdescription	TMHMM	SignalP
NG_29833_Hrr_lac_R1S1_lib590739_8020_2__bs_b1-NMLBEPJI_00010	NG_29833_Hrr_lac_R1S1_lib590739_8020_2__bs_b1	NMLBEPJI_1		NG_29833_Hrr_lac_R1S1_lib590739_8020_2__bs_b1_contig_1	23670			NMLBEPJI_00010	0.095	940	Methanogen homoaconitase large subunit	COG1048	Aconitase_A	C	Lysine_biosynthesisTCA_cycle	0	arCOG01697	AcnA	Aconitase A	C	0	K01681	0	1200.5	1293.17	aconitate_hydratase_[EC:4.2.1.3]	-	PF00330	Aconitase_family_(aconitate_hydratase)	2.6e-166	NF006757.0	aconitate_hydratase_AcnA	4.2.1.3,4.2.1.99	0	-	-	-	-	-	-	-	-	-	IPR001030;_IPR015928;_IPR018136;_IPR000573;_IPR036008	Aconitase/3-isopropylmalate_dehydratase_large_subunit,_alpha/beta/alpha_domain;_Aconitase/3-isopropylmalate_dehydratase,_swivel;_Aconitase_family,_4Fe-4S_cluster_binding_site;_Aconitase_A/isopropylmalate_dehydratase_small_subunit,_swivel_domain;_Aconitase,_iron-sulfur_domain	PF00330;_PF00694	Aconitase_family_(aconitate_hydratase);_Aconitase_C-terminal_domain	-	-
NG_29833_Hrr_lac_R1S1_lib590739_8020_2__bs_b1-NMLBEPJI_00020	NG_29833_Hrr_lac_R1S1_lib590739_8020_2__bs_b1	NMLBEPJI_1		NG_29833_Hrr_lac_R1S1_lib590739_8020_2__bs_b1_contig_1	23670			NMLBEPJI_00020	0.073	176	hypothetical protein	-	-	-	-	-	-	-	-	-	-	-	-	-	-	-	-	-	-	-	-	-	-	-	-	-	-	-	-	-	-	-	-	IPR023393	START-like_domain_superfamily	-	-	-	-
NG_29833_Hrr_lac_R1S1_lib590739_8020_2__bs_b1-NMLBEPJI_00030	NG_29833_Hrr_lac_R1S1_lib590739_8020_2__bs_b1	NMLBEPJI_1		NG_29833_Hrr_lac_R1S1_lib590739_8020_2__bs_b1_contig_1	23670			NMLBEPJI_00030	0.098	61	hypothetical protein	-	-	-	-	-	arCOG08896	-	Uncharacterized membrane protein	S	1.7e-32	-	-	-	-	-	-	-	-	-	NF037947.1	bacteriophage_holin	-	2e-06	-	-	-	-	-	-	-	-	-	-	-	-	-	TMhelix	-
NG_29833_Hrr_lac_R1S1_lib590739_8020_2__bs_b1-NMLBEPJI_00040	NG_29833_Hrr_lac_R1S1_lib590739_8020_2__bs_b1	NMLBEPJI_1		NG_29833_Hrr_lac_R1S1_lib590739_8020_2__bs_b1_contig_1	23670			NMLBEPJI_00040	0.152	118	hypothetical protein	-	-	-	-	-	arCOG10152	-	Uncharacterized protein	S	1.6e-31	-	-	-	-	-	-	PF03860	Domain_of_Unknown_Function_(DUF326)_	2.8e-08	TIGR04401.1	Csp1_family_four_helix_bundle_copper_storage_protein	-	7.4e-07	-	-	-	-	-	-	-	-	-	-	-	-	-	-	-
NG_29833_Hrr_lac_R1S1_lib590739_8020_2__bs_b1-NMLBEPJI_00050	NG_29833_Hrr_lac_R1S1_lib590739_8020_2__bs_b1	NMLBEPJI_1		NG_29833_Hrr_lac_R1S1_lib590739_8020_2__bs_b1_contig_1	23670			NMLBEPJI_00050	0.099	261	hypothetical protein	COG0730	Sulfite_exporter_TauE/SafE/YfcA_and_related_permeases,_UPF0721_family	P	-	5.8e-11	arCOG05628	-	Sulfite exporter, TauE/SafE family	P	7.5e-62	K07090	1.1e-16	64.5	37.17	uncharacterized_protein	high_score	PF01925	Sulfite_exporter_TauE/SafE	1.7e-18	-	-	-	-	-	-	-	-	-	-	-	-	-	IPR002781	Transmembrane_protein_TauE-like	PF01925	Sulfite_exporter_TauE/SafE	TMhelix	-
NG_29833_Hrr_lac_R1S1_lib590739_8020_2__bs_b1-NMLBEPJI_00060	NG_29833_Hrr_lac_R1S1_lib590739_8020_2__bs_b1	NMLBEPJI_1		NG_29833_Hrr_lac_R1S1_lib590739_8020_2__bs_b1_contig_1	23670			NMLBEPJI_00060	0.097	594	hypothetical protein	COG0737	2',3'-cyclic-nucleotide_2'-phosphodiesterase/5'-_or_3'-nucleotidase,_5'-nucleotidase_family	FV	-	2.8e-61	arCOG02832	UshA	5'-nucleotidase/2',3'-cyclic phosphodiesterase or related esterase	F	4.3e-123	K17224	3.9e-79	269.4	399.17	S-sulfosulfanyl-L-cysteine_sulfohydrolase_[EC:3.1.6.20]	-	PF02872	5'-nucleotidase,_C-terminal_domain	1.9e-18	TIGR04486.1	thiosulfohydrolase_SoxB	-	5.3e-60	-	-	-	-	-	-	-	-	-	IPR004843;_IPR029052;_IPR006179;_IPR008334;_IPR036907	Calcineurin-like_phosphoesterase_domain,_ApaH_type;_Metallo-dependent_phosphatase-like;_5'-Nucleotidase/apyrase;_5'-Nucleotidase,_C-terminal;_5'-Nucleotidase,_C-terminal_domain_superfamily	PF00149;_PF02872	Calcineurin-like_phosphoesterase;_5'-nucleotidase,_C-terminal_domain	-	-
NG_29833_Hrr_lac_R1S1_lib590739_8020_2__bs_b1-NMLBEPJI_00070	NG_29833_Hrr_lac_R1S1_lib590739_8020_2__bs_b1	NMLBEPJI_1		NG_29833_Hrr_lac_R1S1_lib590739_8020_2__bs_b1_contig_1	23670			NMLBEPJI_00070	0.094	382	Hydroxyacylglutathione hydrolase	COG0491	Glyoxylase_or_a_related_metal-dependent_hydrolase,_beta-lactamase_superfamily_II	R	-	1.9e-29	arCOG00517	-	Rhodanese Homology Domain fused to Zn-dependent hydrolase of beta-lactamase superfamily	R	4.9e-90	K01069	3.4e-36	127.8	122.1	hydroxyacylglutathione_hydrolase_[EC:3.1.2.6]	high_score	PF00753	Metallo-beta-lactamase_superfamily	3.7e-12	TIGR03413.1	hydroxyacylglutathione_hydrolase	3.1.2.6	1.4e-19	-	-	-	-	-	-	-	-	-	IPR001763;_IPR036866;_IPR001279;_IPR036873	Rhodanese-like_domain;_Ribonuclease_Z/Hydroxyacylglutathione_hydrolase-like;_Metallo-beta-lactamase;_Rhodanese-like_domain_superfamily	PF00753;_PF00581	Metallo-beta-lactamase_superfamily;_Rhodanese-like_domain	-	-
NG_29833_Hrr_lac_R1S1_lib590739_8020_2__bs_b1-NMLBEPJI_00080	NG_29833_Hrr_lac_R1S1_lib590739_8020_2__bs_b1	NMLBEPJI_1		NG_29833_Hrr_lac_R1S1_lib590739_8020_2__bs_b1_contig_1	23670			NMLBEPJI_00080	0.123	398	Laccase	COG2132	Multicopper_oxidase_with_three_cupredoxin_domains_(includes_cell_division_protein_FtsP_and_spore_coat_protein_CotA)	DPM	-	2.5e-90	arCOG03914	SufI	Multicopper oxidase	Q	9.6e-59	K22552	2e-150	504.9	319.43	multicopper_oxidase_[EC:1.16.3.1]	high_score	PF07732	Multicopper_oxidase	1.4e-39	TIGR01480.1	copper_resistance_system_multicopper_oxidase	-	1.7e-77	AA1	8.7e-85	__Laccase_/_p-diphenol:oxygen_oxidoreductase_/_ferroxidase_(EC_1.10.3.2);_;_ferroxidase_(EC_1.10.3.-);_Laccase-like_multicopper_oxidase_(EC_1.10.3.-)	G9EQG6	2.21e-50	Putative_uncharacterized_protein_OS=Legionella_drancourtii_LLAP12_GN=LDG_7513_PE=4_SV=1	-	-	-	IPR008972;_IPR001117;_IPR011707;_IPR002355;_IPR011706;_IPR033138;_IPR034279	Cupredoxin;_Multicopper_oxidase,_type_1;_Multicopper_oxidase,_type_3;_Multicopper_oxidase,_copper-binding_site;_Multicopper_oxidase,_type_2;_Multicopper_oxidases,_conserved_site;_Copper_resistance_protein,_third_cupredoxin_domain	PF00394;_PF07732;_PF07731	Multicopper_oxidase	-	-
NG_29833_Hrr_lac_R1S1_lib590739_8020_2__bs_b1-NMLBEPJI_00090	NG_29833_Hrr_lac_R1S1_lib590739_8020_2__bs_b1	NMLBEPJI_1		NG_29833_Hrr_lac_R1S1_lib590739_8020_2__bs_b1_contig_1	23670			NMLBEPJI_00090	0.086	138	hypothetical protein	COG3439	Uncharacterized_conserved_protein,_DUF302_family	S	-	1.6e-29	arCOG02761	-	Uncharacterized protein, DUF302 family	S	2.8e-41	-	-	-	-	-	-	PF03625	Domain_of_unknown_function_DUF302_	1.2e-26	-	-	-	-	-	-	-	-	-	-	-	-	-	IPR005180;_IPR016796;_IPR035923	Domain_of_unknown_function_DUF302;_Uncharacterised_conserved_protein_UCP021774;_TT1751-like_domain_superfamily	PF03625	Domain_of_unknown_function_DUF302	-	-
NG_29833_Hrr_lac_R1S1_lib590739_8020_2__bs_b1-NMLBEPJI_00100	NG_29833_Hrr_lac_R1S1_lib590739_8020_2__bs_b1	NMLBEPJI_1		NG_29833_Hrr_lac_R1S1_lib590739_8020_2__bs_b1_contig_1	23670			NMLBEPJI_00100	0.145	117	hypothetical protein	COG3462	Uncharacterized_protein,_contains_short_C-terminal_(SHOCT)_domain	S	-	2.8e-14	arCOG03909	-	Uncharacterized membrane protein	S	2.2e-35	K08982	2.1e-13	52.9	32.03	putative_membrane_protein	high_score	PF09851	Short_C-terminal_domain	2.6e-07	-	-	-	-	-	-	-	-	-	-	-	-	-	IPR018649	SHOCT_domain	PF09851	Short_C-terminal_domain	TMhelix	-
NG_29833_Hrr_lac_R1S1_lib590739_8020_2__bs_b1-NMLBEPJI_00110	NG_29833_Hrr_lac_R1S1_lib590739_8020_2__bs_b1	NMLBEPJI_1		NG_29833_Hrr_lac_R1S1_lib590739_8020_2__bs_b1_contig_1	23670			NMLBEPJI_00110	0.068	88	hypothetical protein	-	-	-	-	-	arCOG01972	TrxA	Thiol-disulfide isomerase or thioredoxin	O	8e-12	K03671	1.3e-09	41.1	104.1	thioredoxin_1	-	PF00085	Thioredoxin	6.4e-07	TIGR01068.1	thioredoxin	-	9.9e-08	-	-	-	-	-	-	-	-	-	IPR036249;_IPR013766	Thioredoxin-like_superfamily;_Thioredoxin_domain	PF00085	Thioredoxin	-	-
NG_29833_Hrr_lac_R1S1_lib590739_8020_2__bs_b1-NMLBEPJI_00120	NG_29833_Hrr_lac_R1S1_lib590739_8020_2__bs_b1	NMLBEPJI_1		NG_29833_Hrr_lac_R1S1_lib590739_8020_2__bs_b1_contig_1	23670			NMLBEPJI_00120	0.18	222	Halocyanin	COG3794	Plastocyanin	C	-	2.1e-22	arCOG02918	PetE	Plastocyanin/azurin/halocyanin family protein	C	1.1e-26	K02638	2.1e-16	63.3	89.4	plastocyanin	-	PF00127	Copper_binding_proteins,_plastocyanin/azurin_family	3.9e-09	TIGR02656.1	plastocyanin	-	6.5e-13	-	-	-	-	-	-	-	-	-	IPR006311;_IPR000923;_IPR008972;_IPR028871;_IPR002386	Twin-arginine_translocation_pathway,_signal_sequence;_Blue_(type_1)_copper_domain;_Cupredoxin;_Blue_(type_1)_copper_protein,_binding_site;_Amicyanin/Pseudoazurin	PF00127	Copper_binding_proteins,_plastocyanin/azurin_family	TMhelix	-
NG_29833_Hrr_lac_R1S1_lib590739_8020_2__bs_b1-NMLBEPJI_00130	NG_29833_Hrr_lac_R1S1_lib590739_8020_2__bs_b1	NMLBEPJI_1		NG_29833_Hrr_lac_R1S1_lib590739_8020_2__bs_b1_contig_1	23670			NMLBEPJI_00130	0.02	150	hypothetical protein	-	-	-	-	-	-	-	-	-	-	-	-	-	-	-	-	-	-	-	-	-	-	-	-	-	-	-	-	-	-	-	-	-	-	-	-	-	-
NG_29833_Hrr_lac_R1S1_lib590739_8020_2__bs_b1-NMLBEPJI_00140	NG_29833_Hrr_lac_R1S1_lib590739_8020_2__bs_b1	NMLBEPJI_1		NG_29833_Hrr_lac_R1S1_lib590739_8020_2__bs_b1_contig_1	23670			NMLBEPJI_00140	0.056	303	Light-independent protochlorophyllide reductase iron-sulfur ATP-binding protein	COG1192	ParA-like_ATPase_involved_in_chromosome/plasmid_partitioning_or_cellulose_biosynthesis_protein_BcsQ	DN	-	5.4e-41	arCOG00586	Soj	ATPase involved in chromosome partitioning, ParA family	D	2.6e-41	K03496	9.4e-45	156.3	134.03	chromosome_partitioning_protein	high_score	PF13614	AAA_domain	5.4e-35	TIGR03453.1	plasmid_partitioning_protein_RepA	-	1.4e-17	-	-	-	-	-	-	-	-	-	IPR025669;_IPR027417	AAA_domain;_P-loop_containing_nucleoside_triphosphate_hydrolase	PF13614	AAA_domain	-	-
NG_29833_Hrr_lac_R1S1_lib590739_8020_2__bs_b1-NMLBEPJI_00150	NG_29833_Hrr_lac_R1S1_lib590739_8020_2__bs_b1	NMLBEPJI_1		NG_29833_Hrr_lac_R1S1_lib590739_8020_2__bs_b1_contig_1	23670			NMLBEPJI_00150	0.069	430	hypothetical protein	COG4973	Site-specific_recombinase_XerC	L	-	1.1e-23	arCOG08889	-	XerD/XerC family integrase	X	2e-100	K04763	2.8e-19	72.9	228.47	integrase/recombinase_XerD	-	PF00589	Phage_integrase_family	3e-06	-	-	-	-	-	-	-	-	-	-	-	-	-	IPR013762;_IPR011010;_IPR002104	Integrase-like,_catalytic_domain_superfamily;_DNA_breaking-rejoining_enzyme,_catalytic_core;_Integrase,_catalytic_domain	PF00589	Phage_integrase_family	-	-
NG_29833_Hrr_lac_R1S1_lib590739_8020_2__bs_b1-NMLBEPJI_00160	NG_29833_Hrr_lac_R1S1_lib590739_8020_2__bs_b1	NMLBEPJI_1		NG_29833_Hrr_lac_R1S1_lib590739_8020_2__bs_b1_contig_1	23670			NMLBEPJI_00160	0.057	298	hypothetical protein	-	-	-	-	-	-	-	-	-	-	-	-	-	-	-	-	-	-	-	-	-	-	-	-	-	-	-	-	-	-	-	-	-	-	-	-	-	-
NG_29833_Hrr_lac_R1S1_lib590739_8020_2__bs_b1-NMLBEPJI_00170	NG_29833_Hrr_lac_R1S1_lib590739_8020_2__bs_b1	NMLBEPJI_1		NG_29833_Hrr_lac_R1S1_lib590739_8020_2__bs_b1_contig_1	23670			NMLBEPJI_00170	0.056	125	hypothetical protein	-	-	-	-	-	-	-	-	-	-	-	-	-	-	-	-	-	-	-	-	-	-	-	-	-	-	-	-	-	-	-	-	-	-	-	-	-	-
NG_29833_Hrr_lac_R1S1_lib590739_8020_2__bs_b1-NMLBEPJI_00180	NG_29833_Hrr_lac_R1S1_lib590739_8020_2__bs_b1	NMLBEPJI_1		NG_29833_Hrr_lac_R1S1_lib590739_8020_2__bs_b1_contig_1	23670			NMLBEPJI_00180	0.068	1597	hypothetical protein	COG1061	Superfamily_II_DNA_or_RNA_helicase	KL	-	7.8e-56	arCOG00874	xpb	ssDNA-dependent ATPase, helicase superfamily II	K	7.7e-133	K18959	5.1e-28	100.7	209.57	ATP-dependent_DNA_helicase_UvsW_[EC:3.6.4.12]	-	PF18780	Homing_endonuclease_associated_repeat	1.9e-56	TIGR04095.1	DNA_phosphorothioation_system_restriction_enzyme	-	2.5e-27	-	-	-	-	-	-	-	-	-	IPR001650;_IPR014001;_IPR027417;_IPR006935	Helicase,_C-terminal;_Helicase_superfamily_1/2,_ATP-binding_domain;_P-loop_containing_nucleoside_triphosphate_hydrolase;_Helicase/UvrB,_N-terminal	PF00271;_PF04851	Helicase_conserved_C-terminal_domain;_Type_III_restriction_enzyme,_res_subunit	-	-
NG_29833_Hrr_lac_R1S1_lib590739_8020_2__bs_b1-NMLBEPJI_00190	NG_29833_Hrr_lac_R1S1_lib590739_8020_2__bs_b1	NMLBEPJI_2		NG_29833_Hrr_lac_R1S1_lib590739_8020_2__bs_b1_contig_2	18475			NMLBEPJI_00190	0.109	519	hypothetical protein	-	-	-	-	-	arCOG07554	-	Cell surface protein	M	9.2e-117	-	-	-	-	-	-	PF07705	CARDB	9.3e-08	TIGR04213.1	PGF-pre-PGF_domain-containing_protein	-	2.1e-06	-	-	-	-	-	-	-	-	-	IPR026453;_IPR011635;_IPR009482;_IPR013783	PGF-pre-PGF_domain;_CARDB_domain;_Protein_of_unknown_function_DUF1102;_Immunoglobulin-like_fold	PF07705;_PF06510	CARDB;_Protein_of_unknown_function_(DUF1102)	TMhelix	-
NG_29833_Hrr_lac_R1S1_lib590739_8020_2__bs_b1-NMLBEPJI_00200	NG_29833_Hrr_lac_R1S1_lib590739_8020_2__bs_b1	NMLBEPJI_2		NG_29833_Hrr_lac_R1S1_lib590739_8020_2__bs_b1_contig_2	18475			NMLBEPJI_00200	0.112	301	hypothetical protein	-	-	-	-	-	arCOG08915	-	Uncharacterized protein	S	1.6e-72	K19225	0.00027	23	131.43	rhomboid_protease_GluP_[EC:3.4.21.105]	-	-	-	-	-	-	-	-	-	-	-	-	-	-	-	-	-	-	-	-	-	TMhelix	-
NG_29833_Hrr_lac_R1S1_lib590739_8020_2__bs_b1-NMLBEPJI_00210	NG_29833_Hrr_lac_R1S1_lib590739_8020_2__bs_b1	NMLBEPJI_2		NG_29833_Hrr_lac_R1S1_lib590739_8020_2__bs_b1_contig_2	18475			NMLBEPJI_00210	0.116	387	hypothetical protein	COG0681	Signal_peptidase_I	U	-	4.4e-07	arCOG01740	LepB	Signal peptidase I	U	2.3e-115	K13280	2.6e-23	85.7	63.27	signal_peptidase_I_[EC:3.4.21.89]	high_score	-	-	-	TIGR02228.1	signal_peptidase_I	3.4.21.89	2.1e-13	-	-	-	-	-	-	-	-	-	IPR036286;_IPR001733	LexA/Signal_peptidase-like_superfamily;_Peptidase_S26B	-	-	TMhelix	-
NG_29833_Hrr_lac_R1S1_lib590739_8020_2__bs_b1-NMLBEPJI_00220	NG_29833_Hrr_lac_R1S1_lib590739_8020_2__bs_b1	NMLBEPJI_2		NG_29833_Hrr_lac_R1S1_lib590739_8020_2__bs_b1_contig_2	18475			NMLBEPJI_00220	0.088	429	hypothetical protein	-	-	-	-	-	arCOG04474	-	Uncharacterized membrane protein	S	4.3e-95	-	-	-	-	-	-	PF17231	Family_of_unknown_function_(DUF5305)	9e-49	-	-	-	-	-	-	-	-	-	-	-	-	-	IPR035185	Protein_of_unknown_function_DUF5305	PF17231	Family_of_unknown_function_(DUF5305)	TMhelix	-
NG_29833_Hrr_lac_R1S1_lib590739_8020_2__bs_b1-NMLBEPJI_00230	NG_29833_Hrr_lac_R1S1_lib590739_8020_2__bs_b1	NMLBEPJI_2		NG_29833_Hrr_lac_R1S1_lib590739_8020_2__bs_b1_contig_2	18475			NMLBEPJI_00230	0.1	300	L-arabinose 1-dehydrogenase (NAD(P)(+))	COG0451	Nucleoside-diphosphate-sugar_epimerase	M	-	2.9e-39	arCOG01369	WcaG	Nucleoside-diphosphate-sugar epimerase	M	4.3e-48	K01784	2.4e-40	142.1	267.27	UDP-glucose_4-epimerase_[EC:5.1.3.2]	-	PF01370	NAD_dependent_epimerase/dehydratase_family	8.3e-30	TIGR01179.1	UDP-glucose_4-epimerase_GalE	5.1.3.2	1.2e-17	-	-	-	-	-	-	-	-	-	IPR036291;_IPR001509	NAD(P)-binding_domain_superfamily;_NAD-dependent_epimerase/dehydratase	PF01370	NAD_dependent_epimerase/dehydratase_family	-	-
NG_29833_Hrr_lac_R1S1_lib590739_8020_2__bs_b1-NMLBEPJI_00240	NG_29833_Hrr_lac_R1S1_lib590739_8020_2__bs_b1	NMLBEPJI_2		NG_29833_Hrr_lac_R1S1_lib590739_8020_2__bs_b1_contig_2	18475			NMLBEPJI_00240	0.102	798	F(420)H(2) dehydrogenase subunit L	COG2111	Multisubunit_Na+/H+_antiporter,_MnhB_subunit	P	-	1.2e-235	arCOG01539	NuoL	NADH dehydrogenase subunit L	C	6.8e-110	K05565	6.3e-226	755.6	782.7	multicomponent_Na+:H+_antiporter_subunit_A	-	PF00361	Proton-conducting_membrane_transporter	7.8e-66	NF009287.0	putative_monovalent_cation/H+_antiporter_subunit_A	-	7.5e-198	-	-	-	Q9K2S2	1.64e-141	Na(+)/H(+)_antiporter_subunit_A_-_Bacillus_subtilis.	-	-	-	IPR001750;_IPR001516;_IPR025383	NADH:quinone_oxidoreductase/Mrp_antiporter,_membrane_subunit;_NADH-Ubiquinone_oxidoreductase_(complex_I),_chain_5_N-terminal;_Domain_of_unknown_function_DUF4040	PF00361;_PF00662;_PF13244	Proton-conducting_membrane_transporter;_NADH-Ubiquinone_oxidoreductase_(complex_I),_chain_5_N-terminus;_Domain_of_unknown_function_(DUF4040)	TMhelix	-
NG_29833_Hrr_lac_R1S1_lib590739_8020_2__bs_b1-NMLBEPJI_00250	NG_29833_Hrr_lac_R1S1_lib590739_8020_2__bs_b1	NMLBEPJI_2		NG_29833_Hrr_lac_R1S1_lib590739_8020_2__bs_b1_contig_2	18475			NMLBEPJI_00250	0.127	149	hypothetical protein	COG2111	Multisubunit_Na+/H+_antiporter,_MnhB_subunit	P	-	3.2e-30	arCOG03079	MnhB	Multisubunit Na+/H+ antiporter, MnhB subunit	P	2.4e-20	K05566	1.3e-27	99.6	89	multicomponent_Na+:H+_antiporter_subunit_B	high_score	PF04039	Domain_related_to_MnhB_subunit_of_Na+/H+_antiporter	3e-32	NF009223.0	Na(+)/H(+)_antiporter_subunit_B	-	4.9e-30	-	-	-	Q7AJV9	7.82e-30	Na+/H+_antiporter_OS=Bacillus_halodurans_GN=BH1318_PE=4_SV=1	-	-	-	IPR007182	Na+/H+_antiporter_MnhB_subunit-related_protein	PF04039	Domain_related_to_MnhB_subunit_of_Na+/H+_antiporter	TMhelix	-
NG_29833_Hrr_lac_R1S1_lib590739_8020_2__bs_b1-NMLBEPJI_00260	NG_29833_Hrr_lac_R1S1_lib590739_8020_2__bs_b1	NMLBEPJI_2		NG_29833_Hrr_lac_R1S1_lib590739_8020_2__bs_b1_contig_2	18475			NMLBEPJI_00260	0.087	114	hypothetical protein	COG1006	Multisubunit_Na+/H+_antiporter,_MnhC_subunit	P	-	2e-31	arCOG03072	MnhC	Multisubunit Na+/H+ antiporter, MnhC subunit	P	1.5e-20	K05567	1.1e-30	109	122.13	multicomponent_Na+:H+_antiporter_subunit_C	-	PF00420	NADH-ubiquinone/plastoquinone_oxidoreductase_chain_4L	1.5e-24	NF006372.0	Na(+)/H(+)_antiporter_subunit_C	-	2.3e-27	-	-	-	O05260	3.23e-23	Na(+)/H(+)_antiporter_subunit_C_-_Bacillus_subtilis.	-	-	-	-	-	PF00420	NADH-ubiquinone/plastoquinone_oxidoreductase_chain_4L	TMhelix	-
NG_29833_Hrr_lac_R1S1_lib590739_8020_2__bs_b1-NMLBEPJI_00270	NG_29833_Hrr_lac_R1S1_lib590739_8020_2__bs_b1	NMLBEPJI_2		NG_29833_Hrr_lac_R1S1_lib590739_8020_2__bs_b1_contig_2	18475			NMLBEPJI_00270	0.11	535	F(420)H(2) dehydrogenase subunit M	COG0651	Formate_hydrogenlyase_subunit_3/Multisubunit_Na+/H+_antiporter,_MnhD_subunit	CP	-	1.7e-111	arCOG01537	NuoM	NADH:ubiquinone oxidoreductase subunit 4 (chain M)	C	1.4e-97	K05568	4.2e-117	394.8	373.13	multicomponent_Na+:H+_antiporter_subunit_D	high_score	PF00361	Proton-conducting_membrane_transporter	1.9e-48	NF005818.0	Na+/H+_antiporter_subunit_D	7.1.1.2	1e-99	-	-	-	Q9KD98	4.14e-89	Na+/H+_antiporter_OS=Bacillus_halodurans_GN=BH1316_PE=3_SV=1	-	-	-	IPR003918;_IPR001750	NADH:ubiquinone_oxidoreductase;_NADH:quinone_oxidoreductase/Mrp_antiporter,_membrane_subunit	PF00361	Proton-conducting_membrane_transporter	TMhelix	-
NG_29833_Hrr_lac_R1S1_lib590739_8020_2__bs_b1-NMLBEPJI_00280	NG_29833_Hrr_lac_R1S1_lib590739_8020_2__bs_b1	NMLBEPJI_2		NG_29833_Hrr_lac_R1S1_lib590739_8020_2__bs_b1_contig_2	18475			NMLBEPJI_00280	0.059	219	hypothetical protein	COG1863	Multisubunit_Na+/H+_antiporter,_MnhE_subunit	P	-	1.4e-39	arCOG03099	MnhE	Multisubunit Na+/H+ antiporter, MnhE subunit	P	7.9e-39	K05569	2e-36	128.2	113.5	multicomponent_Na+:H+_antiporter_subunit_E	high_score	PF01899	Na+/H+_ion_antiporter_subunit	2.1e-33	NF006519.0	Na+/H+_antiporter_subunit_E	-	6e-20	-	-	-	Q9KD99	2.07e-13	Na+/H+_antiporter_OS=Bacillus_halodurans_GN=BH1315_PE=4_SV=1	-	-	-	IPR002758	Na+/H+_antiporter_subunit_E	PF01899	Na+/H+_ion_antiporter_subunit	TMhelix	-
NG_29833_Hrr_lac_R1S1_lib590739_8020_2__bs_b1-NMLBEPJI_00290	NG_29833_Hrr_lac_R1S1_lib590739_8020_2__bs_b1	NMLBEPJI_2		NG_29833_Hrr_lac_R1S1_lib590739_8020_2__bs_b1_contig_2	18475			NMLBEPJI_00290	0.072	97	hypothetical protein	COG2212	Multisubunit_Na+/H+_antiporter,_MnhF_subunit	P	-	4.6e-24	arCOG03121	MnhF	Multisubunit Na+/H+ antiporter, MnhF subunit	P	7.2e-27	K05570	1.7e-22	82.2	79.27	multicomponent_Na+:H+_antiporter_subunit_F	high_score	PF04066	Multiple_resistance_and_pH_regulation_protein_F_(MrpF_/_PhaF)	1.4e-16	NF009248.0	Na(+)/H(+)_antiporter_subunit_F1	-	4.1e-19	-	-	-	O05228	6.86e-14	Na(+)/H(+)_antiporter_subunit_F_-_Bacillus_subtilis.	-	-	-	IPR007208	Na(+)/H(+)_antiporter_subunit_F-like	PF04066	Multiple_resistance_and_pH_regulation_protein_F_(MrpF_/_PhaF)	TMhelix	-
NG_29833_Hrr_lac_R1S1_lib590739_8020_2__bs_b1-NMLBEPJI_00300	NG_29833_Hrr_lac_R1S1_lib590739_8020_2__bs_b1	NMLBEPJI_2		NG_29833_Hrr_lac_R1S1_lib590739_8020_2__bs_b1_contig_2	18475			NMLBEPJI_00300	0.132	113	hypothetical protein	COG1320	Multisubunit_Na+/H+_antiporter,_MnhG_subunit	P	-	9.9e-31	arCOG03082	MnhG	Multisubunit Na+/H+ antiporter, MnhG subunit	P	9.8e-38	K05571	5.8e-29	102.8	107.8	multicomponent_Na+:H+_antiporter_subunit_G	-	PF03334	Na+/H+_antiporter_subunit	1.3e-22	NF009314.0	Na+/H+_antiporter_subunit_G	-	3e-27	-	-	-	Q9KDA1	6.02e-18	Na+/H+_antiporter_OS=Bacillus_halodurans_GN=BH1313_PE=4_SV=1	-	-	-	IPR005133	Na+/H+_antiporter_subunit_G	PF03334	Na+/H+_antiporter_subunit	TMhelix	-
NG_29833_Hrr_lac_R1S1_lib590739_8020_2__bs_b1-NMLBEPJI_00310	NG_29833_Hrr_lac_R1S1_lib590739_8020_2__bs_b1	NMLBEPJI_2		NG_29833_Hrr_lac_R1S1_lib590739_8020_2__bs_b1_contig_2	18475			NMLBEPJI_00310	0.085	339	manganese-dependent inorganic pyrophosphatase	COG0618	nanoRNase/pAp_phosphatase,_hydrolyzes_c-di-AMP_and_oligoRNAs	FT	-	1e-57	arCOG01566	NrnA	nanoRNase/pAp phosphatase, hydrolyzes c-di-AMP and oligoRNAs	F	3e-103	K06881	7.6e-25	90.3	198.53	bifunctional_oligoribonuclease_and_PAP_phosphatase_NrnA_[EC:3.1.3.7_3.1.13.3]	-	PF01368	DHH_family	1.1e-11	NF003877.0	manganese-dependent_inorganic_pyrophosphatase	3.6.1.1	1.5e-10	-	-	-	-	-	-	-	-	-	IPR038763;_IPR003156;_IPR001667	DHH_phosphoesterase_superfamily;_DHHA1_domain;_DDH_domain	PF02272;_PF01368	DHHA1_domain;_DHH_family	-	-
NG_29833_Hrr_lac_R1S1_lib590739_8020_2__bs_b1-NMLBEPJI_00320	NG_29833_Hrr_lac_R1S1_lib590739_8020_2__bs_b1	NMLBEPJI_2		NG_29833_Hrr_lac_R1S1_lib590739_8020_2__bs_b1_contig_2	18475			NMLBEPJI_00320	0.057	156	hypothetical protein	-	-	-	-	-	-	-	-	-	-	-	-	-	-	-	-	-	-	-	-	-	-	-	-	-	-	-	-	-	-	-	-	-	-	-	-	-	-
NG_29833_Hrr_lac_R1S1_lib590739_8020_2__bs_b1-NMLBEPJI_00330	NG_29833_Hrr_lac_R1S1_lib590739_8020_2__bs_b1	NMLBEPJI_2		NG_29833_Hrr_lac_R1S1_lib590739_8020_2__bs_b1_contig_2	18475			NMLBEPJI_00330	0.1	350	hypothetical protein	COG1077	Cell_shape-determining_ATPase_MreB,_actin-like_superfamily	DZ	-	1.1e-25	arCOG04656	-	MreB/Mbl protein, ATPase	D	1.1e-140	K03569	4.4e-09	38.6	126.17	rod_shape-determining_protein_MreB_and_related_proteins	-	-	-	-	-	-	-	-	-	-	-	-	-	-	-	-	-	-	-	-	-	-	-
NG_29833_Hrr_lac_R1S1_lib590739_8020_2__bs_b1-NMLBEPJI_00340	NG_29833_Hrr_lac_R1S1_lib590739_8020_2__bs_b1	NMLBEPJI_2		NG_29833_Hrr_lac_R1S1_lib590739_8020_2__bs_b1_contig_2	18475			NMLBEPJI_00340	0.066	165	hypothetical protein	COG3351	Archaellum_component_ArlD/FlaD/FlaE	N	-	2.7e-23	arCOG02964	FlaD	Archaellum protein D/E	N	2.5e-25	K07327	1.1e-19	74	167.97	archaeal_flagellar_protein_FlaD	-	PF04659	Archaeal_flagella_protein_	7.3e-16	-	-	-	-	-	-	-	-	-	-	-	-	-	IPR006752	Archaeal_flagella_protein_FlaD/E_domain	PF04659	Archaeal_flagella_protein	-	-
NG_29833_Hrr_lac_R1S1_lib590739_8020_2__bs_b1-NMLBEPJI_00350	NG_29833_Hrr_lac_R1S1_lib590739_8020_2__bs_b1	NMLBEPJI_2		NG_29833_Hrr_lac_R1S1_lib590739_8020_2__bs_b1_contig_2	18475			NMLBEPJI_00350	0.094	179	hypothetical protein	-	-	-	-	-	arCOG03295	-	Membrane protein containing Zn-ribbon domain	S	9.4e-33	-	-	-	-	-	-	-	-	-	-	-	-	-	-	-	-	-	-	-	-	-	-	-	-	-	-	TMhelix	-
NG_29833_Hrr_lac_R1S1_lib590739_8020_2__bs_b1-NMLBEPJI_00360	NG_29833_Hrr_lac_R1S1_lib590739_8020_2__bs_b1	NMLBEPJI_2		NG_29833_Hrr_lac_R1S1_lib590739_8020_2__bs_b1_contig_2	18475			NMLBEPJI_00360	0.141	312	Pantoate kinase	COG1829	Archaeal_pantoate_kinase	H	Pantothenate/CoA_biosynthesis	5.5e-91	arCOG04263	-	Pantoate kinase	H	9.8e-72	K06982	7.9e-84	283.9	133.8	pantoate_kinase_[EC:2.7.1.169]	high_score	PF00288	GHMP_kinases_N_terminal_domain	8.6e-08	NF002288.1	homoserine_kinase	2.7.1.39	3.6e-07	-	-	-	-	-	-	-	-	-	IPR014721;_IPR012043;_IPR020568;_IPR006204	Ribosomal_protein_S5_domain_2-type_fold,_subgroup;_Pantoate_kinase;_Ribosomal_protein_S5_domain_2-type_fold;_GHMP_kinase_N-terminal_domain	PF00288	GHMP_kinases_N_terminal_domain	-	-
NG_29833_Hrr_lac_R1S1_lib590739_8020_2__bs_b1-NMLBEPJI_00370	NG_29833_Hrr_lac_R1S1_lib590739_8020_2__bs_b1	NMLBEPJI_3		NG_29833_Hrr_lac_R1S1_lib590739_8020_2__bs_b1_contig_3	8659			NMLBEPJI_00370	0.102	517	Deoxyguanosinetriphosphate triphosphohydrolase-like protein	COG1078	HD_superfamily_phosphohydrolase	R	-	1.8e-88	arCOG04430	-	HD superfamily phosphohydrolase	R	3.2e-71	K06885	9.2e-80	271.7	290.17	uncharacterized_protein	-	PF01966	HD_domain	6.5e-09	TIGR01353.1	dNTP_triphosphohydrolase	3.1.5.1	4.6e-13	-	-	-	-	-	-	-	-	-	IPR006674;_IPR003607	HD_domain;_HD/PDEase_domain	PF01966	HD_domain	-	-
NG_29833_Hrr_lac_R1S1_lib590739_8020_2__bs_b1-NMLBEPJI_00380	NG_29833_Hrr_lac_R1S1_lib590739_8020_2__bs_b1	NMLBEPJI_3		NG_29833_Hrr_lac_R1S1_lib590739_8020_2__bs_b1_contig_3	8659			NMLBEPJI_00380	0.126	63	hypothetical protein	-	-	-	-	-	-	-	-	-	-	-	-	-	-	-	-	-	-	-	-	-	-	-	-	-	-	-	-	-	-	-	-	-	-	-	-	TMhelix	-
NG_29833_Hrr_lac_R1S1_lib590739_8020_2__bs_b1-NMLBEPJI_00390	NG_29833_Hrr_lac_R1S1_lib590739_8020_2__bs_b1	NMLBEPJI_3		NG_29833_Hrr_lac_R1S1_lib590739_8020_2__bs_b1_contig_3	8659			NMLBEPJI_00390	0.132	331	hypothetical protein	COG2855	Uncharacterized_membrane_protein_YadS,_UPF0324_family	S	-	8.8e-76	arCOG03873	-	Uncharacterized membrane protein	S	3.2e-92	K19239	4.8e-12	48.7	743.27	predicted_membrane_protein	-	PF03601	Conserved_hypothetical_protein_698	1.6e-52	TIGR00698.1	YeiH_family_putative_sulfate_export_transporter	-	1.7e-25	-	-	-	Q6RH59	7.22e-20	UPF0324_membrane_protein_tauZ_-_Paracoccus_denitrificans.	-	-	-	IPR018383	Uncharacterised_protein_family_UPF0324,_prokaryote	PF03601	Conserved_hypothetical_protein_698	TMhelix	-
NG_29833_Hrr_lac_R1S1_lib590739_8020_2__bs_b1-NMLBEPJI_00400	NG_29833_Hrr_lac_R1S1_lib590739_8020_2__bs_b1	NMLBEPJI_3		NG_29833_Hrr_lac_R1S1_lib590739_8020_2__bs_b1_contig_3	8659			NMLBEPJI_00400	0.101	296	S-methyl-5'-thioadenosine phosphorylase	COG0005	Purine_nucleoside_phosphorylase	F	Purine_salvage	4.7e-87	arCOG01327	Pnp	Purine nucleoside phosphorylase	F	5.7e-78	K00772	9.1e-90	303.4	311.47	5'-methylthioadenosine_phosphorylase_[EC:2.4.2.28]	-	PF01048	Phosphorylase_superfamily	3.9e-41	NF005657.0	S-methyl-5'-thioadenosine_phosphorylase	2.4.2.28	7.3e-91	-	-	-	-	-	-	-	-	-	IPR018099;_IPR010044;_IPR035994;_IPR000845	Purine_phosphorylase,_family_2,_conserved_site;_Methylthioadenosine_phosphorylase__(MTAP);_Nucleoside_phosphorylase_superfamily;_Nucleoside_phosphorylase_domain	PF01048	Phosphorylase_superfamily	-	-
NG_29833_Hrr_lac_R1S1_lib590739_8020_2__bs_b1-NMLBEPJI_00410	NG_29833_Hrr_lac_R1S1_lib590739_8020_2__bs_b1	NMLBEPJI_3		NG_29833_Hrr_lac_R1S1_lib590739_8020_2__bs_b1_contig_3	8659			NMLBEPJI_00410	0.144	270	SAMP-activating enzyme E1	COG0476	Molybdopterin_or_thiamine_biosynthesis_adenylyltransferase	H	Molybdopterin_biosynthesis	3.5e-88	arCOG01676	ThiF	Dinucleotide-utilizing enzyme involved in molybdopterin and thiamine biosynthesis	H	8.8e-61	K22837	9.4e-142	473.7	407.8	SAMP-activating_enzyme_[EC:2.7.7.100]	high_score	PF00899	ThiF_family	2.1e-57	NF006444.0	molybdopterin-synthase_adenylyltransferase_MoeB	-	1.9e-112	-	-	-	Q8ID54	9.6e-30	UBA/THIF-type_NAD/FAD_binding_protein,_putative_OS=Plasmodium_falciparum_(isolate_3D7)_GN=PF13_0344_PE=4_SV=1	-	-	-	IPR035985;_IPR000594	Ubiquitin-activating_enzyme;_THIF-type_NAD/FAD_binding_fold	PF00899	ThiF_family	-	-
NG_29833_Hrr_lac_R1S1_lib590739_8020_2__bs_b1-NMLBEPJI_00420	NG_29833_Hrr_lac_R1S1_lib590739_8020_2__bs_b1	NMLBEPJI_3		NG_29833_Hrr_lac_R1S1_lib590739_8020_2__bs_b1_contig_3	8659			NMLBEPJI_00420	0.139	143	hypothetical protein	-	-	-	-	-	arCOG04741	-	Zn finger protein	S	3.2e-15	-	-	-	-	-	-	-	-	-	-	-	-	-	-	-	-	-	-	-	-	-	-	-	-	-	-	TMhelix	-
NG_29833_Hrr_lac_R1S1_lib590739_8020_2__bs_b1-NMLBEPJI_00430	NG_29833_Hrr_lac_R1S1_lib590739_8020_2__bs_b1	NMLBEPJI_3		NG_29833_Hrr_lac_R1S1_lib590739_8020_2__bs_b1_contig_3	8659			NMLBEPJI_00430	0.071	126	RutC family protein	COG0251	Enamine_deaminase_RidA,_house_cleaning_of_reactive_enamine_intermediates,_YjgF/YER057c/UK114_family	V	Pyrimidine_degradation	2.7e-34	arCOG01630	RidA	YjgF family enzyme shown to be reactive intermediate/imine deaminase	V	5.2e-34	K09022	1.6e-43	150.5	76.4	2-iminobutanoate/2-iminopropanoate_deaminase_[EC:3.5.99.10]	high_score	PF01042	Endoribonuclease_L-PSP	1.9e-38	TIGR00004.1	Rid_family_detoxifying_hydrolase	-	4.2e-46	-	-	-	-	-	-	-	-	-	IPR019897;_IPR035959;_IPR006056;_IPR006175	RidA,_conserved_site;_RutC-like_superfamily;_RidA_family;_YjgF/YER057c/UK114_family	PF01042	Endoribonuclease_L-PSP	-	-
NG_29833_Hrr_lac_R1S1_lib590739_8020_2__bs_b1-NMLBEPJI_00440	NG_29833_Hrr_lac_R1S1_lib590739_8020_2__bs_b1	NMLBEPJI_3		NG_29833_Hrr_lac_R1S1_lib590739_8020_2__bs_b1_contig_3	8659			NMLBEPJI_00440	0.161	99	hypothetical protein	-	-	-	-	-	arCOG06419	-	Uncharacterized membrane protein	S	8.6e-24	-	-	-	-	-	-	-	-	-	-	-	-	-	-	-	-	-	-	-	-	-	-	-	-	-	-	TMhelix	-
NG_29833_Hrr_lac_R1S1_lib590739_8020_2__bs_b1-NMLBEPJI_00450	NG_29833_Hrr_lac_R1S1_lib590739_8020_2__bs_b1	NMLBEPJI_3		NG_29833_Hrr_lac_R1S1_lib590739_8020_2__bs_b1_contig_3	8659			NMLBEPJI_00450	0.052	57	hypothetical protein	-	-	-	-	-	arCOG10283	-	Uncharacterized protein	S	8.5e-24	-	-	-	-	-	-	-	-	-	-	-	-	-	-	-	-	-	-	-	-	-	-	-	-	-	-	-	-
NG_29833_Hrr_lac_R1S1_lib590739_8020_2__bs_b1-NMLBEPJI_00460	NG_29833_Hrr_lac_R1S1_lib590739_8020_2__bs_b1	NMLBEPJI_3		NG_29833_Hrr_lac_R1S1_lib590739_8020_2__bs_b1_contig_3	8659			NMLBEPJI_00460	0.097	552	Thermosome subunit 2	COG0459	Chaperonin_GroEL_(HSP60_family)	O	-	1.7e-136	arCOG01258	GroEL	Chaperonin GroEL (HSP60 family)	O	7.2e-217	K22447	4.8e-223	744.4	596.97	archaeal_chaperonin	high_score	PF00118	TCP-1/cpn60_chaperonin_family	1.2e-158	TIGR02339.1	thermosome_subunit	-	2.7e-214	-	-	-	-	-	-	-	-	-	IPR002194;_IPR027413;_IPR012714;_IPR027410;_IPR027409;_IPR017998;_IPR002423	Chaperonin_TCP-1,_conserved_site;_GroEL-like_equatorial_domain_superfamily;_Thermosome,_archaeal;_TCP-1-like_chaperonin_intermediate_domain_superfamily;_GroEL-like_apical_domain_superfamily;_Chaperone_tailless_complex_polypeptide_1_(TCP-1);_Chaperonin_Cpn60/TCP-1_family	PF00118	TCP-1/cpn60_chaperonin_family	-	-
NG_29833_Hrr_lac_R1S1_lib590739_8020_2__bs_b1-NMLBEPJI_00470	NG_29833_Hrr_lac_R1S1_lib590739_8020_2__bs_b1	NMLBEPJI_4		NG_29833_Hrr_lac_R1S1_lib590739_8020_2__bs_b1_contig_4	29771			NMLBEPJI_00470	0.106	628	Acylamino-acid-releasing enzyme	COG1506	Dipeptidyl_aminopeptidase/acylaminoacyl_peptidase	E	-	5.2e-50	arCOG03383	TolB	Periplasmic component of the Tol biopolymer transport system	U	1.8e-66	K01303	2.4e-48	168.2	181.53	acylaminoacyl-peptidase_[EC:3.4.19.1]	-	PF00326	Prolyl_oligopeptidase_family	1.1e-43	TIGR02800.1	Tol-Pal_system_beta_propeller_repeat_protein_TolB	-	1.2e-12	CE10	1.5e-25	__arylesterase_(EC_3.1.1.-);__carboxyl_esterase_(EC_3.1.1.3);_acetylcholinesterase_(EC_3.1.1.7);_cholinesterase_(EC_3.1.1.8);_sterol_esterase_(EC_3.1.1.13);_brefeldin_A_esterase_(EC_3.1.1.-).	WP_033531996.1	1.05e-13	alpha/beta_fold_hydrolase_	-	-	-	IPR029058;_IPR002470;_IPR001375;_IPR011042	Alpha/Beta_hydrolase_fold;_Peptidase_S9A,_prolyl_oligopeptidase;_Peptidase_S9,_prolyl_oligopeptidase,_catalytic_domain;_Six-bladed_beta-propeller,_TolB-like	PF00326	Prolyl_oligopeptidase_family	-	-
NG_29833_Hrr_lac_R1S1_lib590739_8020_2__bs_b1-NMLBEPJI_00480	NG_29833_Hrr_lac_R1S1_lib590739_8020_2__bs_b1	NMLBEPJI_4		NG_29833_Hrr_lac_R1S1_lib590739_8020_2__bs_b1_contig_4	29771			NMLBEPJI_00480	0.071	349	hypothetical protein	COG4641	Spore_maturation_protein_CgeB	D	-	5.5e-09	arCOG01403	AglL	Glycosyltransferase	M	1.1e-43	K19002	3.1e-23	85.1	282	1,2-diacylglycerol_3-alpha-glucosyltransferase_[EC:2.4.1.337]	-	PF13579	Glycosyl_transferase_4-like_domain	3.3e-18	TIGR03999.1	N-acetyl-alpha-D-glucosaminyl_L-malate_synthase_BshA	2.4.1.-	1.7e-07	GT4	3.3e-13	__sucrose_synthase_(EC_2.4.1.13);_sucrose-phosphate_synthase_(EC_2.4.1.14);_alpha-glucosyltransferase_(EC_2.4.1.52);_lipopolysaccharide_N-acetylglucosaminyltransferase_(EC_2.4.1.56);_phosphatidylinositol_alpha-mannosyltransferase_(EC_2.4.1.57);_GDP-Man:_Man1GlcNAc2-PP-dolichol_alpha-1,3-mannosyltransferase_(EC_2.4.1.132);_GDP-Man:_Man3GlcNAc2-PP-dolichol/Man4GlcNAc2-PP-dolichol_alpha-1,2-mannosyl…	-	-	-	-	-	-	IPR028098;_IPR001296	Glycosyltransferase_subfamily_4-like,_N-terminal_domain;_Glycosyl_transferase,_family_1	PF13579;_PF00534	Glycosyl_transferase_4-like_domain;_Glycosyl_transferases_group_1	-	-
NG_29833_Hrr_lac_R1S1_lib590739_8020_2__bs_b1-NMLBEPJI_00490	NG_29833_Hrr_lac_R1S1_lib590739_8020_2__bs_b1	NMLBEPJI_4		NG_29833_Hrr_lac_R1S1_lib590739_8020_2__bs_b1_contig_4	29771			NMLBEPJI_00490	0.162	209	Halocyanin	COG3794	Plastocyanin	C	-	3.9e-15	arCOG02921	PetE	Plastocyanin/azurin/halocyanin family protein	C	6.1e-43	K02638	6.1e-09	39.1	89.4	plastocyanin	-	PF00127	Copper_binding_proteins,_plastocyanin/azurin_family	3.6e-07	TIGR03102.1	halocyanin_domain-containing_protein	-	1.1e-26	-	-	-	-	-	-	-	-	-	IPR008972;_IPR000923;_IPR006311;_IPR017533	Cupredoxin;_Blue_(type_1)_copper_domain;_Twin-arginine_translocation_pathway,_signal_sequence;_Halocyanin,__copper-binding_domain	PF00127	Copper_binding_proteins,_plastocyanin/azurin_family	TMhelix	-
NG_29833_Hrr_lac_R1S1_lib590739_8020_2__bs_b1-NMLBEPJI_00500	NG_29833_Hrr_lac_R1S1_lib590739_8020_2__bs_b1	NMLBEPJI_4		NG_29833_Hrr_lac_R1S1_lib590739_8020_2__bs_b1_contig_4	29771			NMLBEPJI_00500	0.078	191	Orotate phosphoribosyltransferase	COG0461	Orotate_phosphoribosyltransferase	F	Pyrimidine_biosynthesis	4.9e-48	arCOG00029	PyrE	Orotate phosphoribosyltransferase	F	7.3e-59	K00762	2.6e-52	180.5	92.27	orotate_phosphoribosyltransferase_[EC:2.4.2.10]	high_score	PF00156	Phosphoribosyl_transferase_domain	2.5e-08	TIGR00336.1	orotate_phosphoribosyltransferase	2.4.2.10	7.3e-44	-	-	-	-	-	-	-	-	-	IPR000836;_IPR023031;_IPR029057;_IPR004467	Phosphoribosyltransferase_domain;_Orotate_phosphoribosyltransferase;_Phosphoribosyltransferase-like;_Orotate_phosphoribosyl_transferase_domain	PF00156	Phosphoribosyl_transferase_domain	-	-
NG_29833_Hrr_lac_R1S1_lib590739_8020_2__bs_b1-NMLBEPJI_00510	NG_29833_Hrr_lac_R1S1_lib590739_8020_2__bs_b1	NMLBEPJI_4		NG_29833_Hrr_lac_R1S1_lib590739_8020_2__bs_b1_contig_4	29771			NMLBEPJI_00510	0.071	320	hypothetical protein	COG0714	MoxR-like_ATPase	R	Cobalamine/B12_biosynthesis	6.1e-81	arCOG00434	-	AAA+ ATPase of MoxR-like family, a component of a putative secretion system	N	2.9e-96	K03924	8.4e-117	392.7	115.27	MoxR-like_ATPase_[EC:3.6.3.-]	high_score	PF07726	ATPase_family_associated_with_various_cellular_activities_(AAA)	3.5e-63	TIGR02031.1	magnesium_chelatase_ATPase_subunit_D	6.6.1.1	5.6e-12	-	-	-	-	-	-	-	-	-	IPR027417;_IPR011703	P-loop_containing_nucleoside_triphosphate_hydrolase;_ATPase,_AAA-3	PF07726	ATPase_family_associated_with_various_cellular_activities_(AAA)	-	-
NG_29833_Hrr_lac_R1S1_lib590739_8020_2__bs_b1-NMLBEPJI_00520	NG_29833_Hrr_lac_R1S1_lib590739_8020_2__bs_b1	NMLBEPJI_4		NG_29833_Hrr_lac_R1S1_lib590739_8020_2__bs_b1_contig_4	29771			NMLBEPJI_00520	0.077	103	hypothetical protein	-	-	-	-	-	arCOG07588	-	Uncharacterized protein	S	3.8e-22	-	-	-	-	-	-	-	-	-	-	-	-	-	-	-	-	-	-	-	-	-	-	-	-	-	-	-	-
NG_29833_Hrr_lac_R1S1_lib590739_8020_2__bs_b1-NMLBEPJI_00530	NG_29833_Hrr_lac_R1S1_lib590739_8020_2__bs_b1	NMLBEPJI_4		NG_29833_Hrr_lac_R1S1_lib590739_8020_2__bs_b1_contig_4	29771			NMLBEPJI_00530	0.086	552	Alpha-amylase MalA	COG0366	Glycosidase/amylase_(phosphorylase)	G	-	3.9e-84	arCOG02948	AmyA	Glycosidase	G	1.6e-110	K05343	5.6e-169	566.1	478	maltose_alpha-D-glucosyltransferase_/_alpha-amylase_[EC:5.4.99.16_3.2.1.1]	high_score	PF00128	Alpha_amylase,_catalytic_domain	2.4e-63	TIGR02456.1	maltose_alpha-D-glucosyltransferase	5.4.99.16	2e-141	GH13_16	1.7e-108	-	Q07837	1.2e-57	Neutral_and_basic_amino_acid_transport_protein_rBAT_OS=Homo_sapiens_GN=SLC3A1_PE=1_SV=2	-	-	-	IPR006047;_IPR017853	Glycosyl_hydrolase,_family_13,_catalytic_domain;_Glycoside_hydrolase_superfamily	PF00128	Alpha_amylase,_catalytic_domain	-	-
NG_29833_Hrr_lac_R1S1_lib590739_8020_2__bs_b1-NMLBEPJI_00540	NG_29833_Hrr_lac_R1S1_lib590739_8020_2__bs_b1	NMLBEPJI_4		NG_29833_Hrr_lac_R1S1_lib590739_8020_2__bs_b1_contig_4	29771			NMLBEPJI_00540	0.112	561	(R)-citramalate synthase CimA	COG0119	Isopropylmalate/homocitrate/citramalate_synthases	E	Isoleucine,_leucine,_valine_biosynthesis	6.1e-118	arCOG02092	LeuA	Isopropylmalate/homocitrate/citramalate synthase	E	1.9e-129	K09011	7.8e-200	667.5	625.3	(R)-citramalate_synthase_[EC:2.3.1.182]	high_score	PF00682	HMGL-like	1.9e-63	NF002085.0	2-isopropylmalate_synthase	2.3.3.13	9.2e-157	-	-	-	-	-	-	-	-	-	IPR013785;_IPR002034;_IPR036230;_IPR000891;_IPR013709	Aldolase-type_TIM_barrel;_Alpha-isopropylmalate/homocitrate_synthase,_conserved_site;_2-isopropylmalate_synthase_LeuA,_allosteric_(dimerisation)_domain__superfamily;_Pyruvate_carboxyltransferase;_2-isopropylmalate_synthase_LeuA,_allosteric_(dimerisation)_domain	PF08502;_PF00682	LeuA_allosteric_(dimerisation)_domain;_HMGL-like	-	-
NG_29833_Hrr_lac_R1S1_lib590739_8020_2__bs_b1-NMLBEPJI_00550	NG_29833_Hrr_lac_R1S1_lib590739_8020_2__bs_b1	NMLBEPJI_4		NG_29833_Hrr_lac_R1S1_lib590739_8020_2__bs_b1_contig_4	29771			NMLBEPJI_00550	0.123	162	hypothetical protein	COG3837	Uncharacterized_conserved_protein,_cupin_superfamily	S	-	1.5e-15	arCOG02998	-	Cupin domain containing protein	S	1.7e-39	K06995	0.00041	23	51.43	uncharacterized_protein	-	PF07883	Cupin_domain	4.4e-10	-	-	-	-	-	-	-	-	-	-	-	-	-	IPR011051;_IPR014710;_IPR013096	RmlC-like_cupin_domain_superfamily;_RmlC-like_jelly_roll_fold;_Cupin_2,_conserved_barrel	PF07883	Cupin_domain	-	-
NG_29833_Hrr_lac_R1S1_lib590739_8020_2__bs_b1-NMLBEPJI_00560	NG_29833_Hrr_lac_R1S1_lib590739_8020_2__bs_b1	NMLBEPJI_4		NG_29833_Hrr_lac_R1S1_lib590739_8020_2__bs_b1_contig_4	29771			NMLBEPJI_00560	0.072	220	hypothetical protein	COG1468	CRISPR/Cas_system-associated_exonuclease_Cas4,_RecB_family	V	CRISPR-Cas_system	2.6e-18	arCOG00800	-	RecB family nuclease	V	8.6e-75	K07464	4.6e-14	55.9	63.33	CRISPR-associated_exonuclease_Cas4_[EC:3.1.12.1]	-	PF01930	Domain_of_unknown_function_DUF83	1.5e-05	TIGR00372.1	CRISPR-associated_protein_Cas4	-	6e-07	-	-	-	-	-	-	-	-	-	IPR022765	Dna2/Cas4,_domain_of_unknown_function_DUF83	PF01930	Domain_of_unknown_function_DUF83	-	-
NG_29833_Hrr_lac_R1S1_lib590739_8020_2__bs_b1-NMLBEPJI_00570	NG_29833_Hrr_lac_R1S1_lib590739_8020_2__bs_b1	NMLBEPJI_4		NG_29833_Hrr_lac_R1S1_lib590739_8020_2__bs_b1_contig_4	29771			NMLBEPJI_00570	0.07	355	L-tyrosine/L-aspartate decarboxylase	COG0076	Glutamate_or_tyrosine_decarboxylase_or_a_related_PLP-dependent_protein	E	Pantothenate/CoA_biosynthesis	2e-79	arCOG00027	MfnA	L-tyrosine decarboxylase, PLP-dependent protein	E	1.9e-93	K18933	6.6e-145	485.6	304.2	tyrosine_decarboxylase_/_aspartate_1-decarboxylase_[EC:4.1.1.25_4.1.1.11]	high_score	PF00282	Pyridoxal-dependent_decarboxylase_conserved_domain	2.2e-27	TIGR03812.1	tyrosine_decarboxylase_MfnA	4.1.1.25	1.5e-107	-	-	-	XP_026692289.1	1.85e-25	uncharacterized_protein_LOC100175941_	-	-	-	IPR020931;_IPR015421;_IPR002129;_IPR015424;_IPR015422	Decarboxylase_MfnA,_archaea;_Pyridoxal_phosphate-dependent_transferase,_major_domain;_Pyridoxal_phosphate-dependent_decarboxylase;_Pyridoxal_phosphate-dependent_transferase;_Pyridoxal_phosphate-dependent_transferase_domain_1	PF00282	Pyridoxal-dependent_decarboxylase_conserved_domain	-	-
NG_29833_Hrr_lac_R1S1_lib590739_8020_2__bs_b1-NMLBEPJI_00580	NG_29833_Hrr_lac_R1S1_lib590739_8020_2__bs_b1	NMLBEPJI_4		NG_29833_Hrr_lac_R1S1_lib590739_8020_2__bs_b1_contig_4	29771			NMLBEPJI_00580	0.09	788	Phosphoenolpyruvate synthase	COG0574	Phosphoenolpyruvate_synthase/pyruvate_phosphate_dikinase	G	Gluconeogenesis	3.6e-166	arCOG01111	PpsA	Phosphoenolpyruvate synthase/pyruvate phosphate dikinase	G	2.3e-233	K01007	2.1e-240	802.8	380.83	pyruvate,_water_dikinase_[EC:2.7.9.2]	high_score	PF01326	Pyruvate_phosphate_dikinase,_AMP/ATP-binding_domain	1e-107	NF005057.0	phosphoenolpyruvate_synthase	2.7.9.2	4.6e-285	-	-	-	Q8Y9V9	2.8e-64	Lmo0411_protein_OS=Listeria_monocytogenes_serovar_1/2a_(strain_ATCC_BAA-679_/_EGD-e)_OX=169963_GN=lmo0411_PE=4_SV=1	-	-	-	IPR006319;_IPR002192;_IPR015813;_IPR013815;_IPR000121;_IPR008279;_IPR018274;_IPR036637	Phosphoenolpyruvate_synthase;_Pyruvate_phosphate_dikinase,_PEP/pyruvate-binding;_Pyruvate/Phosphoenolpyruvate_kinase-like_domain_superfamily;_ATP-grasp_fold,_subdomain_1;_PEP-utilising_enzyme,_C-terminal;_PEP-utilising_enzyme,_mobile_domain;_PEP-utilising_enzyme,_active_site;_Phosphohistidine_domain_superfamily	PF01326;_PF02896;_PF00391	Pyruvate_phosphate_dikinase,_PEP/pyruvate_binding_domain;_PEP-utilising_enzyme,_TIM_barrel_domain;_PEP-utilising_enzyme,_mobile_domain	-	-
NG_29833_Hrr_lac_R1S1_lib590739_8020_2__bs_b1-NMLBEPJI_00590	NG_29833_Hrr_lac_R1S1_lib590739_8020_2__bs_b1	NMLBEPJI_4		NG_29833_Hrr_lac_R1S1_lib590739_8020_2__bs_b1_contig_4	29771			NMLBEPJI_00590	0.064	234	hypothetical protein	-	-	-	-	-	arCOG10638	-	Uncharacterized protein	S	4.7e-121	-	-	-	-	-	-	-	-	-	-	-	-	-	-	-	-	-	-	-	-	-	-	-	-	-	-	-	-
NG_29833_Hrr_lac_R1S1_lib590739_8020_2__bs_b1-NMLBEPJI_00600	NG_29833_Hrr_lac_R1S1_lib590739_8020_2__bs_b1	NMLBEPJI_4		NG_29833_Hrr_lac_R1S1_lib590739_8020_2__bs_b1_contig_4	29771			NMLBEPJI_00600	0.091	197	hypothetical protein	-	-	-	-	-	arCOG06294	-	Uncharacterized protein	S	3.2e-67	-	-	-	-	-	-	-	-	-	-	-	-	-	-	-	-	-	-	-	-	-	-	-	-	-	-	-	-
NG_29833_Hrr_lac_R1S1_lib590739_8020_2__bs_b1-NMLBEPJI_00610	NG_29833_Hrr_lac_R1S1_lib590739_8020_2__bs_b1	NMLBEPJI_4		NG_29833_Hrr_lac_R1S1_lib590739_8020_2__bs_b1_contig_4	29771			NMLBEPJI_00610	0.086	255	Ni-sirohydrochlorin a,c-diamide reductive cyclase complex, component CfbC	COG0455	MinD-like_ATPase_FlhG/YlxH,_activator_of_the_FlhF-type_GTPase	DN	-	4.7e-48	arCOG00589	FlhG	FleN family ATPase involved in pili biosynthesis	N	8.3e-53	K03609	1.3e-53	185.3	207.63	septum_site-determining_protein_MinD	-	PF01656	CobQ/CobB/MinD/ParA_nucleotide_binding_domain	2.1e-16	TIGR01969.1	cell_division_ATPase_MinD	-	6.8e-54	-	-	-	-	-	-	-	-	-	IPR002586;_IPR027417	CobQ/CobB/MinD/ParA_nucleotide_binding_domain;_P-loop_containing_nucleoside_triphosphate_hydrolase	PF01656	CobQ/CobB/MinD/ParA_nucleotide_binding_domain	-	-
NG_29833_Hrr_lac_R1S1_lib590739_8020_2__bs_b1-NMLBEPJI_00620	NG_29833_Hrr_lac_R1S1_lib590739_8020_2__bs_b1	NMLBEPJI_4		NG_29833_Hrr_lac_R1S1_lib590739_8020_2__bs_b1_contig_4	29771			NMLBEPJI_00620	0.108	432	Hydroxyacylglutathione hydrolase	COG0491	Glyoxylase_or_a_related_metal-dependent_hydrolase,_beta-lactamase_superfamily_II	R	-	4.4e-24	arCOG00517	-	Rhodanese Homology Domain fused to Zn-dependent hydrolase of beta-lactamase superfamily	R	7.2e-86	K01069	4.3e-28	101.3	122.1	hydroxyacylglutathione_hydrolase_[EC:3.1.2.6]	-	PF00581	Rhodanese-like_domain	1.9e-09	TIGR03413.1	hydroxyacylglutathione_hydrolase	3.1.2.6	5.1e-15	-	-	-	-	-	-	-	-	-	IPR036866;_IPR001763;_IPR001279;_IPR036873	Ribonuclease_Z/Hydroxyacylglutathione_hydrolase-like;_Rhodanese-like_domain;_Metallo-beta-lactamase;_Rhodanese-like_domain_superfamily	PF00581;_PF00753	Rhodanese-like_domain;_Metallo-beta-lactamase_superfamily	-	-
NG_29833_Hrr_lac_R1S1_lib590739_8020_2__bs_b1-NMLBEPJI_00630	NG_29833_Hrr_lac_R1S1_lib590739_8020_2__bs_b1	NMLBEPJI_4		NG_29833_Hrr_lac_R1S1_lib590739_8020_2__bs_b1_contig_4	29771			NMLBEPJI_00630	0.177	90	hypothetical protein	-	-	-	-	-	arCOG02893	-	Uncharacterized protein	S	2.1e-31	-	-	-	-	-	-	-	-	-	-	-	-	-	-	-	-	-	-	-	-	-	-	-	-	-	-	-	-
NG_29833_Hrr_lac_R1S1_lib590739_8020_2__bs_b1-NMLBEPJI_00640	NG_29833_Hrr_lac_R1S1_lib590739_8020_2__bs_b1	NMLBEPJI_4		NG_29833_Hrr_lac_R1S1_lib590739_8020_2__bs_b1_contig_4	29771			NMLBEPJI_00640	0.087	297	Endonuclease V	COG1515	Deoxyinosine_3'-endonuclease_(endonuclease_V)	L	-	9.3e-77	arCOG00929	Nfi	Deoxyinosine 3'endonuclease (endonuclease V)	L	5.8e-72	K05982	1.3e-66	227.2	230.23	deoxyribonuclease_V_[EC:3.1.21.7]	-	PF04493	Endonuclease_V	2.2e-51	NF008629.1	deoxyribonuclease_V	3.1.21.7	2.7e-45	-	-	-	-	-	-	-	-	-	IPR007581	Endonuclease_V	PF04493	Endonuclease_V	-	-
NG_29833_Hrr_lac_R1S1_lib590739_8020_2__bs_b1-NMLBEPJI_00650	NG_29833_Hrr_lac_R1S1_lib590739_8020_2__bs_b1	NMLBEPJI_4		NG_29833_Hrr_lac_R1S1_lib590739_8020_2__bs_b1_contig_4	29771			NMLBEPJI_00650	0.193	321	hypothetical protein	COG3582	CDC48-associated_ubiquitin-like_protein_CUZ1,_contains_AN1-type_Zn-finger_(protection_from_As/Sb_toxicity)	V	-	2.1e-61	arCOG01769	-	Predicted nucleic acid binding protein containing the AN1-type Zn-finger	R	1.6e-58	K07059	2.1e-62	213.5	139	uncharacterized_protein	high_score	PF01694	Rhomboid_family	6.2e-24	-	-	-	-	-	-	-	WP_096204882.1	5.53e-31	rhomboid_family_intramembrane_serine_protease_	-	-	-	IPR035952;_IPR035896;_IPR000058;_IPR022764	Rhomboid-like_superfamily;_AN1-like_Zinc_finger;_Zinc_finger,_AN1-type;_Peptidase_S54,_rhomboid_domain	PF01694;_PF01428	Rhomboid_family;_AN1-like_Zinc_finger	TMhelix	-
NG_29833_Hrr_lac_R1S1_lib590739_8020_2__bs_b1-NMLBEPJI_00660	NG_29833_Hrr_lac_R1S1_lib590739_8020_2__bs_b1	NMLBEPJI_4		NG_29833_Hrr_lac_R1S1_lib590739_8020_2__bs_b1_contig_4	29771			NMLBEPJI_00660	0.081	234	3-dehydroquinate dehydratase	COG0710	3-dehydroquinate_dehydratase	E	Aromatic_amino_acid_biosynthesis	2.6e-53	arCOG02097	AroD	3-dehydroquinate dehydratase	E	1.7e-51	K03785	2.3e-47	165.1	190.67	3-dehydroquinate_dehydratase_I_[EC:4.2.1.10]	-	PF01487	Type_I_3-dehydroquinase	9e-40	TIGR01093.1	type_I_3-dehydroquinate_dehydratase	4.2.1.10	1e-28	-	-	-	-	-	-	-	-	-	IPR001381;_IPR013785	3-dehydroquinate_dehydratase_type_I;_Aldolase-type_TIM_barrel	PF01487	Type_I_3-dehydroquinase	-	-
NG_29833_Hrr_lac_R1S1_lib590739_8020_2__bs_b1-NMLBEPJI_00670	NG_29833_Hrr_lac_R1S1_lib590739_8020_2__bs_b1	NMLBEPJI_4		NG_29833_Hrr_lac_R1S1_lib590739_8020_2__bs_b1_contig_4	29771			NMLBEPJI_00670	0.07	324	Transcription initiation factor IIB 2	COG1405	Transcription_initiation_factor_TFIIIB,_Brf1_subunit/Transcription_initiation_factor_TFIIB	K	-	3.7e-135	arCOG01981	SUA7	Transcription initiation factor TFIIB, Brf1 subunit/Transcription initiation factor TFIIB	K	6.2e-109	K03124	3.3e-97	328.6	158.3	transcription_initiation_factor_TFIIB	high_score	PF00382	Transcription_factor_TFIIB_repeat	4.3e-45	NF001658.0	transcription_initiation_factor_IIB	-	1.2e-123	-	-	-	-	-	-	-	-	-	IPR036915;_IPR013763;_IPR000812;_IPR013150;_IPR013137;_IPR023484;_IPR023486	Cyclin-like_superfamily;_Cyclin-like;_Transcription_factor_TFIIB;_Transcription_factor_TFIIB,_cyclin-like_domain;_Zinc_finger,_TFIIB-type;_Transcription_initiation_factor_TFIIB,_archaea;_Transcription_factor_TFIIB,_conserved_site	PF00382;_PF08271	Transcription_factor_TFIIB_repeat;_TFIIB_zinc-binding	-	-
NG_29833_Hrr_lac_R1S1_lib590739_8020_2__bs_b1-NMLBEPJI_00680	NG_29833_Hrr_lac_R1S1_lib590739_8020_2__bs_b1	NMLBEPJI_4		NG_29833_Hrr_lac_R1S1_lib590739_8020_2__bs_b1_contig_4	29771			NMLBEPJI_00680	0.089	258	Cobalamin-binding protein	COG0614	ABC-type_Fe3+-hydroxamate_transport_system,_periplasmic_component	P	-	8.2e-28	arCOG04233	FepB	ABC-type Fe3+-hydroxamate transport system, periplasmic component	P	5.3e-45	K06858	1.1e-26	96.4	342.8	vitamin_B12_transport_system_substrate-binding_protein	-	PF01497	Periplasmic_binding_protein	2.4e-12	TIGR04281.1	PGF-CTERM-anchored_ABC_transporter_substrate-binding_protein	-	2.5e-22	-	-	-	Q9HQ20	1.02e-11	Iron_(III)_ABC_transporter_ATP-binding_-_Halobacterium_salinarium_(Halobacterium_halobium).	-	-	-	IPR002491	ABC_transporter_periplasmic_binding_domain	PF01497	Periplasmic_binding_protein	-	-
NG_29833_Hrr_lac_R1S1_lib590739_8020_2__bs_b1-NMLBEPJI_00690	NG_29833_Hrr_lac_R1S1_lib590739_8020_2__bs_b1	NMLBEPJI_4		NG_29833_Hrr_lac_R1S1_lib590739_8020_2__bs_b1_contig_4	29771			NMLBEPJI_00690	0.142	197	Non-canonical purine NTP phosphatase	COG1986	Non-canonical_(house-cleaning)_NTP_pyrophosphatase,_all-alpha_NTP-PPase_family	FV	-	5.3e-59	arCOG01221	-	Inosine/xanthosine triphosphatase	F	2.5e-62	K01529	1.7e-53	183.8	83.8	inosine/xanthosine_triphosphatase_[EC:3.6.1.73]	high_score	PF01931	Protein_of_unknown_function_DUF84	7.3e-45	TIGR00258.1	inosine/xanthosine_triphosphatase	3.6.1.-	1.4e-29	-	-	-	-	-	-	-	-	-	IPR026533;_IPR029001	Non-canonical_purine_NTP_phosphatase/PRRC1;_Inosine_triphosphate_pyrophosphatase-like	PF01931	Protein_of_unknown_function_DUF84	-	-
NG_29833_Hrr_lac_R1S1_lib590739_8020_2__bs_b1-NMLBEPJI_00700	NG_29833_Hrr_lac_R1S1_lib590739_8020_2__bs_b1	NMLBEPJI_4		NG_29833_Hrr_lac_R1S1_lib590739_8020_2__bs_b1_contig_4	29771			NMLBEPJI_00700	0.047	84	hypothetical protein	-	-	-	-	-	arCOG02867	-	Uncharacterized protein	S	2.3e-30	-	-	-	-	-	-	-	-	-	-	-	-	-	-	-	-	-	-	-	-	-	-	-	-	-	-	-	-
NG_29833_Hrr_lac_R1S1_lib590739_8020_2__bs_b1-NMLBEPJI_00710	NG_29833_Hrr_lac_R1S1_lib590739_8020_2__bs_b1	NMLBEPJI_4		NG_29833_Hrr_lac_R1S1_lib590739_8020_2__bs_b1_contig_4	29771			NMLBEPJI_00710	0.086	208	hypothetical protein	COG3398	Predicted_transcriptional_regulator,_contains_two_HTH_domains	K	-	1.9e-43	arCOG02611	-	Predicted transcriptional regulator, containd two HTH domains	K	3.8e-26	K21885	8.6e-07	31.7	94.6	ArsR_family_transcriptional_regulator,_cadmium/lead-responsive_transcriptional_repressor	-	PF12802	MarR_family	2.1e-09	NF033788.1	metalloregulator_ArsR/SmtB_family_transcription_factor	-	6.7e-07	-	-	-	-	-	-	-	-	-	IPR036388;_IPR011991;_IPR036390	Winged_helix-like_DNA-binding_domain_superfamily;_ArsR-like_helix-turn-helix_domain;_Winged_helix_DNA-binding_domain_superfamily	PF12802	MarR_family	-	-
NG_29833_Hrr_lac_R1S1_lib590739_8020_2__bs_b1-NMLBEPJI_00720	NG_29833_Hrr_lac_R1S1_lib590739_8020_2__bs_b1	NMLBEPJI_4		NG_29833_Hrr_lac_R1S1_lib590739_8020_2__bs_b1_contig_4	29771			NMLBEPJI_00720	0.068	380	Stomatin	COG0330	Regulator_of_protease_activity_HflC,_stomatin/prohibitin_superfamily	O	-	1.8e-70	arCOG01915	HflC	Membrane protease subunit, stomatin/prohibitin homolog	O	1.9e-105	K17286	4.8e-48	166.3	388.03	erythrocyte_band_7_integral_membrane_protein	-	PF01145	SPFH_domain_/_Band_7_family	3.4e-37	TIGR01933.1	FtsH_protease_activity_modulator_HflK	-	2e-29	-	-	-	P0AA53	8.3e-60	Protein_QmcA_OS=Escherichia_coli_(strain_K12)_GN=qmcA_PE=1_SV=1	-	-	-	IPR001972;_IPR001107;_IPR036013	Stomatin_family;_Band_7_domain;_Band_7/SPFH_domain_superfamily	PF01145	SPFH_domain_/_Band_7_family	TMhelix	-
NG_29833_Hrr_lac_R1S1_lib590739_8020_2__bs_b1-NMLBEPJI_00730	NG_29833_Hrr_lac_R1S1_lib590739_8020_2__bs_b1	NMLBEPJI_4		NG_29833_Hrr_lac_R1S1_lib590739_8020_2__bs_b1_contig_4	29771			NMLBEPJI_00730	0.088	261	Archaetidylserine synthase	COG1183	Phosphatidylserine_synthase	I	-	1.1e-37	arCOG00671	PssA	Phosphatidylserine synthase	I	3.9e-67	K17103	4.2e-31	111.6	78.33	CDP-diacylglycerol---serine_O-phosphatidyltransferase_[EC:2.7.8.8]	high_score	PF01066	CDP-alcohol_phosphatidyltransferase	3.8e-09	NF038086.1	protein_sorting_system_archaetidylserine_synthase	-	8.9e-97	-	-	-	-	-	-	-	-	-	IPR000462	CDP-alcohol_phosphatidyltransferase	PF01066	CDP-alcohol_phosphatidyltransferase	TMhelix	-
NG_29833_Hrr_lac_R1S1_lib590739_8020_2__bs_b1-NMLBEPJI_00740	NG_29833_Hrr_lac_R1S1_lib590739_8020_2__bs_b1	NMLBEPJI_4		NG_29833_Hrr_lac_R1S1_lib590739_8020_2__bs_b1_contig_4	29771			NMLBEPJI_00740	0.115	243	Proteasome subunit beta	COG0638	20S_proteasome,_alpha_and_beta_subunits	O	-	1.2e-60	arCOG00970	PRE1	20S proteasome, beta subunit	O	8.7e-70	K03433	5.9e-67	228.3	197.37	proteasome_beta_subunit_[EC:3.4.25.1]	high_score	PF00227	Proteasome_subunit	3.2e-47	TIGR03634.1	archaeal_proteasome_endopeptidase_complex_subunit_beta	3.4.25.1	4e-72	-	-	-	-	-	-	-	-	-	IPR029055;_IPR001353;_IPR019983;_IPR000243;_IPR023333	Nucleophile_aminohydrolases,_N-terminal;_Proteasome,_subunit_alpha/beta;_Peptidase_T1A,_proteasome_beta-subunit,_archaeal;_Peptidase_T1A,_proteasome_beta-subunit;_Proteasome_B-type_subunit	PF00227	Proteasome_subunit	-	-
NG_29833_Hrr_lac_R1S1_lib590739_8020_2__bs_b1-NMLBEPJI_00750	NG_29833_Hrr_lac_R1S1_lib590739_8020_2__bs_b1	NMLBEPJI_5		NG_29833_Hrr_lac_R1S1_lib590739_8020_2__bs_b1_contig_5	2846			NMLBEPJI_00750	0.1	40	hypothetical protein	-	-	-	-	-	-	-	-	-	-	-	-	-	-	-	-	-	-	-	-	-	-	-	-	-	-	-	-	-	-	-	-	-	-	-	-	-	-
NG_29833_Hrr_lac_R1S1_lib590739_8020_2__bs_b1-NMLBEPJI_00760	NG_29833_Hrr_lac_R1S1_lib590739_8020_2__bs_b1	NMLBEPJI_5		NG_29833_Hrr_lac_R1S1_lib590739_8020_2__bs_b1_contig_5	2846			NMLBEPJI_00760	0.076	78	hypothetical protein	-	-	-	-	-	arCOG09232	-	Uncharacterized protein	S	1.1e-56	-	-	-	-	-	-	-	-	-	-	-	-	-	-	-	-	-	-	-	-	-	-	-	-	-	-	-	-
NG_29833_Hrr_lac_R1S1_lib590739_8020_2__bs_b1-NMLBEPJI_00770	NG_29833_Hrr_lac_R1S1_lib590739_8020_2__bs_b1	NMLBEPJI_5		NG_29833_Hrr_lac_R1S1_lib590739_8020_2__bs_b1_contig_5	2846			NMLBEPJI_00770	0.073	163	hypothetical protein	-	-	-	-	-	arCOG12051	-	Uncharacterized protein	S	5.9e-116	-	-	-	-	-	-	-	-	-	-	-	-	-	-	-	-	-	-	-	-	-	-	-	-	-	-	-	-
NG_29833_Hrr_lac_R1S1_lib590739_8020_2__bs_b1-NMLBEPJI_00780	NG_29833_Hrr_lac_R1S1_lib590739_8020_2__bs_b1	NMLBEPJI_5		NG_29833_Hrr_lac_R1S1_lib590739_8020_2__bs_b1_contig_5	2846			NMLBEPJI_00780	0.1	90	hypothetical protein	-	-	-	-	-	arCOG01664	RelE	Cytotoxic translational repressor of toxin-antitoxin stability system	V	7.5e-18	-	-	-	-	-	-	-	-	-	-	-	-	-	-	-	-	-	-	-	-	-	-	-	-	-	-	-	-
NG_29833_Hrr_lac_R1S1_lib590739_8020_2__bs_b1-NMLBEPJI_00790	NG_29833_Hrr_lac_R1S1_lib590739_8020_2__bs_b1	NMLBEPJI_5		NG_29833_Hrr_lac_R1S1_lib590739_8020_2__bs_b1_contig_5	2846			NMLBEPJI_00790	0.074	54	hypothetical protein	-	-	-	-	-	arCOG10363	-	AbrB-like transcriptional regulator	V	2.5e-20	-	-	-	-	-	-	-	-	-	-	-	-	-	-	-	-	-	-	-	-	-	-	-	-	-	-	-	-
NG_29833_Hrr_lac_R1S1_lib590739_8020_2__bs_b1-NMLBEPJI_00800	NG_29833_Hrr_lac_R1S1_lib590739_8020_2__bs_b1	NMLBEPJI_5		NG_29833_Hrr_lac_R1S1_lib590739_8020_2__bs_b1_contig_5	2846			NMLBEPJI_00800	0.09	55	hypothetical protein	-	-	-	-	-	-	-	-	-	-	-	-	-	-	-	-	-	-	-	-	-	-	-	-	-	-	-	-	-	-	-	-	-	-	-	-	-	-
NG_29833_Hrr_lac_R1S1_lib590739_8020_2__bs_b1-NMLBEPJI_00810	NG_29833_Hrr_lac_R1S1_lib590739_8020_2__bs_b1	NMLBEPJI_6		NG_29833_Hrr_lac_R1S1_lib590739_8020_2__bs_b1_contig_6	9731			NMLBEPJI_00810	0	152	hypothetical protein	-	-	-	-	-	-	-	-	-	-	-	-	-	-	-	-	-	-	-	-	-	-	-	-	-	-	-	-	-	-	-	-	-	-	-	-	-	-
NG_29833_Hrr_lac_R1S1_lib590739_8020_2__bs_b1-NMLBEPJI_00820	NG_29833_Hrr_lac_R1S1_lib590739_8020_2__bs_b1	NMLBEPJI_6		NG_29833_Hrr_lac_R1S1_lib590739_8020_2__bs_b1_contig_6	9731			NMLBEPJI_00820	0.063	141	hypothetical protein	-	-	-	-	-	arCOG06156	-	Uncharacterized protein	S	5.2e-16	-	-	-	-	-	-	-	-	-	-	-	-	-	-	-	-	-	-	-	-	-	-	-	-	-	-	-	-
NG_29833_Hrr_lac_R1S1_lib590739_8020_2__bs_b1-NMLBEPJI_00830	NG_29833_Hrr_lac_R1S1_lib590739_8020_2__bs_b1	NMLBEPJI_6		NG_29833_Hrr_lac_R1S1_lib590739_8020_2__bs_b1_contig_6	9731			NMLBEPJI_00830	0.067	343	hypothetical protein	COG1192	ParA-like_ATPase_involved_in_chromosome/plasmid_partitioning_or_cellulose_biosynthesis_protein_BcsQ	DN	-	9.1e-25	arCOG00586	Soj	ATPase involved in chromosome partitioning, ParA family	D	1.4e-21	K03496	1.1e-27	100.4	134.03	chromosome_partitioning_protein	-	PF13614	AAA_domain	5.3e-16	TIGR03453.1	plasmid_partitioning_protein_RepA	-	5.2e-06	-	-	-	-	-	-	-	-	-	IPR027417;_IPR025669	P-loop_containing_nucleoside_triphosphate_hydrolase;_AAA_domain	PF13614	AAA_domain	-	-
NG_29833_Hrr_lac_R1S1_lib590739_8020_2__bs_b1-NMLBEPJI_00840	NG_29833_Hrr_lac_R1S1_lib590739_8020_2__bs_b1	NMLBEPJI_6		NG_29833_Hrr_lac_R1S1_lib590739_8020_2__bs_b1_contig_6	9731			NMLBEPJI_00840	0.067	413	hypothetical protein	COG0675	Transposase	X	-	1.5e-82	arCOG00684	-	Transposable element, IS605 OrfB family, contains RNAse H fold nuclease and Zn finger domains	X	4.3e-126	K07496	5.6e-90	305.6	37.27	putative_transposase	high_score	PF07282	Putative_transposase_DNA-binding_domain	7.8e-23	NF040570.1	RNA-guided_endonuclease_TnpB_family_protein	-	6.9e-87	-	-	-	-	-	-	-	-	-	IPR010095;_IPR001959;_IPR021027	Transposase_IS605,_OrfB,_C-terminal;_Probable_transposase,_IS891/IS1136/IS1341;_Transposase,_putative,_helix-turn-helix_domain	PF01385;_PF12323;_PF07282	Probable_transposase;_Helix-turn-helix_domain;_Putative_transposase_DNA-binding_domain	-	-
NG_29833_Hrr_lac_R1S1_lib590739_8020_2__bs_b1-NMLBEPJI_00850	NG_29833_Hrr_lac_R1S1_lib590739_8020_2__bs_b1	NMLBEPJI_6		NG_29833_Hrr_lac_R1S1_lib590739_8020_2__bs_b1_contig_6	9731			NMLBEPJI_00850	0.108	46	hypothetical protein	COG3466	Putative_transposon-encoded_protein	X	-	1.1e-14	arCOG08100	ISA1214	Transposon-encoded protein, a DNA binding protein of MazE/VapB family	X	4.9e-22	-	-	-	-	-	-	PF09853	Putative_transposon-encoded_protein_(DUF2080)	0.00017	NF033496.0	DUF2080_family_transposase-associated_protein	-	1.2e-18	-	-	-	-	-	-	-	-	-	IPR019205	Protein_of_unknown_function_DUF2080,_transposon-encoded	PF09853	Putative_transposon-encoded_protein_(DUF2080)	-	-
NG_29833_Hrr_lac_R1S1_lib590739_8020_2__bs_b1-NMLBEPJI_00860	NG_29833_Hrr_lac_R1S1_lib590739_8020_2__bs_b1	NMLBEPJI_6		NG_29833_Hrr_lac_R1S1_lib590739_8020_2__bs_b1_contig_6	9731			NMLBEPJI_00860	0.129	139	hypothetical protein	COG3430	Archaeal_flagellin_(archaellin),_FlaG/FlaF_family	N	-	4.1e-24	arCOG02416	-	Major pilin/Flagellin, FlaG/FlaF family	N	4.7e-20	K23255	1e-24	90.7	29.2	archaeal_type_IV_pilus_assembly_protein_PilA	high_score	PF07790	Archaeal_Type_IV_pilin,_N-terminal_	5.3e-14	TIGR02537.1	archaeal_flagellin_N-terminal-like_domain_(Provisional)	-	2.3e-06	-	-	-	-	-	-	-	-	-	IPR012859;_IPR013373	Archaeal_Type_IV_pilin,_N-terminal;_Flagellin/pilin,_N-terminal	PF07790	Archaeal_Type_IV_pilin,_N-terminal	TMhelix	-
NG_29833_Hrr_lac_R1S1_lib590739_8020_2__bs_b1-NMLBEPJI_00870	NG_29833_Hrr_lac_R1S1_lib590739_8020_2__bs_b1	NMLBEPJI_6		NG_29833_Hrr_lac_R1S1_lib590739_8020_2__bs_b1_contig_6	9731			NMLBEPJI_00870	0.101	255	hypothetical protein	-	-	-	-	-	arCOG06427	-	LAGLIDADG family endonuclease, with substitution to "RG" motif and N-terminal HTH domain	R	6e-69	-	-	-	-	-	-	-	-	-	-	-	-	-	-	-	-	-	-	-	-	-	-	-	-	-	-	-	-
NG_29833_Hrr_lac_R1S1_lib590739_8020_2__bs_b1-NMLBEPJI_00880	NG_29833_Hrr_lac_R1S1_lib590739_8020_2__bs_b1	NMLBEPJI_6		NG_29833_Hrr_lac_R1S1_lib590739_8020_2__bs_b1_contig_6	9731			NMLBEPJI_00880	0.102	244	hypothetical protein	-	-	-	-	-	-	-	-	-	-	-	-	-	-	-	-	-	-	-	-	-	-	-	-	-	-	-	-	-	-	-	-	-	-	-	-	-	-
NG_29833_Hrr_lac_R1S1_lib590739_8020_2__bs_b1-NMLBEPJI_00890	NG_29833_Hrr_lac_R1S1_lib590739_8020_2__bs_b1	NMLBEPJI_6		NG_29833_Hrr_lac_R1S1_lib590739_8020_2__bs_b1_contig_6	9731			NMLBEPJI_00890	0.047	42	hypothetical protein	-	-	-	-	-	-	-	-	-	-	-	-	-	-	-	-	-	-	-	-	-	-	-	-	-	-	-	-	-	-	-	-	-	-	-	-	TMhelix	-
NG_29833_Hrr_lac_R1S1_lib590739_8020_2__bs_b1-NMLBEPJI_00900	NG_29833_Hrr_lac_R1S1_lib590739_8020_2__bs_b1	NMLBEPJI_6		NG_29833_Hrr_lac_R1S1_lib590739_8020_2__bs_b1_contig_6	9731			NMLBEPJI_00900	0.098	223	hypothetical protein	-	-	-	-	-	-	-	-	-	-	-	-	-	-	-	-	-	-	-	-	-	-	-	-	-	-	-	-	-	-	-	-	-	-	-	-	-	-
NG_29833_Hrr_lac_R1S1_lib590739_8020_2__bs_b1-NMLBEPJI_00910	NG_29833_Hrr_lac_R1S1_lib590739_8020_2__bs_b1	NMLBEPJI_6		NG_29833_Hrr_lac_R1S1_lib590739_8020_2__bs_b1_contig_6	9731			NMLBEPJI_00910	0.102	127	hypothetical protein	-	-	-	-	-	-	-	-	-	-	-	-	-	-	-	-	-	-	-	-	-	-	-	-	-	-	-	-	-	-	-	-	-	-	-	-	-	-
NG_29833_Hrr_lac_R1S1_lib590739_8020_2__bs_b1-NMLBEPJI_00920	NG_29833_Hrr_lac_R1S1_lib590739_8020_2__bs_b1	NMLBEPJI_6		NG_29833_Hrr_lac_R1S1_lib590739_8020_2__bs_b1_contig_6	9731			NMLBEPJI_00920	0.118	261	hypothetical protein	-	-	-	-	-	-	-	-	-	-	K00558	3e-05	26.3	157.53	DNA_(cytosine-5)-methyltransferase_1_[EC:2.1.1.37]	-	-	-	-	-	-	-	-	-	-	-	-	-	-	-	-	-	IPR029063	S-adenosyl-L-methionine-dependent_methyltransferase	-	-	-	-
NG_29833_Hrr_lac_R1S1_lib590739_8020_2__bs_b1-NMLBEPJI_00930	NG_29833_Hrr_lac_R1S1_lib590739_8020_2__bs_b1	NMLBEPJI_6		NG_29833_Hrr_lac_R1S1_lib590739_8020_2__bs_b1_contig_6	9731			NMLBEPJI_00930	0.154	194	hypothetical protein	-	-	-	-	-	-	-	-	-	-	-	-	-	-	-	-	-	-	-	-	-	-	-	-	-	-	-	-	-	-	-	-	-	-	-	-	-	-
NG_29833_Hrr_lac_R1S1_lib590739_8020_2__bs_b1-NMLBEPJI_00940	NG_29833_Hrr_lac_R1S1_lib590739_8020_2__bs_b1	NMLBEPJI_7		NG_29833_Hrr_lac_R1S1_lib590739_8020_2__bs_b1_contig_7	4725			NMLBEPJI_00940	0.067	312	hypothetical protein	COG4973	Site-specific_recombinase_XerC	L	-	1e-14	arCOG01243	XerC	Site-specific recombinase XerC	L	7.4e-102	K04763	3.5e-09	39.8	228.47	integrase/recombinase_XerD	-	PF00589	Phage_integrase_family	9.9e-07	-	-	-	-	-	-	-	-	-	-	-	-	-	IPR011010;_IPR013762;_IPR002104	DNA_breaking-rejoining_enzyme,_catalytic_core;_Integrase-like,_catalytic_domain_superfamily;_Integrase,_catalytic_domain	PF00589	Phage_integrase_family	-	-
NG_29833_Hrr_lac_R1S1_lib590739_8020_2__bs_b1-NMLBEPJI_00950	NG_29833_Hrr_lac_R1S1_lib590739_8020_2__bs_b1	NMLBEPJI_7		NG_29833_Hrr_lac_R1S1_lib590739_8020_2__bs_b1_contig_7	4725			NMLBEPJI_00950	0.126	95	hypothetical protein	-	-	-	-	-	-	-	-	-	-	-	-	-	-	-	-	-	-	-	-	-	-	-	-	-	-	-	-	-	-	-	-	-	-	-	-	-	-
NG_29833_Hrr_lac_R1S1_lib590739_8020_2__bs_b1-NMLBEPJI_00960	NG_29833_Hrr_lac_R1S1_lib590739_8020_2__bs_b1	NMLBEPJI_7		NG_29833_Hrr_lac_R1S1_lib590739_8020_2__bs_b1_contig_7	4725			NMLBEPJI_00960	0.076	131	hypothetical protein	COG3682	Transcriptional_regulator,_CopY/TcrY_family	K	-	8.1e-06	arCOG02749	-	Transcriptional regulator, TrmB family	K	1.2e-25	-	-	-	-	-	-	PF12802	MarR_family	2.6e-05	-	-	-	-	-	-	-	-	-	-	-	-	-	IPR036390;_IPR036388	Winged_helix_DNA-binding_domain_superfamily;_Winged_helix-like_DNA-binding_domain_superfamily	PF12802	MarR_family	-	-
NG_29833_Hrr_lac_R1S1_lib590739_8020_2__bs_b1-NMLBEPJI_00970	NG_29833_Hrr_lac_R1S1_lib590739_8020_2__bs_b1	NMLBEPJI_7		NG_29833_Hrr_lac_R1S1_lib590739_8020_2__bs_b1_contig_7	4725			NMLBEPJI_00970	0.016	62	hypothetical protein	-	-	-	-	-	arCOG10631	-	Uncharacterized protein	S	8.5e-24	-	-	-	-	-	-	-	-	-	-	-	-	-	-	-	-	-	-	-	-	-	-	-	-	-	-	-	-
NG_29833_Hrr_lac_R1S1_lib590739_8020_2__bs_b1-NMLBEPJI_00980	NG_29833_Hrr_lac_R1S1_lib590739_8020_2__bs_b1	NMLBEPJI_7		NG_29833_Hrr_lac_R1S1_lib590739_8020_2__bs_b1_contig_7	4725			NMLBEPJI_00980	0.053	243	hypothetical protein	-	-	-	-	-	-	-	-	-	-	-	-	-	-	-	-	-	-	-	-	-	-	-	-	-	-	-	-	-	-	-	-	-	-	-	-	-	-
NG_29833_Hrr_lac_R1S1_lib590739_8020_2__bs_b1-NMLBEPJI_00990	NG_29833_Hrr_lac_R1S1_lib590739_8020_2__bs_b1	NMLBEPJI_7		NG_29833_Hrr_lac_R1S1_lib590739_8020_2__bs_b1_contig_7	4725			NMLBEPJI_00990	0.145	185	hypothetical protein	COG1397	ADP-ribosylglycohydrolase	O	-	1.9e-49	arCOG04448	DraG	ADP-ribosylglycohydrolase	O	1.9e-58	K05521	6.3e-59	202.4	186	ADP-ribosyl-[dinitrogen_reductase]_hydrolase_[EC:3.2.2.24]	high_score	PF03747	ADP-ribosylglycohydrolase	8.3e-49	TIGR02662.1	ADP-ribosyl-[dinitrogen_reductase]_hydrolase	3.2.2.24	6.3e-35	-	-	-	-	-	-	-	-	-	IPR036705;_IPR005502	ADP-ribosylation/Crystallin_J1_superfamily;_ADP-ribosylation/Crystallin_J1	PF03747	ADP-ribosylglycohydrolase	-	-
NG_29833_Hrr_lac_R1S1_lib590739_8020_2__bs_b1-NMLBEPJI_01000	NG_29833_Hrr_lac_R1S1_lib590739_8020_2__bs_b1	NMLBEPJI_8		NG_29833_Hrr_lac_R1S1_lib590739_8020_2__bs_b1_contig_8	16954			NMLBEPJI_01000	0.036	110	hypothetical protein	-	-	-	-	-	arCOG01663	RelE	Cytotoxic translational repressor of toxin-antitoxin stability system	V	1.1e-06	K06218	6.5e-08	36.3	45.2	mRNA_interferase_RelE/StbE	-	PF05016	ParE_toxin_of_type_II_toxin-antitoxin_system,_parDE	0.0003	-	-	-	-	-	-	-	-	-	-	-	-	-	IPR007712;_IPR035093	Toxin-antitoxin_system,_RelE/ParE_toxin_family;_Toxin-antitoxin_system,_RelE/ParE_toxin_domain_superfamily	PF05016	ParE_toxin_of_type_II_toxin-antitoxin_system,_parDE	-	-
NG_29833_Hrr_lac_R1S1_lib590739_8020_2__bs_b1-NMLBEPJI_01010	NG_29833_Hrr_lac_R1S1_lib590739_8020_2__bs_b1	NMLBEPJI_8		NG_29833_Hrr_lac_R1S1_lib590739_8020_2__bs_b1_contig_8	16954			NMLBEPJI_01010	0.036	55	hypothetical protein	-	-	-	-	-	-	-	-	-	-	-	-	-	-	-	-	-	-	-	-	-	-	-	-	-	-	-	-	-	-	-	-	-	-	-	-	-	-
NG_29833_Hrr_lac_R1S1_lib590739_8020_2__bs_b1-NMLBEPJI_01020	NG_29833_Hrr_lac_R1S1_lib590739_8020_2__bs_b1	NMLBEPJI_8		NG_29833_Hrr_lac_R1S1_lib590739_8020_2__bs_b1_contig_8	16954			NMLBEPJI_01020	0.086	1148	hypothetical protein	COG4742	Predicted_transcriptional_regulator,_contains_HTH_domain	K	-	3.6e-07	arCOG04495	RepH	Plasmid replication protein, contains HTH domain	X	9e-107	-	-	-	-	-	-	PF19134	Domain_of_unknown_function_(DUF5817)	1.8e-07	NF033788.1	metalloregulator_ArsR/SmtB_family_transcription_factor	-	0.00053	-	-	-	-	-	-	-	-	-	-	-	-	-	-	-
NG_29833_Hrr_lac_R1S1_lib590739_8020_2__bs_b1-NMLBEPJI_01030	NG_29833_Hrr_lac_R1S1_lib590739_8020_2__bs_b1	NMLBEPJI_8		NG_29833_Hrr_lac_R1S1_lib590739_8020_2__bs_b1_contig_8	16954			NMLBEPJI_01030	0.054	74	hypothetical protein	COG3355	Predicted_transcriptional_regulator	K	-	9.9e-06	arCOG08095	-	Predicted transcriptional regulator, contains HTH domain	K	1.3e-09	K03705	0.0002	24	65.17	heat-inducible_transcriptional_repressor	-	PF12840	Helix-turn-helix_domain	0.00043	TIGR02277.1	phenylacetic_acid_degradation_operon_negative_regulatory_protein_PaaX	-	0.00019	-	-	-	-	-	-	-	-	-	IPR036388;_IPR036390	Winged_helix-like_DNA-binding_domain_superfamily;_Winged_helix_DNA-binding_domain_superfamily	-	-	-	-
NG_29833_Hrr_lac_R1S1_lib590739_8020_2__bs_b1-NMLBEPJI_01040	NG_29833_Hrr_lac_R1S1_lib590739_8020_2__bs_b1	NMLBEPJI_8		NG_29833_Hrr_lac_R1S1_lib590739_8020_2__bs_b1_contig_8	16954			NMLBEPJI_01040	0.054	73	hypothetical protein	-	-	-	-	-	arCOG08095	-	Predicted transcriptional regulator, contains HTH domain	K	5.2e-07	-	-	-	-	-	-	-	-	-	-	-	-	-	-	-	-	-	-	-	-	-	-	IPR036390;_IPR036388	Winged_helix_DNA-binding_domain_superfamily;_Winged_helix-like_DNA-binding_domain_superfamily	-	-	-	-
NG_29833_Hrr_lac_R1S1_lib590739_8020_2__bs_b1-NMLBEPJI_01050	NG_29833_Hrr_lac_R1S1_lib590739_8020_2__bs_b1	NMLBEPJI_8		NG_29833_Hrr_lac_R1S1_lib590739_8020_2__bs_b1_contig_8	16954			NMLBEPJI_01050	0.113	97	hypothetical protein	-	-	-	-	-	-	-	-	-	-	-	-	-	-	-	-	-	-	-	-	-	-	-	-	-	-	-	-	-	-	-	-	-	-	-	-	-	-
NG_29833_Hrr_lac_R1S1_lib590739_8020_2__bs_b1-NMLBEPJI_01060	NG_29833_Hrr_lac_R1S1_lib590739_8020_2__bs_b1	NMLBEPJI_8		NG_29833_Hrr_lac_R1S1_lib590739_8020_2__bs_b1_contig_8	16954			NMLBEPJI_01060	0.037	81	hypothetical protein	-	-	-	-	-	-	-	-	-	-	-	-	-	-	-	-	-	-	-	-	-	-	-	-	-	-	-	-	-	-	-	-	-	-	-	-	-	-
NG_29833_Hrr_lac_R1S1_lib590739_8020_2__bs_b1-NMLBEPJI_01070	NG_29833_Hrr_lac_R1S1_lib590739_8020_2__bs_b1	NMLBEPJI_8		NG_29833_Hrr_lac_R1S1_lib590739_8020_2__bs_b1_contig_8	16954			NMLBEPJI_01070	0.071	84	hypothetical protein	-	-	-	-	-	-	-	-	-	-	-	-	-	-	-	-	-	-	-	-	-	-	-	-	-	-	-	-	-	-	-	-	-	-	-	-	-	-
NG_29833_Hrr_lac_R1S1_lib590739_8020_2__bs_b1-NMLBEPJI_01080	NG_29833_Hrr_lac_R1S1_lib590739_8020_2__bs_b1	NMLBEPJI_8		NG_29833_Hrr_lac_R1S1_lib590739_8020_2__bs_b1_contig_8	16954			NMLBEPJI_01080	0.066	45	hypothetical protein	-	-	-	-	-	-	-	-	-	-	-	-	-	-	-	-	-	-	-	-	-	-	-	-	-	-	-	-	-	-	-	-	-	-	-	-	-	-
NG_29833_Hrr_lac_R1S1_lib590739_8020_2__bs_b1-NMLBEPJI_01090	NG_29833_Hrr_lac_R1S1_lib590739_8020_2__bs_b1	NMLBEPJI_8		NG_29833_Hrr_lac_R1S1_lib590739_8020_2__bs_b1_contig_8	16954			NMLBEPJI_01090	0.098	142	hypothetical protein	-	-	-	-	-	-	-	-	-	-	-	-	-	-	-	-	-	-	-	-	-	-	-	-	-	-	-	-	-	-	-	-	-	-	-	-	-	-
NG_29833_Hrr_lac_R1S1_lib590739_8020_2__bs_b1-NMLBEPJI_01100	NG_29833_Hrr_lac_R1S1_lib590739_8020_2__bs_b1	NMLBEPJI_8		NG_29833_Hrr_lac_R1S1_lib590739_8020_2__bs_b1_contig_8	16954			NMLBEPJI_01100	0.087	273	DNA polymerase sliding clamp	COG0592	DNA_polymerase_III_sliding_clamp_(beta)_subunit,_PCNA_homolog	L	-	1.9e-07	arCOG00488	DnaN	DNA polymerase sliding clamp subunit (PCNA homolog)	L	2.5e-40	K04802	2.1e-29	105.4	68.23	proliferating_cell_nuclear_antigen	high_score	-	-	-	NF002222.0	DNA_polymerase_sliding_clamp	-	1e-71	-	-	-	-	-	-	-	-	-	IPR000730	Proliferating_cell_nuclear_antigen,_PCNA	-	-	-	-
NG_29833_Hrr_lac_R1S1_lib590739_8020_2__bs_b1-NMLBEPJI_01110	NG_29833_Hrr_lac_R1S1_lib590739_8020_2__bs_b1	NMLBEPJI_8		NG_29833_Hrr_lac_R1S1_lib590739_8020_2__bs_b1_contig_8	16954			NMLBEPJI_01110	0.079	101	hypothetical protein	-	-	-	-	-	-	-	-	-	-	-	-	-	-	-	-	-	-	-	-	-	-	-	-	-	-	-	-	-	-	-	-	-	-	-	-	-	-
NG_29833_Hrr_lac_R1S1_lib590739_8020_2__bs_b1-NMLBEPJI_01120	NG_29833_Hrr_lac_R1S1_lib590739_8020_2__bs_b1	NMLBEPJI_8		NG_29833_Hrr_lac_R1S1_lib590739_8020_2__bs_b1_contig_8	16954			NMLBEPJI_01120	0.093	32	hypothetical protein	-	-	-	-	-	-	-	-	-	-	-	-	-	-	-	-	-	-	-	-	-	-	-	-	-	-	-	-	-	-	-	-	-	-	-	-	-	-
NG_29833_Hrr_lac_R1S1_lib590739_8020_2__bs_b1-NMLBEPJI_01130	NG_29833_Hrr_lac_R1S1_lib590739_8020_2__bs_b1	NMLBEPJI_8		NG_29833_Hrr_lac_R1S1_lib590739_8020_2__bs_b1_contig_8	16954			NMLBEPJI_01130	0.125	56	hypothetical protein	-	-	-	-	-	-	-	-	-	-	-	-	-	-	-	-	-	-	-	-	-	-	-	-	-	-	-	-	-	-	-	-	-	-	-	-	-	-
NG_29833_Hrr_lac_R1S1_lib590739_8020_2__bs_b1-NMLBEPJI_01140	NG_29833_Hrr_lac_R1S1_lib590739_8020_2__bs_b1	NMLBEPJI_8		NG_29833_Hrr_lac_R1S1_lib590739_8020_2__bs_b1_contig_8	16954			NMLBEPJI_01140	0.067	74	hypothetical protein	-	-	-	-	-	arCOG03923	-	PhiH1 repressor family protein, contains HTH domain	K	7.5e-06	-	-	-	-	-	-	-	-	-	-	-	-	-	-	-	-	-	-	-	-	-	-	IPR036390;_IPR036388	Winged_helix_DNA-binding_domain_superfamily;_Winged_helix-like_DNA-binding_domain_superfamily	-	-	-	-
NG_29833_Hrr_lac_R1S1_lib590739_8020_2__bs_b1-NMLBEPJI_01150	NG_29833_Hrr_lac_R1S1_lib590739_8020_2__bs_b1	NMLBEPJI_8		NG_29833_Hrr_lac_R1S1_lib590739_8020_2__bs_b1_contig_8	16954			NMLBEPJI_01150	0.1	129	hypothetical protein	-	-	-	-	-	-	-	-	-	-	-	-	-	-	-	-	-	-	-	-	-	-	-	-	-	-	-	-	-	-	-	-	-	-	-	-	-	-
NG_29833_Hrr_lac_R1S1_lib590739_8020_2__bs_b1-NMLBEPJI_01160	NG_29833_Hrr_lac_R1S1_lib590739_8020_2__bs_b1	NMLBEPJI_8		NG_29833_Hrr_lac_R1S1_lib590739_8020_2__bs_b1_contig_8	16954			NMLBEPJI_01160	0.073	960	hypothetical protein	-	-	-	-	-	arCOG06273	-	S-layer protein	M	6.1e-104	-	-	-	-	-	-	PF18204	PGF-CTERM_motif	1.4e-06	TIGR04126.1	PGF-CTERM_sorting_domain-containing_protein	-	5.8e-12	-	-	-	-	-	-	-	-	-	IPR026452;_IPR026371	Surface_glycoprotein_signal_peptide;_PGF-CTERM_archaeal_protein-sorting_signal	-	-	TMhelix	-
NG_29833_Hrr_lac_R1S1_lib590739_8020_2__bs_b1-NMLBEPJI_01170	NG_29833_Hrr_lac_R1S1_lib590739_8020_2__bs_b1	NMLBEPJI_8		NG_29833_Hrr_lac_R1S1_lib590739_8020_2__bs_b1_contig_8	16954			NMLBEPJI_01170	0.075	425	hypothetical protein	COG3886	HKD_family_nuclease	L	-	3.1e-18	arCOG08099	-	HNH family endonuclease	V	3e-111	-	-	-	-	-	-	PF18780	Homing_endonuclease_associated_repeat	2.7e-144	-	-	-	-	-	-	-	-	-	-	-	-	-	-	-	-	-	-	-
NG_29833_Hrr_lac_R1S1_lib590739_8020_2__bs_b1-NMLBEPJI_01180	NG_29833_Hrr_lac_R1S1_lib590739_8020_2__bs_b1	NMLBEPJI_8		NG_29833_Hrr_lac_R1S1_lib590739_8020_2__bs_b1_contig_8	16954			NMLBEPJI_01180	0.153	52	hypothetical protein	-	-	-	-	-	-	-	-	-	-	-	-	-	-	-	-	-	-	-	-	-	-	-	-	-	-	-	-	-	-	-	-	-	-	-	-	-	-
NG_29833_Hrr_lac_R1S1_lib590739_8020_2__bs_b1-NMLBEPJI_01190	NG_29833_Hrr_lac_R1S1_lib590739_8020_2__bs_b1	NMLBEPJI_8		NG_29833_Hrr_lac_R1S1_lib590739_8020_2__bs_b1_contig_8	16954			NMLBEPJI_01190	0.07	170	hypothetical protein	-	-	-	-	-	arCOG10183	-	Uncharacterized protein	S	4.2e-14	-	-	-	-	-	-	-	-	-	-	-	-	-	-	-	-	-	-	-	-	-	-	-	-	-	-	-	-
NG_29833_Hrr_lac_R1S1_lib590739_8020_2__bs_b1-NMLBEPJI_01200	NG_29833_Hrr_lac_R1S1_lib590739_8020_2__bs_b1	NMLBEPJI_9		NG_29833_Hrr_lac_R1S1_lib590739_8020_2__bs_b1_contig_9	5801			NMLBEPJI_01200	0.036	381	hypothetical protein	-	-	-	-	-	arCOG06165	-	RecB-like nuclease of Mrr subfamily fuzed to APAZ domain	V	4.7e-247	-	-	-	-	-	-	-	-	-	-	-	-	-	-	-	-	-	-	-	-	-	-	-	-	-	-	-	-
NG_29833_Hrr_lac_R1S1_lib590739_8020_2__bs_b1-NMLBEPJI_01210	NG_29833_Hrr_lac_R1S1_lib590739_8020_2__bs_b1	NMLBEPJI_9		NG_29833_Hrr_lac_R1S1_lib590739_8020_2__bs_b1_contig_9	5801			NMLBEPJI_01210	0.046	282	hypothetical protein	-	-	-	-	-	arCOG08900	-	Uncharacterized protein	S	2.5e-201	-	-	-	-	-	-	-	-	-	-	-	-	-	-	-	-	-	-	-	-	-	-	-	-	-	-	-	-
NG_29833_Hrr_lac_R1S1_lib590739_8020_2__bs_b1-NMLBEPJI_01220	NG_29833_Hrr_lac_R1S1_lib590739_8020_2__bs_b1	NMLBEPJI_9		NG_29833_Hrr_lac_R1S1_lib590739_8020_2__bs_b1_contig_9	5801			NMLBEPJI_01220	0.06	265	hypothetical protein	-	-	-	-	-	arCOG07970	-	PIN domain containing protein	V	4.3e-188	K07065	6.6e-05	25.8	66.8	uncharacterized_protein	-	-	-	-	-	-	-	-	-	-	-	-	-	-	-	-	-	IPR029060;_IPR036305	PIN-like_domain_superfamily;_RGS_domain_superfamily	-	-	-	-
NG_29833_Hrr_lac_R1S1_lib590739_8020_2__bs_b1-NMLBEPJI_01230	NG_29833_Hrr_lac_R1S1_lib590739_8020_2__bs_b1	NMLBEPJI_9		NG_29833_Hrr_lac_R1S1_lib590739_8020_2__bs_b1_contig_9	5801			NMLBEPJI_01230	0.042	188	hypothetical protein	-	-	-	-	-	arCOG08899	-	Uncharacterized protein	S	1.4e-60	-	-	-	-	-	-	-	-	-	-	-	-	-	-	-	-	-	-	-	-	-	-	-	-	-	-	-	-
NG_29833_Hrr_lac_R1S1_lib590739_8020_2__bs_b1-NMLBEPJI_01240	NG_29833_Hrr_lac_R1S1_lib590739_8020_2__bs_b1	NMLBEPJI_9		NG_29833_Hrr_lac_R1S1_lib590739_8020_2__bs_b1_contig_9	5801			NMLBEPJI_01240	0.09	144	hypothetical protein	COG3269	Predicted_RNA-binding_protein,_contains_TRAM_domain	R	-	3.7e-29	arCOG01641	-	Cold shock responsive RNA-binding protein, contains TRAM domain	O	8.9e-42	K03215	2.7e-06	29.7	295.33	23S_rRNA_(uracil1939-C5)-methyltransferase_[EC:2.1.1.190]	-	PF01938	TRAM_domain	1e-14	NF008993.0	translation_initiation_factor_IF-2_subunit_beta	-	2.2e-13	-	-	-	-	-	-	-	-	-	IPR012340;_IPR002792	Nucleic_acid-binding,_OB-fold;_TRAM_domain	PF01938	TRAM_domain	-	-
NG_29833_Hrr_lac_R1S1_lib590739_8020_2__bs_b1-NMLBEPJI_01250	NG_29833_Hrr_lac_R1S1_lib590739_8020_2__bs_b1	NMLBEPJI_9		NG_29833_Hrr_lac_R1S1_lib590739_8020_2__bs_b1_contig_9	5801			NMLBEPJI_01250	0.016	61	hypothetical protein	-	-	-	-	-	arCOG14533	-	Uncharacterized protein	S	4.2e-26	-	-	-	-	-	-	-	-	-	-	-	-	-	-	-	-	-	-	-	-	-	-	-	-	-	-	-	-
NG_29833_Hrr_lac_R1S1_lib590739_8020_2__bs_b1-NMLBEPJI_01260	NG_29833_Hrr_lac_R1S1_lib590739_8020_2__bs_b1	NMLBEPJI_9		NG_29833_Hrr_lac_R1S1_lib590739_8020_2__bs_b1_contig_9	5801			NMLBEPJI_01260	0.069	231	hypothetical protein	-	-	-	-	-	arCOG04119	-	Predicted nucleotidyltransferase	R	1.3e-144	K19545	3e-06	29.8	120.9	lincosamide_nucleotidyltransferase_A/C/D/E	-	PF14907	Uncharacterised_nucleotidyltransferase	7e-08	-	-	-	-	-	-	-	-	-	-	-	-	-	-	-	PF14907	Uncharacterised_nucleotidyltransferase	-	-
NG_29833_Hrr_lac_R1S1_lib590739_8020_2__bs_b1-NMLBEPJI_01270	NG_29833_Hrr_lac_R1S1_lib590739_8020_2__bs_b1	NMLBEPJI_9		NG_29833_Hrr_lac_R1S1_lib590739_8020_2__bs_b1_contig_9	5801			NMLBEPJI_01270	0.055	36	hypothetical protein	-	-	-	-	-	arCOG06166	-	Transcriptional regulator, ArsR family	K	7.7e-09	-	-	-	-	-	-	-	-	-	-	-	-	-	-	-	-	-	-	-	-	-	-	-	-	-	-	-	-
NG_29833_Hrr_lac_R1S1_lib590739_8020_2__bs_b1-NMLBEPJI_01280	NG_29833_Hrr_lac_R1S1_lib590739_8020_2__bs_b1	NMLBEPJI_10		NG_29833_Hrr_lac_R1S1_lib590739_8020_2__bs_b1_contig_10	83294			NMLBEPJI_01280	0.123	89	hypothetical protein	-	-	-	-	-	arCOG08115	-	Uncharacterized membrane protein	S	1.4e-21	-	-	-	-	-	-	-	-	-	-	-	-	-	-	-	-	-	-	-	-	-	-	-	-	-	-	TMhelix	-
NG_29833_Hrr_lac_R1S1_lib590739_8020_2__bs_b1-NMLBEPJI_01290	NG_29833_Hrr_lac_R1S1_lib590739_8020_2__bs_b1	NMLBEPJI_10		NG_29833_Hrr_lac_R1S1_lib590739_8020_2__bs_b1_contig_10	83294			NMLBEPJI_01290	0.09	276	hypothetical protein	COG0656	Aldo/keto_reductase,_related_to_diketogulonate_reductase	Q	-	1.3e-88	arCOG01619	ARA1	Aldo/keto reductase, related to diketogulonate reductase	R	5.5e-84	K06222	5.6e-108	362.9	322.8	2,5-diketo-D-gluconate_reductase_B_[EC:1.1.1.346]	high_score	PF00248	Aldo/keto_reductase_family	1.1e-56	NF008377.0	2,5-didehydrogluconate_reductase_DkgB	1.1.1.346	1.5e-75	-	-	-	P80874	2.4e-18	General_stress_protein_69_OS=Bacillus_subtilis_(strain_168)_GN=yhdN_PE=1_SV=2	-	-	-	IPR020471;_IPR018170;_IPR036812;_IPR023210	Aldo/keto_reductase;_Aldo/keto_reductase,_conserved_site;_NADP-dependent_oxidoreductase_domain_superfamily;_NADP-dependent_oxidoreductase_domain	PF00248	Aldo/keto_reductase_family	-	-
NG_29833_Hrr_lac_R1S1_lib590739_8020_2__bs_b1-NMLBEPJI_01300	NG_29833_Hrr_lac_R1S1_lib590739_8020_2__bs_b1	NMLBEPJI_10		NG_29833_Hrr_lac_R1S1_lib590739_8020_2__bs_b1_contig_10	83294			NMLBEPJI_01300	0.104	842	Copper-exporting P-type ATPase B	COG0474	Magnesium-transporting_ATPase_(P-type)	P	-	1.7e-58	arCOG02764	CopZ	Copper-ion-binding protein	P	4.8e-222	K01533	7.5e-212	708.5	713.4	P-type_Cu2+_transporter_[EC:7.2.2.9]	-	PF00122	E1-E2_ATPase	1.2e-42	TIGR01525.1	heavy_metal_translocating_P-type_ATPase	3.6.3.-	2e-138	-	-	-	O32220	7.98e-118	Copper-transporting_P-type_ATPase_copA_-_Bacillus_subtilis.	-	-	-	IPR036412;_IPR006121;_IPR027256;_IPR036163;_IPR023214;_IPR023299;_IPR001757;_IPR023298;_IPR018303;_IPR008250	HAD-like_superfamily;_Heavy_metal-associated_domain,_HMA;_P-type_ATPase,_subfamily_IB;_Heavy_metal-associated_domain_superfamily;_HAD_superfamily;_P-type_ATPase,_cytoplasmic_domain_N;_P-type_ATPase;_P-type_ATPase,_transmembrane_domain_superfamily;_P-type_ATPase,_phosphorylation_site;_P-type_ATPase,_A_domain_superfamily	PF00122;_PF00403;_PF00702	E1-E2_ATPase;_Heavy-metal-associated_domain;_haloacid_dehalogenase-like_hydrolase	TMhelix	-
NG_29833_Hrr_lac_R1S1_lib590739_8020_2__bs_b1-NMLBEPJI_01310	NG_29833_Hrr_lac_R1S1_lib590739_8020_2__bs_b1	NMLBEPJI_10		NG_29833_Hrr_lac_R1S1_lib590739_8020_2__bs_b1_contig_10	83294			NMLBEPJI_01310	0.179	279	hypothetical protein	COG2836	Uncharacterized_membrane_protein,_DsbD_domain	S	-	5.8e-57	arCOG04638	TauE	Sulfite exporter TauE/SafE	P	1.7e-92	K09792	5.9e-45	156.6	83.1	uncharacterized_protein	high_score	PF13386	Cytochrome_C_biogenesis_protein_transmembrane_region_	1.4e-47	-	-	-	-	-	-	-	M0HK80	1.84e-70	Uncharacterized_protein_OS=Haloferax_gibbonsii_ATCC_33959_GN=C454_02670_PE=4_SV=1	-	-	-	-	-	PF13386	Cytochrome_C_biogenesis_protein_transmembrane_region	TMhelix	-
NG_29833_Hrr_lac_R1S1_lib590739_8020_2__bs_b1-NMLBEPJI_01320	NG_29833_Hrr_lac_R1S1_lib590739_8020_2__bs_b1	NMLBEPJI_10		NG_29833_Hrr_lac_R1S1_lib590739_8020_2__bs_b1_contig_10	83294			NMLBEPJI_01320	0.156	141	Plastocyanin	COG3794	Plastocyanin	C	-	3e-22	arCOG02917	PetE	Plastocyanin/azurin/halocyanin family protein	C	5.2e-44	K02638	3.6e-14	56.1	89.4	plastocyanin	-	PF00127	Copper_binding_proteins,_plastocyanin/azurin_family	1.9e-11	TIGR02656.1	plastocyanin	-	4.1e-11	-	-	-	-	-	-	-	-	-	IPR008972;_IPR000923	Cupredoxin;_Blue_(type_1)_copper_domain	PF00127	Copper_binding_proteins,_plastocyanin/azurin_family	-	-
NG_29833_Hrr_lac_R1S1_lib590739_8020_2__bs_b1-NMLBEPJI_01330	NG_29833_Hrr_lac_R1S1_lib590739_8020_2__bs_b1	NMLBEPJI_10		NG_29833_Hrr_lac_R1S1_lib590739_8020_2__bs_b1_contig_10	83294			NMLBEPJI_01330	0.092	291	Halorhodopsin	COG5524	Bacteriorhodopsin	CT	-	4.7e-71	arCOG02811	-	Bacteriorhodopsin	R	2.3e-112	K04642	1.9e-137	459.8	393.53	halorhodopsin	high_score	PF01036	Bacteriorhodopsin-like_protein	1.9e-55	-	-	-	-	-	-	-	P15647	6.14e-114	Halorhodopsin_OS=Natronomonas_pharaonis_GN=hop_PE=1_SV=1	-	-	-	IPR001425;_IPR018229	Archaeal/bacterial/fungal_rhodopsins;_Rhodopsin,_retinal_binding_site	PF01036	Bacteriorhodopsin-like_protein	TMhelix	-
NG_29833_Hrr_lac_R1S1_lib590739_8020_2__bs_b1-NMLBEPJI_01340	NG_29833_Hrr_lac_R1S1_lib590739_8020_2__bs_b1	NMLBEPJI_10		NG_29833_Hrr_lac_R1S1_lib590739_8020_2__bs_b1_contig_10	83294			NMLBEPJI_01340	0.107	112	Peptidyl-tRNA hydrolase	COG1990	Peptidyl-tRNA_hydrolase	J	-	1.1e-38	arCOG04228	Pth2	Peptidyl-tRNA hydrolase	J	2e-38	K04794	3.9e-39	136.5	44.1	peptidyl-tRNA_hydrolase,_PTH2_family_[EC:3.1.1.29]	high_score	PF01981	Peptidyl-tRNA_hydrolase_PTH2	7.2e-40	NF003314.0	peptidyl-tRNA_hydrolase_Pth2	3.1.1.29	5.9e-48	-	-	-	-	-	-	-	-	-	IPR023476;_IPR002833;_IPR034759	Peptidyl-tRNA_hydrolase_II_domain_superfamily;_Peptidyl-tRNA_hydrolase,_PTH2;_Peptidyl-tRNA_hydrolase,_archaea	PF01981	Peptidyl-tRNA_hydrolase_PTH2	-	-
NG_29833_Hrr_lac_R1S1_lib590739_8020_2__bs_b1-NMLBEPJI_01350	NG_29833_Hrr_lac_R1S1_lib590739_8020_2__bs_b1	NMLBEPJI_10		NG_29833_Hrr_lac_R1S1_lib590739_8020_2__bs_b1_contig_10	83294			NMLBEPJI_01350	0.099	483	putative tRNA pseudouridine synthase D	COG0585	tRNA(Glu)_U13_pseudouridine_synthase_TruD	J	tRNA_modification	6.5e-129	arCOG04252	TruD	tRNA(Glu) U13 pseudouridine synthase TruD	J	2.4e-106	K06176	2e-81	277	93.67	tRNA_pseudouridine13_synthase_[EC:5.4.99.27]	high_score	PF01142	tRNA_pseudouridine_synthase_D_(TruD)	7.9e-153	NF002158.0	tRNA_pseudouridine(13)_synthase_TruD	5.4.99.27	8.6e-236	-	-	-	-	-	-	-	-	-	IPR020103;_IPR001656;_IPR020119;_IPR011760	Pseudouridine_synthase,_catalytic_domain_superfamily;_Pseudouridine_synthase,_TruD;_Pseudouridine_synthase_TruD,_conserved_site;_Pseudouridine_synthase,_TruD,_insertion_domain	PF01142	tRNA_pseudouridine_synthase_D_(TruD)	-	-
NG_29833_Hrr_lac_R1S1_lib590739_8020_2__bs_b1-NMLBEPJI_01360	NG_29833_Hrr_lac_R1S1_lib590739_8020_2__bs_b1	NMLBEPJI_10		NG_29833_Hrr_lac_R1S1_lib590739_8020_2__bs_b1_contig_10	83294			NMLBEPJI_01360	0.125	184	GMP synthase [glutamine-hydrolyzing] subunit A	COG0519	GMP_synthase,_PP-ATPase_domain/subunit	F	Purine_biosynthesis	8.4e-43	arCOG00087	GuaA	GMP synthase - Glutamine amidotransferase domain	F	4.2e-26	K01951	8.2e-47	162.8	106.23	GMP_synthase_(glutamine-hydrolysing)_[EC:6.3.5.2]	high_score	PF00117	Glutamine_amidotransferase_class-I	1.4e-31	NF001975.0	GMP_synthase_subunit_A	6.3.5.2	7.6e-78	-	-	-	-	-	-	-	-	-	IPR017926;_IPR029062;_IPR023686;_IPR004739	Glutamine_amidotransferase;_Class_I_glutamine_amidotransferase-like;_GMP_synthase_(glutamine-hydrolyzing)_subunit_A;_GMP_synthase,_glutamine_amidotransferase	PF00117	Glutamine_amidotransferase_class-I	-	-
NG_29833_Hrr_lac_R1S1_lib590739_8020_2__bs_b1-NMLBEPJI_01370	NG_29833_Hrr_lac_R1S1_lib590739_8020_2__bs_b1	NMLBEPJI_10		NG_29833_Hrr_lac_R1S1_lib590739_8020_2__bs_b1_contig_10	83294			NMLBEPJI_01370	0.12	141	Universal stress protein	COG0589	Nucleotide-binding_universal_stress_protein,__UspA_family	T	-	6.2e-32	arCOG02053	UspA	Nucleotide-binding protein, UspA family	T	5.2e-38	K06149	5.9e-24	88.1	120.37	universal_stress_protein_A	-	PF00582	Universal_stress_protein_family	1.6e-34	NF008380.0	universal_stress_protein_UspE	-	3.3e-06	-	-	-	-	-	-	-	-	-	IPR006015;_IPR014729;_IPR006016	Universal_stress_protein_A;_Rossmann-like_alpha/beta/alpha_sandwich_fold;_UspA	PF00582	Universal_stress_protein_family	-	-
NG_29833_Hrr_lac_R1S1_lib590739_8020_2__bs_b1-NMLBEPJI_01380	NG_29833_Hrr_lac_R1S1_lib590739_8020_2__bs_b1	NMLBEPJI_10		NG_29833_Hrr_lac_R1S1_lib590739_8020_2__bs_b1_contig_10	83294			NMLBEPJI_01380	0.169	65	hypothetical protein	-	-	-	-	-	arCOG08114	-	Zn finger protein, C2C2 type	S	1.3e-20	-	-	-	-	-	-	-	-	-	-	-	-	-	-	-	-	-	-	-	-	-	-	-	-	-	-	-	-
NG_29833_Hrr_lac_R1S1_lib590739_8020_2__bs_b1-NMLBEPJI_01390	NG_29833_Hrr_lac_R1S1_lib590739_8020_2__bs_b1	NMLBEPJI_10		NG_29833_Hrr_lac_R1S1_lib590739_8020_2__bs_b1_contig_10	83294			NMLBEPJI_01390	0.06	100	hypothetical protein	-	-	-	-	-	arCOG04665	-	Uncharacterized protein	S	2.4e-27	-	-	-	-	-	-	-	-	-	-	-	-	-	-	-	-	-	-	-	-	-	-	-	-	-	-	-	-
NG_29833_Hrr_lac_R1S1_lib590739_8020_2__bs_b1-NMLBEPJI_01400	NG_29833_Hrr_lac_R1S1_lib590739_8020_2__bs_b1	NMLBEPJI_10		NG_29833_Hrr_lac_R1S1_lib590739_8020_2__bs_b1_contig_10	83294			NMLBEPJI_01400	0.114	131	Prefoldin subunit beta	COG1382	Prefoldin,_chaperonin_cofactor	O	-	1.5e-29	arCOG01342	GimC	Prefoldin, chaperonin cofactor	O	4.9e-24	K04798	2.4e-21	78.8	54.2	prefoldin_beta_subunit	high_score	PF01920	Prefoldin_subunit	1.3e-23	TIGR02338.1	prefoldin_subunit_beta	-	1.7e-31	-	-	-	-	-	-	-	-	-	IPR009053;_IPR012713;_IPR002777	Prefoldin;_Prefoldin_subunit_beta;_Prefoldin_beta-like	PF01920	Prefoldin_subunit	-	-
NG_29833_Hrr_lac_R1S1_lib590739_8020_2__bs_b1-NMLBEPJI_01410	NG_29833_Hrr_lac_R1S1_lib590739_8020_2__bs_b1	NMLBEPJI_10		NG_29833_Hrr_lac_R1S1_lib590739_8020_2__bs_b1_contig_10	83294			NMLBEPJI_01410	0.08	87	hypothetical protein	COG2892	tRNA_threonylcarbamoyladenosine_modification_(KEOPS)_complex,__Pcc1_subunit	J	tRNA_modification	7.1e-28	arCOG04414	Pcc1	Subunit of KEOPS complex (Cgi121BUD32KAE1)	J	5.2e-12	K09741	2.3e-22	81.9	45.57	KEOPS_complex_subunit_Pcc1	high_score	PF09341	Transcription_factor_Pcc1	1.1e-09	NF011470.0	KEOPS_complex_Pcc1-like_subunit_(Provisional)	-	3.8e-26	-	-	-	-	-	-	-	-	-	IPR015419	CTAG/Pcc1_family	PF09341	Transcription_factor_Pcc1	-	-
NG_29833_Hrr_lac_R1S1_lib590739_8020_2__bs_b1-NMLBEPJI_01420	NG_29833_Hrr_lac_R1S1_lib590739_8020_2__bs_b1	NMLBEPJI_10		NG_29833_Hrr_lac_R1S1_lib590739_8020_2__bs_b1_contig_10	83294			NMLBEPJI_01420	0.204	44	DNA-directed RNA polymerase subunit P	COG1996	DNA-directed_RNA_polymerase,_subunit_RPC12/RpoP,_contains_C4-type_Zn-finger	K	RNA_polymerase	1.1e-08	-	-	-	-	-	K03059	1.7e-15	58.9	45.17	DNA-directed_RNA_polymerase_subunit_P_[EC:2.7.7.6]	high_score	PF03604	DNA_directed_RNA_polymerase,_7_kDa_subunit	4.2e-08	NF001606.0	DNA-directed_RNA_polymerase_subunit_P	2.7.7.6	2.7e-28	-	-	-	-	-	-	-	-	-	IPR029040;_IPR006591;_IPR023464	RNA_polymerase_subunit_RPABC4/transcription_elongation_factor_Spt4;_RNA_polymerase_archaeal_subunit_P/eukaryotic_subunit_RPABC4;_DNA-directed_RNA_polymerase_subunit_P_(Rpo12)	PF03604	DNA_directed_RNA_polymerase,_7_kDa_subunit	-	-
NG_29833_Hrr_lac_R1S1_lib590739_8020_2__bs_b1-NMLBEPJI_01430	NG_29833_Hrr_lac_R1S1_lib590739_8020_2__bs_b1	NMLBEPJI_10		NG_29833_Hrr_lac_R1S1_lib590739_8020_2__bs_b1_contig_10	83294			NMLBEPJI_01430	0.136	88	50S ribosomal protein L37Ae	COG1997	Ribosomal_protein_L37AE/L43A	J	Archaeal_ribosomal_proteins	1e-11	arCOG04208	RPL43A	Ribosomal protein L37AE/L43A	J	8.1e-08	K02921	1.3e-12	50.6	25.13	large_subunit_ribosomal_protein_L37Ae	high_score	PF01780	Ribosomal_L37ae_protein_family	5.7e-22	NF003058.0	50S_ribosomal_protein_L37ae	-	3.5e-24	-	-	-	-	-	-	-	-	-	IPR002674;_IPR011332;_IPR011331	Ribosomal_protein_L37ae;_Zinc-binding_ribosomal_protein;_Ribosomal_protein_L37ae/L37e	PF01780	Ribosomal_L37ae_protein_family	-	-
NG_29833_Hrr_lac_R1S1_lib590739_8020_2__bs_b1-NMLBEPJI_01440	NG_29833_Hrr_lac_R1S1_lib590739_8020_2__bs_b1	NMLBEPJI_10		NG_29833_Hrr_lac_R1S1_lib590739_8020_2__bs_b1_contig_10	83294			NMLBEPJI_01440	0.113	168	hypothetical protein	COG1988	Membrane-bound_metal-dependent_hydrolase_YbcI,_DUF457_family	R	-	4.8e-15	arCOG01744	-	Membrane-bound metal-dependent hydrolase YbcI, DUF457 family	R	1.4e-28	K07038	9.7e-14	54.5	34.27	inner_membrane_protein	high_score	PF04307	LexA-binding,_inner_membrane-associated_putative_hydrolase	2e-14	-	-	-	-	-	-	-	-	-	-	-	-	-	IPR007404	LexA-binding,_inner_membrane-associated_putative_hydrolase	PF04307	LexA-binding,_inner_membrane-associated_putative_hydrolase	TMhelix	-
NG_29833_Hrr_lac_R1S1_lib590739_8020_2__bs_b1-NMLBEPJI_01450	NG_29833_Hrr_lac_R1S1_lib590739_8020_2__bs_b1	NMLBEPJI_10		NG_29833_Hrr_lac_R1S1_lib590739_8020_2__bs_b1_contig_10	83294			NMLBEPJI_01450	0.095	585	Pyruvate kinase	COG3848	Phosphohistidine_swiveling_domain_of_PEP-utilizing_enzymes	T	-	1.7e-192	arCOG01112	PykA2	Phosphohistidine swiveling domain of PEP-utilizing enzymes	G	8.9e-264	K00873	7.3e-157	525.7	74.3	pyruvate_kinase_[EC:2.7.1.40]	high_score	PF00224	Pyruvate_kinase,_barrel_domain	8.2e-107	NF004978.0	pyruvate_kinase	2.7.1.40	4.2e-162	-	-	-	-	-	-	-	-	-	IPR008279;_IPR036918;_IPR015806;_IPR011037;_IPR001697;_IPR015793;_IPR015795;_IPR036637;_IPR015813	PEP-utilising_enzyme,_mobile_domain;_Pyruvate_kinase,_C-terminal_domain_superfamily;_Pyruvate_kinase,_insert_domain_superfamily;_Pyruvate_kinase-like,_insert_domain_superfamily;_Pyruvate_kinase;_Pyruvate_kinase,_barrel;_Pyruvate_kinase,_C-terminal;_Phosphohistidine_domain_superfamily;_Pyruvate/Phosphoenolpyruvate_kinase-like_domain_superfamily	PF00391;_PF00224;_PF02887	PEP-utilising_enzyme,_mobile_domain;_Pyruvate_kinase,_barrel_domain;_Pyruvate_kinase,_alpha/beta_domain	-	-
NG_29833_Hrr_lac_R1S1_lib590739_8020_2__bs_b1-NMLBEPJI_01460	NG_29833_Hrr_lac_R1S1_lib590739_8020_2__bs_b1	NMLBEPJI_10		NG_29833_Hrr_lac_R1S1_lib590739_8020_2__bs_b1_contig_10	83294			NMLBEPJI_01460	0.104	86	hypothetical protein	-	-	-	-	-	arCOG09213	-	Uncharacterized protein	S	1.6e-22	-	-	-	-	-	-	-	-	-	-	-	-	-	-	-	-	-	-	-	-	-	-	-	-	-	-	TMhelix	-
NG_29833_Hrr_lac_R1S1_lib590739_8020_2__bs_b1-NMLBEPJI_01470	NG_29833_Hrr_lac_R1S1_lib590739_8020_2__bs_b1	NMLBEPJI_10		NG_29833_Hrr_lac_R1S1_lib590739_8020_2__bs_b1_contig_10	83294			NMLBEPJI_01470	0.141	205	hypothetical protein	COG1585	Membrane_protein_implicated_in_regulation_of_membrane_protease_activity	O	-	6.9e-32	arCOG01912	-	Membrane protein implicated in regulation of membrane protease activity	O	3.2e-52	K07340	4.9e-10	42.7	72.7	inner_membrane_protein	-	PF01957	NfeD-like_C-terminal,_partner-binding	9.4e-07	-	-	-	-	-	-	-	-	-	-	-	-	-	IPR002810	NfeD-like,_C-terminal_domain	PF01957	NfeD-like_C-terminal,_partner-binding	TMhelix	-
NG_29833_Hrr_lac_R1S1_lib590739_8020_2__bs_b1-NMLBEPJI_01480	NG_29833_Hrr_lac_R1S1_lib590739_8020_2__bs_b1	NMLBEPJI_10		NG_29833_Hrr_lac_R1S1_lib590739_8020_2__bs_b1_contig_10	83294			NMLBEPJI_01480	0.134	156	hypothetical protein	COG2146	Ferredoxin_subunit_of_nitrite_reductase_or_a_ring-hydroxylating_dioxygenase	PQ	-	2.2e-11	arCOG02851	{NirD}	Ferredoxin subunit of nitrite reductase or ring-hydroxylating dioxygenase	P	6.8e-45	K05710	3.5e-07	32.8	109.13	3-phenylpropionate/trans-cinnamate_dioxygenase_ferredoxin_component	-	PF00355	Rieske_[2Fe-2S]_domain	9.1e-07	-	-	-	-	-	-	-	-	-	-	-	-	-	IPR017941;_IPR036922	Rieske_[2Fe-2S]_iron-sulphur_domain;_Rieske_[2Fe-2S]_iron-sulphur_domain_superfamily	PF00355	Rieske_[2Fe-2S]_domain	-	-
NG_29833_Hrr_lac_R1S1_lib590739_8020_2__bs_b1-NMLBEPJI_01490	NG_29833_Hrr_lac_R1S1_lib590739_8020_2__bs_b1	NMLBEPJI_10		NG_29833_Hrr_lac_R1S1_lib590739_8020_2__bs_b1_contig_10	83294			NMLBEPJI_01490	0.074	148	hypothetical protein	-	-	-	-	-	arCOG03097	-	Uncharacterized protein	S	1.7e-48	-	-	-	-	-	-	PF19101	Family_of_unknown_function_(DUF5788)	7.6e-56	-	-	-	-	-	-	-	-	-	-	-	-	-	-	-	-	-	-	-
NG_29833_Hrr_lac_R1S1_lib590739_8020_2__bs_b1-NMLBEPJI_01500	NG_29833_Hrr_lac_R1S1_lib590739_8020_2__bs_b1	NMLBEPJI_10		NG_29833_Hrr_lac_R1S1_lib590739_8020_2__bs_b1_contig_10	83294			NMLBEPJI_01500	0.162	246	hypothetical protein	COG0727	Uncharacterized_protein_YkgJ,_contains_CxxCxxCC_motif	R	-	1.9e-17	arCOG02579	-	Fe-S-cluster containining protein	R	2.9e-26	K06940	4.1e-15	59	26.47	uncharacterized_protein	high_score	PF03692	Putative_zinc-_or_iron-chelating_domain	4.6e-10	-	-	-	-	-	-	-	-	-	-	-	-	-	IPR005358	Putative_zinc-_or_iron-chelating_domain_containing_protein	PF03692	Putative_zinc-_or_iron-chelating_domain	-	-
NG_29833_Hrr_lac_R1S1_lib590739_8020_2__bs_b1-NMLBEPJI_01510	NG_29833_Hrr_lac_R1S1_lib590739_8020_2__bs_b1	NMLBEPJI_10		NG_29833_Hrr_lac_R1S1_lib590739_8020_2__bs_b1_contig_10	83294			NMLBEPJI_01510	0.083	301	4-hydroxy-tetrahydrodipicolinate synthase	COG0329	4-hydroxy-tetrahydrodipicolinate_synthase/N-acetylneuraminate_lyase	EM	Lysine_biosynthesis	4.1e-80	arCOG04172	DapA	Dihydrodipicolinate synthase/N-acetylneuraminate lyase	E	4.2e-68	K01714	4.3e-79	268.8	258.57	4-hydroxy-tetrahydrodipicolinate_synthase_[EC:4.3.3.7]	high_score	PF00701	Dihydrodipicolinate_synthetase_family	3e-56	TIGR00674.1	4-hydroxy-tetrahydrodipicolinate_synthase	4.3.3.7	1.2e-54	-	-	-	-	-	-	-	-	-	IPR020625;_IPR002220;_IPR013785;_IPR020624	Schiff_base-forming_aldolase,_active_site;_DapA-like;_Aldolase-type_TIM_barrel;_Schiff_base-forming_aldolase,_conserved_site	PF00701	Dihydrodipicolinate_synthetase_family	-	-
NG_29833_Hrr_lac_R1S1_lib590739_8020_2__bs_b1-NMLBEPJI_01520	NG_29833_Hrr_lac_R1S1_lib590739_8020_2__bs_b1	NMLBEPJI_10		NG_29833_Hrr_lac_R1S1_lib590739_8020_2__bs_b1_contig_10	83294			NMLBEPJI_01520	0.153	366	hypothetical protein	COG1664	Cytoskeletal_protein_CcmA,_bactofilin_family	Z	-	3.5e-18	arCOG04555	-	Uncharacterized membrane protein related to bactofilin	S	4.6e-80	-	-	-	-	-	-	PF04519	Polymer-forming_cytoskeletal	3.1e-12	-	-	-	-	-	-	-	-	-	-	-	-	-	IPR007607	Bactofilin_A/B	PF04519	Polymer-forming_cytoskeletal	TMhelix	-
NG_29833_Hrr_lac_R1S1_lib590739_8020_2__bs_b1-NMLBEPJI_01530	NG_29833_Hrr_lac_R1S1_lib590739_8020_2__bs_b1	NMLBEPJI_10		NG_29833_Hrr_lac_R1S1_lib590739_8020_2__bs_b1_contig_10	83294			NMLBEPJI_01530	0.09	508	Cytochrome P450 119	COG2124	Cytochrome_P450	QV	Biotin_biosynthesis	7.1e-71	arCOG02814	CypX	Cytochrome P450	Q	1.3e-136	K21164	5.6e-95	321.6	400.77	enediyne_biosynthesis_protein_E7	-	PF00067	Cytochrome_P450	1.7e-73	TIGR04538.1	cytochrome_P450,_cyclodipeptide_synthase-associated	-	1.6e-08	-	-	-	OXN28687	1.06e-17	hypothetical_protein_CDV57_01388_	-	-	-	IPR002403;_IPR001128;_IPR036396;_IPR017972	Cytochrome_P450,_E-class,_group_IV;_Cytochrome_P450;_Cytochrome_P450_superfamily;_Cytochrome_P450,_conserved_site	PF00067	Cytochrome_P450	-	-
NG_29833_Hrr_lac_R1S1_lib590739_8020_2__bs_b1-NMLBEPJI_01540	NG_29833_Hrr_lac_R1S1_lib590739_8020_2__bs_b1	NMLBEPJI_10		NG_29833_Hrr_lac_R1S1_lib590739_8020_2__bs_b1_contig_10	83294			NMLBEPJI_01540	0.101	198	hypothetical protein	COG3413	Predicted_transcriptional_regulator,_contains_HTH_domain	R	-	1.3e-21	arCOG02274	-	Transcriptional regulator, contains HTH domain	K	1.3e-28	K06930	8.2e-18	67.7	257.57	HTH-type_transcriptional_regulator,_bacterioopsin_transcriptional_activator_and_related_proteins	-	PF04967	HTH_DNA_binding_domain	4.2e-13	-	-	-	-	-	-	-	-	-	-	-	-	-	IPR007050	Bacterioopsin_activator-type,_HTH_domain	PF04967	HTH_DNA_binding_domain	-	-
NG_29833_Hrr_lac_R1S1_lib590739_8020_2__bs_b1-NMLBEPJI_01550	NG_29833_Hrr_lac_R1S1_lib590739_8020_2__bs_b1	NMLBEPJI_10		NG_29833_Hrr_lac_R1S1_lib590739_8020_2__bs_b1_contig_10	83294			NMLBEPJI_01550	0.108	138	hypothetical protein	COG3269	Predicted_RNA-binding_protein,_contains_TRAM_domain	R	-	6.5e-32	arCOG01641	-	Cold shock responsive RNA-binding protein, contains TRAM domain	O	4.4e-48	K03215	3.3e-08	36.1	295.33	23S_rRNA_(uracil1939-C5)-methyltransferase_[EC:2.1.1.190]	-	PF01938	TRAM_domain	1.8e-13	NF008993.0	translation_initiation_factor_IF-2_subunit_beta	-	1.6e-11	-	-	-	-	-	-	-	-	-	IPR002792;_IPR012340	TRAM_domain;_Nucleic_acid-binding,_OB-fold	PF01938	TRAM_domain	-	-
NG_29833_Hrr_lac_R1S1_lib590739_8020_2__bs_b1-NMLBEPJI_01560	NG_29833_Hrr_lac_R1S1_lib590739_8020_2__bs_b1	NMLBEPJI_10		NG_29833_Hrr_lac_R1S1_lib590739_8020_2__bs_b1_contig_10	83294			NMLBEPJI_01560	0.101	255	Ubiquinone/menaquinone biosynthesis C-methyltransferase UbiE	COG4106	Trans-aconitate_methyltransferase	C	-	1.5e-24	arCOG01794	-	SAM-dependent methyltransferase	Q	6e-92	K03183	1.7e-30	109.3	269.07	demethylmenaquinone_methyltransferase_/_2-methoxy-6-polyprenyl-1,4-benzoquinol_methylase_[EC:2.1.1.163_2.1.1.201]	-	PF13649	Methyltransferase_domain	2.1e-23	TIGR01934.1	ubiquinone/menaquinone_biosynthesis_methyltransferase	2.1.1.-	5e-17	-	-	-	-	-	-	-	-	-	IPR029063	S-adenosyl-L-methionine-dependent_methyltransferase	PF13649	Methyltransferase_domain	-	-
NG_29833_Hrr_lac_R1S1_lib590739_8020_2__bs_b1-NMLBEPJI_01570	NG_29833_Hrr_lac_R1S1_lib590739_8020_2__bs_b1	NMLBEPJI_10		NG_29833_Hrr_lac_R1S1_lib590739_8020_2__bs_b1_contig_10	83294			NMLBEPJI_01570	0.061	130	hypothetical protein	COG3871	General_stress_protein_26_(function_unknown)	S	-	1.7e-22	arCOG00516	NimA	Nitroimidazol reductase NimA or a related FMN-containing flavoprotein, pyridoxamine 5'-phosphate oxidase superfamily	V	1.5e-32	K05558	8.3e-10	41.2	88.8	pyridoxamine_5'-phosphate_oxidase_family_protein	-	PF01243	Pyridoxamine_5'-phosphate_oxidase	1.4e-18	TIGR03618.1	TIGR03618_family_F420-dependent_PPOX_class_oxidoreductase	-	5e-31	-	-	-	-	-	-	-	-	-	IPR019920;_IPR012349;_IPR011576	F420-binding_domain,_putative;_FMN-binding_split_barrel;_Pyridoxamine_5'-phosphate_oxidase,_putative	PF01243	Pyridoxamine_5'-phosphate_oxidase	-	-
NG_29833_Hrr_lac_R1S1_lib590739_8020_2__bs_b1-NMLBEPJI_01580	NG_29833_Hrr_lac_R1S1_lib590739_8020_2__bs_b1	NMLBEPJI_10		NG_29833_Hrr_lac_R1S1_lib590739_8020_2__bs_b1_contig_10	83294			NMLBEPJI_01580	0.044	90	hypothetical protein	COG3355	Predicted_transcriptional_regulator	K	-	2.7e-07	arCOG00394	ArsR	Transcriptional regulator containing HTH domain, ArsR family	K	5.4e-11	-	-	-	-	-	-	PF13412	Winged_helix-turn-helix_DNA-binding	1.4e-05	-	-	-	-	-	-	-	-	-	-	-	-	-	IPR036388;_IPR036390	Winged_helix-like_DNA-binding_domain_superfamily;_Winged_helix_DNA-binding_domain_superfamily	PF13412	Winged_helix-turn-helix_DNA-binding	-	-
NG_29833_Hrr_lac_R1S1_lib590739_8020_2__bs_b1-NMLBEPJI_01590	NG_29833_Hrr_lac_R1S1_lib590739_8020_2__bs_b1	NMLBEPJI_10		NG_29833_Hrr_lac_R1S1_lib590739_8020_2__bs_b1_contig_10	83294			NMLBEPJI_01590	0.111	341	Glycosyltransferase AglI	COG1216	Glycosyltransferase,_GT2_family	G	-	2.5e-21	arCOG01388	-	Glycosyl transferase family 2	M	9.5e-120	K19354	1.7e-12	50.3	228.03	heptose_III_glucuronosyltransferase_[EC:2.4.1.-]	-	PF00535	Glycosyl_transferase_family_2	3.3e-15	TIGR03965.1	mycofactocin_biosynthesis_glycosyltransferase_MftF	-	3.2e-19	GT2_Glycos_transf_2	5.2e-16	-	-	-	-	-	-	-	IPR029044;_IPR001173	Nucleotide-diphospho-sugar_transferases;_Glycosyltransferase_2-like	PF00535	Glycosyl_transferase_family_2	-	-
NG_29833_Hrr_lac_R1S1_lib590739_8020_2__bs_b1-NMLBEPJI_01600	NG_29833_Hrr_lac_R1S1_lib590739_8020_2__bs_b1	NMLBEPJI_10		NG_29833_Hrr_lac_R1S1_lib590739_8020_2__bs_b1_contig_10	83294			NMLBEPJI_01600	0.125	272	Imidazole glycerol phosphate synthase subunit HisF	COG0107	Imidazole_glycerol_phosphate_synthase_subunit_HisF	E	Histidine_biosynthesis	1.6e-107	arCOG00617	HisF	Imidazoleglycerol-phosphate synthase	E	1.6e-105	K02500	1.4e-105	354.9	278.6	imidazole_glycerol-phosphate_synthase_subunit_HisF_[EC:4.3.2.10]	high_score	PF00977	Histidine_biosynthesis_protein	1e-78	TIGR00735.1	imidazole_glycerol_phosphate_synthase_subunit_HisF	4.3.2.10	3.9e-105	-	-	-	-	-	-	-	-	-	IPR006062;_IPR004651;_IPR011060;_IPR013785	Histidine_biosynthesis;_Histidine_biosynthesis,_HisF;_Ribulose-phosphate_binding_barrel;_Aldolase-type_TIM_barrel	PF00977	Histidine_biosynthesis_protein	-	-
NG_29833_Hrr_lac_R1S1_lib590739_8020_2__bs_b1-NMLBEPJI_01610	NG_29833_Hrr_lac_R1S1_lib590739_8020_2__bs_b1	NMLBEPJI_10		NG_29833_Hrr_lac_R1S1_lib590739_8020_2__bs_b1_contig_10	83294			NMLBEPJI_01610	0.078	64	hypothetical protein	-	-	-	-	-	-	-	-	-	-	-	-	-	-	-	-	-	-	-	-	-	-	-	-	-	-	-	-	-	-	-	-	-	-	-	-	-	-
NG_29833_Hrr_lac_R1S1_lib590739_8020_2__bs_b1-NMLBEPJI_01620	NG_29833_Hrr_lac_R1S1_lib590739_8020_2__bs_b1	NMLBEPJI_10		NG_29833_Hrr_lac_R1S1_lib590739_8020_2__bs_b1_contig_10	83294			NMLBEPJI_01620	0.093	716	hypothetical protein	-	-	-	-	-	arCOG03285	SGA1	Glycosyl hydrolase family 15	G	1e-105	K01178	2.5e-27	99	143.67	glucoamylase_[EC:3.2.1.3]	-	-	-	-	TIGR01577.1	oligosaccharide_amylase_(Provisional)	-	1.1e-26	GH15	2.6e-32	__glucoamylase_(EC_3.2.1.3);_glucodextranase_(EC_3.2.1.70);_alpha,alpha-trehalase_(EC_3.2.1.28);_dextran_dextrinase_(EC_2.4.1.2)	-	-	-	-	-	-	IPR012341;_IPR008928	Six-hairpin_glycosidase-like_superfamily;_Six-hairpin_glycosidase_superfamily	-	-	-	-
NG_29833_Hrr_lac_R1S1_lib590739_8020_2__bs_b1-NMLBEPJI_01630	NG_29833_Hrr_lac_R1S1_lib590739_8020_2__bs_b1	NMLBEPJI_10		NG_29833_Hrr_lac_R1S1_lib590739_8020_2__bs_b1_contig_10	83294			NMLBEPJI_01630	0.087	758	Alpha-amylase MalA	COG0366	Glycosidase/amylase_(phosphorylase)	G	-	2e-78	arCOG02948	AmyA	Glycosidase	G	1.6e-141	K01208	1.3e-70	241.4	475.37	cyclomaltodextrinase_/_maltogenic_alpha-amylase_/_neopullulanase_[EC:3.2.1.54_3.2.1.133_3.2.1.135]	-	PF00128	Alpha_amylase,_catalytic_domain	2.4e-45	TIGR02456.1	maltose_alpha-D-glucosyltransferase	5.4.99.16	4.1e-33	GH13	2.4e-52	__alpha-amylase_(EC_3.2.1.1);_pullulanase_(EC_3.2.1.41);_cyclomaltodextrin_glucanotransferase_(EC_2.4.1.19);_cyclomaltodextrinase_(EC_3.2.1.54);_trehalose-6-phosphate_hydrolase_(EC_3.2.1.93);_oligo-alpha-glucosidase_(EC_3.2.1.10);_maltogenic_amylase_(EC_3.2.1.133);_neopullulanase_(EC_3.2.1.135);_alpha-glucosidase_(EC_3.2.1.20);_maltotetraose-forming_alpha-amylase_(EC_3.2.1.60);_isoamylase_(EC_3.2…	Q07837	1.16e-16	Neutral_and_basic_amino_acid_transport_protein_rBAT_OS=Homo_sapiens_GN=SLC3A1_PE=1_SV=2	-	-	-	IPR022567;_IPR017853;_IPR006047	Glycosyl_hydrolase,_C-terminal_(DUF3459);_Glycoside_hydrolase_superfamily;_Glycosyl_hydrolase,_family_13,_catalytic_domain	PF11941;_PF00128	Domain_of_unknown_function_(DUF3459);_Alpha_amylase,_catalytic_domain	-	-
NG_29833_Hrr_lac_R1S1_lib590739_8020_2__bs_b1-NMLBEPJI_01640	NG_29833_Hrr_lac_R1S1_lib590739_8020_2__bs_b1	NMLBEPJI_10		NG_29833_Hrr_lac_R1S1_lib590739_8020_2__bs_b1_contig_10	83294			NMLBEPJI_01640	0.069	373	HTH-type sugar sensing transcriptional regulator TrmB	COG1378	Sugar-specific_transcriptional_regulator_TrmB	K	-	1.3e-55	arCOG02038	-	Sugar-specific transcriptional regulator TrmB	K	2.7e-48	-	-	-	-	-	-	PF11495	Archaeal_transcriptional_regulator_TrmB	9.6e-57	-	-	-	-	-	-	-	-	-	-	-	-	-	IPR036390;_IPR036388;_IPR021586;_IPR002831	Winged_helix_DNA-binding_domain_superfamily;_Winged_helix-like_DNA-binding_domain_superfamily;_Transcription_regulator_TrmB,_C-terminal;_Transcription_regulator_TrmB,_N-terminal	PF11495;_PF01978	Archaeal_transcriptional_regulator_TrmB;_Sugar-specific_transcriptional_regulator_TrmB	-	-
NG_29833_Hrr_lac_R1S1_lib590739_8020_2__bs_b1-NMLBEPJI_01650	NG_29833_Hrr_lac_R1S1_lib590739_8020_2__bs_b1	NMLBEPJI_10		NG_29833_Hrr_lac_R1S1_lib590739_8020_2__bs_b1_contig_10	83294			NMLBEPJI_01650	0.125	279	Ferredoxin--NADP reductase	COG0492	Thioredoxin_reductase	O	-	1e-22	arCOG01301	TrxB	Thioredoxin reductase	O	1.5e-62	K00384	7.2e-21	77.4	322.07	thioredoxin_reductase_(NADPH)_[EC:1.8.1.9]	-	PF07992	Pyridine_nucleotide-disulphide_oxidoreductase	3e-09	TIGR01292.1	thioredoxin-disulfide_reductase	1.8.1.9	3.3e-18	-	-	-	-	-	-	-	-	-	IPR000103;_IPR036188;_IPR003953	Pyridine_nucleotide-disulphide_oxidoreductase,_class-II;_FAD/NAD(P)-binding_domain_superfamily;_FAD-dependent_oxidoreductase_2,_FAD_binding_domain	PF00890	FAD_binding_domain	-	-
NG_29833_Hrr_lac_R1S1_lib590739_8020_2__bs_b1-NMLBEPJI_01660	NG_29833_Hrr_lac_R1S1_lib590739_8020_2__bs_b1	NMLBEPJI_10		NG_29833_Hrr_lac_R1S1_lib590739_8020_2__bs_b1_contig_10	83294			NMLBEPJI_01660	0.084	415	hypothetical protein	COG0614	ABC-type_Fe3+-hydroxamate_transport_system,_periplasmic_component	P	-	8e-28	arCOG06180	FepB	ABC-type Fe3+-hydroxamate transport system, periplasmic component	P	4.6e-99	K02016	7.3e-25	91	91.9	iron_complex_transport_system_substrate-binding_protein	-	PF01497	Periplasmic_binding_protein	6.8e-14	TIGR03868.1	putative_F420-0_ABC_transporter_substrate-binding_protein	-	0.00031	-	-	-	-	-	-	-	-	-	IPR002491	ABC_transporter_periplasmic_binding_domain	PF01497	Periplasmic_binding_protein	-	-
NG_29833_Hrr_lac_R1S1_lib590739_8020_2__bs_b1-NMLBEPJI_01670	NG_29833_Hrr_lac_R1S1_lib590739_8020_2__bs_b1	NMLBEPJI_10		NG_29833_Hrr_lac_R1S1_lib590739_8020_2__bs_b1_contig_10	83294			NMLBEPJI_01670	0.081	296	Cobalamin import ATP-binding protein BtuD	COG1120	ABC-type_cobalamin/Fe3+-siderophores_transport_system,_ATPase_component	PH	-	5.2e-92	arCOG00198	FepC	ABC-type cobalamin/Fe3+-siderophores transport system, ATPase component	P	3.9e-83	K02013	5e-89	300.9	265.87	iron_complex_transport_system_ATP-binding_protein_[EC:7.2.2.-]	high_score	PF00005	ABC_transporter	9.6e-29	NF008409.0	Fe(3+)_dicitrate_ABC_transporter_ATP-binding_protein_FecE	7.2.2.-	2.1e-77	-	-	-	P23878	5.93e-73	Ferric_enterobactin_transport_ATP-binding_protein_fepC_-_Escherichia_coli.	-	-	-	IPR027417;_IPR003439;_IPR003593;_IPR017871	P-loop_containing_nucleoside_triphosphate_hydrolase;_ABC_transporter-like;_AAA+_ATPase_domain;_ABC_transporter,_conserved_site	PF00005	ABC_transporter	-	-
NG_29833_Hrr_lac_R1S1_lib590739_8020_2__bs_b1-NMLBEPJI_01680	NG_29833_Hrr_lac_R1S1_lib590739_8020_2__bs_b1	NMLBEPJI_10		NG_29833_Hrr_lac_R1S1_lib590739_8020_2__bs_b1_contig_10	83294			NMLBEPJI_01680	0.125	390	Cobalamin import system permease protein BtuC	COG0609	ABC-type_Fe3+-siderophore_transport_system,_permease_component	P	-	6.4e-89	arCOG01007	FepD	ABC-type Fe3+-siderophore transport system, permease component	P	6.6e-91	K02015	3.3e-89	302.2	62.67	iron_complex_transport_system_permease_protein	high_score	PF01032	FecCD_transport_family	1.3e-82	NF007871.0	Fe(3+)-hydroxamate_ABC_transporter_permease_FhuB	-	3.9e-63	-	-	-	Q99YA3	1.32e-52	Ferrichrome_transport_system_permease_protein_OS=Streptococcus_pyogenes_serotype_M1_GN=M5005_Spy1527_PE=4_SV=1	-	-	-	IPR037294;_IPR000522	ABC_transporter,_BtuC-like;_ABC_transporter,_permease_protein,_BtuC-like	PF01032	FecCD_transport_family	TMhelix	-
NG_29833_Hrr_lac_R1S1_lib590739_8020_2__bs_b1-NMLBEPJI_01690	NG_29833_Hrr_lac_R1S1_lib590739_8020_2__bs_b1	NMLBEPJI_10		NG_29833_Hrr_lac_R1S1_lib590739_8020_2__bs_b1_contig_10	83294			NMLBEPJI_01690	0.099	323	Soluble pyridine nucleotide transhydrogenase	COG0492	Thioredoxin_reductase	O	-	2e-17	arCOG01301	TrxB	Thioredoxin reductase	O	2.8e-78	K00384	7.7e-19	70.8	322.07	thioredoxin_reductase_(NADPH)_[EC:1.8.1.9]	-	PF07992	Pyridine_nucleotide-disulphide_oxidoreductase	4.4e-06	TIGR01292.1	thioredoxin-disulfide_reductase	1.8.1.9	1.6e-13	-	-	-	-	-	-	-	-	-	IPR036188;_IPR000103;_IPR023753	FAD/NAD(P)-binding_domain_superfamily;_Pyridine_nucleotide-disulphide_oxidoreductase,_class-II;_FAD/NAD(P)-binding_domain	PF07992	Pyridine_nucleotide-disulphide_oxidoreductase	-	-
NG_29833_Hrr_lac_R1S1_lib590739_8020_2__bs_b1-NMLBEPJI_01700	NG_29833_Hrr_lac_R1S1_lib590739_8020_2__bs_b1	NMLBEPJI_10		NG_29833_Hrr_lac_R1S1_lib590739_8020_2__bs_b1_contig_10	83294			NMLBEPJI_01700	0.128	428	hypothetical protein	COG0614	ABC-type_Fe3+-hydroxamate_transport_system,_periplasmic_component	P	-	1.2e-22	arCOG06180	FepB	ABC-type Fe3+-hydroxamate transport system, periplasmic component	P	5.8e-87	K02016	1.2e-20	77.2	91.9	iron_complex_transport_system_substrate-binding_protein	-	PF01497	Periplasmic_binding_protein	0.00016	TIGR03868.1	putative_F420-0_ABC_transporter_substrate-binding_protein	-	1.9e-05	-	-	-	-	-	-	-	-	-	-	-	-	-	-	-
NG_29833_Hrr_lac_R1S1_lib590739_8020_2__bs_b1-NMLBEPJI_01710	NG_29833_Hrr_lac_R1S1_lib590739_8020_2__bs_b1	NMLBEPJI_10		NG_29833_Hrr_lac_R1S1_lib590739_8020_2__bs_b1_contig_10	83294			NMLBEPJI_01710	0.049	181	DNA protection during starvation protein	COG0783	DNA-binding_ferritin-like_protein_(oxidative_damage_protectant)	PV	-	3.3e-46	arCOG01101	Dps	DNA-binding ferritin-like protein (oxidative damage protectant)	P	4.2e-83	K04047	1.6e-42	148.2	79.5	starvation-inducible_DNA-binding_protein	high_score	PF00210	Ferritin-like_domain	4.5e-32	NF006975.0	DNA_starvation/stationary_phase_protection_protein_Dps	-	5.3e-20	-	-	-	-	-	-	-	-	-	IPR002177;_IPR008331;_IPR012347;_IPR009078	DNA-binding_protein_Dps;_Ferritin/DPS_protein_domain;_Ferritin-like;_Ferritin-like_superfamily	PF00210	Ferritin-like_domain	-	-
NG_29833_Hrr_lac_R1S1_lib590739_8020_2__bs_b1-NMLBEPJI_01720	NG_29833_Hrr_lac_R1S1_lib590739_8020_2__bs_b1	NMLBEPJI_10		NG_29833_Hrr_lac_R1S1_lib590739_8020_2__bs_b1_contig_10	83294			NMLBEPJI_01720	0.096	104	hypothetical protein	-	-	-	-	-	arCOG08917	-	Uncharacterized protein	S	2.2e-26	-	-	-	-	-	-	PF20068	Amphi-Trp_domain	0.00048	TIGR04354.1	amphi-Trp_domain-containing_protein	-	5e-12	-	-	-	-	-	-	-	-	-	IPR027598	Amphi-Trp_domain	-	-	-	-
NG_29833_Hrr_lac_R1S1_lib590739_8020_2__bs_b1-NMLBEPJI_01730	NG_29833_Hrr_lac_R1S1_lib590739_8020_2__bs_b1	NMLBEPJI_10		NG_29833_Hrr_lac_R1S1_lib590739_8020_2__bs_b1_contig_10	83294			NMLBEPJI_01730	0.109	55	hypothetical protein	-	-	-	-	-	arCOG06242	-	Uncharacterized protein	S	8.2e-15	-	-	-	-	-	-	-	-	-	-	-	-	-	-	-	-	-	-	-	-	-	-	-	-	-	-	-	-
NG_29833_Hrr_lac_R1S1_lib590739_8020_2__bs_b1-NMLBEPJI_01740	NG_29833_Hrr_lac_R1S1_lib590739_8020_2__bs_b1	NMLBEPJI_10		NG_29833_Hrr_lac_R1S1_lib590739_8020_2__bs_b1_contig_10	83294			NMLBEPJI_01740	0.065	304	RIO-type serine/threonine-protein kinase Rio2	COG0478	RIO-like_serine/threonine_protein_kinase_fused_to_N-terminal_HTH_domain	T	-	3.6e-49	arCOG01181	RIO2	RIO-like serine/threonine protein kinase fused to N-terminal HTH domain	T	2e-89	K07179	1e-85	291.1	165.97	RIO_kinase_2_[EC:2.7.11.1]	high_score	PF01163	RIO1_family	1.4e-43	-	-	-	-	-	-	-	-	-	-	-	-	-	IPR000687;_IPR036390;_IPR030484;_IPR011009;_IPR036388;_IPR015285	RIO_kinase;_Winged_helix_DNA-binding_domain_superfamily;_Serine/threonine-protein_kinase_Rio2;_Protein_kinase-like_domain_superfamily;_Winged_helix-like_DNA-binding_domain_superfamily;_RIO2_kinase_winged_helix_domain,_N-terminal	PF01163;_PF09202	RIO1_family;_Rio2,_N-terminal	-	-
NG_29833_Hrr_lac_R1S1_lib590739_8020_2__bs_b1-NMLBEPJI_01750	NG_29833_Hrr_lac_R1S1_lib590739_8020_2__bs_b1	NMLBEPJI_10		NG_29833_Hrr_lac_R1S1_lib590739_8020_2__bs_b1_contig_10	83294			NMLBEPJI_01750	0.118	271	Lipoate-protein ligase A subunit 1	COG0095	Lipoate-protein_ligase_A	H	Lipoate_biosynthesis	4.2e-56	arCOG01939	LplA	Lipoate-protein ligase A	H	4.3e-64	K03800	7.7e-43	150.2	238.73	lipoate---protein_ligase_[EC:6.3.1.20]	-	PF03099	Biotin/lipoate_A/B_protein_ligase_family	1.9e-07	TIGR00545.1	lipoate--protein_ligase	6.3.1.20	9.1e-09	-	-	-	-	-	-	-	-	-	IPR004143	Biotinyl_protein_ligase_(BPL)_and_lipoyl_protein_ligase_(LPL),_catalytic_domain	PF03099	Biotin/lipoate_A/B_protein_ligase_family	-	-
NG_29833_Hrr_lac_R1S1_lib590739_8020_2__bs_b1-NMLBEPJI_01760	NG_29833_Hrr_lac_R1S1_lib590739_8020_2__bs_b1	NMLBEPJI_10		NG_29833_Hrr_lac_R1S1_lib590739_8020_2__bs_b1_contig_10	83294			NMLBEPJI_01760	0.113	291	endonuclease 4	COG0648	Endonuclease_IV	L	-	1.4e-82	arCOG01894	Nfo	Endonuclease IV	L	3.4e-52	K01151	9.2e-92	310.1	122.2	deoxyribonuclease_IV_[EC:3.1.21.2]	high_score	PF01261	Xylose_isomerase-like_TIM_barrel	2.9e-37	TIGR00587.1	deoxyribonuclease_IV	3.1.21.2	5.3e-68	-	-	-	-	-	-	-	-	-	IPR001719;_IPR013022;_IPR036237;_IPR018246	AP_endonuclease_2;_Xylose_isomerase-like,_TIM_barrel_domain;_Xylose_isomerase-like_superfamily;_AP_endonuclease_2,_zinc_binding_site	PF01261	Xylose_isomerase-like_TIM_barrel	-	-
NG_29833_Hrr_lac_R1S1_lib590739_8020_2__bs_b1-NMLBEPJI_01770	NG_29833_Hrr_lac_R1S1_lib590739_8020_2__bs_b1	NMLBEPJI_10		NG_29833_Hrr_lac_R1S1_lib590739_8020_2__bs_b1_contig_10	83294			NMLBEPJI_01770	0.164	152	hypothetical protein	-	-	-	-	-	-	-	-	-	-	-	-	-	-	-	-	-	-	-	-	-	-	-	-	-	-	-	-	-	-	-	-	-	-	-	-	TMhelix	-
NG_29833_Hrr_lac_R1S1_lib590739_8020_2__bs_b1-NMLBEPJI_01780	NG_29833_Hrr_lac_R1S1_lib590739_8020_2__bs_b1	NMLBEPJI_10		NG_29833_Hrr_lac_R1S1_lib590739_8020_2__bs_b1_contig_10	83294			NMLBEPJI_01780	0.075	253	Ubiquinone/menaquinone biosynthesis C-methyltransferase UbiE	COG4106	Trans-aconitate_methyltransferase	C	-	9.8e-18	arCOG01783	-	SAM-dependent methyltransferase	Q	5.3e-109	K03183	1.3e-21	80.2	269.07	demethylmenaquinone_methyltransferase_/_2-methoxy-6-polyprenyl-1,4-benzoquinol_methylase_[EC:2.1.1.163_2.1.1.201]	-	PF08241	Methyltransferase_domain	7.9e-16	NF001244.0	bifunctional_demethylmenaquinone_methyltransferase/2-methoxy-6-polyprenyl-1,4-benzoquinol_methylase_UbiE	2.1.1.163,2.1.1.201	1.5e-11	-	-	-	-	-	-	-	-	-	IPR013216;_IPR029063	Methyltransferase_type_11;_S-adenosyl-L-methionine-dependent_methyltransferase	PF08241	Methyltransferase_domain	-	-
NG_29833_Hrr_lac_R1S1_lib590739_8020_2__bs_b1-NMLBEPJI_01790	NG_29833_Hrr_lac_R1S1_lib590739_8020_2__bs_b1	NMLBEPJI_10		NG_29833_Hrr_lac_R1S1_lib590739_8020_2__bs_b1_contig_10	83294			NMLBEPJI_01790	0.099	322	Segregation and condensation protein A	COG1354	Chromatin_segregation_and_condensation_protein_Rec8/ScpA/Scc1,_kleisin_family	L	-	1.4e-41	arCOG02610	ScpA	Chromatin segregation and condensation protein Rec8/ScpA/Scc1, kleisin family	L	3.3e-96	K05896	1.6e-31	112.8	40.67	segregation_and_condensation_protein_A	high_score	PF02616	Segregation_and_condensation_protein_ScpA	3.6e-09	NF000994.0	segregation/condensation_protein_A	-	6.2e-08	-	-	-	-	-	-	-	-	-	IPR003768	Segregation_and_condensation_protein_A	PF02616	Segregation_and_condensation_protein_ScpA	-	-
NG_29833_Hrr_lac_R1S1_lib590739_8020_2__bs_b1-NMLBEPJI_01800	NG_29833_Hrr_lac_R1S1_lib590739_8020_2__bs_b1	NMLBEPJI_10		NG_29833_Hrr_lac_R1S1_lib590739_8020_2__bs_b1_contig_10	83294			NMLBEPJI_01800	0.062	1193	Chromosome partition protein Smc	COG4717	Uncharacterized_conserved_protein_YhaN,_contains_AAA_domain	S	-	4e-42	arCOG00371	Smc	Chromosome segregation ATPase	D	3.7e-287	K03529	3.8e-268	895.6	577.97	chromosome_segregation_protein	high_score	PF02463	RecF/RecN/SMC_N_terminal_domain	7.1e-51	TIGR02169.1	chromosome_segregation_protein_SMC	-	0	-	-	-	-	-	-	-	-	-	IPR027417;_IPR024704;_IPR011890;_IPR003395;_IPR010935;_IPR036277	P-loop_containing_nucleoside_triphosphate_hydrolase;_Structural_maintenance_of_chromosomes_protein;_Structural_maintenance_of_chromosomes_protein,_prokaryotic;_RecF/RecN/SMC,_N-terminal;_SMCs_flexible_hinge;_SMCs_flexible_hinge_superfamily	PF02463;_PF06470	RecF/RecN/SMC_N_terminal_domain;_SMC_proteins_Flexible_Hinge_Domain	-	-
NG_29833_Hrr_lac_R1S1_lib590739_8020_2__bs_b1-NMLBEPJI_01810	NG_29833_Hrr_lac_R1S1_lib590739_8020_2__bs_b1	NMLBEPJI_10		NG_29833_Hrr_lac_R1S1_lib590739_8020_2__bs_b1_contig_10	83294			NMLBEPJI_01810	0.067	149	hypothetical protein	-	-	-	-	-	arCOG06890	-	Leucine zipper (bZIP) domain containing DNA-binding protein	R	7.1e-09	-	-	-	-	-	-	-	-	-	-	-	-	-	-	-	-	-	-	-	-	-	-	-	-	-	-	-	-
NG_29833_Hrr_lac_R1S1_lib590739_8020_2__bs_b1-NMLBEPJI_01820	NG_29833_Hrr_lac_R1S1_lib590739_8020_2__bs_b1	NMLBEPJI_10		NG_29833_Hrr_lac_R1S1_lib590739_8020_2__bs_b1_contig_10	83294			NMLBEPJI_01820	0.111	198	hypothetical protein	COG2888	Predicted_RNA-binding_protein_involved_in_translation,_contains__Zn-ribbon_domain,_DUF1610_family	R	-	5.8e-14	arCOG01916	-	RHH-fold DNA-binding ptotein	R	1.2e-58	-	-	-	-	-	-	PF12773	Double_zinc_ribbon	1.9e-05	-	-	-	-	-	-	-	-	-	-	-	-	-	-	-	-	-	-	-
NG_29833_Hrr_lac_R1S1_lib590739_8020_2__bs_b1-NMLBEPJI_01830	NG_29833_Hrr_lac_R1S1_lib590739_8020_2__bs_b1	NMLBEPJI_10		NG_29833_Hrr_lac_R1S1_lib590739_8020_2__bs_b1_contig_10	83294			NMLBEPJI_01830	0.033	59	Putative nickel-responsive regulator	COG3609	Transcriptional_regulator,_contains_Arc/MetJ-type_RHH_(ribbon-helix-helix)_DNA-binding_domain	K	-	1.2e-11	arCOG06966	-	CopG/RHH family DNA binding protein	V	5.9e-08	K07722	1.6e-09	40.8	54.37	CopG_family_transcriptional_regulator,_nickel-responsive_regulator	-	PF01402	Ribbon-helix-helix_protein,_copG_family	3e-07	NF002815.0	nickel-responsive_transcriptional_regulator_NikR	-	1.9e-06	-	-	-	-	-	-	-	-	-	IPR013321;_IPR002145;_IPR010985	Arc-type_ribbon-helix-helix;_Ribbon-helix-helix_protein,_CopG;_Ribbon-helix-helix	PF01402	Ribbon-helix-helix_protein,_copG_family	-	-
NG_29833_Hrr_lac_R1S1_lib590739_8020_2__bs_b1-NMLBEPJI_01840	NG_29833_Hrr_lac_R1S1_lib590739_8020_2__bs_b1	NMLBEPJI_10		NG_29833_Hrr_lac_R1S1_lib590739_8020_2__bs_b1_contig_10	83294			NMLBEPJI_01840	0.118	405	Cell division protein FtsZ 1	COG0206	Cell_division_GTPase_FtsZ	D	-	5.8e-111	arCOG02201	FtsZ1_2	Cell division GTPase	D	4.9e-119	K03531	1.7e-110	372.3	142.47	cell_division_protein_FtsZ	high_score	PF00091	Tubulin/FtsZ_family,_GTPase_domain	1e-36	TIGR00065.1	cell_division_protein_FtsZ	-	1.9e-118	-	-	-	-	-	-	-	-	-	IPR036525;_IPR024757;_IPR003008;_IPR018316;_IPR020805;_IPR008280;_IPR000158;_IPR037103	Tubulin/FtsZ,_GTPase_domain_superfamily;_Cell_division_protein_FtsZ,_C-terminal;_Tubulin/FtsZ,_GTPase_domain;_Tubulin/FtsZ,_2-layer_sandwich_domain;_Cell_division_protein_FtsZ,_conserved_site;_Tubulin/FtsZ,_C-terminal;_Cell_division_protein_FtsZ;_Tubulin/FtsZ,_C-terminal_domain_superfamily	PF12327;_PF00091	FtsZ_family,_C-terminal_domain;_Tubulin/FtsZ_family,_GTPase_domain	-	-
NG_29833_Hrr_lac_R1S1_lib590739_8020_2__bs_b1-NMLBEPJI_01850	NG_29833_Hrr_lac_R1S1_lib590739_8020_2__bs_b1	NMLBEPJI_10		NG_29833_Hrr_lac_R1S1_lib590739_8020_2__bs_b1_contig_10	83294			NMLBEPJI_01850	0.076	338	L-threonine 3-dehydrogenase	COG1063	Threonine_dehydrogenase_or_related_Zn-dependent_dehydrogenase	ER	Non-phosphorylated_Entner-Doudoroff_pathway	4.4e-54	arCOG01621	Tdh	Threonine dehydrogenase or related Zn-dependent dehydrogenase	E	3e-87	K20569	2.1e-42	148.3	-	NAD+-dependent_dehydrogenase_[EC:1.1.1.-]	high_score	PF00107	Zinc-binding_dehydrogenase	1e-12	TIGR01202.1	chlorophyll_synthesis_pathway_protein_BchC	-	4.6e-17	-	-	-	-	-	-	-	-	-	IPR013149;_IPR036291;_IPR011032	Alcohol_dehydrogenase,_C-terminal;_NAD(P)-binding_domain_superfamily;_GroES-like_superfamily	PF00107	Zinc-binding_dehydrogenase	-	-
NG_29833_Hrr_lac_R1S1_lib590739_8020_2__bs_b1-NMLBEPJI_01860	NG_29833_Hrr_lac_R1S1_lib590739_8020_2__bs_b1	NMLBEPJI_10		NG_29833_Hrr_lac_R1S1_lib590739_8020_2__bs_b1_contig_10	83294			NMLBEPJI_01860	0.119	260	hypothetical protein	COG0558	Phosphatidylglycerophosphate_synthase	I	Phospholipid_biosynthesis	5.3e-11	arCOG00672	PgsA	Phosphatidylglycerophosphate synthase	I	1.1e-71	K08744	1.1e-11	48.2	162.77	cardiolipin_synthase_(CMP-forming)_[EC:2.7.8.41]	-	PF01066	CDP-alcohol_phosphatidyltransferase	1.1e-05	TIGR00473.1	CDP-diacylglycerol--serine_O-phosphatidyltransferase	2.7.8.8	2.9e-05	-	-	-	-	-	-	-	-	-	IPR000462	CDP-alcohol_phosphatidyltransferase	PF01066	CDP-alcohol_phosphatidyltransferase	TMhelix	-
NG_29833_Hrr_lac_R1S1_lib590739_8020_2__bs_b1-NMLBEPJI_01870	NG_29833_Hrr_lac_R1S1_lib590739_8020_2__bs_b1	NMLBEPJI_10		NG_29833_Hrr_lac_R1S1_lib590739_8020_2__bs_b1_contig_10	83294			NMLBEPJI_01870	0.125	128	hypothetical protein	-	-	-	-	-	arCOG04524	-	Uncharacterized membrane protein	S	1.6e-37	-	-	-	-	-	-	-	-	-	-	-	-	-	-	-	-	-	-	-	-	-	-	-	-	-	-	TMhelix	-
NG_29833_Hrr_lac_R1S1_lib590739_8020_2__bs_b1-NMLBEPJI_01880	NG_29833_Hrr_lac_R1S1_lib590739_8020_2__bs_b1	NMLBEPJI_10		NG_29833_Hrr_lac_R1S1_lib590739_8020_2__bs_b1_contig_10	83294			NMLBEPJI_01880	0.108	665	Inositol 2-dehydrogenase/D-chiro-inositol 3-dehydrogenase	COG0656	Aldo/keto_reductase,_related_to_diketogulonate_reductase	Q	-	3e-81	arCOG01620	MviM	Predicted dehydrogenase	R	0	K00002	1.7e-63	217.7	384.8	alcohol_dehydrogenase_(NADP+)_[EC:1.1.1.2]	-	PF00248	Aldo/keto_reductase_family	3.6e-36	NF008377.0	2,5-didehydrogluconate_reductase_DkgB	1.1.1.346	2.1e-38	-	-	-	-	-	-	-	-	-	IPR023210;_IPR036291;_IPR020471;_IPR036812;_IPR018170;_IPR000683	NADP-dependent_oxidoreductase_domain;_NAD(P)-binding_domain_superfamily;_Aldo/keto_reductase;_NADP-dependent_oxidoreductase_domain_superfamily;_Aldo/keto_reductase,_conserved_site;_Oxidoreductase,_N-terminal	PF00248;_PF01408	Aldo/keto_reductase_family;_Oxidoreductase_family,_NAD-binding_Rossmann_fold	-	-
NG_29833_Hrr_lac_R1S1_lib590739_8020_2__bs_b1-NMLBEPJI_01890	NG_29833_Hrr_lac_R1S1_lib590739_8020_2__bs_b1	NMLBEPJI_10		NG_29833_Hrr_lac_R1S1_lib590739_8020_2__bs_b1_contig_10	83294			NMLBEPJI_01890	0.086	289	hypothetical protein	COG3119	Arylsulfatase_A_or_related_enzyme,_AlkP_superfamily	P	-	2.3e-07	arCOG04525	-	Arylsulfatase A or related enzyme	P	3.9e-94	K01138	0.00021	23.4	400.17	uncharacterized_sulfatase_[EC:3.1.6.-]	-	-	-	-	-	-	-	-	-	-	-	-	-	-	-	-	-	IPR017849;_IPR017850	Alkaline_phosphatase-like,_alpha/beta/alpha;_Alkaline-phosphatase-like,_core_domain_superfamily	-	-	-	-
NG_29833_Hrr_lac_R1S1_lib590739_8020_2__bs_b1-NMLBEPJI_01900	NG_29833_Hrr_lac_R1S1_lib590739_8020_2__bs_b1	NMLBEPJI_10		NG_29833_Hrr_lac_R1S1_lib590739_8020_2__bs_b1_contig_10	83294			NMLBEPJI_01900	0.04	125	hypothetical protein	COG0720	6-pyruvoyl-tetrahydropterin_synthase	H	tRNA_modification	7.8e-17	arCOG02172	QueD	6-pyruvoyl-tetrahydropterin synthase	H	2.2e-09	K01737	5e-16	62	28.17	6-pyruvoyltetrahydropterin/6-carboxytetrahydropterin_synthase_[EC:4.2.3.12_4.1.2.50]	high_score	PF01242	6-pyruvoyl_tetrahydropterin_synthase	9.8e-23	TIGR03367.1	6-carboxytetrahydropterin_synthase_QueD	4.1.2.50	1.6e-10	-	-	-	-	-	-	-	-	-	IPR038418;_IPR007115	6-pyruvoyl_tetrahydropterin_synthase/QueD_superfamily;_6-pyruvoyl_tetrahydropterin_synthase/QueD_family	PF01242	6-pyruvoyl_tetrahydropterin_synthase	-	-
NG_29833_Hrr_lac_R1S1_lib590739_8020_2__bs_b1-NMLBEPJI_01910	NG_29833_Hrr_lac_R1S1_lib590739_8020_2__bs_b1	NMLBEPJI_10		NG_29833_Hrr_lac_R1S1_lib590739_8020_2__bs_b1_contig_10	83294			NMLBEPJI_01910	0.075	360	D-inositol-3-phosphate glycosyltransferase	COG4641	Spore_maturation_protein_CgeB	D	-	6.9e-08	arCOG01403	AglL	Glycosyltransferase	M	8e-50	K13668	2.6e-55	190.6	249.4	phosphatidyl-myo-inositol_dimannoside_synthase_[EC:2.4.1.346]	-	PF00534	Glycosyl_transferases_group_1	6.1e-38	TIGR03449.1	D-inositol-3-phosphate_glycosyltransferase	2.4.1.250	4.5e-28	GT4	1.8e-37	__sucrose_synthase_(EC_2.4.1.13);_sucrose-phosphate_synthase_(EC_2.4.1.14);_alpha-glucosyltransferase_(EC_2.4.1.52);_lipopolysaccharide_N-acetylglucosaminyltransferase_(EC_2.4.1.56);_phosphatidylinositol_alpha-mannosyltransferase_(EC_2.4.1.57);_GDP-Man:_Man1GlcNAc2-PP-dolichol_alpha-1,3-mannosyltransferase_(EC_2.4.1.132);_GDP-Man:_Man3GlcNAc2-PP-dolichol/Man4GlcNAc2-PP-dolichol_alpha-1,2-mannosyl…	-	-	-	-	-	-	IPR028098;_IPR001296	Glycosyltransferase_subfamily_4-like,_N-terminal_domain;_Glycosyl_transferase,_family_1	PF13579;_PF00534	Glycosyl_transferase_4-like_domain;_Glycosyl_transferases_group_1	-	-
NG_29833_Hrr_lac_R1S1_lib590739_8020_2__bs_b1-NMLBEPJI_01920	NG_29833_Hrr_lac_R1S1_lib590739_8020_2__bs_b1	NMLBEPJI_10		NG_29833_Hrr_lac_R1S1_lib590739_8020_2__bs_b1_contig_10	83294			NMLBEPJI_01920	0.109	357	hypothetical protein	COG0421	Spermidine_synthase_(polyamine_aminopropyltransferase)	E	-	4.2e-06	arCOG04526	-	Predicted SAM-dependent methyltransferase	R	2.8e-98	-	-	-	-	-	-	-	-	-	-	-	-	-	-	-	-	-	-	-	-	-	-	IPR029063	S-adenosyl-L-methionine-dependent_methyltransferase	-	-	-	-
NG_29833_Hrr_lac_R1S1_lib590739_8020_2__bs_b1-NMLBEPJI_01930	NG_29833_Hrr_lac_R1S1_lib590739_8020_2__bs_b1	NMLBEPJI_10		NG_29833_Hrr_lac_R1S1_lib590739_8020_2__bs_b1_contig_10	83294			NMLBEPJI_01930	0.093	352	tRNA-5-methyluridine(54) 2-sulfurtransferase	COG0037	tRNA(Ile)-lysidine_synthase_TilS/MesJ	J	tRNA_modification	2.7e-31	arCOG00042	TilS	tRNA(Ile)-lysidine synthase TilS/MesJ	J	2.6e-67	K21947	1.2e-64	221.1	286.97	tRNA-5-methyluridine54_2-sulfurtransferase_[EC:2.8.1.15]	-	PF01171	PP-loop_family	1.1e-10	TIGR00269.1	TIGR00269_family_protein	-	9.6e-26	-	-	-	-	-	-	-	-	-	IPR000541;_IPR011063;_IPR035107;_IPR014729	Cytoplasmic_tRNA_2-thiolation_protein_1;_tRNA(Ile)-lysidine/2-thiocytidine_synthase,_N-terminal;_tRNA_thiolation_protein,_TtcA/Ctu1_type;_Rossmann-like_alpha/beta/alpha_sandwich_fold	PF01171	PP-loop_family	-	-
NG_29833_Hrr_lac_R1S1_lib590739_8020_2__bs_b1-NMLBEPJI_01940	NG_29833_Hrr_lac_R1S1_lib590739_8020_2__bs_b1	NMLBEPJI_10		NG_29833_Hrr_lac_R1S1_lib590739_8020_2__bs_b1_contig_10	83294			NMLBEPJI_01940	0.081	172	hypothetical protein	-	-	-	-	-	arCOG00777	PaaI	HGG motif-containing thioesterase, possibly involved in aromatic compounds catabolism	Q	2.2e-12	-	-	-	-	-	-	PF14539	Domain_of_unknown_function_(DUF4442)	1e-16	-	-	-	-	-	-	-	-	-	-	-	-	-	IPR029069;_IPR027961	HotDog_domain_superfamily;_Protein_of_unknown_function_DUF4442	PF14539	Domain_of_unknown_function_(DUF4442)	-	-
NG_29833_Hrr_lac_R1S1_lib590739_8020_2__bs_b1-NMLBEPJI_01950	NG_29833_Hrr_lac_R1S1_lib590739_8020_2__bs_b1	NMLBEPJI_10		NG_29833_Hrr_lac_R1S1_lib590739_8020_2__bs_b1_contig_10	83294			NMLBEPJI_01950	0.081	318	2-succinyl-6-hydroxy-2, 4-cyclohexadiene-1-carboxylate synthase	COG0596	2-succinyl-6-hydroxy-2,4-cyclohexadiene-1-carboxylate_synthase_MenH_and_related_esterases,_alpha/beta_hydrolase_fold	HR	Menaquinone_biosynthesis	9e-22	arCOG01653	MhpC	Alpha/beta superfamily hydrolase	R	3.9e-122	K05714	3.9e-25	91.6	264.5	2-hydroxy-6-oxonona-2,4-dienedioate_hydrolase_[EC:3.7.1.14]	-	PF12697	Alpha/beta_hydrolase_family	5.4e-20	NF011457.0	acetoin_dehydrogenase_dihydrolipoyllysine-residue_acetyltransferase_subunit	2.3.1.12	2e-15	-	-	-	-	-	-	-	-	-	IPR000073;_IPR029058	Alpha/beta_hydrolase_fold-1;_Alpha/Beta_hydrolase_fold	PF12697	Alpha/beta_hydrolase_family	-	-
NG_29833_Hrr_lac_R1S1_lib590739_8020_2__bs_b1-NMLBEPJI_01960	NG_29833_Hrr_lac_R1S1_lib590739_8020_2__bs_b1	NMLBEPJI_10		NG_29833_Hrr_lac_R1S1_lib590739_8020_2__bs_b1_contig_10	83294			NMLBEPJI_01960	0.126	378	Signal recognition particle 54 kDa protein	COG1703	GTPase_of_the_G3E_family_(not_a_periplasmic_protein_kinase)	O	-	7.9e-109	arCOG01226	ArgK	Putative periplasmic protein kinase ArgK or related GTPase of G3E family	O	5.5e-145	K07588	8.8e-102	343.4	250.67	LAO/AO_transport_system_kinase_[EC:2.7.-.-]	high_score	PF03308	Methylmalonyl_Co-A_mutase-associated_GTPase_MeaB	4.8e-89	TIGR00750.1	methylmalonyl_Co-A_mutase-associated_GTPase_MeaB	2.7.-.-	7.1e-94	-	-	-	-	-	-	-	-	-	IPR005129;_IPR003593;_IPR027417	SIMIBI_class_G3E_GTPase,_ArgK/MeaB;_AAA+_ATPase_domain;_P-loop_containing_nucleoside_triphosphate_hydrolase	PF03308	ArgK_protein	-	-
NG_29833_Hrr_lac_R1S1_lib590739_8020_2__bs_b1-NMLBEPJI_01970	NG_29833_Hrr_lac_R1S1_lib590739_8020_2__bs_b1	NMLBEPJI_10		NG_29833_Hrr_lac_R1S1_lib590739_8020_2__bs_b1_contig_10	83294			NMLBEPJI_01970	0.1	139	Glutamate mutase sigma subunit	COG2185	Methylmalonyl-CoA_mutase,_C-terminal_domain/subunit_(cobalamin-binding)	I	-	2.1e-45	arCOG01710	Sbm	Methylmalonyl-CoA mutase, C-terminal domain/subunit (cobalamin-binding)	I	4.8e-63	K01849	3.1e-59	201.3	186	methylmalonyl-CoA_mutase,_C-terminal_domain_[EC:5.4.99.2]	high_score	PF02310	B12_binding_domain	2.7e-22	TIGR00640.1	methylmalonyl-CoA_mutase_C-terminal_domain_(Provisional)	-	1e-52	-	-	-	-	-	-	-	-	-	IPR036724;_IPR006158;_IPR006159	Cobalamin-binding_domain_superfamily;_Cobalamin_(vitamin_B12)-binding_domain;_Methylmalonyl-CoA_mutase,_C-terminal	PF02310	B12_binding_domain	-	-
NG_29833_Hrr_lac_R1S1_lib590739_8020_2__bs_b1-NMLBEPJI_01980	NG_29833_Hrr_lac_R1S1_lib590739_8020_2__bs_b1	NMLBEPJI_10		NG_29833_Hrr_lac_R1S1_lib590739_8020_2__bs_b1_contig_10	83294			NMLBEPJI_01980	0.11	298	hypothetical protein	COG2514	Catechol-2,3-dioxygenase	Q	-	1.1e-29	arCOG06106	-	Predicted ring-cleavage extradiol dioxygenase	Q	1.1e-91	K07104	9.6e-95	320.1	89	catechol_2,3-dioxygenase_[EC:1.13.11.2]	high_score	PF00903	Glyoxalase/Bleomycin_resistance_protein/Dioxygenase_superfamily	7.8e-11	TIGR02295.1	3,4-dihydroxyphenylacetate_2,3-dioxygenase	1.13.11.15	4e-08	-	-	-	-	-	-	-	-	-	IPR029068;_IPR037523;_IPR004360	Glyoxalase/Bleomycin_resistance_protein/Dihydroxybiphenyl_dioxygenase;_Vicinal_oxygen_chelate_(VOC)_domain;_Glyoxalase/fosfomycin_resistance/dioxygenase_domain	PF00903	Glyoxalase/Bleomycin_resistance_protein/Dioxygenase_superfamily	-	-
NG_29833_Hrr_lac_R1S1_lib590739_8020_2__bs_b1-NMLBEPJI_01990	NG_29833_Hrr_lac_R1S1_lib590739_8020_2__bs_b1	NMLBEPJI_10		NG_29833_Hrr_lac_R1S1_lib590739_8020_2__bs_b1_contig_10	83294			NMLBEPJI_01990	0.088	903	Phosphoenolpyruvate synthase	COG0574	Phosphoenolpyruvate_synthase/pyruvate_phosphate_dikinase	G	Gluconeogenesis	4.5e-108	arCOG01114	PpsA	Phosphoenolpyruvate synthase/pyruvate phosphate dikinase	G	3.2e-243	K22579	3.3e-212	710.1	470.8	rifampicin_phosphotransferase_[EC:2.7.9.6]	high_score	PF01326	Pyruvate_phosphate_dikinase,_AMP/ATP-binding_domain	2.1e-81	NF004878.0	phosphoenolpyruvate_synthase	2.7.9.2	4.7e-210	-	-	-	Q8Y9V9	2.29e-79	Lmo0411_protein_OS=Listeria_monocytogenes_serovar_1/2a_(strain_ATCC_BAA-679_/_EGD-e)_OX=169963_GN=lmo0411_PE=4_SV=1	-	-	-	IPR008279;_IPR013815;_IPR002192;_IPR036637	PEP-utilising_enzyme,_mobile_domain;_ATP-grasp_fold,_subdomain_1;_Pyruvate_phosphate_dikinase,_PEP/pyruvate-binding;_Phosphohistidine_domain_superfamily	PF00391;_PF01326	PEP-utilising_enzyme,_mobile_domain;_Pyruvate_phosphate_dikinase,_PEP/pyruvate_binding_domain	-	-
NG_29833_Hrr_lac_R1S1_lib590739_8020_2__bs_b1-NMLBEPJI_02000	NG_29833_Hrr_lac_R1S1_lib590739_8020_2__bs_b1	NMLBEPJI_10		NG_29833_Hrr_lac_R1S1_lib590739_8020_2__bs_b1_contig_10	83294			NMLBEPJI_02000	0.09	154	Putative arsenate reductase	COG0394	Protein-tyrosine-phosphatase	T	-	1.6e-21	arCOG04425	Wzb	Protein-tyrosine-phosphatase	T	7.5e-33	K03741	5.2e-28	101	123.7	arsenate_reductase_(thioredoxin)_[EC:1.20.4.4]	-	PF01451	Low_molecular_weight_phosphotyrosine_protein_phosphatase	3.7e-21	NF010053.0	arsenate_reductase_(thioredoxin)	-	2.3e-13	-	-	-	-	-	-	-	-	-	IPR023485;_IPR036196	Phosphotyrosine_protein_phosphatase_I;_Phosphotyrosine_protein_phosphatase_I_superfamily	PF01451	Low_molecular_weight_phosphotyrosine_protein_phosphatase	-	-
NG_29833_Hrr_lac_R1S1_lib590739_8020_2__bs_b1-NMLBEPJI_02010	NG_29833_Hrr_lac_R1S1_lib590739_8020_2__bs_b1	NMLBEPJI_10		NG_29833_Hrr_lac_R1S1_lib590739_8020_2__bs_b1_contig_10	83294			NMLBEPJI_02010	0.077	232	hypothetical protein	COG0704	Phosphate_uptake_regulator_PhoU	P	-	8.6e-50	arCOG00232	PhoU	Phosphate uptake regulator	P	4.6e-43	K02039	3.1e-55	190.2	110.63	phosphate_transport_system_protein	high_score	PF01895	PhoU_domain	1.6e-34	TIGR02135.1	phosphate_signaling_complex_protein_PhoU	-	4.7e-46	-	-	-	-	-	-	-	-	-	IPR038078;_IPR026022;_IPR028366	PhoU-like_domain_superfamily;_PhoU_domain;_Phosphate_transport_system_protein_PhoU	PF01895	PhoU_domain	-	-
NG_29833_Hrr_lac_R1S1_lib590739_8020_2__bs_b1-NMLBEPJI_02020	NG_29833_Hrr_lac_R1S1_lib590739_8020_2__bs_b1	NMLBEPJI_10		NG_29833_Hrr_lac_R1S1_lib590739_8020_2__bs_b1_contig_10	83294			NMLBEPJI_02020	0.086	276	putative ABC transporter ATP-binding protein	COG1117	ABC-type_phosphate_transport_system,_ATPase_component	P	-	1e-119	arCOG00231	PstB	ABC-type phosphate transport system, ATPase component	P	3.4e-106	K02036	2.9e-121	406.5	262.53	phosphate_transport_system_ATP-binding_protein_[EC:7.3.2.1]	high_score	PF00005	ABC_transporter	6.1e-31	TIGR00972.1	phosphate_ABC_transporter_ATP-binding_protein_PstB	7.3.2.1	6.4e-117	-	-	-	O51236	7.63e-107	Phosphate_import_ATP-binding_protein_PstB_OS=Borrelia_burgdorferi_(strain_ATCC_35210_/_B31_/_CIP_102532_/_DSM_4680)_GN=pstB_PE=3_SV=1	-	-	-	IPR003439;_IPR003593;_IPR027417;_IPR005670;_IPR015850;_IPR017871	ABC_transporter-like;_AAA+_ATPase_domain;_P-loop_containing_nucleoside_triphosphate_hydrolase;_Phosphate_transport_system_permease_protein_1;_ABC_transporter,_phosphate_import,_PstB;_ABC_transporter,_conserved_site	PF00005	ABC_transporter	-	-
NG_29833_Hrr_lac_R1S1_lib590739_8020_2__bs_b1-NMLBEPJI_02030	NG_29833_Hrr_lac_R1S1_lib590739_8020_2__bs_b1	NMLBEPJI_10		NG_29833_Hrr_lac_R1S1_lib590739_8020_2__bs_b1_contig_10	83294			NMLBEPJI_02030	0.122	588	hypothetical protein	COG0581	ABC-type_phosphate_transport_system,_permease_component	P	-	4.7e-78	arCOG00168	PstA	ABC-type phosphate transport system, permease component	P	2.8e-49	K02038	1.1e-71	244	251	phosphate_transport_system_permease_protein	-	PF00528	Binding-protein-dependent_transport_system_inner_membrane_component	3.4e-18	TIGR00974.1	phosphate_ABC_transporter_permease_PstA	-	2.5e-61	-	-	-	O51235	1.19e-23	Phosphate_ABC_transporter,_permease_protein_PstA_OS=Borrelia_burgdorferi_(strain_ATCC_35210_/_B31_/_CIP_102532_/_DSM_4680)_GN=pstA_PE=3_SV=2	-	-	-	IPR035906;_IPR005672;_IPR000515	MetI-like_superfamily;_Phosphate_transport_system_permease_protein_PstA;_ABC_transporter_type_1,_transmembrane_domain_MetI-like	PF00528	Binding-protein-dependent_transport_system_inner_membrane_component	TMhelix	-
NG_29833_Hrr_lac_R1S1_lib590739_8020_2__bs_b1-NMLBEPJI_02040	NG_29833_Hrr_lac_R1S1_lib590739_8020_2__bs_b1	NMLBEPJI_10		NG_29833_Hrr_lac_R1S1_lib590739_8020_2__bs_b1_contig_10	83294			NMLBEPJI_02040	0.089	324	hypothetical protein	COG0573	ABC-type_phosphate_transport_system,_permease_component	P	-	1e-88	arCOG00167	PstC	ABC-type phosphate transport system, permease component	P	1.6e-80	K02037	3.8e-87	295	254.57	phosphate_transport_system_permease_protein	high_score	PF00528	Binding-protein-dependent_transport_system_inner_membrane_component	6.3e-13	TIGR02138.1	phosphate_ABC_transporter_permease_subunit_PstC	-	7.9e-74	-	-	-	O51234	1.54e-27	Phosphate_ABC_transporter,_permease_protein_PstC_OS=Borrelia_burgdorferi_(strain_ATCC_35210_/_B31_/_CIP_102532_/_DSM_4680)_GN=pstC_PE=3_SV=1	-	-	-	IPR000515;_IPR035906;_IPR011864	ABC_transporter_type_1,_transmembrane_domain_MetI-like;_MetI-like_superfamily;_Phosphate_ABC_transporter,_permease_protein_PstC	PF00528	Binding-protein-dependent_transport_system_inner_membrane_component	TMhelix	-
NG_29833_Hrr_lac_R1S1_lib590739_8020_2__bs_b1-NMLBEPJI_02050	NG_29833_Hrr_lac_R1S1_lib590739_8020_2__bs_b1	NMLBEPJI_10		NG_29833_Hrr_lac_R1S1_lib590739_8020_2__bs_b1_contig_10	83294			NMLBEPJI_02050	0.103	329	hypothetical protein	COG0226	ABC-type_phosphate_transport_system,_periplasmic_component	P	-	1.8e-63	arCOG00213	PstS	ABC-type phosphate transport system, periplasmic component	P	9.9e-53	K02040	8.4e-57	196.1	59.27	phosphate_transport_system_substrate-binding_protein	high_score	PF12849	PBP_superfamily_domain	4.5e-23	TIGR02136.1	phosphate_ABC_transporter_substrate-binding_protein_PstS_family_protein	-	4.4e-69	-	-	-	-	-	-	-	-	-	IPR011862;_IPR024370	Phosphate_binding_protein;_PBP_domain	PF12849	PBP_superfamily_domain	-	-
NG_29833_Hrr_lac_R1S1_lib590739_8020_2__bs_b1-NMLBEPJI_02060	NG_29833_Hrr_lac_R1S1_lib590739_8020_2__bs_b1	NMLBEPJI_10		NG_29833_Hrr_lac_R1S1_lib590739_8020_2__bs_b1_contig_10	83294			NMLBEPJI_02060	0.103	724	CoB--CoM heterodisulfide reductase iron-sulfur subunit D	COG2181	Nitrate_reductase_gamma_subunit	CP	-	9.4e-44	arCOG00332	GlpC	Membrane associated Fe-S oxidoreductase subunit	C	6.8e-242	K21834	1.2e-93	317.5	313.93	dimethylglycine_catabolism_B	high_score	PF02754	Cysteine-rich_domain	6.3e-16	NF004898.0	succinate_dehydrogenase/fumarate_reductase_iron-sulfur_subunit	-	1.3e-26	-	-	-	WP_011746282	1.05e-85	electron_transporter_	-	-	-	IPR017896;_IPR017900;_IPR004017;_IPR036197;_IPR009051	4Fe-4S_ferredoxin-type,_iron-sulphur_binding_domain;_4Fe-4S_ferredoxin,_iron-sulphur_binding,_conserved_site;_Cysteine-rich_domain;_NarG-like_superfamily;_Alpha-helical_ferredoxin	PF13187;_PF02754	4Fe-4S_dicluster_domain;_Cysteine-rich_domain	TMhelix	-
NG_29833_Hrr_lac_R1S1_lib590739_8020_2__bs_b1-NMLBEPJI_02070	NG_29833_Hrr_lac_R1S1_lib590739_8020_2__bs_b1	NMLBEPJI_10		NG_29833_Hrr_lac_R1S1_lib590739_8020_2__bs_b1_contig_10	83294			NMLBEPJI_02070	0.105	237	Energy-coupling factor transporter transmembrane protein EcfT	COG0619	ECF-type_transporter_transmembrane_protein_EcfT	H	-	1.3e-24	arCOG02250	EcfT	Energy-coupling factor transporter transmembrane protein EcfT	H	1e-24	K16783	1.6e-31	112.5	186.93	biotin_transport_system_permease_protein	-	PF02361	Cobalt_transport_protein	5.2e-13	TIGR02454.1	cobalt_ECF_transporter_T_component_CbiQ	-	9.9e-06	-	-	-	Q9X2I1	3.15e-11	ABC-type_transporter,_integral_membrane_subunit_OS=Thermotoga_maritima_(strain_ATCC_43589_/_MSB8_/_DSM_3109_/_JCM_10099)_GN=TM_1868_PE=4_SV=1	-	-	-	IPR003339	ABC/ECF_transporter,_transmembrane_component	PF02361	Cobalt_transport_protein	TMhelix	-
NG_29833_Hrr_lac_R1S1_lib590739_8020_2__bs_b1-NMLBEPJI_02080	NG_29833_Hrr_lac_R1S1_lib590739_8020_2__bs_b1	NMLBEPJI_10		NG_29833_Hrr_lac_R1S1_lib590739_8020_2__bs_b1_contig_10	83294			NMLBEPJI_02080	0.114	271	Trehalose/maltose import ATP-binding protein MalK	COG1122	Energy-coupling_factor_transporter_ATP-binding_protein_EcfA2	PR	-	3.7e-78	arCOG00203	EcfA2	Energy-coupling factor transporter ATP-binding protein EcfA2	P	1.1e-62	K16786	1.6e-81	277.6	342.87	energy-coupling_factor_transport_system_ATP-binding_protein_[EC:7.-.-.-]	-	PF00005	ABC_transporter	1.2e-28	TIGR04520.1	energy-coupling_factor_transporter_ATPase	3.6.3.-	4.7e-65	-	-	-	Q5M243	5.04e-50	Energy-coupling_factor_transporter_ATP-binding_protein_EcfA_2_OS=Streptococcus_thermophilus_(strain_ATCC_BAA-250_/_LMG_18311)_GN=ecfA2_PE=3_SV=1	-	-	-	IPR003439;_IPR027417;_IPR003593	ABC_transporter-like;_P-loop_containing_nucleoside_triphosphate_hydrolase;_AAA+_ATPase_domain	PF00005	ABC_transporter	-	-
NG_29833_Hrr_lac_R1S1_lib590739_8020_2__bs_b1-NMLBEPJI_02090	NG_29833_Hrr_lac_R1S1_lib590739_8020_2__bs_b1	NMLBEPJI_10		NG_29833_Hrr_lac_R1S1_lib590739_8020_2__bs_b1_contig_10	83294			NMLBEPJI_02090	0.124	193	hypothetical protein	COG1268	Biotin_transporter_BioY	H	-	2e-46	arCOG02986	BioY	Biotin transporter BioY	H	3.8e-61	K03523	2.9e-42	147.2	61.33	biotin_transport_system_substrate-specific_component	high_score	PF02632	BioY_family	7e-33	-	-	-	-	-	-	-	Q2FUL6	7.75e-18	BioY_protein_OS=Methanospirillum_hungatei_(strain_JF-1_/_DSM_864)_GN=Mhun_3185_PE=4_SV=1	-	-	-	IPR003784	BioY_protein	PF02632	BioY_family	TMhelix	-
NG_29833_Hrr_lac_R1S1_lib590739_8020_2__bs_b1-NMLBEPJI_02100	NG_29833_Hrr_lac_R1S1_lib590739_8020_2__bs_b1	NMLBEPJI_10		NG_29833_Hrr_lac_R1S1_lib590739_8020_2__bs_b1_contig_10	83294			NMLBEPJI_02100	0.057	261	hypothetical protein	-	-	-	-	-	arCOG04725	-	Predicted transcriptional regulator , contains HTH domain	K	4e-54	-	-	-	-	-	-	-	-	-	-	-	-	-	-	-	-	-	-	-	-	-	-	-	-	-	-	-	-
NG_29833_Hrr_lac_R1S1_lib590739_8020_2__bs_b1-NMLBEPJI_02110	NG_29833_Hrr_lac_R1S1_lib590739_8020_2__bs_b1	NMLBEPJI_10		NG_29833_Hrr_lac_R1S1_lib590739_8020_2__bs_b1_contig_10	83294			NMLBEPJI_02110	0.107	464	Signal recognition particle 54 kDa protein	COG0541	Signal_recognition_particle_GTPase	U	-	9.8e-141	arCOG01228	Ffh	Signal recognition particle GTPase	U	5.1e-158	K03106	4.2e-145	486.8	337.63	signal_recognition_particle_subunit_SRP54_[EC:3.6.5.4]	high_score	PF00448	SRP54-type_protein,_GTPase_domain	3e-62	TIGR01425.1	signal_recognition_particle_protein_SRP54	-	7.2e-119	-	-	-	Q5UY20	0	Signal_recognition_particle_54_kDa_protein_OS=Haloarcula_marismortui_(strain_ATCC_43049_/_DSM_3752_/_JCM_8966_/_VKM_B-1809)_GN=srp54_PE=3_SV=1	-	-	-	IPR036891;_IPR036225;_IPR027417;_IPR000897;_IPR022941;_IPR004125;_IPR003593;_IPR013822	Signal_recognition_particle,_SRP54_subunit,_M-domain_superfamily;_SRP/SRP_receptor,_N-terminal;_P-loop_containing_nucleoside_triphosphate_hydrolase;_Signal_recognition_particle,_SRP54_subunit,_GTPase_domain;_Signal_recognition_particle,_SRP54_subunit;_Signal_recognition_particle,_SRP54_subunit,_M-domain;_AAA+_ATPase_domain;_Signal_recognition_particle,_SRP54_subunit,_helical_bundle	PF02978;_PF00448;_PF02881	Signal_peptide_binding_domain;_SRP54-type_protein,_GTPase_domain;_SRP54-type_protein,_helical_bundle_domain	-	-
NG_29833_Hrr_lac_R1S1_lib590739_8020_2__bs_b1-NMLBEPJI_02120	NG_29833_Hrr_lac_R1S1_lib590739_8020_2__bs_b1	NMLBEPJI_11		NG_29833_Hrr_lac_R1S1_lib590739_8020_2__bs_b1_contig_11	28834			NMLBEPJI_02120	0.067	59	hypothetical protein	-	-	-	-	-	-	-	-	-	-	-	-	-	-	-	-	-	-	-	-	-	-	-	-	-	-	-	-	-	-	-	-	-	-	-	-	-	-
NG_29833_Hrr_lac_R1S1_lib590739_8020_2__bs_b1-NMLBEPJI_02130	NG_29833_Hrr_lac_R1S1_lib590739_8020_2__bs_b1	NMLBEPJI_11		NG_29833_Hrr_lac_R1S1_lib590739_8020_2__bs_b1_contig_11	28834			NMLBEPJI_02130	0.129	193	hypothetical protein	-	-	-	-	-	arCOG02696	-	Uncharacterized protein, DUF1102 family	S	6e-34	-	-	-	-	-	-	-	-	-	-	-	-	-	-	-	-	-	-	-	-	-	-	IPR006311	Twin-arginine_translocation_pathway,_signal_sequence	-	-	TMhelix	-
NG_29833_Hrr_lac_R1S1_lib590739_8020_2__bs_b1-NMLBEPJI_02140	NG_29833_Hrr_lac_R1S1_lib590739_8020_2__bs_b1	NMLBEPJI_11		NG_29833_Hrr_lac_R1S1_lib590739_8020_2__bs_b1_contig_11	28834			NMLBEPJI_02140	0.074	187	hypothetical protein	-	-	-	-	-	arCOG03828	-	Predicted trancriptional regulator, ArsR family	K	1.2e-28	-	-	-	-	-	-	-	-	-	-	-	-	-	-	-	-	-	-	-	-	-	-	-	-	-	-	TMhelix	-
NG_29833_Hrr_lac_R1S1_lib590739_8020_2__bs_b1-NMLBEPJI_02150	NG_29833_Hrr_lac_R1S1_lib590739_8020_2__bs_b1	NMLBEPJI_11		NG_29833_Hrr_lac_R1S1_lib590739_8020_2__bs_b1_contig_11	28834			NMLBEPJI_02150	0.165	248	hypothetical protein	-	-	-	-	-	arCOG02696	-	Uncharacterized protein, DUF1102 family	S	4.8e-10	-	-	-	-	-	-	-	-	-	-	-	-	-	-	-	-	-	-	-	-	-	-	-	-	-	-	-	-
NG_29833_Hrr_lac_R1S1_lib590739_8020_2__bs_b1-NMLBEPJI_02160	NG_29833_Hrr_lac_R1S1_lib590739_8020_2__bs_b1	NMLBEPJI_11		NG_29833_Hrr_lac_R1S1_lib590739_8020_2__bs_b1_contig_11	28834			NMLBEPJI_02160	0.081	49	hypothetical protein	-	-	-	-	-	arCOG08159	-	Membrane protein	S	4.7e-15	-	-	-	-	-	-	-	-	-	-	-	-	-	-	-	-	-	-	-	-	-	-	-	-	-	-	TMhelix	-
NG_29833_Hrr_lac_R1S1_lib590739_8020_2__bs_b1-NMLBEPJI_02170	NG_29833_Hrr_lac_R1S1_lib590739_8020_2__bs_b1	NMLBEPJI_11		NG_29833_Hrr_lac_R1S1_lib590739_8020_2__bs_b1_contig_11	28834			NMLBEPJI_02170	0.095	389	Trehalose/maltose import ATP-binding protein MalK	COG3842	ABC-type_Fe3+/spermidine/putrescine_transport_systems,_ATPase_component	E	-	9.1e-122	arCOG00177	PotA	ABC-type spermidine/putrescine transport system, ATPase component	E	2.2e-112	K02010	8.9e-129	432.4	440.47	iron(III)_transport_system_ATP-binding_protein_[EC:7.2.2.7]	-	PF00005	ABC_transporter	9.7e-34	TIGR03265.1	putative_2-aminoethylphosphonate_ABC_transporter_ATP-binding_protein	-	6.6e-103	-	-	-	P74127	1.47e-88	ABC_TRANSPORTER_-_Synechocystis_sp._(strain_PCC_6803).	-	-	-	IPR013611;_IPR003439;_IPR017871;_IPR003593;_IPR027417;_IPR008995	Transport-associated_OB,_type_2;_ABC_transporter-like;_ABC_transporter,_conserved_site;_AAA+_ATPase_domain;_P-loop_containing_nucleoside_triphosphate_hydrolase;_Molybdate/tungstate_binding,_C-terminal	PF08402;_PF00005	TOBE_domain;_ABC_transporter	-	-
NG_29833_Hrr_lac_R1S1_lib590739_8020_2__bs_b1-NMLBEPJI_02180	NG_29833_Hrr_lac_R1S1_lib590739_8020_2__bs_b1	NMLBEPJI_11		NG_29833_Hrr_lac_R1S1_lib590739_8020_2__bs_b1_contig_11	28834			NMLBEPJI_02180	0.118	759	Phosphoribosylformylglycinamidine synthase subunit PurL	COG0046	Phosphoribosylformylglycinamidine_(FGAM)_synthase,_synthetase_domain	F	Purine_biosynthesis	6.1e-215	arCOG00641	PurL	Phosphoribosylformylglycinamidine (FGAM) synthase, synthetase domain	F	2.3e-214	K23269	9e-244	813.7	740.2	phosphoribosylformylglycinamidine_synthase_subunit_PurL_[EC:6.3.5.3]	high_score	PF00586	AIR_synthase_related_protein,_N-terminal_domain	8.7e-42	NF002290.1	phosphoribosylformylglycinamidine_synthase_subunit_PurL	6.3.5.3	7.1e-239	-	-	-	-	-	-	-	-	-	IPR036676;_IPR036921;_IPR010074;_IPR016188;_IPR010918	PurM-like,_C-terminal_domain_superfamily;_PurM-like,_N-terminal_domain_superfamily;_Phosphoribosylformylglycinamidine_subunit_PurL;_PurM-like,_N-terminal_domain;_PurM-like,_C-terminal_domain	PF00586;_PF02769	AIR_synthase_related_protein,_N-terminal_domain;_AIR_synthase_related_protein,_C-terminal_domain	-	-
NG_29833_Hrr_lac_R1S1_lib590739_8020_2__bs_b1-NMLBEPJI_02190	NG_29833_Hrr_lac_R1S1_lib590739_8020_2__bs_b1	NMLBEPJI_11		NG_29833_Hrr_lac_R1S1_lib590739_8020_2__bs_b1_contig_11	28834			NMLBEPJI_02190	0.136	125	hypothetical protein	-	-	-	-	-	arCOG08914	-	Uncharacterized membrane protein	S	3.6e-54	-	-	-	-	-	-	-	-	-	-	-	-	-	-	-	-	-	-	-	-	-	-	-	-	-	-	TMhelix	-
NG_29833_Hrr_lac_R1S1_lib590739_8020_2__bs_b1-NMLBEPJI_02200	NG_29833_Hrr_lac_R1S1_lib590739_8020_2__bs_b1	NMLBEPJI_11		NG_29833_Hrr_lac_R1S1_lib590739_8020_2__bs_b1_contig_11	28834			NMLBEPJI_02200	0.084	378	Methanogenesis regulatory histidine kinase FilI	COG3852	Signal_transduction_histidine_kinase_NtrB,_nitrogen_specific	T	-	1.4e-60	arCOG02387	CheY	Signal transduction regulator, contains Rec and HTH domains	T	5e-116	K07710	7.6e-43	149.9	390.2	two-component_system,_NtrC_family,_sensor_histidine_kinase_AtoS_[EC:2.7.13.3]	-	PF02518	Histidine_kinase-,_DNA_gyrase_B-,_and_HSP90-like_ATPase	7.5e-16	NF008468.0	two-component_system_sensor_histidine_kinase_AtoS	2.7.13.3	8.5e-29	-	-	-	-	-	-	WP_014186009.1	[FeFe]_Group_C3	7.68e-12	IPR004358;_IPR035965;_IPR003661;_IPR000014;_IPR003594;_IPR005467;_IPR000700;_IPR036097;_IPR001610;_IPR036890;_IPR013767	Signal_transduction_histidine_kinase-related_protein,_C-terminal;_PAS_domain_superfamily;_Signal_transduction_histidine_kinase,_dimerisation/phosphoacceptor_domain;_PAS_domain;_Histidine_kinase/HSP90-like_ATPase;_Histidine_kinase_domain;_PAS-associated,_C-terminal;_Signal_transduction_histidine_kinase,_dimerisation/phosphoacceptor_domain_superfamily;_PAC_motif;_Histidine_kinase/HSP90-like_ATPase_…	PF00512;_PF02518;_PF00989	His_Kinase_A_(phospho-acceptor)_domain;_Histidine_kinase-,_DNA_gyrase_B-,_and_HSP90-like_ATPase;_PAS_fold	-	-
NG_29833_Hrr_lac_R1S1_lib590739_8020_2__bs_b1-NMLBEPJI_02210	NG_29833_Hrr_lac_R1S1_lib590739_8020_2__bs_b1	NMLBEPJI_11		NG_29833_Hrr_lac_R1S1_lib590739_8020_2__bs_b1_contig_11	28834			NMLBEPJI_02210	0.097	348	Hydroxyacylglutathione hydrolase	COG0491	Glyoxylase_or_a_related_metal-dependent_hydrolase,_beta-lactamase_superfamily_II	R	-	1.6e-22	arCOG00498	-	Metal-dependent hydrolase of the beta-lactamase superfamily II	R	8.1e-57	K16639	4.4e-23	84.9	196.93	endoribonuclease_LACTB2_[EC:3.1.27.-]	-	PF00753	Metallo-beta-lactamase_superfamily	5.2e-16	NF033105.1	subclass_B3_metallo-beta-lactamase	-	2.9e-15	-	-	-	-	-	-	-	-	-	IPR001279;_IPR036388;_IPR036866	Metallo-beta-lactamase;_Winged_helix-like_DNA-binding_domain_superfamily;_Ribonuclease_Z/Hydroxyacylglutathione_hydrolase-like	PF00753	Metallo-beta-lactamase_superfamily	-	-
NG_29833_Hrr_lac_R1S1_lib590739_8020_2__bs_b1-NMLBEPJI_02220	NG_29833_Hrr_lac_R1S1_lib590739_8020_2__bs_b1	NMLBEPJI_11		NG_29833_Hrr_lac_R1S1_lib590739_8020_2__bs_b1_contig_11	28834			NMLBEPJI_02220	0.148	330	hypothetical protein	-	-	-	-	-	arCOG02170	-	Uncharacterized protein	S	8.8e-48	-	-	-	-	-	-	PF13559	Domain_of_unknown_function_(DUF4129)	4e-10	-	-	-	-	-	-	-	-	-	-	-	-	-	IPR025403	Domain_of_unknown_function_DUF4129	PF13559	Domain_of_unknown_function_(DUF4129)	TMhelix	-
NG_29833_Hrr_lac_R1S1_lib590739_8020_2__bs_b1-NMLBEPJI_02230	NG_29833_Hrr_lac_R1S1_lib590739_8020_2__bs_b1	NMLBEPJI_11		NG_29833_Hrr_lac_R1S1_lib590739_8020_2__bs_b1_contig_11	28834			NMLBEPJI_02230	0.095	188	hypothetical protein	-	-	-	-	-	arCOG06437	-	Uncharacterized membrane protein	S	5.2e-34	-	-	-	-	-	-	-	-	-	-	-	-	-	-	-	-	-	-	-	-	-	-	-	-	-	-	TMhelix	-
NG_29833_Hrr_lac_R1S1_lib590739_8020_2__bs_b1-NMLBEPJI_02240	NG_29833_Hrr_lac_R1S1_lib590739_8020_2__bs_b1	NMLBEPJI_11		NG_29833_Hrr_lac_R1S1_lib590739_8020_2__bs_b1_contig_11	28834			NMLBEPJI_02240	0.116	448	hypothetical protein	COG1721	Uncharacterized_conserved_protein,_DUF58_family,_contains_vWF_domain	S	-	1.5e-51	arCOG02742	-	Uncharacterized membrane anchored protein with extracellular vWF domain and Ig-like domain	R	2.5e-98	-	-	-	-	-	-	PF01882	Protein_of_unknown_function_DUF58	2.3e-20	-	-	-	-	-	-	-	-	-	-	-	-	-	IPR002881;_IPR001434	Domain_of_unknown_function_DUF58;_Domain_of_unknown_function_DUF11	PF01882;_PF01345	Protein_of_unknown_function_DUF58;_Domain_of_unknown_function_DUF11	-	-
NG_29833_Hrr_lac_R1S1_lib590739_8020_2__bs_b1-NMLBEPJI_02250	NG_29833_Hrr_lac_R1S1_lib590739_8020_2__bs_b1	NMLBEPJI_11		NG_29833_Hrr_lac_R1S1_lib590739_8020_2__bs_b1_contig_11	28834			NMLBEPJI_02250	0.113	185	hypothetical protein	-	-	-	-	-	arCOG09144	-	Uncharacterized membrane protein	S	1.2e-31	-	-	-	-	-	-	-	-	-	-	-	-	-	-	-	-	-	-	-	-	-	-	-	-	-	-	TMhelix	-
NG_29833_Hrr_lac_R1S1_lib590739_8020_2__bs_b1-NMLBEPJI_02260	NG_29833_Hrr_lac_R1S1_lib590739_8020_2__bs_b1	NMLBEPJI_11		NG_29833_Hrr_lac_R1S1_lib590739_8020_2__bs_b1_contig_11	28834			NMLBEPJI_02260	0.109	321	2-dehydro-3-deoxygluconokinase	COG0524	Sugar_or_nucleoside_kinase,_ribokinase_family	G	Glycolysis	8.3e-45	arCOG00014	RbsK	Sugar kinase, ribokinase family	G	7.3e-53	K00874	2.1e-83	282.9	236.4	2-dehydro-3-deoxygluconokinase_[EC:2.7.1.45]	high_score	PF00294	pfkB_family_carbohydrate_kinase	1.2e-49	TIGR04382.1	5-dehydro-2-deoxygluconokinase	2.7.1.92	4.3e-35	-	-	-	-	-	-	-	-	-	IPR029056;_IPR011611	Ribokinase-like;_Carbohydrate_kinase_PfkB	PF00294	pfkB_family_carbohydrate_kinase	-	-
NG_29833_Hrr_lac_R1S1_lib590739_8020_2__bs_b1-NMLBEPJI_02270	NG_29833_Hrr_lac_R1S1_lib590739_8020_2__bs_b1	NMLBEPJI_11		NG_29833_Hrr_lac_R1S1_lib590739_8020_2__bs_b1_contig_11	28834			NMLBEPJI_02270	0.124	137	hypothetical protein	-	-	-	-	-	-	-	-	-	-	-	-	-	-	-	-	-	-	-	-	-	-	-	-	-	-	-	-	-	-	-	-	-	-	-	-	TMhelix	-
NG_29833_Hrr_lac_R1S1_lib590739_8020_2__bs_b1-NMLBEPJI_02280	NG_29833_Hrr_lac_R1S1_lib590739_8020_2__bs_b1	NMLBEPJI_11		NG_29833_Hrr_lac_R1S1_lib590739_8020_2__bs_b1_contig_11	28834			NMLBEPJI_02280	0.102	311	Putative branched-chain-amino-acid aminotransferase	COG0115	Branched-chain_amino_acid_aminotransferase/4-amino-4-deoxychorismate_lyase	EH	Isoleucine,_leucine,_valine_biosynthesis	2.7e-72	arCOG02297	IlvE	Branched-chain amino acid aminotransferase/4-amino-4-deoxychorismate lyase	E	1.5e-86	K00824	1.6e-59	204	285.1	D-alanine_transaminase_[EC:2.6.1.21]	-	PF01063	Amino-transferase_class_IV	1.3e-54	NF006185.0	branched-chain_amino_acid_aminotransferase	2.6.1.42	2.3e-63	-	-	-	-	-	-	-	-	-	IPR036038;_IPR001544;_IPR018300	Aminotransferase-like,_PLP-dependent_enzymes;_Aminotransferase_class_IV;_Aminotransferase,_class_IV,_conserved_site	PF01063	Amino-transferase_class_IV	-	-
NG_29833_Hrr_lac_R1S1_lib590739_8020_2__bs_b1-NMLBEPJI_02290	NG_29833_Hrr_lac_R1S1_lib590739_8020_2__bs_b1	NMLBEPJI_11		NG_29833_Hrr_lac_R1S1_lib590739_8020_2__bs_b1_contig_11	28834			NMLBEPJI_02290	0.136	212	Anthranilate synthase component 2	COG0512	Anthranilate/para-aminobenzoate_synthase_component_II_(glutamine_amidotransferase)	EH	Aromatic_amino_acid_biosynthesis	6.4e-78	arCOG00086	TrpG	Anthranilate/para-aminobenzoate synthase component II	E	7.2e-69	K01658	2.2e-76	258.4	240.57	anthranilate_synthase_component_II_[EC:4.1.3.27]	high_score	PF00117	Glutamine_amidotransferase_class-I	6e-43	NF011201.0	bifunctional_anthranilate_synthase_component_II/anthranilate_phosphoribosyltransferase	2.4.2.18,4.1.3.27	3.4e-68	-	-	-	-	-	-	-	-	-	IPR029062;_IPR017926;_IPR006221	Class_I_glutamine_amidotransferase-like;_Glutamine_amidotransferase;_Anthranilate_synthase/para-aminobenzoate_synthase_like_domain	PF00117	Glutamine_amidotransferase_class-I	-	-
NG_29833_Hrr_lac_R1S1_lib590739_8020_2__bs_b1-NMLBEPJI_02300	NG_29833_Hrr_lac_R1S1_lib590739_8020_2__bs_b1	NMLBEPJI_11		NG_29833_Hrr_lac_R1S1_lib590739_8020_2__bs_b1_contig_11	28834			NMLBEPJI_02300	0.114	576	Anthranilate synthase component 1	COG0147	Anthranilate/para-aminobenzoate_synthases_component_I	EH	Aromatic_amino_acid_biosynthesis	6.5e-124	arCOG02014	TrpE	Anthranilate/para-aminobenzoate synthase component I	E	2.2e-125	K01657	1.1e-125	423.3	465.87	anthranilate_synthase_component_I_[EC:4.1.3.27]	-	PF00425	chorismate_binding_enzyme	1.2e-74	TIGR01824.1	aminodeoxychorismate_synthase,_component_I	2.6.1.85	5e-101	-	-	-	-	-	-	-	-	-	IPR019999;_IPR006805;_IPR005801;_IPR015890	Anthranilate_synthase_component_I-like;_Anthranilate_synthase_component_I,_N-terminal;_ADC_synthase;_Chorismate-utilising_enzyme,_C-terminal	PF04715;_PF00425	Anthranilate_synthase_component_I,_N_terminal_region;_chorismate_binding_enzyme	-	-
NG_29833_Hrr_lac_R1S1_lib590739_8020_2__bs_b1-NMLBEPJI_02310	NG_29833_Hrr_lac_R1S1_lib590739_8020_2__bs_b1	NMLBEPJI_11		NG_29833_Hrr_lac_R1S1_lib590739_8020_2__bs_b1_contig_11	28834			NMLBEPJI_02310	0.08	174	Poly(3-hydroxyalkanoate) polymerase subunit PhaC	COG3743	Predicted_5'_DNA_nuclease,_flap_endonuclease-1-like,_helix-3-turn-helix_(H3TH)_domain	L	-	2.5e-10	arCOG06234	H3TH	Predicted 5' DNA nuclease, flap endonuclease-1-like, helix-3-turn-helix (H3TH) domain	L	2.2e-28	K04483	5e-07	31.9	444.5	DNA_repair_protein_RadA	-	PF14520	Helix-hairpin-helix_domain	7e-09	NF002882.0	DNA_polymerase_IV	2.7.7.7	5.4e-06	-	-	-	-	-	-	-	-	-	IPR010995	DNA_repair_Rad51/transcription_factor_NusA,_alpha-helical	PF14520	Helix-hairpin-helix_domain	-	-
NG_29833_Hrr_lac_R1S1_lib590739_8020_2__bs_b1-NMLBEPJI_02320	NG_29833_Hrr_lac_R1S1_lib590739_8020_2__bs_b1	NMLBEPJI_11		NG_29833_Hrr_lac_R1S1_lib590739_8020_2__bs_b1_contig_11	28834			NMLBEPJI_02320	0.125	152	hypothetical protein	COG5615	Uncharacterized_membrane_protein	S	-	2.4e-09	arCOG04581	-	Uncharacterized membrane protein	S	3.2e-46	-	-	-	-	-	-	PF05425	Copper_resistance_protein_D	0.00074	-	-	-	-	-	-	-	-	-	-	-	-	-	-	-	-	-	TMhelix	-
NG_29833_Hrr_lac_R1S1_lib590739_8020_2__bs_b1-NMLBEPJI_02330	NG_29833_Hrr_lac_R1S1_lib590739_8020_2__bs_b1	NMLBEPJI_11		NG_29833_Hrr_lac_R1S1_lib590739_8020_2__bs_b1_contig_11	28834			NMLBEPJI_02330	0.124	274	Shikimate dehydrogenase (NADP(+))	COG0169	Shikimate_5-dehydrogenase	E	Aromatic_amino_acid_biosynthesis	1.3e-77	arCOG01033	AroE	Shikimate 5-dehydrogenase	E	2.2e-65	K00014	9.5e-80	270.7	113.77	shikimate_dehydrogenase_[EC:1.1.1.25]	high_score	PF08501	Shikimate_dehydrogenase_substrate_binding_domain	2.2e-23	NF001319.0	shikimate_dehydrogenase	1.1.1.25	1.5e-76	-	-	-	-	-	-	-	-	-	IPR013708;_IPR036291;_IPR022893;_IPR011342;_IPR006151	Shikimate_dehydrogenase_substrate_binding,_N-terminal;_NAD(P)-binding_domain_superfamily;_Shikimate_dehydrogenase_family;_Shikimate_dehydrogenase;_Quinate/shikimate_5-dehydrogenase/glutamyl-tRNA_reductase	PF08501;_PF01488	Shikimate_dehydrogenase_substrate_binding_domain;_Shikimate_/_quinate_5-dehydrogenase	-	-
NG_29833_Hrr_lac_R1S1_lib590739_8020_2__bs_b1-NMLBEPJI_02340	NG_29833_Hrr_lac_R1S1_lib590739_8020_2__bs_b1	NMLBEPJI_11		NG_29833_Hrr_lac_R1S1_lib590739_8020_2__bs_b1_contig_11	28834			NMLBEPJI_02340	0.085	375	hypothetical protein	COG2237	Uncharacterized_membrane_protein	S	-	1.1e-128	arCOG04151	-	ABC-type multidrug transport system, permease component	R	6.3e-88	K08975	1e-124	419.6	203.33	putative_membrane_protein	high_score	PF04123	Domain_of_unknown_function_(DUF373)	1e-101	-	-	-	-	-	-	-	-	-	-	-	-	-	IPR007254	Protein_of_unknown_function_DUF373	PF04123	Domain_of_unknown_function_(DUF373)	TMhelix	-
NG_29833_Hrr_lac_R1S1_lib590739_8020_2__bs_b1-NMLBEPJI_02350	NG_29833_Hrr_lac_R1S1_lib590739_8020_2__bs_b1	NMLBEPJI_11		NG_29833_Hrr_lac_R1S1_lib590739_8020_2__bs_b1_contig_11	28834			NMLBEPJI_02350	0.118	311	hypothetical protein	COG0616	Periplasmic_serine_protease,_ClpP_class	O	-	2.8e-66	arCOG01311	SppA	Periplasmic serine protease (ClpP class)	O	2.3e-66	K04773	5.5e-71	242.8	186.67	protease_IV_[EC:3.4.21.-]	high_score	PF01343	Peptidase_family_S49	5.7e-41	TIGR00706.1	signal_peptide_peptidase_SppA	3.4.-.-	1.1e-51	-	-	-	M4VAL8	6.17e-29	Signal_peptide_peptidase_OS=Bdellovibrio_exovorus_JSS_GN=A11Q_838_PE=4_SV=1	-	-	-	IPR029045;_IPR004635;_IPR002142	ClpP/crotonase-like_domain_superfamily;_Peptidase_S49,_SppA;_Peptidase_S49	PF01343	Peptidase_family_S49	-	-
NG_29833_Hrr_lac_R1S1_lib590739_8020_2__bs_b1-NMLBEPJI_02360	NG_29833_Hrr_lac_R1S1_lib590739_8020_2__bs_b1	NMLBEPJI_11		NG_29833_Hrr_lac_R1S1_lib590739_8020_2__bs_b1_contig_11	28834			NMLBEPJI_02360	0.123	501	hypothetical protein	COG2233	Xanthine/uracil_permease	F	Pyrimidine_degradation	1.5e-105	arCOG02805	UraA	Xanthine/uracil permease	F	2.8e-186	K14611	2.3e-139	467.9	619.73	solute_carrier_family_23_(nucleobase_transporter),_member_1	-	PF00860	Permease_family	5.8e-76	TIGR03173.1	xanthine_permease_(Provisional)	-	5.8e-61	-	-	-	NP_001256967.1	5.01e-116	solute_carrier_family_23_member_2-like_	-	-	-	IPR006043	Xanthine/uracil/vitamin_C_permease	PF00860	Permease_family	TMhelix	-
NG_29833_Hrr_lac_R1S1_lib590739_8020_2__bs_b1-NMLBEPJI_02370	NG_29833_Hrr_lac_R1S1_lib590739_8020_2__bs_b1	NMLBEPJI_11		NG_29833_Hrr_lac_R1S1_lib590739_8020_2__bs_b1_contig_11	28834			NMLBEPJI_02370	0.022	307	hypothetical protein	COG1340	Uncharacterized_coiled-coil_protein,_contains_DUF342_domain	S	-	4.9e-46	arCOG01159	-	Uncharacterized archaeal coiled-coil protein	S	9.3e-53	K01421	1.5e-05	26.6	145.77	putative_membrane_protein	-	-	-	-	TIGR02168.1	chromosome_segregation_protein_SMC	-	4.4e-05	-	-	-	-	-	-	-	-	-	-	-	-	-	-	-
NG_29833_Hrr_lac_R1S1_lib590739_8020_2__bs_b1-NMLBEPJI_02380	NG_29833_Hrr_lac_R1S1_lib590739_8020_2__bs_b1	NMLBEPJI_11		NG_29833_Hrr_lac_R1S1_lib590739_8020_2__bs_b1_contig_11	28834			NMLBEPJI_02380	0.114	236	2,5-diamino-6-ribosylamino-4(3H)-pyrimidinone 5'-phosphate reductase	COG1985	Pyrimidine_reductase,_riboflavin_biosynthesis	H	Riboflavin/FAD_biosynthesis	8.4e-56	arCOG01484	RibD	Pyrimidine reductase, riboflavin biosynthesis	H	1.7e-58	K14654	3.6e-59	202.7	220.87	2,5-diamino-6-(ribosylamino)-4(3H)-pyrimidinone_5'-phosphate_reductase_[EC:1.1.1.302]	-	PF01872	RibD_C-terminal_domain	1.4e-50	TIGR01508.1	2,5-diamino-6-(ribosylamino)-4(3H)-pyrimidinone_5'-phosphate_reductase	1.1.1.-,1.1.1.302	2.8e-70	-	-	-	-	-	-	-	-	-	IPR006401;_IPR011549;_IPR024072;_IPR002734	2,5-diamino-6-hydroxy-4-(5-phosphoribosylamino)pyrimidine_1-reductase,_archaeal;_Riboflavin-specific_deaminase,_C-terminal;_Dihydrofolate_reductase-like_domain_superfamily;_Bacterial_bifunctional_deaminase-reductase,_C-terminal	PF01872	RibD_C-terminal_domain	-	-
NG_29833_Hrr_lac_R1S1_lib590739_8020_2__bs_b1-NMLBEPJI_02390	NG_29833_Hrr_lac_R1S1_lib590739_8020_2__bs_b1	NMLBEPJI_11		NG_29833_Hrr_lac_R1S1_lib590739_8020_2__bs_b1_contig_11	28834			NMLBEPJI_02390	0.126	412	hypothetical protein	COG2271	Sugar_phosphate_permease	G	-	7.8e-48	arCOG00134	-	MFS family permease	G	1.3e-61	K02445	3.7e-29	104.8	505.6	MFS_transporter,_OPA_family,_glycerol-3-phosphate_transporter	-	PF07690	Major_Facilitator_Superfamily	7.2e-39	TIGR00881.1	phosphoglycerate_transporter_protein_PgtP	-	9.7e-21	-	-	-	M0BSL0	3.13e-131	Major_facilitator_superfamily_protein_OS=Haloterrigena_salina_JCM_13891_GN=C477_23120_PE=4_SV=1	-	-	-	IPR020846;_IPR011701;_IPR036259	Major_facilitator_superfamily_domain;_Major_facilitator_superfamily;_MFS_transporter_superfamily	PF07690	Major_Facilitator_Superfamily	TMhelix	-
NG_29833_Hrr_lac_R1S1_lib590739_8020_2__bs_b1-NMLBEPJI_02400	NG_29833_Hrr_lac_R1S1_lib590739_8020_2__bs_b1	NMLBEPJI_12		NG_29833_Hrr_lac_R1S1_lib590739_8020_2__bs_b1_contig_12	12127			NMLBEPJI_02400	0.093	64	hypothetical protein	-	-	-	-	-	-	-	-	-	-	-	-	-	-	-	-	-	-	-	-	-	-	-	-	-	-	-	-	-	-	-	-	-	-	-	-	-	-
NG_29833_Hrr_lac_R1S1_lib590739_8020_2__bs_b1-NMLBEPJI_02410	NG_29833_Hrr_lac_R1S1_lib590739_8020_2__bs_b1	NMLBEPJI_12		NG_29833_Hrr_lac_R1S1_lib590739_8020_2__bs_b1_contig_12	12127			NMLBEPJI_02410	0.096	156	hypothetical protein	-	-	-	-	-	-	-	-	-	-	-	-	-	-	-	-	-	-	-	-	-	-	-	-	-	-	-	-	-	-	-	-	-	-	-	-	TMhelix	-
NG_29833_Hrr_lac_R1S1_lib590739_8020_2__bs_b1-NMLBEPJI_02420	NG_29833_Hrr_lac_R1S1_lib590739_8020_2__bs_b1	NMLBEPJI_12		NG_29833_Hrr_lac_R1S1_lib590739_8020_2__bs_b1_contig_12	12127			NMLBEPJI_02420	0.159	113	hypothetical protein	-	-	-	-	-	-	-	-	-	-	-	-	-	-	-	-	-	-	-	-	-	-	-	-	-	-	-	-	-	-	-	-	-	-	-	-	-	-
NG_29833_Hrr_lac_R1S1_lib590739_8020_2__bs_b1-NMLBEPJI_02430	NG_29833_Hrr_lac_R1S1_lib590739_8020_2__bs_b1	NMLBEPJI_12		NG_29833_Hrr_lac_R1S1_lib590739_8020_2__bs_b1_contig_12	12127			NMLBEPJI_02430	0.099	212	hypothetical protein	-	-	-	-	-	arCOG12278	Dam	DNA N-6-adenine-methyltransferase	L	5.8e-11	-	-	-	-	-	-	PF05869	DNA_N-6-adenine-methyltransferase_(Dam)	8e-08	TIGR01712.1	phage_N-6-adenine-methyltransferase	2.1.1.72	5.7e-06	-	-	-	-	-	-	-	-	-	-	-	-	-	-	-
NG_29833_Hrr_lac_R1S1_lib590739_8020_2__bs_b1-NMLBEPJI_02440	NG_29833_Hrr_lac_R1S1_lib590739_8020_2__bs_b1	NMLBEPJI_12		NG_29833_Hrr_lac_R1S1_lib590739_8020_2__bs_b1_contig_12	12127			NMLBEPJI_02440	0.109	183	hypothetical protein	COG1403	5-methylcytosine-specific_restriction_endonuclease_McrA	V	-	2.5e-11	arCOG03898	McrA	Restriction endonuclease, McrA/HNH family	V	2.2e-08	K07451	2.2e-11	46.6	35.8	5-methylcytosine-specific_restriction_enzyme_A_[EC:3.1.21.-]	high_score	PF01844	HNH_endonuclease	8e-08	NF040563.1	RNA-guided_endonuclease_IscB	-	1.1e-06	-	-	-	-	-	-	-	-	-	IPR003615;_IPR002711	HNH_nuclease;_HNH_endonuclease	PF01844	HNH_endonuclease	-	-
NG_29833_Hrr_lac_R1S1_lib590739_8020_2__bs_b1-NMLBEPJI_02450	NG_29833_Hrr_lac_R1S1_lib590739_8020_2__bs_b1	NMLBEPJI_12		NG_29833_Hrr_lac_R1S1_lib590739_8020_2__bs_b1_contig_12	12127			NMLBEPJI_02450	0.06	115	hypothetical protein	-	-	-	-	-	-	-	-	-	-	-	-	-	-	-	-	-	-	-	-	-	-	-	-	-	-	-	-	-	-	-	-	-	-	-	-	-	-
NG_29833_Hrr_lac_R1S1_lib590739_8020_2__bs_b1-NMLBEPJI_02460	NG_29833_Hrr_lac_R1S1_lib590739_8020_2__bs_b1	NMLBEPJI_12		NG_29833_Hrr_lac_R1S1_lib590739_8020_2__bs_b1_contig_12	12127			NMLBEPJI_02460	0.088	135	hypothetical protein	-	-	-	-	-	-	-	-	-	-	-	-	-	-	-	-	-	-	-	-	-	-	-	-	-	-	-	-	-	-	-	-	-	-	-	-	-	-
NG_29833_Hrr_lac_R1S1_lib590739_8020_2__bs_b1-NMLBEPJI_02470	NG_29833_Hrr_lac_R1S1_lib590739_8020_2__bs_b1	NMLBEPJI_12		NG_29833_Hrr_lac_R1S1_lib590739_8020_2__bs_b1_contig_12	12127			NMLBEPJI_02470	0.095	168	hypothetical protein	-	-	-	-	-	arCOG10822	-	Uncharacterized protein	S	7.4e-06	-	-	-	-	-	-	-	-	-	-	-	-	-	-	-	-	-	-	-	-	-	-	-	-	-	-	-	-
NG_29833_Hrr_lac_R1S1_lib590739_8020_2__bs_b1-NMLBEPJI_02480	NG_29833_Hrr_lac_R1S1_lib590739_8020_2__bs_b1	NMLBEPJI_12		NG_29833_Hrr_lac_R1S1_lib590739_8020_2__bs_b1_contig_12	12127			NMLBEPJI_02480	0.049	204	hypothetical protein	-	-	-	-	-	arCOG08889	-	XerD/XerC family integrase	X	1.5e-22	-	-	-	-	-	-	-	-	-	-	-	-	-	-	-	-	-	-	-	-	-	-	-	-	-	-	-	-
NG_29833_Hrr_lac_R1S1_lib590739_8020_2__bs_b1-NMLBEPJI_02490	NG_29833_Hrr_lac_R1S1_lib590739_8020_2__bs_b1	NMLBEPJI_12		NG_29833_Hrr_lac_R1S1_lib590739_8020_2__bs_b1_contig_12	12127			NMLBEPJI_02490	0.095	189	hypothetical protein	-	-	-	-	-	-	-	-	-	-	-	-	-	-	-	-	-	-	-	-	-	-	-	-	-	-	-	-	-	-	-	-	-	-	-	-	-	-
NG_29833_Hrr_lac_R1S1_lib590739_8020_2__bs_b1-NMLBEPJI_02500	NG_29833_Hrr_lac_R1S1_lib590739_8020_2__bs_b1	NMLBEPJI_12		NG_29833_Hrr_lac_R1S1_lib590739_8020_2__bs_b1_contig_12	12127			NMLBEPJI_02500	0.101	128	hypothetical protein	-	-	-	-	-	arCOG08153	-	Uncharacterized membrane protein	S	3e-11	-	-	-	-	-	-	PF18902	Domain_of_unknown_function_(DUF5658)	2.4e-08	-	-	-	-	-	-	-	-	-	-	-	-	-	-	-	-	-	TMhelix	-
NG_29833_Hrr_lac_R1S1_lib590739_8020_2__bs_b1-NMLBEPJI_02510	NG_29833_Hrr_lac_R1S1_lib590739_8020_2__bs_b1	NMLBEPJI_12		NG_29833_Hrr_lac_R1S1_lib590739_8020_2__bs_b1_contig_12	12127			NMLBEPJI_02510	0.094	138	hypothetical protein	-	-	-	-	-	-	-	-	-	-	-	-	-	-	-	-	-	-	-	-	-	-	-	-	-	-	-	-	-	-	-	-	-	-	-	-	-	-
NG_29833_Hrr_lac_R1S1_lib590739_8020_2__bs_b1-NMLBEPJI_02520	NG_29833_Hrr_lac_R1S1_lib590739_8020_2__bs_b1	NMLBEPJI_12		NG_29833_Hrr_lac_R1S1_lib590739_8020_2__bs_b1_contig_12	12127			NMLBEPJI_02520	0.111	170	hypothetical protein	-	-	-	-	-	-	-	-	-	-	-	-	-	-	-	-	-	-	-	-	-	-	-	-	-	-	-	-	-	-	-	-	-	-	-	-	-	-
NG_29833_Hrr_lac_R1S1_lib590739_8020_2__bs_b1-NMLBEPJI_02530	NG_29833_Hrr_lac_R1S1_lib590739_8020_2__bs_b1	NMLBEPJI_12		NG_29833_Hrr_lac_R1S1_lib590739_8020_2__bs_b1_contig_12	12127			NMLBEPJI_02530	0.087	114	hypothetical protein	-	-	-	-	-	-	-	-	-	-	-	-	-	-	-	-	-	-	-	-	-	-	-	-	-	-	-	-	-	-	-	-	-	-	-	-	-	-
NG_29833_Hrr_lac_R1S1_lib590739_8020_2__bs_b1-NMLBEPJI_02540	NG_29833_Hrr_lac_R1S1_lib590739_8020_2__bs_b1	NMLBEPJI_12		NG_29833_Hrr_lac_R1S1_lib590739_8020_2__bs_b1_contig_12	12127			NMLBEPJI_02540	0.099	171	hypothetical protein	-	-	-	-	-	-	-	-	-	-	-	-	-	-	-	-	-	-	-	-	-	-	-	-	-	-	-	-	-	-	-	-	-	-	-	-	-	-
NG_29833_Hrr_lac_R1S1_lib590739_8020_2__bs_b1-NMLBEPJI_02550	NG_29833_Hrr_lac_R1S1_lib590739_8020_2__bs_b1	NMLBEPJI_12		NG_29833_Hrr_lac_R1S1_lib590739_8020_2__bs_b1_contig_12	12127			NMLBEPJI_02550	0.085	82	hypothetical protein	-	-	-	-	-	-	-	-	-	-	-	-	-	-	-	-	-	-	-	-	-	-	-	-	-	-	-	-	-	-	-	-	IPR010985	Ribbon-helix-helix	-	-	-	-
NG_29833_Hrr_lac_R1S1_lib590739_8020_2__bs_b1-NMLBEPJI_02560	NG_29833_Hrr_lac_R1S1_lib590739_8020_2__bs_b1	NMLBEPJI_12		NG_29833_Hrr_lac_R1S1_lib590739_8020_2__bs_b1_contig_12	12127			NMLBEPJI_02560	0.085	82	hypothetical protein	-	-	-	-	-	-	-	-	-	-	-	-	-	-	-	-	-	-	-	-	-	-	-	-	-	-	-	-	-	-	-	-	-	-	-	-	-	-
NG_29833_Hrr_lac_R1S1_lib590739_8020_2__bs_b1-NMLBEPJI_02570	NG_29833_Hrr_lac_R1S1_lib590739_8020_2__bs_b1	NMLBEPJI_12		NG_29833_Hrr_lac_R1S1_lib590739_8020_2__bs_b1_contig_12	12127			NMLBEPJI_02570	0.092	249	hypothetical protein	-	-	-	-	-	-	-	-	-	-	-	-	-	-	-	-	-	-	-	-	-	-	-	-	-	-	-	-	-	-	-	-	-	-	-	-	-	-
NG_29833_Hrr_lac_R1S1_lib590739_8020_2__bs_b1-NMLBEPJI_02580	NG_29833_Hrr_lac_R1S1_lib590739_8020_2__bs_b1	NMLBEPJI_12		NG_29833_Hrr_lac_R1S1_lib590739_8020_2__bs_b1_contig_12	12127			NMLBEPJI_02580	0.086	162	hypothetical protein	-	-	-	-	-	-	-	-	-	-	-	-	-	-	-	-	-	-	-	-	-	-	-	-	-	-	-	-	-	-	-	-	-	-	-	-	-	-
NG_29833_Hrr_lac_R1S1_lib590739_8020_2__bs_b1-NMLBEPJI_02590	NG_29833_Hrr_lac_R1S1_lib590739_8020_2__bs_b1	NMLBEPJI_12		NG_29833_Hrr_lac_R1S1_lib590739_8020_2__bs_b1_contig_12	12127			NMLBEPJI_02590	0.085	316	hypothetical protein	-	-	-	-	-	-	-	-	-	-	-	-	-	-	-	-	-	-	-	-	-	-	-	-	-	-	-	-	-	-	-	-	-	-	-	-	-	-
NG_29833_Hrr_lac_R1S1_lib590739_8020_2__bs_b1-NMLBEPJI_02600	NG_29833_Hrr_lac_R1S1_lib590739_8020_2__bs_b1	NMLBEPJI_12		NG_29833_Hrr_lac_R1S1_lib590739_8020_2__bs_b1_contig_12	12127			NMLBEPJI_02600	0.058	189	hypothetical protein	-	-	-	-	-	-	-	-	-	-	-	-	-	-	-	-	-	-	-	-	-	-	-	-	-	-	-	-	-	-	-	-	-	-	-	-	-	-
NG_29833_Hrr_lac_R1S1_lib590739_8020_2__bs_b1-NMLBEPJI_02610	NG_29833_Hrr_lac_R1S1_lib590739_8020_2__bs_b1	NMLBEPJI_12		NG_29833_Hrr_lac_R1S1_lib590739_8020_2__bs_b1_contig_12	12127			NMLBEPJI_02610	0.08	433	hypothetical protein	COG4973	Site-specific_recombinase_XerC	L	-	4.1e-14	arCOG04506	XerC	XerD/XerC family integrase	X	8.4e-106	K03733	6.6e-08	35.5	333.77	integrase/recombinase_XerC	-	-	-	-	-	-	-	-	-	-	-	-	-	-	-	-	-	IPR011010;_IPR010998;_IPR013762	DNA_breaking-rejoining_enzyme,_catalytic_core;_Integrase/recombinase,_N-terminal;_Integrase-like,_catalytic_domain_superfamily	-	-	-	-
NG_29833_Hrr_lac_R1S1_lib590739_8020_2__bs_b1-NMLBEPJI_02620	NG_29833_Hrr_lac_R1S1_lib590739_8020_2__bs_b1	NMLBEPJI_13		NG_29833_Hrr_lac_R1S1_lib590739_8020_2__bs_b1_contig_13	47031			NMLBEPJI_02620	0.121	305	6-phosphogluconate dehydrogenase, NAD(+)-dependent, decarboxylating	COG1023	6-phosphogluconate_dehydrogenase_(decarboxylating)	G	-	5e-124	arCOG00248	Gnd	Predicted 6-phosphogluconate dehydrogenase	G	3.5e-131	K00033	2e-82	280.2	163.73	6-phosphogluconate_dehydrogenase_[EC:1.1.1.44_1.1.1.343]	high_score	PF03446	NAD_binding_domain_of_6-phosphogluconate_dehydrogenase	1.1e-35	NF007161.0	NADP-dependent_phosphogluconate_dehydrogenase	1.1.1.44	6.3e-114	-	-	-	-	-	-	-	-	-	IPR013328;_IPR036291;_IPR006183;_IPR006114;_IPR006115;_IPR008927;_IPR032883	6-phosphogluconate_dehydrogenase,_domain_2;_NAD(P)-binding_domain_superfamily;_6-phosphogluconate_dehydrogenase;_6-phosphogluconate_dehydrogenase,_C-terminal;_6-phosphogluconate_dehydrogenase,_NADP-binding;_6-phosphogluconate_dehydrogenase-like,_C-terminal_domain_superfamily;_6-phosphogluconate_dehydrogenase,_archaea	PF03446;_PF00393	NAD_binding_domain_of_6-phosphogluconate_dehydrogenase;_6-phosphogluconate_dehydrogenase,_C-terminal_domain	-	-
NG_29833_Hrr_lac_R1S1_lib590739_8020_2__bs_b1-NMLBEPJI_02630	NG_29833_Hrr_lac_R1S1_lib590739_8020_2__bs_b1	NMLBEPJI_13		NG_29833_Hrr_lac_R1S1_lib590739_8020_2__bs_b1_contig_13	47031			NMLBEPJI_02630	0.102	117	hypothetical protein	-	-	-	-	-	arCOG04781	-	Uncharacterized protein	S	4e-39	-	-	-	-	-	-	PF19118	Family_of_unknown_function_(DUF5802)	1.9e-46	-	-	-	-	-	-	-	-	-	-	-	-	-	-	-	-	-	-	-
NG_29833_Hrr_lac_R1S1_lib590739_8020_2__bs_b1-NMLBEPJI_02640	NG_29833_Hrr_lac_R1S1_lib590739_8020_2__bs_b1	NMLBEPJI_13		NG_29833_Hrr_lac_R1S1_lib590739_8020_2__bs_b1_contig_13	47031			NMLBEPJI_02640	0.091	426	hypothetical protein	COG0675	Transposase	X	-	7.6e-67	arCOG00683	-	Transposable element, IS605 OrfB family, contains RNAse H fold nuclease and Zn finger domains	X	2.1e-93	K07496	6.2e-52	180.5	37.27	putative_transposase	high_score	PF07282	Putative_transposase_DNA-binding_domain	2e-21	NF040570.1	RNA-guided_endonuclease_TnpB_family_protein	-	3.1e-61	-	-	-	-	-	-	-	-	-	IPR010095;_IPR001959	Transposase_IS605,_OrfB,_C-terminal;_Probable_transposase,_IS891/IS1136/IS1341	PF07282;_PF01385	Putative_transposase_DNA-binding_domain;_Probable_transposase	-	-
NG_29833_Hrr_lac_R1S1_lib590739_8020_2__bs_b1-NMLBEPJI_02650	NG_29833_Hrr_lac_R1S1_lib590739_8020_2__bs_b1	NMLBEPJI_13		NG_29833_Hrr_lac_R1S1_lib590739_8020_2__bs_b1_contig_13	47031			NMLBEPJI_02650	0.059	302	Chromosome partition protein Smc	COG1503	Peptide_chain_release_factor_1_(eRF1)	J	Translation_factors	2e-46	arCOG01743	eRF1	Peptide chain release factor eRF1	J	6.6e-92	K03265	7.2e-06	27.8	79.6	peptide_chain_release_factor_subunit_1	-	PF18859	Actinobacteria/chloroflexi_VLRF1_release_factor	5.6e-33	TIGR03676.1	peptide_chain_release_factor_aRF-1	-	0.00033	-	-	-	-	-	-	-	-	-	-	-	-	-	-	-
NG_29833_Hrr_lac_R1S1_lib590739_8020_2__bs_b1-NMLBEPJI_02660	NG_29833_Hrr_lac_R1S1_lib590739_8020_2__bs_b1	NMLBEPJI_13		NG_29833_Hrr_lac_R1S1_lib590739_8020_2__bs_b1_contig_13	47031			NMLBEPJI_02660	0.097	206	hypothetical protein	-	-	-	-	-	arCOG06334	-	Predicted metalloprotease, contains C-terminal PDZ domain	E	2.1e-26	-	-	-	-	-	-	-	-	-	-	-	-	-	-	-	-	-	-	-	-	-	-	-	-	-	-	TMhelix	-
NG_29833_Hrr_lac_R1S1_lib590739_8020_2__bs_b1-NMLBEPJI_02670	NG_29833_Hrr_lac_R1S1_lib590739_8020_2__bs_b1	NMLBEPJI_13		NG_29833_Hrr_lac_R1S1_lib590739_8020_2__bs_b1_contig_13	47031			NMLBEPJI_02670	0.1	506	hypothetical protein	COG3975	Predicted_metalloprotease,_contains_C-terminal_PDZ_domain	R	-	3.1e-29	arCOG06334	-	Predicted metalloprotease, contains C-terminal PDZ domain	E	8.1e-81	-	-	-	-	-	-	-	-	-	-	-	-	-	-	-	-	-	-	-	-	-	-	-	-	-	-	-	-
NG_29833_Hrr_lac_R1S1_lib590739_8020_2__bs_b1-NMLBEPJI_02680	NG_29833_Hrr_lac_R1S1_lib590739_8020_2__bs_b1	NMLBEPJI_13		NG_29833_Hrr_lac_R1S1_lib590739_8020_2__bs_b1_contig_13	47031			NMLBEPJI_02680	0.107	140	Thiosulfate sulfurtransferase GlpE	-	-	-	-	-	arCOG02021	PspE	Rhodanese-related sulfurtransferase	P	2.7e-18	K02439	1.4e-14	56.9	102.33	thiosulfate_sulfurtransferase_[EC:2.8.1.1]	-	PF00581	Rhodanese-like_domain	2.7e-11	NF001195.0	thiosulfate_sulfurtransferase_GlpE	2.8.1.1	6.1e-11	-	-	-	-	-	-	-	-	-	IPR001763;_IPR036873	Rhodanese-like_domain;_Rhodanese-like_domain_superfamily	PF00581	Rhodanese-like_domain	-	-
NG_29833_Hrr_lac_R1S1_lib590739_8020_2__bs_b1-NMLBEPJI_02690	NG_29833_Hrr_lac_R1S1_lib590739_8020_2__bs_b1	NMLBEPJI_13		NG_29833_Hrr_lac_R1S1_lib590739_8020_2__bs_b1_contig_13	47031			NMLBEPJI_02690	0.092	108	hypothetical protein	COG2140	Oxalate_decarboxylase/archaeal_phosphoglucose_isomerase,_cupin_superfamily	G	Glycolysis	2.9e-09	arCOG04684	-	Cupin domain containing protein	G	6.8e-41	K19547	0.00022	23.4	458.47	3-[(4R)-4-hydroxycyclohexa-1,5-dien-1-yl]-2-oxopropanoate_isomerase_[EC:5.3.3.19]	-	PF07883	Cupin_domain	1.6e-09	-	-	-	-	-	-	-	-	-	-	-	-	-	IPR011051;_IPR013096;_IPR014710	RmlC-like_cupin_domain_superfamily;_Cupin_2,_conserved_barrel;_RmlC-like_jelly_roll_fold	PF07883	Cupin_domain	-	-
NG_29833_Hrr_lac_R1S1_lib590739_8020_2__bs_b1-NMLBEPJI_02700	NG_29833_Hrr_lac_R1S1_lib590739_8020_2__bs_b1	NMLBEPJI_13		NG_29833_Hrr_lac_R1S1_lib590739_8020_2__bs_b1_contig_13	47031			NMLBEPJI_02700	0.076	328	Haloalkane dehalogenase	COG0596	2-succinyl-6-hydroxy-2,4-cyclohexadiene-1-carboxylate_synthase_MenH_and_related_esterases,_alpha/beta_hydrolase_fold	HR	Menaquinone_biosynthesis	1.4e-33	arCOG01648	MhpC	Alpha/beta superfamily hydrolase	R	3.2e-38	K22369	4.5e-80	272.3	259.77	epoxide_hydrolase_4_[EC:3.3.-.-]	high_score	PF00561	alpha/beta_hydrolase_fold	1e-26	NF004514.0	SDR_family_oxidoreductase	-	3.8e-32	-	-	-	-	-	-	-	-	-	IPR029058;_IPR000073;_IPR000639	Alpha/Beta_hydrolase_fold;_Alpha/beta_hydrolase_fold-1;_Epoxide_hydrolase-like	PF00561	alpha/beta_hydrolase_fold	-	-
NG_29833_Hrr_lac_R1S1_lib590739_8020_2__bs_b1-NMLBEPJI_02710	NG_29833_Hrr_lac_R1S1_lib590739_8020_2__bs_b1	NMLBEPJI_13		NG_29833_Hrr_lac_R1S1_lib590739_8020_2__bs_b1_contig_13	47031			NMLBEPJI_02710	0.072	522	hypothetical protein	COG3119	Arylsulfatase_A_or_related_enzyme,_AlkP_superfamily	P	-	5.5e-64	arCOG02788	-	Arylsulfatase A or related enzyme	P	5e-238	K01138	2.4e-72	247.3	400.17	uncharacterized_sulfatase_[EC:3.1.6.-]	-	PF00884	Sulfatase	5.9e-35	NF010322.0	arylsulfatase	3.1.6.1	5.6e-25	-	-	-	WP_084264158.1	3.32e-12	hypothetical_protein_	-	-	-	IPR017850;_IPR017849;_IPR000917	Alkaline-phosphatase-like,_core_domain_superfamily;_Alkaline_phosphatase-like,_alpha/beta/alpha;_Sulfatase,_N-terminal	PF00884	Sulfatase	-	-
NG_29833_Hrr_lac_R1S1_lib590739_8020_2__bs_b1-NMLBEPJI_02720	NG_29833_Hrr_lac_R1S1_lib590739_8020_2__bs_b1	NMLBEPJI_13		NG_29833_Hrr_lac_R1S1_lib590739_8020_2__bs_b1_contig_13	47031			NMLBEPJI_02720	0.085	140	hypothetical protein	COG2246	Putative_flippase_GtrA_(transmembrane_translocase_of_bactoprenol-linked_glucose)	I	-	3.8e-24	arCOG02228	GtrA	GtrA-like flippase	I	4.5e-25	-	-	-	-	-	-	PF04138	GtrA-like_protein	1.8e-23	-	-	-	-	-	-	-	-	-	-	-	-	-	IPR007267	GtrA-like_protein	PF04138	GtrA-like_protein	TMhelix	-
NG_29833_Hrr_lac_R1S1_lib590739_8020_2__bs_b1-NMLBEPJI_02730	NG_29833_Hrr_lac_R1S1_lib590739_8020_2__bs_b1	NMLBEPJI_13		NG_29833_Hrr_lac_R1S1_lib590739_8020_2__bs_b1_contig_13	47031			NMLBEPJI_02730	0.089	234	hypothetical protein	COG0398	Uncharacterized_membrane_protein_YdjX,_related_to_fungal_oxalate_transporter,_TVP38/TMEM64_family	S	-	3.9e-46	arCOG03118	-	Membrane protein DedA family	S	4.7e-44	-	-	-	-	-	-	PF09335	SNARE_associated_Golgi_protein	7.8e-21	-	-	-	-	-	-	-	P76221	1.48e-21	HYPOTHETICAL_26.2_KDA_PROTEIN_IN_XTHA-GDHA_INTERGENIC_REGION_-_Escherichia_coli.	-	-	-	IPR032816	SNARE_associated_Golgi_protein	PF09335	SNARE_associated_Golgi_protein	TMhelix	-
NG_29833_Hrr_lac_R1S1_lib590739_8020_2__bs_b1-NMLBEPJI_02740	NG_29833_Hrr_lac_R1S1_lib590739_8020_2__bs_b1	NMLBEPJI_13		NG_29833_Hrr_lac_R1S1_lib590739_8020_2__bs_b1_contig_13	47031			NMLBEPJI_02740	0.077	77	hypothetical protein	-	-	-	-	-	-	-	-	-	-	-	-	-	-	-	-	-	-	-	-	-	-	-	-	-	-	-	-	-	-	-	-	-	-	-	-	-	-
NG_29833_Hrr_lac_R1S1_lib590739_8020_2__bs_b1-NMLBEPJI_02750	NG_29833_Hrr_lac_R1S1_lib590739_8020_2__bs_b1	NMLBEPJI_13		NG_29833_Hrr_lac_R1S1_lib590739_8020_2__bs_b1_contig_13	47031			NMLBEPJI_02750	0.016	62	hypothetical protein	-	-	-	-	-	arCOG08946	-	Uncharacterized protein	S	9.2e-16	-	-	-	-	-	-	-	-	-	-	-	-	-	-	-	-	-	-	-	-	-	-	-	-	-	-	-	-
NG_29833_Hrr_lac_R1S1_lib590739_8020_2__bs_b1-NMLBEPJI_02760	NG_29833_Hrr_lac_R1S1_lib590739_8020_2__bs_b1	NMLBEPJI_13		NG_29833_Hrr_lac_R1S1_lib590739_8020_2__bs_b1_contig_13	47031			NMLBEPJI_02760	0.057	577	Chromosome partition protein Smc	COG4694	Wobble_nucleotide-excising_tRNase	J	-	4.6e-17	arCOG00373	-	Predicted ATPase	R	6.8e-16	K03546	7.4e-22	80.6	171.5	DNA_repair_protein_SbcC/Rad50	-	PF13166	AAA_domain	5.3e-05	TIGR04523.1	helix-rich_protein	-	1.7e-06	-	-	-	-	-	-	-	-	-	IPR027417;_IPR003593	P-loop_containing_nucleoside_triphosphate_hydrolase;_AAA+_ATPase_domain	-	-	-	-
NG_29833_Hrr_lac_R1S1_lib590739_8020_2__bs_b1-NMLBEPJI_02770	NG_29833_Hrr_lac_R1S1_lib590739_8020_2__bs_b1	NMLBEPJI_13		NG_29833_Hrr_lac_R1S1_lib590739_8020_2__bs_b1_contig_13	47031			NMLBEPJI_02770	0.095	147	hypothetical protein	-	-	-	-	-	arCOG00724	-	Transcriptional regulator, PadR family	K	9.6e-13	-	-	-	-	-	-	-	-	-	-	-	-	-	-	-	-	-	-	-	-	-	-	-	-	-	-	-	-
NG_29833_Hrr_lac_R1S1_lib590739_8020_2__bs_b1-NMLBEPJI_02780	NG_29833_Hrr_lac_R1S1_lib590739_8020_2__bs_b1	NMLBEPJI_13		NG_29833_Hrr_lac_R1S1_lib590739_8020_2__bs_b1_contig_13	47031			NMLBEPJI_02780	0.048	83	hypothetical protein	-	-	-	-	-	arCOG08946	-	Uncharacterized protein	S	7.9e-07	-	-	-	-	-	-	-	-	-	-	-	-	-	-	-	-	-	-	-	-	-	-	-	-	-	-	-	-
NG_29833_Hrr_lac_R1S1_lib590739_8020_2__bs_b1-NMLBEPJI_02790	NG_29833_Hrr_lac_R1S1_lib590739_8020_2__bs_b1	NMLBEPJI_13		NG_29833_Hrr_lac_R1S1_lib590739_8020_2__bs_b1_contig_13	47031			NMLBEPJI_02790	0.141	156	hypothetical protein	COG4357	Uncharacterized_conserved_protein,_contains_Zn-finger_domain_of_CHY_type	S	-	8.9e-51	arCOG07598	-	Zinc finger domain containing protein (CHY type)	S	2.3e-53	K10144	9.4e-05	24.8	314.4	RING_finger_and_CHY_zinc_finger_domain-containing_protein_1_[EC:2.3.2.27]	-	PF05495	CHY_zinc_finger	7.5e-12	-	-	-	-	-	-	-	-	-	-	-	-	-	IPR037274;_IPR008913;_IPR016694	Zinc_finger,_CHY-type_superfamily;_Zinc_finger,_CHY-type;_Protein_of_unknown_function_UCP017292,_zinc_finger,_CHY-type	PF05495	CHY_zinc_finger	-	-
NG_29833_Hrr_lac_R1S1_lib590739_8020_2__bs_b1-NMLBEPJI_02800	NG_29833_Hrr_lac_R1S1_lib590739_8020_2__bs_b1	NMLBEPJI_13		NG_29833_Hrr_lac_R1S1_lib590739_8020_2__bs_b1_contig_13	47031			NMLBEPJI_02800	0.067	207	tRNA (pseudouridine(54)-N(1))-methyltransferase	COG1901	tRNA_pseudouridine-54_N-methylase	J	tRNA_modification	4.6e-78	arCOG01239	RsmE	RNA base methyltransferase family enzyme	J	1.4e-54	K16317	1.6e-61	210.2	35.8	tRNA_(pseudouridine54-N1)-methyltransferase_[EC:2.1.1.257]	high_score	PF04013	Putative_SAM-dependent_RNA_methyltransferase	7.9e-51	NF002560.0	tRNA_(pseudouridine(54)-N(1))-methyltransferase_TrmY	-	1.3e-68	-	-	-	-	-	-	-	-	-	IPR029026;_IPR029028;_IPR007158	tRNA_(guanine-N1-)-methyltransferase,_N-terminal;_Alpha/beta_knot_methyltransferases;_tRNA_(pseudouridine(54)-N(1))-methyltransferase,__TrmY	PF04013	Putative_SAM-dependent_RNA_methyltransferase	-	-
NG_29833_Hrr_lac_R1S1_lib590739_8020_2__bs_b1-NMLBEPJI_02810	NG_29833_Hrr_lac_R1S1_lib590739_8020_2__bs_b1	NMLBEPJI_13		NG_29833_Hrr_lac_R1S1_lib590739_8020_2__bs_b1_contig_13	47031			NMLBEPJI_02810	0.212	47	hypothetical protein	-	-	-	-	-	arCOG06415	-	Zinc finger domain	S	7.8e-08	-	-	-	-	-	-	PF04438	HIT_zinc_finger	0.00033	-	-	-	-	-	-	-	-	-	-	-	-	-	IPR007529	Zinc_finger,_HIT-type	PF04438	HIT_zinc_finger	-	-
NG_29833_Hrr_lac_R1S1_lib590739_8020_2__bs_b1-NMLBEPJI_02820	NG_29833_Hrr_lac_R1S1_lib590739_8020_2__bs_b1	NMLBEPJI_13		NG_29833_Hrr_lac_R1S1_lib590739_8020_2__bs_b1_contig_13	47031			NMLBEPJI_02820	0.086	276	Orotidine 5'-phosphate decarboxylase	COG0284	Orotidine-5'-phosphate_decarboxylase	F	Pyrimidine_biosynthesis	6e-68	arCOG00081	PyrF	Orotidine-5'-phosphate decarboxylase	F	9.5e-54	K01591	1.5e-54	187.9	141.27	orotidine-5'-phosphate_decarboxylase_[EC:4.1.1.23]	high_score	PF00215	Orotidine_5'-phosphate_decarboxylase_/_HUMPS_family	3.1e-30	TIGR02127.1	orotidine-5'-phosphate_decarboxylase	4.1.1.23	1.9e-82	-	-	-	-	-	-	-	-	-	IPR018089;_IPR011060;_IPR001754;_IPR011995;_IPR013785	Orotidine_5'-phosphate_decarboxylase,_active_site;_Ribulose-phosphate_binding_barrel;_Orotidine_5'-phosphate_decarboxylase_domain;_Orotidine_5'-phosphate_decarboxylase,_type_2;_Aldolase-type_TIM_barrel	PF00215	Orotidine_5'-phosphate_decarboxylase_/_HUMPS_family	-	-
NG_29833_Hrr_lac_R1S1_lib590739_8020_2__bs_b1-NMLBEPJI_02830	NG_29833_Hrr_lac_R1S1_lib590739_8020_2__bs_b1	NMLBEPJI_13		NG_29833_Hrr_lac_R1S1_lib590739_8020_2__bs_b1_contig_13	47031			NMLBEPJI_02830	0.143	209	Arsenite methyltransferase	COG0500	SAM-dependent_methyltransferase	QR	-	7.8e-17	arCOG02703	-	SAM-dependent methyltransferase	Q	9.3e-54	K03183	3.4e-19	72.4	269.07	demethylmenaquinone_methyltransferase_/_2-methoxy-6-polyprenyl-1,4-benzoquinol_methylase_[EC:2.1.1.163_2.1.1.201]	-	PF13649	Methyltransferase_domain	2e-12	NF008823.0	arsenite_methyltransferase	-	2.8e-15	-	-	-	-	-	-	-	-	-	IPR029063;_IPR025714	S-adenosyl-L-methionine-dependent_methyltransferase;_Methyltransferase_domain	PF13847	Methyltransferase_domain	-	-
NG_29833_Hrr_lac_R1S1_lib590739_8020_2__bs_b1-NMLBEPJI_02840	NG_29833_Hrr_lac_R1S1_lib590739_8020_2__bs_b1	NMLBEPJI_13		NG_29833_Hrr_lac_R1S1_lib590739_8020_2__bs_b1_contig_13	47031			NMLBEPJI_02840	0.084	261	hypothetical protein	-	-	-	-	-	arCOG07769	-	Uncharacterized protein	S	1.3e-140	-	-	-	-	-	-	-	-	-	-	-	-	-	-	-	-	-	-	-	-	-	-	-	-	-	-	-	-
NG_29833_Hrr_lac_R1S1_lib590739_8020_2__bs_b1-NMLBEPJI_02850	NG_29833_Hrr_lac_R1S1_lib590739_8020_2__bs_b1	NMLBEPJI_13		NG_29833_Hrr_lac_R1S1_lib590739_8020_2__bs_b1_contig_13	47031			NMLBEPJI_02850	0.103	452	hypothetical protein	COG2866	Murein_tripeptide_amidase_MpaA	M	-	9.4e-31	arCOG02889	-	Predicted deacylase	R	3.3e-168	K01308	2.8e-15	58.7	190.8	g-D-glutamyl-meso-diaminopimelate_peptidase_[EC:3.4.19.11]	-	PF00246	Zinc_carboxypeptidase	5.6e-14	-	-	-	-	-	-	-	-	-	-	-	-	-	IPR000834	Peptidase_M14,_carboxypeptidase_A	PF00246	Zinc_carboxypeptidase	-	-
NG_29833_Hrr_lac_R1S1_lib590739_8020_2__bs_b1-NMLBEPJI_02860	NG_29833_Hrr_lac_R1S1_lib590739_8020_2__bs_b1	NMLBEPJI_13		NG_29833_Hrr_lac_R1S1_lib590739_8020_2__bs_b1_contig_13	47031			NMLBEPJI_02860	0.107	551	D-glyceraldehyde dehydrogenase (NADP(+))	COG1012	Acyl-CoA_reductase_or_other_NAD-dependent_aldehyde_dehydrogenase	I	Proline_degradation	5e-133	arCOG01252	PutA	Lactaldehyde dehydrogenase, Succinate semialdehyde dehydrogenase, a-ketoglutarate semialdehyde dehydrogenase or other NAD-dependent aldehyde dehydrogenase	C	7.9e-146	K00135	1.3e-160	538	581.77	succinate-semialdehyde_dehydrogenase_/_glutarate-semialdehyde_dehydrogenase_[EC:1.2.1.16_1.2.1.79_1.2.1.20]	-	PF00171	Aldehyde_dehydrogenase_family	2.8e-149	NF006916.0	succinic_semialdehyde_dehydrogenase_(Provisional)	-	4.4e-236	-	-	-	-	-	-	-	-	-	IPR012394;_IPR029510;_IPR016163;_IPR015590;_IPR016162;_IPR016161	Aldehyde_dehydrogenase_NAD(P)-dependent;_Aldehyde_dehydrogenase,_glutamic_acid_active_site;_Aldehyde_dehydrogenase,_C-terminal;_Aldehyde_dehydrogenase_domain;_Aldehyde_dehydrogenase,_N-terminal;_Aldehyde/histidinol_dehydrogenase	PF00171	Aldehyde_dehydrogenase_family	-	-
NG_29833_Hrr_lac_R1S1_lib590739_8020_2__bs_b1-NMLBEPJI_02870	NG_29833_Hrr_lac_R1S1_lib590739_8020_2__bs_b1	NMLBEPJI_13		NG_29833_Hrr_lac_R1S1_lib590739_8020_2__bs_b1_contig_13	47031			NMLBEPJI_02870	0.079	341	hypothetical protein	COG0628	Predicted_PurR-regulated_permease_PerM	R	-	1.5e-33	arCOG02642	PerM	Predicted PurR-regulated permease PerM	R	7.4e-45	K03548	7.9e-05	25.3	233	putative_permease	-	PF01594	AI-2E_family_transporter	3.2e-30	TIGR02872.1	sporulation_integral_membrane_protein_YtvI	-	3.8e-07	-	-	-	Q4L1M3	3.72e-53	Permease_protein_OS=Halobacterium_sp._(strain_AS7092)_GN=halT1_PE=4_SV=2	-	-	-	IPR006311;_IPR002549	Twin-arginine_translocation_pathway,_signal_sequence;_Transmembrane_protein_TqsA-like	PF01594	AI-2E_family_transporter	TMhelix	-
NG_29833_Hrr_lac_R1S1_lib590739_8020_2__bs_b1-NMLBEPJI_02880	NG_29833_Hrr_lac_R1S1_lib590739_8020_2__bs_b1	NMLBEPJI_13		NG_29833_Hrr_lac_R1S1_lib590739_8020_2__bs_b1_contig_13	47031			NMLBEPJI_02880	0.091	382	Aromatic-amino-acid aminotransferase 2	COG0436	Aspartate/methionine/tyrosine_aminotransferase	E	Isoleucine,_leucine,_valine_biosynthesis	6e-59	arCOG04333	-	Aspartate/tyrosine/aromatic aminotransferase	E	7.3e-130	K00812	4.6e-47	163.8	468.43	aspartate_aminotransferase_[EC:2.6.1.1]	-	PF00155	Aminotransferase_class_I_and_II	3e-35	NF005593.0	aminotransferase	-	3.1e-68	-	-	-	-	-	-	-	-	-	IPR015422;_IPR004839;_IPR015424;_IPR015421	Pyridoxal_phosphate-dependent_transferase_domain_1;_Aminotransferase,_class_I/classII;_Pyridoxal_phosphate-dependent_transferase;_Pyridoxal_phosphate-dependent_transferase,_major_domain	PF00155	Aminotransferase_class_I_and_II	-	-
NG_29833_Hrr_lac_R1S1_lib590739_8020_2__bs_b1-NMLBEPJI_02890	NG_29833_Hrr_lac_R1S1_lib590739_8020_2__bs_b1	NMLBEPJI_13		NG_29833_Hrr_lac_R1S1_lib590739_8020_2__bs_b1_contig_13	47031			NMLBEPJI_02890	0.064	93	hypothetical protein	-	-	-	-	-	-	-	-	-	-	-	-	-	-	-	-	-	-	-	-	-	-	-	-	-	-	-	-	-	-	-	-	-	-	-	-	TMhelix	-
NG_29833_Hrr_lac_R1S1_lib590739_8020_2__bs_b1-NMLBEPJI_02900	NG_29833_Hrr_lac_R1S1_lib590739_8020_2__bs_b1	NMLBEPJI_13		NG_29833_Hrr_lac_R1S1_lib590739_8020_2__bs_b1_contig_13	47031			NMLBEPJI_02900	0.088	125	Translation initiation factor 5A	COG0231	Translation_elongation_factor_P_(EF-P)/translation_initiation_factor_5A_(eIF-5A)	J	Translation_factors	5e-22	arCOG04277	Efp	Translation elongation factor P (EF-P)/translation initiation factor 5A (eIF-5A)	J	8.5e-38	K03263	2.8e-22	82.1	49.6	translation_initiation_factor_5A	high_score	-	-	-	NF003076.0	translation_initiation_factor_IF-5A	-	1.6e-53	-	-	-	-	-	-	-	-	-	IPR014722;_IPR001884;_IPR020189;_IPR022847;_IPR019769;_IPR012340;_IPR008991	Ribosomal_protein_L2,_domain_2;_Translation_elongation_factor_IF5A-like;_Translation_elongation_factor,_IF5A_C-terminal;_Translation_elongation_factor_IF5A,_archaeal;_Translation_elongation_factor,_IF5A,_hypusine_site;_Nucleic_acid-binding,_OB-fold;_Translation_protein_SH3-like_domain_superfamily	-	-	-	-
NG_29833_Hrr_lac_R1S1_lib590739_8020_2__bs_b1-NMLBEPJI_02910	NG_29833_Hrr_lac_R1S1_lib590739_8020_2__bs_b1	NMLBEPJI_13		NG_29833_Hrr_lac_R1S1_lib590739_8020_2__bs_b1_contig_13	47031			NMLBEPJI_02910	0.105	276	N(1)-aminopropylagmatine ureohydrolase	COG0010	Arginase/agmatinase_family_enzyme	E	Urea_cycle	5.8e-50	arCOG01700	SpeB	Arginase family enzyme	E	2.4e-71	K01480	1.7e-60	208	195.63	agmatinase_[EC:3.5.3.11]	high_score	PF00491	Arginase_family	2e-53	TIGR01230.1	agmatinase	3.5.3.11	6.5e-53	-	-	-	-	-	-	-	-	-	IPR005925;_IPR006035;_IPR023696;_IPR020855	Agmatinase-related;_Ureohydrolase;_Ureohydrolase_domain_superfamily;_Ureohydrolase,_manganese-binding_site	PF00491	Arginase_family	-	-
NG_29833_Hrr_lac_R1S1_lib590739_8020_2__bs_b1-NMLBEPJI_02920	NG_29833_Hrr_lac_R1S1_lib590739_8020_2__bs_b1	NMLBEPJI_13		NG_29833_Hrr_lac_R1S1_lib590739_8020_2__bs_b1_contig_13	47031			NMLBEPJI_02920	0.102	1525	hypothetical protein	COG2132	Multicopper_oxidase_with_three_cupredoxin_domains_(includes_cell_division_protein_FtsP_and_spore_coat_protein_CotA)	DPM	-	7.3e-46	arCOG03914	SufI	Multicopper oxidase	Q	2.9e-210	K22349	0	1100.5	739.8	manganese_oxidase_[EC:1.16.3.3]	high_score	PF07732	Multicopper_oxidase	3e-23	TIGR01480.1	copper_resistance_system_multicopper_oxidase	-	3.1e-13	AA1_3	6.2e-14	-	-	-	-	-	-	-	IPR008972;_IPR002355;_IPR011707;_IPR013519	Cupredoxin;_Multicopper_oxidase,_copper-binding_site;_Multicopper_oxidase,_type_3;_Integrin_alpha_beta-propellor	PF07732	Multicopper_oxidase	-	-
NG_29833_Hrr_lac_R1S1_lib590739_8020_2__bs_b1-NMLBEPJI_02930	NG_29833_Hrr_lac_R1S1_lib590739_8020_2__bs_b1	NMLBEPJI_13		NG_29833_Hrr_lac_R1S1_lib590739_8020_2__bs_b1_contig_13	47031			NMLBEPJI_02930	0.06	83	hypothetical protein	-	-	-	-	-	arCOG06207	-	Rdx family selenoprotein	O	5.1e-14	-	-	-	-	-	-	-	-	-	-	-	-	-	-	-	-	-	-	-	-	-	-	-	-	-	-	-	-
NG_29833_Hrr_lac_R1S1_lib590739_8020_2__bs_b1-NMLBEPJI_02940	NG_29833_Hrr_lac_R1S1_lib590739_8020_2__bs_b1	NMLBEPJI_13		NG_29833_Hrr_lac_R1S1_lib590739_8020_2__bs_b1_contig_13	47031			NMLBEPJI_02940	0.092	532	Imidazolonepropionase	COG1574	Predicted_amidohydrolase_YtcJ	R	-	4.2e-140	arCOG00691	-	Predicted metal-dependent hydrolase with the TIM-barrel fold	R	8.2e-205	K07047	6.9e-34	120.1	-	N-substituted_formamide_deformylase_[EC:3.5.1.91]	high_score	PF07969	Amidohydrolase_family	6.2e-93	TIGR01224.1	imidazolonepropionase	3.5.2.7	2e-18	-	-	-	-	-	-	-	-	-	IPR011059;_IPR013108;_IPR033932;_IPR032466	Metal-dependent_hydrolase,_composite_domain_superfamily;_Amidohydrolase_3;_YtcJ_like;_Metal-dependent_hydrolase	PF07969	Amidohydrolase_family	-	-
NG_29833_Hrr_lac_R1S1_lib590739_8020_2__bs_b1-NMLBEPJI_02950	NG_29833_Hrr_lac_R1S1_lib590739_8020_2__bs_b1	NMLBEPJI_13		NG_29833_Hrr_lac_R1S1_lib590739_8020_2__bs_b1_contig_13	47031			NMLBEPJI_02950	0.087	149	Universal stress protein	COG0589	Nucleotide-binding_universal_stress_protein,__UspA_family	T	-	1.1e-27	arCOG02053	UspA	Nucleotide-binding protein, UspA family	T	8.3e-38	K06149	5.9e-21	78.4	120.37	universal_stress_protein_A	-	PF00582	Universal_stress_protein_family	7e-30	NF012000.0	universal_stress_protein_UspG	-	0.00012	-	-	-	-	-	-	-	-	-	IPR006015;_IPR014729;_IPR006016	Universal_stress_protein_A;_Rossmann-like_alpha/beta/alpha_sandwich_fold;_UspA	PF00582	Universal_stress_protein_family	-	-
NG_29833_Hrr_lac_R1S1_lib590739_8020_2__bs_b1-NMLBEPJI_02960	NG_29833_Hrr_lac_R1S1_lib590739_8020_2__bs_b1	NMLBEPJI_13		NG_29833_Hrr_lac_R1S1_lib590739_8020_2__bs_b1_contig_13	47031			NMLBEPJI_02960	0.206	189	hypothetical protein	COG1813	Archaeal_ribosome-binding_protein_aMBF1,_putative_translation_factor,_contains_Zn-ribbon_and_HTH_domains	J	-	2.6e-10	arCOG01863	MBF1	Ribosome-binding protein aMBF1, translation factor, contains Zn-ribbon and HTH domains	J	2.9e-22	-	-	-	-	-	-	PF13560	Helix-turn-helix_domain	0.00022	TIGR00270.2	multiprotein_bridging_factor_aMBF1	-	1.9e-11	-	-	-	-	-	-	-	-	-	IPR001387;_IPR010982	Cro/C1-type_helix-turn-helix_domain;_Lambda_repressor-like,_DNA-binding_domain_superfamily	-	-	-	-
NG_29833_Hrr_lac_R1S1_lib590739_8020_2__bs_b1-NMLBEPJI_02970	NG_29833_Hrr_lac_R1S1_lib590739_8020_2__bs_b1	NMLBEPJI_13		NG_29833_Hrr_lac_R1S1_lib590739_8020_2__bs_b1_contig_13	47031			NMLBEPJI_02970	0.087	114	Deoxyguanosinetriphosphate triphosphohydrolase-like protein	COG1078	HD_superfamily_phosphohydrolase	R	-	1.1e-41	arCOG04430	-	HD superfamily phosphohydrolase	R	1e-33	K06885	5.5e-40	140.7	290.17	uncharacterized_protein	-	PF01966	HD_domain	2e-09	NF002829.0	deoxyguanosinetriphosphate_triphosphohydrolase	-	4.8e-09	-	-	-	-	-	-	-	-	-	IPR003607;_IPR006674	HD/PDEase_domain;_HD_domain	PF01966	HD_domain	-	-
NG_29833_Hrr_lac_R1S1_lib590739_8020_2__bs_b1-NMLBEPJI_02980	NG_29833_Hrr_lac_R1S1_lib590739_8020_2__bs_b1	NMLBEPJI_13		NG_29833_Hrr_lac_R1S1_lib590739_8020_2__bs_b1_contig_13	47031			NMLBEPJI_02980	0.112	284	hypothetical protein	COG1078	HD_superfamily_phosphohydrolase	R	-	2e-51	arCOG04430	-	HD superfamily phosphohydrolase	R	5.8e-46	K06885	1.3e-41	146	290.17	uncharacterized_protein	-	PF19276	HD_associated_region	3.3e-76	-	-	-	-	-	-	-	-	-	-	-	-	-	-	-	-	-	-	-
NG_29833_Hrr_lac_R1S1_lib590739_8020_2__bs_b1-NMLBEPJI_02990	NG_29833_Hrr_lac_R1S1_lib590739_8020_2__bs_b1	NMLBEPJI_13		NG_29833_Hrr_lac_R1S1_lib590739_8020_2__bs_b1_contig_13	47031			NMLBEPJI_02990	0.089	134	hypothetical protein	COG0589	Nucleotide-binding_universal_stress_protein,__UspA_family	T	-	1.1e-12	arCOG03050	UspA	Nucleotide-binding protein, UspA family	T	6.6e-36	K14061	2.5e-05	27.5	137.6	universal_stress_protein_F	-	PF00582	Universal_stress_protein_family	2.2e-10	-	-	-	-	-	-	-	-	-	-	-	-	-	IPR006016;_IPR014729	UspA;_Rossmann-like_alpha/beta/alpha_sandwich_fold	PF00582	Universal_stress_protein_family	-	-
NG_29833_Hrr_lac_R1S1_lib590739_8020_2__bs_b1-NMLBEPJI_03000	NG_29833_Hrr_lac_R1S1_lib590739_8020_2__bs_b1	NMLBEPJI_13		NG_29833_Hrr_lac_R1S1_lib590739_8020_2__bs_b1_contig_13	47031			NMLBEPJI_03000	0.077	414	hypothetical protein	COG1078	HD_superfamily_phosphohydrolase	R	-	2e-111	arCOG04430	-	HD superfamily phosphohydrolase	R	2.1e-91	K06885	2.3e-97	329.6	290.17	uncharacterized_protein	high_score	PF19276	HD_associated_region	7.7e-99	NF002329.0	deoxyguanosinetriphosphate_triphosphohydrolase	-	0.00031	-	-	-	-	-	-	-	-	-	IPR003607;_IPR006674	HD/PDEase_domain;_HD_domain	PF01966	HD_domain	-	-
NG_29833_Hrr_lac_R1S1_lib590739_8020_2__bs_b1-NMLBEPJI_03010	NG_29833_Hrr_lac_R1S1_lib590739_8020_2__bs_b1	NMLBEPJI_13		NG_29833_Hrr_lac_R1S1_lib590739_8020_2__bs_b1_contig_13	47031			NMLBEPJI_03010	0.101	354	5'-deoxyadenosine deaminase	COG0402	Cytosine/adenosine_deaminase_or_related_metal-dependent_hydrolase	FR	Pyrimidine_salvage	4.5e-52	arCOG00692	SsnA	Cytosine deaminase or related metal-dependent hydrolase	F	3.2e-104	K12960	1.2e-36	129.2	390.27	5-methylthioadenosine/S-adenosylhomocysteine_deaminase_[EC:3.5.4.31_3.5.4.28]	-	PF01979	Amidohydrolase_family	2.8e-33	NF005552.0	chlorohydrolase_(Provisional)	-	5e-85	-	-	-	-	-	-	-	-	-	IPR011059;_IPR032466;_IPR006680	Metal-dependent_hydrolase,_composite_domain_superfamily;_Metal-dependent_hydrolase;_Amidohydrolase-related	PF01979	Amidohydrolase_family	-	-
NG_29833_Hrr_lac_R1S1_lib590739_8020_2__bs_b1-NMLBEPJI_03020	NG_29833_Hrr_lac_R1S1_lib590739_8020_2__bs_b1	NMLBEPJI_13		NG_29833_Hrr_lac_R1S1_lib590739_8020_2__bs_b1_contig_13	47031			NMLBEPJI_03020	0.109	229	Thymidine kinase	COG1435	Thymidine_kinase	F	Pyrimidine_salvage	4.6e-71	arCOG04798	Tdk	Thymidine kinase	F	1.2e-82	K00857	3.6e-59	202.8	50.87	thymidine_kinase_[EC:2.7.1.21]	high_score	PF00265	Thymidine_kinase	1.5e-47	NF003296.0	thymidine_kinase	2.7.1.21	2.8e-87	-	-	-	-	-	-	-	-	-	IPR001267;_IPR020633;_IPR027417	Thymidine_kinase;_Thymidine_kinase,_conserved_site;_P-loop_containing_nucleoside_triphosphate_hydrolase	PF00265	Thymidine_kinase	-	-
NG_29833_Hrr_lac_R1S1_lib590739_8020_2__bs_b1-NMLBEPJI_03030	NG_29833_Hrr_lac_R1S1_lib590739_8020_2__bs_b1	NMLBEPJI_13		NG_29833_Hrr_lac_R1S1_lib590739_8020_2__bs_b1_contig_13	47031			NMLBEPJI_03030	0.072	96	hypothetical protein	-	-	-	-	-	arCOG07770	-	Uncharacterized protein	S	5.5e-07	-	-	-	-	-	-	-	-	-	-	-	-	-	-	-	-	-	-	-	-	-	-	-	-	-	-	-	-
NG_29833_Hrr_lac_R1S1_lib590739_8020_2__bs_b1-NMLBEPJI_03040	NG_29833_Hrr_lac_R1S1_lib590739_8020_2__bs_b1	NMLBEPJI_13		NG_29833_Hrr_lac_R1S1_lib590739_8020_2__bs_b1_contig_13	47031			NMLBEPJI_03040	0.114	184	hypothetical protein	COG4742	Predicted_transcriptional_regulator,_contains_HTH_domain	K	-	7.1e-08	arCOG04362	-	Transcriptional regulator, contains HTH domain	K	7.7e-22	-	-	-	-	-	-	-	-	-	-	-	-	-	-	-	-	-	-	-	-	-	-	-	-	-	-	-	-
NG_29833_Hrr_lac_R1S1_lib590739_8020_2__bs_b1-NMLBEPJI_03050	NG_29833_Hrr_lac_R1S1_lib590739_8020_2__bs_b1	NMLBEPJI_13		NG_29833_Hrr_lac_R1S1_lib590739_8020_2__bs_b1_contig_13	47031			NMLBEPJI_03050	0.087	216	Ubiquinone/menaquinone biosynthesis C-methyltransferase UbiE	COG0500	SAM-dependent_methyltransferase	QR	-	1.2e-15	arCOG06202	-	SAM-dependent methyltransferase	Q	7.6e-76	K16868	4.5e-18	68.3	91.97	tellurite_methyltransferase_[EC:2.1.1.265]	-	PF13649	Methyltransferase_domain	3.3e-12	NF008405.0	tellurite_resistance_methyltransferase_TehB	2.1.1.265	1.2e-10	-	-	-	-	-	-	-	-	-	IPR029063	S-adenosyl-L-methionine-dependent_methyltransferase	PF13649	Methyltransferase_domain	-	-
NG_29833_Hrr_lac_R1S1_lib590739_8020_2__bs_b1-NMLBEPJI_03060	NG_29833_Hrr_lac_R1S1_lib590739_8020_2__bs_b1	NMLBEPJI_13		NG_29833_Hrr_lac_R1S1_lib590739_8020_2__bs_b1_contig_13	47031			NMLBEPJI_03060	0.127	196	hypothetical protein	COG1546	Nicotinamide_mononucleotide_(NMN)_deamidase_PncC	H	NAD_biosynthesis	1.2e-58	arCOG04589	CinA	Uncharacterized protein (competence- and mitomycin-induced)	R	4.6e-65	K03743	3.8e-55	188.9	151.87	nicotinamide-nucleotide_amidase_[EC:3.5.1.42]	high_score	PF02464	Competence-damaged_protein	1.1e-54	NF001813.0	competence/damage-inducible_protein_A	-	9.1e-50	-	-	-	-	-	-	-	-	-	IPR036653;_IPR008136	CinA-like,_C-terminal;_CinA,_C-terminal	PF02464	Competence-damaged_protein	-	-
NG_29833_Hrr_lac_R1S1_lib590739_8020_2__bs_b1-NMLBEPJI_03070	NG_29833_Hrr_lac_R1S1_lib590739_8020_2__bs_b1	NMLBEPJI_13		NG_29833_Hrr_lac_R1S1_lib590739_8020_2__bs_b1_contig_13	47031			NMLBEPJI_03070	0.074	67	hypothetical protein	-	-	-	-	-	-	-	-	-	-	-	-	-	-	-	-	-	-	-	-	-	-	-	-	-	-	-	-	-	-	-	-	-	-	-	-	TMhelix	-
NG_29833_Hrr_lac_R1S1_lib590739_8020_2__bs_b1-NMLBEPJI_03080	NG_29833_Hrr_lac_R1S1_lib590739_8020_2__bs_b1	NMLBEPJI_13		NG_29833_Hrr_lac_R1S1_lib590739_8020_2__bs_b1_contig_13	47031			NMLBEPJI_03080	0.046	278	hypothetical protein	COG0656	Aldo/keto_reductase,_related_to_diketogulonate_reductase	Q	-	2e-87	arCOG01619	ARA1	Aldo/keto reductase, related to diketogulonate reductase	R	5.5e-78	K06222	9.6e-81	273.6	322.8	2,5-diketo-D-gluconate_reductase_B_[EC:1.1.1.346]	-	PF00248	Aldo/keto_reductase_family	3.6e-50	NF008377.0	2,5-didehydrogluconate_reductase_DkgB	1.1.1.346	4.7e-62	-	-	-	P80874	2.44e-26	General_stress_protein_69_OS=Bacillus_subtilis_(strain_168)_GN=yhdN_PE=1_SV=2	-	-	-	IPR023210;_IPR018170;_IPR020471;_IPR036812	NADP-dependent_oxidoreductase_domain;_Aldo/keto_reductase,_conserved_site;_Aldo/keto_reductase;_NADP-dependent_oxidoreductase_domain_superfamily	PF00248	Aldo/keto_reductase_family	-	-
NG_29833_Hrr_lac_R1S1_lib590739_8020_2__bs_b1-NMLBEPJI_03090	NG_29833_Hrr_lac_R1S1_lib590739_8020_2__bs_b1	NMLBEPJI_13		NG_29833_Hrr_lac_R1S1_lib590739_8020_2__bs_b1_contig_13	47031			NMLBEPJI_03090	0.079	366	D-xylose 1-dehydrogenase (NADP(+)) 1	COG0673	Predicted_dehydrogenase	R	-	2.7e-43	arCOG01622	MviM	Predicted dehydrogenase	R	1.2e-68	K14273	2.2e-142	477	326.23	D-xylose_1-dehydrogenase_(NADP+,_D-xylono-1,5-lactone-forming)_[EC:1.1.1.179]	high_score	PF01408	Oxidoreductase_family,_NAD-binding_Rossmann_fold	1.2e-19	TIGR04380.1	inositol_2-dehydrogenase	1.1.1.18	2.1e-27	-	-	-	-	-	-	-	-	-	IPR008354;_IPR004104;_IPR000683;_IPR036291	Glucose-fructose_oxidoreductase,_bacterial;_Oxidoreductase,_C-terminal;_Oxidoreductase,_N-terminal;_NAD(P)-binding_domain_superfamily	PF02894;_PF01408	Oxidoreductase_family,_C-terminal_alpha/beta_domain;_Oxidoreductase_family,_NAD-binding_Rossmann_fold	-	-
NG_29833_Hrr_lac_R1S1_lib590739_8020_2__bs_b1-NMLBEPJI_03100	NG_29833_Hrr_lac_R1S1_lib590739_8020_2__bs_b1	NMLBEPJI_13		NG_29833_Hrr_lac_R1S1_lib590739_8020_2__bs_b1_contig_13	47031			NMLBEPJI_03100	0.111	179	hypothetical protein	COG0456	Ribosomal_protein_S18_acetylase_RimI_and_related_acetyltransferases	J	-	3.7e-16	arCOG00826	WecD	Acetyltransferase (GNAT) family	K	1e-26	K03789	2e-13	53.8	102.67	[ribosomal_protein_S18]-alanine_N-acetyltransferase_[EC:2.3.1.266]	-	PF00583	Acetyltransferase_(GNAT)_family	3.5e-12	NF002959.0	GNAT_family_acetyltransferase	2.3.1.-	4.2e-10	-	-	-	-	-	-	-	-	-	IPR000182;_IPR016181	GNAT_domain;_Acyl-CoA_N-acyltransferase	PF00583	Acetyltransferase_(GNAT)_family	-	-
NG_29833_Hrr_lac_R1S1_lib590739_8020_2__bs_b1-NMLBEPJI_03110	NG_29833_Hrr_lac_R1S1_lib590739_8020_2__bs_b1	NMLBEPJI_13		NG_29833_Hrr_lac_R1S1_lib590739_8020_2__bs_b1_contig_13	47031			NMLBEPJI_03110	0.145	206	hypothetical protein	COG2524	Predicted_transcriptional_regulator,_contains_C-terminal_CBS_domains	K	-	6.8e-18	arCOG00608	-	Predicted transcriptional regulator with C-terminal CBS domains	K	2.3e-58	K07182	1.6e-16	63.1	117.87	CBS_domain-containing_protein	-	PF00571	CBS_domain	5.1e-18	-	-	-	-	-	-	-	-	-	-	-	-	-	IPR000644	CBS_domain	PF00571	CBS_domain	-	-
NG_29833_Hrr_lac_R1S1_lib590739_8020_2__bs_b1-NMLBEPJI_03120	NG_29833_Hrr_lac_R1S1_lib590739_8020_2__bs_b1	NMLBEPJI_13		NG_29833_Hrr_lac_R1S1_lib590739_8020_2__bs_b1_contig_13	47031			NMLBEPJI_03120	0.06	231	Uridine kinase	COG0572	Uridine_kinase	F	Pyrimidine_salvage	2.7e-70	arCOG05133	Udk	Uridine kinase	F	9.8e-85	K00876	5e-74	252.2	144.6	uridine_kinase_[EC:2.7.1.48]	high_score	PF00485	Phosphoribulokinase_/_Uridine_kinase_family	7.4e-49	NF004018.0	uridine_kinase	2.7.1.48	5.2e-90	-	-	-	-	-	-	-	-	-	IPR006083;_IPR000764;_IPR003593;_IPR026008;_IPR027417	Phosphoribulokinase/uridine_kinase;_Uridine_kinase-like;_AAA+_ATPase_domain;_Uridine_kinase;_P-loop_containing_nucleoside_triphosphate_hydrolase	PF00485	Phosphoribulokinase_/_Uridine_kinase_family	-	-
NG_29833_Hrr_lac_R1S1_lib590739_8020_2__bs_b1-NMLBEPJI_03130	NG_29833_Hrr_lac_R1S1_lib590739_8020_2__bs_b1	NMLBEPJI_14		NG_29833_Hrr_lac_R1S1_lib590739_8020_2__bs_b1_contig_14	36905			NMLBEPJI_03130	0.076	157	hypothetical protein	-	-	-	-	-	-	-	-	-	-	-	-	-	-	-	-	-	-	-	-	-	-	-	-	-	-	-	-	-	-	-	-	-	-	-	-	-	-
NG_29833_Hrr_lac_R1S1_lib590739_8020_2__bs_b1-NMLBEPJI_03140	NG_29833_Hrr_lac_R1S1_lib590739_8020_2__bs_b1	NMLBEPJI_14		NG_29833_Hrr_lac_R1S1_lib590739_8020_2__bs_b1_contig_14	36905			NMLBEPJI_03140	0.044	45	hypothetical protein	-	-	-	-	-	-	-	-	-	-	-	-	-	-	-	-	-	-	-	-	-	-	-	-	-	-	-	-	-	-	-	-	-	-	-	-	-	-
NG_29833_Hrr_lac_R1S1_lib590739_8020_2__bs_b1-NMLBEPJI_03150	NG_29833_Hrr_lac_R1S1_lib590739_8020_2__bs_b1	NMLBEPJI_14		NG_29833_Hrr_lac_R1S1_lib590739_8020_2__bs_b1_contig_14	36905			NMLBEPJI_03150	0.053	1280	hypothetical protein	COG1002	Type_II_restriction/modification_system,_endonuclease_and_methylase_domains	V	-	1.5e-128	arCOG04814	-	Type II restriction enzyme, methylase subunit	V	0	K03427	1.3e-22	83.7	114.5	type_I_restriction_enzyme_M_protein_[EC:2.1.1.72]	-	PF02384	N-6_DNA_Methylase	1.1e-11	TIGR02987.1	Alw26I/Eco31I/Esp3I_family_type_II_restriction_adenine-specific_DNA-methyltransferase	2.1.1.72	3.9e-20	-	-	-	-	-	-	-	-	-	IPR002052;_IPR029063	DNA_methylase,_N-6_adenine-specific,_conserved_site;_S-adenosyl-L-methionine-dependent_methyltransferase	-	-	-	-
NG_29833_Hrr_lac_R1S1_lib590739_8020_2__bs_b1-NMLBEPJI_03160	NG_29833_Hrr_lac_R1S1_lib590739_8020_2__bs_b1	NMLBEPJI_14		NG_29833_Hrr_lac_R1S1_lib590739_8020_2__bs_b1_contig_14	36905			NMLBEPJI_03160	0.096	31	hypothetical protein	-	-	-	-	-	-	-	-	-	-	-	-	-	-	-	-	-	-	-	-	-	-	-	-	-	-	-	-	-	-	-	-	-	-	-	-	-	-
NG_29833_Hrr_lac_R1S1_lib590739_8020_2__bs_b1-NMLBEPJI_03170	NG_29833_Hrr_lac_R1S1_lib590739_8020_2__bs_b1	NMLBEPJI_14		NG_29833_Hrr_lac_R1S1_lib590739_8020_2__bs_b1_contig_14	36905			NMLBEPJI_03170	0.081	49	hypothetical protein	-	-	-	-	-	-	-	-	-	-	-	-	-	-	-	-	-	-	-	-	-	-	-	-	-	-	-	-	-	-	-	-	-	-	-	-	-	-
NG_29833_Hrr_lac_R1S1_lib590739_8020_2__bs_b1-NMLBEPJI_03180	NG_29833_Hrr_lac_R1S1_lib590739_8020_2__bs_b1	NMLBEPJI_14		NG_29833_Hrr_lac_R1S1_lib590739_8020_2__bs_b1_contig_14	36905			NMLBEPJI_03180	0.07	85	hypothetical protein	-	-	-	-	-	arCOG10795	-	Uncharacterized protein	S	4.7e-15	-	-	-	-	-	-	-	-	-	-	-	-	-	-	-	-	-	-	-	-	-	-	-	-	-	-	-	-
NG_29833_Hrr_lac_R1S1_lib590739_8020_2__bs_b1-NMLBEPJI_03190	NG_29833_Hrr_lac_R1S1_lib590739_8020_2__bs_b1	NMLBEPJI_14		NG_29833_Hrr_lac_R1S1_lib590739_8020_2__bs_b1_contig_14	36905			NMLBEPJI_03190	0.093	150	hypothetical protein	-	-	-	-	-	-	-	-	-	-	-	-	-	-	-	-	-	-	-	-	-	-	-	-	-	-	-	-	-	-	-	-	-	-	-	-	-	-
NG_29833_Hrr_lac_R1S1_lib590739_8020_2__bs_b1-NMLBEPJI_03200	NG_29833_Hrr_lac_R1S1_lib590739_8020_2__bs_b1	NMLBEPJI_14		NG_29833_Hrr_lac_R1S1_lib590739_8020_2__bs_b1_contig_14	36905			NMLBEPJI_03200	0.076	78	hypothetical protein	-	-	-	-	-	-	-	-	-	-	-	-	-	-	-	-	-	-	-	-	-	-	-	-	-	-	-	-	-	-	-	-	-	-	-	-	-	-
NG_29833_Hrr_lac_R1S1_lib590739_8020_2__bs_b1-NMLBEPJI_03210	NG_29833_Hrr_lac_R1S1_lib590739_8020_2__bs_b1	NMLBEPJI_14		NG_29833_Hrr_lac_R1S1_lib590739_8020_2__bs_b1_contig_14	36905			NMLBEPJI_03210	0.064	125	hypothetical protein	-	-	-	-	-	-	-	-	-	-	-	-	-	-	-	-	-	-	-	-	-	-	-	-	-	-	-	-	-	-	-	-	-	-	-	-	-	-
NG_29833_Hrr_lac_R1S1_lib590739_8020_2__bs_b1-NMLBEPJI_03220	NG_29833_Hrr_lac_R1S1_lib590739_8020_2__bs_b1	NMLBEPJI_14		NG_29833_Hrr_lac_R1S1_lib590739_8020_2__bs_b1_contig_14	36905			NMLBEPJI_03220	0.066	75	hypothetical protein	-	-	-	-	-	-	-	-	-	-	-	-	-	-	-	-	-	-	-	-	-	-	-	-	-	-	-	-	-	-	-	-	-	-	-	-	-	-
NG_29833_Hrr_lac_R1S1_lib590739_8020_2__bs_b1-NMLBEPJI_03230	NG_29833_Hrr_lac_R1S1_lib590739_8020_2__bs_b1	NMLBEPJI_14		NG_29833_Hrr_lac_R1S1_lib590739_8020_2__bs_b1_contig_14	36905			NMLBEPJI_03230	0.131	229	hypothetical protein	COG1246	N-acetylglutamate_synthase_or_related_acetyltransferase,_GNAT_family	E	Arginine_biosynthesis	4.4e-11	-	-	-	-	-	K03823	4.2e-05	26.6	185	phosphinothricin_acetyltransferase_[EC:2.3.1.183]	-	PF00583	Acetyltransferase_(GNAT)_family	3.6e-06	-	-	-	-	-	-	-	-	-	-	-	-	-	IPR016181;_IPR000182	Acyl-CoA_N-acyltransferase;_GNAT_domain	PF00583	Acetyltransferase_(GNAT)_family	-	-
NG_29833_Hrr_lac_R1S1_lib590739_8020_2__bs_b1-NMLBEPJI_03240	NG_29833_Hrr_lac_R1S1_lib590739_8020_2__bs_b1	NMLBEPJI_14		NG_29833_Hrr_lac_R1S1_lib590739_8020_2__bs_b1_contig_14	36905			NMLBEPJI_03240	0.077	415	ORC1-type DNA replication protein	COG1474	Cdc6-related_protein,_AAA_superfamily_ATPase	L	-	1.1e-80	arCOG00467	CDC6	Cdc6-related protein, AAA superfamily ATPase	L	6e-98	K10725	2.2e-112	378.8	190.1	archaeal_cell_division_control_protein_6	high_score	PF09079	CDC6,_C_terminal_winged_helix_domain	3e-11	TIGR02928.1	orc1/cdc6_family_replication_initiation_protein_(Provisional)	-	9.5e-109	-	-	-	-	-	-	-	-	-	IPR014277;_IPR003593;_IPR036390;_IPR027417;_IPR015163;_IPR036388	Orc1/Cdc6-type_DNA_replication_protein,_archaea;_AAA+_ATPase_domain;_Winged_helix_DNA-binding_domain_superfamily;_P-loop_containing_nucleoside_triphosphate_hydrolase;_Cdc6,_C-terminal;_Winged_helix-like_DNA-binding_domain_superfamily	PF13401;_PF09079	AAA_domain;_CDC6,_C_terminal_winged_helix_domain	-	-
NG_29833_Hrr_lac_R1S1_lib590739_8020_2__bs_b1-NMLBEPJI_03250	NG_29833_Hrr_lac_R1S1_lib590739_8020_2__bs_b1	NMLBEPJI_14		NG_29833_Hrr_lac_R1S1_lib590739_8020_2__bs_b1_contig_14	36905			NMLBEPJI_03250	0.072	541	hypothetical protein	-	-	-	-	-	arCOG03669	-	Subtilase family protease	O	6.4e-28	-	-	-	-	-	-	-	-	-	-	-	-	-	-	-	-	-	-	-	-	-	-	-	-	-	-	-	-
NG_29833_Hrr_lac_R1S1_lib590739_8020_2__bs_b1-NMLBEPJI_03260	NG_29833_Hrr_lac_R1S1_lib590739_8020_2__bs_b1	NMLBEPJI_14		NG_29833_Hrr_lac_R1S1_lib590739_8020_2__bs_b1_contig_14	36905			NMLBEPJI_03260	0.068	832	hypothetical protein	COG0433	Archaeal_DNA_helicase_HerA_or_a_related_bacterial_ATPase,_contains_HAS-barrel_and_ATPase_domains	L	-	8.5e-12	-	-	-	-	-	K06915	3.2e-11	45.9	118.23	uncharacterized_protein	-	-	-	-	-	-	-	-	-	-	-	-	-	-	-	-	-	IPR027417	P-loop_containing_nucleoside_triphosphate_hydrolase	-	-	-	-
NG_29833_Hrr_lac_R1S1_lib590739_8020_2__bs_b1-NMLBEPJI_03270	NG_29833_Hrr_lac_R1S1_lib590739_8020_2__bs_b1	NMLBEPJI_14		NG_29833_Hrr_lac_R1S1_lib590739_8020_2__bs_b1_contig_14	36905			NMLBEPJI_03270	0.059	567	hypothetical protein	-	-	-	-	-	-	-	-	-	-	-	-	-	-	-	-	-	-	-	-	-	-	-	-	-	-	-	-	-	-	-	-	-	-	-	-	TMhelix	-
NG_29833_Hrr_lac_R1S1_lib590739_8020_2__bs_b1-NMLBEPJI_03280	NG_29833_Hrr_lac_R1S1_lib590739_8020_2__bs_b1	NMLBEPJI_14		NG_29833_Hrr_lac_R1S1_lib590739_8020_2__bs_b1_contig_14	36905			NMLBEPJI_03280	0.065	430	hypothetical protein	-	-	-	-	-	-	-	-	-	-	-	-	-	-	-	-	-	-	-	-	-	-	-	-	-	-	-	-	-	-	-	-	-	-	-	-	TMhelix	-
NG_29833_Hrr_lac_R1S1_lib590739_8020_2__bs_b1-NMLBEPJI_03290	NG_29833_Hrr_lac_R1S1_lib590739_8020_2__bs_b1	NMLBEPJI_14		NG_29833_Hrr_lac_R1S1_lib590739_8020_2__bs_b1_contig_14	36905			NMLBEPJI_03290	0.079	340	hypothetical protein	-	-	-	-	-	-	-	-	-	-	-	-	-	-	-	-	-	-	-	-	-	-	-	-	-	-	-	-	-	-	-	-	-	-	-	-	TMhelix	-
NG_29833_Hrr_lac_R1S1_lib590739_8020_2__bs_b1-NMLBEPJI_03300	NG_29833_Hrr_lac_R1S1_lib590739_8020_2__bs_b1	NMLBEPJI_14		NG_29833_Hrr_lac_R1S1_lib590739_8020_2__bs_b1_contig_14	36905			NMLBEPJI_03300	0.095	199	hypothetical protein	-	-	-	-	-	-	-	-	-	-	-	-	-	-	-	-	-	-	-	-	-	-	-	-	-	-	-	-	-	-	-	-	-	-	-	-	-	-
NG_29833_Hrr_lac_R1S1_lib590739_8020_2__bs_b1-NMLBEPJI_03310	NG_29833_Hrr_lac_R1S1_lib590739_8020_2__bs_b1	NMLBEPJI_14		NG_29833_Hrr_lac_R1S1_lib590739_8020_2__bs_b1_contig_14	36905			NMLBEPJI_03310	0.038	78	hypothetical protein	-	-	-	-	-	arCOG11553	-	Antitoxin protein, MazE family	V	1.2e-08	-	-	-	-	-	-	-	-	-	-	-	-	-	-	-	-	-	-	-	-	-	-	-	-	-	-	-	-
NG_29833_Hrr_lac_R1S1_lib590739_8020_2__bs_b1-NMLBEPJI_03320	NG_29833_Hrr_lac_R1S1_lib590739_8020_2__bs_b1	NMLBEPJI_14		NG_29833_Hrr_lac_R1S1_lib590739_8020_2__bs_b1_contig_14	36905			NMLBEPJI_03320	0.161	93	hypothetical protein	-	-	-	-	-	-	-	-	-	-	-	-	-	-	-	-	-	-	-	-	-	-	-	-	-	-	-	-	-	-	-	-	-	-	-	-	TMhelix	-
NG_29833_Hrr_lac_R1S1_lib590739_8020_2__bs_b1-NMLBEPJI_03330	NG_29833_Hrr_lac_R1S1_lib590739_8020_2__bs_b1	NMLBEPJI_14		NG_29833_Hrr_lac_R1S1_lib590739_8020_2__bs_b1_contig_14	36905			NMLBEPJI_03330	0.137	80	hypothetical protein	-	-	-	-	-	-	-	-	-	-	-	-	-	-	-	-	-	-	-	-	-	-	-	-	-	-	-	-	-	-	-	-	-	-	-	-	TMhelix	-
NG_29833_Hrr_lac_R1S1_lib590739_8020_2__bs_b1-NMLBEPJI_03340	NG_29833_Hrr_lac_R1S1_lib590739_8020_2__bs_b1	NMLBEPJI_14		NG_29833_Hrr_lac_R1S1_lib590739_8020_2__bs_b1_contig_14	36905			NMLBEPJI_03340	0.065	305	hypothetical protein	-	-	-	-	-	-	-	-	-	-	-	-	-	-	-	-	-	-	-	-	-	-	-	-	-	-	-	-	-	-	-	-	-	-	-	-	TMhelix	-
NG_29833_Hrr_lac_R1S1_lib590739_8020_2__bs_b1-NMLBEPJI_03350	NG_29833_Hrr_lac_R1S1_lib590739_8020_2__bs_b1	NMLBEPJI_14		NG_29833_Hrr_lac_R1S1_lib590739_8020_2__bs_b1_contig_14	36905			NMLBEPJI_03350	0.013	76	hypothetical protein	-	-	-	-	-	arCOG11970	-	Uncharacterized protein	S	2e-17	-	-	-	-	-	-	-	-	-	-	-	-	-	-	-	-	-	-	-	-	-	-	-	-	-	-	-	-
NG_29833_Hrr_lac_R1S1_lib590739_8020_2__bs_b1-NMLBEPJI_03360	NG_29833_Hrr_lac_R1S1_lib590739_8020_2__bs_b1	NMLBEPJI_14		NG_29833_Hrr_lac_R1S1_lib590739_8020_2__bs_b1_contig_14	36905			NMLBEPJI_03360	0.066	105	hypothetical protein	-	-	-	-	-	-	-	-	-	-	-	-	-	-	-	-	-	-	-	-	-	-	-	-	-	-	-	-	-	-	-	-	-	-	-	-	TMhelix	-
NG_29833_Hrr_lac_R1S1_lib590739_8020_2__bs_b1-NMLBEPJI_03370	NG_29833_Hrr_lac_R1S1_lib590739_8020_2__bs_b1	NMLBEPJI_14		NG_29833_Hrr_lac_R1S1_lib590739_8020_2__bs_b1_contig_14	36905			NMLBEPJI_03370	0.031	127	hypothetical protein	-	-	-	-	-	-	-	-	-	-	-	-	-	-	-	-	-	-	-	-	-	-	-	-	-	-	-	-	-	-	-	-	-	-	-	-	TMhelix	-
NG_29833_Hrr_lac_R1S1_lib590739_8020_2__bs_b1-NMLBEPJI_03380	NG_29833_Hrr_lac_R1S1_lib590739_8020_2__bs_b1	NMLBEPJI_14		NG_29833_Hrr_lac_R1S1_lib590739_8020_2__bs_b1_contig_14	36905			NMLBEPJI_03380	0.077	245	hypothetical protein	-	-	-	-	-	-	-	-	-	-	-	-	-	-	-	-	-	-	-	-	-	-	-	-	-	-	-	-	-	-	-	-	-	-	-	-	TMhelix	-
NG_29833_Hrr_lac_R1S1_lib590739_8020_2__bs_b1-NMLBEPJI_03390	NG_29833_Hrr_lac_R1S1_lib590739_8020_2__bs_b1	NMLBEPJI_14		NG_29833_Hrr_lac_R1S1_lib590739_8020_2__bs_b1_contig_14	36905			NMLBEPJI_03390	0.088	45	hypothetical protein	-	-	-	-	-	arCOG10297	-	CopJ/RHH family DNA binding protein	V	5.6e-07	-	-	-	-	-	-	-	-	-	-	-	-	-	-	-	-	-	-	-	-	-	-	-	-	-	-	-	-
NG_29833_Hrr_lac_R1S1_lib590739_8020_2__bs_b1-NMLBEPJI_03400	NG_29833_Hrr_lac_R1S1_lib590739_8020_2__bs_b1	NMLBEPJI_14		NG_29833_Hrr_lac_R1S1_lib590739_8020_2__bs_b1_contig_14	36905			NMLBEPJI_03400	0.085	434	hypothetical protein	COG0675	Transposase	X	-	1.1e-42	arCOG00682	-	Transposable element, IS605 OrfB family, contains RNAse H fold nuclease and Zn finger domains	X	7.9e-190	K07496	3e-28	102.6	37.27	putative_transposase	high_score	PF07282	Putative_transposase_DNA-binding_domain	2.4e-21	NF040570.1	RNA-guided_endonuclease_TnpB_family_protein	-	2.8e-39	-	-	-	-	-	-	-	-	-	IPR010095	Transposase_IS605,_OrfB,_C-terminal	PF07282	Putative_transposase_DNA-binding_domain	-	-
NG_29833_Hrr_lac_R1S1_lib590739_8020_2__bs_b1-NMLBEPJI_03410	NG_29833_Hrr_lac_R1S1_lib590739_8020_2__bs_b1	NMLBEPJI_14		NG_29833_Hrr_lac_R1S1_lib590739_8020_2__bs_b1_contig_14	36905			NMLBEPJI_03410	0.102	98	hypothetical protein	-	-	-	-	-	-	-	-	-	-	-	-	-	-	-	-	-	-	-	-	-	-	-	-	-	-	-	-	-	-	-	-	-	-	-	-	TMhelix	-
NG_29833_Hrr_lac_R1S1_lib590739_8020_2__bs_b1-NMLBEPJI_03420	NG_29833_Hrr_lac_R1S1_lib590739_8020_2__bs_b1	NMLBEPJI_14		NG_29833_Hrr_lac_R1S1_lib590739_8020_2__bs_b1_contig_14	36905			NMLBEPJI_03420	0.061	502	hypothetical protein	-	-	-	-	-	-	-	-	-	-	-	-	-	-	-	-	PF10989	Protein_of_unknown_function_(DUF2808)	0.0002	-	-	-	-	-	-	-	-	-	-	-	-	-	IPR021256	Protein_of_unknown_function_DUF2808	PF10989	Protein_of_unknown_function_(DUF2808)	TMhelix	-
NG_29833_Hrr_lac_R1S1_lib590739_8020_2__bs_b1-NMLBEPJI_03430	NG_29833_Hrr_lac_R1S1_lib590739_8020_2__bs_b1	NMLBEPJI_14		NG_29833_Hrr_lac_R1S1_lib590739_8020_2__bs_b1_contig_14	36905			NMLBEPJI_03430	0.071	264	hypothetical protein	-	-	-	-	-	-	-	-	-	-	-	-	-	-	-	-	-	-	-	-	-	-	-	-	-	-	-	-	-	-	-	-	IPR006311	Twin-arginine_translocation_pathway,_signal_sequence	-	-	-	-
NG_29833_Hrr_lac_R1S1_lib590739_8020_2__bs_b1-NMLBEPJI_03440	NG_29833_Hrr_lac_R1S1_lib590739_8020_2__bs_b1	NMLBEPJI_14		NG_29833_Hrr_lac_R1S1_lib590739_8020_2__bs_b1_contig_14	36905			NMLBEPJI_03440	0.079	551	Halolysin	-	-	-	-	-	arCOG00702	AprE	Predicted multidomain toxin, contains peptidase S8 domain, delivery module and Rnase A domain	V	4e-28	K01342	6.1e-42	146.8	366.47	subtilisin_[EC:3.4.21.62]	-	PF00082	Subtilase_family	7.7e-31	TIGR03921.1	type_VII_secretion-associated_serine_protease_mycosin	3.4.21.-	1.6e-22	-	-	-	-	-	-	-	-	-	IPR006311;_IPR023828;_IPR015500;_IPR000209;_IPR036852	Twin-arginine_translocation_pathway,_signal_sequence;_Peptidase_S8,_subtilisin,_Ser-active_site;_Peptidase_S8,_subtilisin-related;_Peptidase_S8/S53_domain;_Peptidase_S8/S53_domain_superfamily	PF00082	Subtilase_family	TMhelix	-
NG_29833_Hrr_lac_R1S1_lib590739_8020_2__bs_b1-NMLBEPJI_03450	NG_29833_Hrr_lac_R1S1_lib590739_8020_2__bs_b1	NMLBEPJI_14		NG_29833_Hrr_lac_R1S1_lib590739_8020_2__bs_b1_contig_14	36905			NMLBEPJI_03450	0.081	906	hypothetical protein	COG4372	Uncharacterized_protein,_contains_DUF3084_domain	S	-	1.7e-06	arCOG13359	-	Uncharacterized membrane protein	S	1.4e-80	K20478	0.00015	22	288.5	golgin_subfamily_B_member_1	-	-	-	-	-	-	-	-	-	-	-	-	-	-	-	-	-	-	-	-	-	-	-
NG_29833_Hrr_lac_R1S1_lib590739_8020_2__bs_b1-NMLBEPJI_03460	NG_29833_Hrr_lac_R1S1_lib590739_8020_2__bs_b1	NMLBEPJI_14		NG_29833_Hrr_lac_R1S1_lib590739_8020_2__bs_b1_contig_14	36905			NMLBEPJI_03460	0.068	218	hypothetical protein	-	-	-	-	-	arCOG13358	-	Uncharacterized protein	S	2.4e-23	-	-	-	-	-	-	-	-	-	-	-	-	-	-	-	-	-	-	-	-	-	-	-	-	-	-	-	-
NG_29833_Hrr_lac_R1S1_lib590739_8020_2__bs_b1-NMLBEPJI_03470	NG_29833_Hrr_lac_R1S1_lib590739_8020_2__bs_b1	NMLBEPJI_14		NG_29833_Hrr_lac_R1S1_lib590739_8020_2__bs_b1_contig_14	36905			NMLBEPJI_03470	0.136	132	hypothetical protein	COG0675	Transposase	X	-	1.8e-25	arCOG00683	-	Transposable element, IS605 OrfB family, contains RNAse H fold nuclease and Zn finger domains	X	5.3e-27	K07496	8.5e-17	65	37.27	putative_transposase	high_score	PF07282	Putative_transposase_DNA-binding_domain	4.2e-19	NF040570.1	RNA-guided_endonuclease_TnpB_family_protein	-	7.2e-22	-	-	-	-	-	-	-	-	-	IPR010095	Transposase_IS605,_OrfB,_C-terminal	PF07282	Putative_transposase_DNA-binding_domain	-	-
NG_29833_Hrr_lac_R1S1_lib590739_8020_2__bs_b1-NMLBEPJI_03480	NG_29833_Hrr_lac_R1S1_lib590739_8020_2__bs_b1	NMLBEPJI_15		NG_29833_Hrr_lac_R1S1_lib590739_8020_2__bs_b1_contig_15	9474			NMLBEPJI_03480	0.051	195	hypothetical protein	-	-	-	-	-	-	-	-	-	-	K15539	0.00032	23.4	67.47	cytoskeleton_protein_RodZ	-	PF02987	Late_embryogenesis_abundant_protein	5.5e-06	NF033914.0	anti-phage_defense_ZorAB_system_protein_ZorA	-	0.00034	-	-	-	-	-	-	-	-	-	-	-	-	-	TMhelix	-
NG_29833_Hrr_lac_R1S1_lib590739_8020_2__bs_b1-NMLBEPJI_03490	NG_29833_Hrr_lac_R1S1_lib590739_8020_2__bs_b1	NMLBEPJI_15		NG_29833_Hrr_lac_R1S1_lib590739_8020_2__bs_b1_contig_15	9474			NMLBEPJI_03490	0.09	684	ATP-dependent DNA helicase Hel308	COG1202	Superfamily_II_helicase,_archaea-specific	L	-	1.9e-291	arCOG00554	Eta	Transcription termination superfamily II helicase	K	3.4e-295	K03725	3.1e-288	961.2	735.07	archaea-specific_helicase_[EC:3.6.4.-]	high_score	PF00270	DEAD/DEAH_box_helicase	7.9e-19	NF002654.0	ATP-dependent_DNA_helicase	3.6.4.12	7.4e-55	-	-	-	-	-	-	-	-	-	IPR001650;_IPR027417;_IPR011545;_IPR014001	Helicase,_C-terminal;_P-loop_containing_nucleoside_triphosphate_hydrolase;_DEAD/DEAH_box_helicase_domain;_Helicase_superfamily_1/2,_ATP-binding_domain	PF00270;_PF00271	DEAD/DEAH_box_helicase;_Helicase_conserved_C-terminal_domain	-	-
NG_29833_Hrr_lac_R1S1_lib590739_8020_2__bs_b1-NMLBEPJI_03500	NG_29833_Hrr_lac_R1S1_lib590739_8020_2__bs_b1	NMLBEPJI_15		NG_29833_Hrr_lac_R1S1_lib590739_8020_2__bs_b1_contig_15	9474			NMLBEPJI_03500	0.082	169	50S ribosomal protein L10e	COG0197	Ribosomal_protein_L16/L10AE	J	Ribosome_50S_subunit	5.6e-28	arCOG04113	RplP	Ribosomal protein L10AE/L16	J	7.3e-54	K02866	1.4e-37	132.3	72.37	large_subunit_ribosomal_protein_L10e	high_score	PF00252	Ribosomal_protein_L16p/L10e	4.4e-28	NF003241.0	50S_ribosomal_protein_L16	-	4.1e-103	-	-	-	-	-	-	-	-	-	IPR022981;_IPR018255;_IPR016180;_IPR036920;_IPR001197	Ribosomal_protein_L10e,_archaea;_Ribosomal_protein_L10e,_conserved_site;_Ribosomal_protein_L10e/L16;_Ribosomal_protein_L10e/L16_superfamily;_Ribosomal_protein_L10e	PF00252	Ribosomal_protein_L16p/L10e	-	-
NG_29833_Hrr_lac_R1S1_lib590739_8020_2__bs_b1-NMLBEPJI_03510	NG_29833_Hrr_lac_R1S1_lib590739_8020_2__bs_b1	NMLBEPJI_15		NG_29833_Hrr_lac_R1S1_lib590739_8020_2__bs_b1_contig_15	9474			NMLBEPJI_03510	0.097	246	Endonuclease NucS	COG1637	Endonuclease_NucS,_RecB_family	L	-	3.8e-56	arCOG01304	NucS	RecB family endonuclease acting on branched DNA substrates	L	4e-93	K07503	5.7e-73	247.7	83.97	endonuclease_[EC:3.1.-.-]	high_score	PF01939	Endonuclease_NucS	7.9e-56	NF003270.0	endonuclease_NucS	-	2.1e-94	-	-	-	-	-	-	-	-	-	IPR002793;_IPR011856	Endonuclease_NucS;_tRNA_endonuclease-like_domain_superfamily	PF01939	Endonuclease_NucS	-	-
NG_29833_Hrr_lac_R1S1_lib590739_8020_2__bs_b1-NMLBEPJI_03520	NG_29833_Hrr_lac_R1S1_lib590739_8020_2__bs_b1	NMLBEPJI_15		NG_29833_Hrr_lac_R1S1_lib590739_8020_2__bs_b1_contig_15	9474			NMLBEPJI_03520	0.093	429	Adenosylhomocysteinase	COG0499	S-adenosylhomocysteine_hydrolase	H	-	1.3e-151	arCOG04137	SAM1	S-adenosylhomocysteine hydrolase	H	2.3e-150	K01251	6.4e-134	449.8	73.37	adenosylhomocysteinase_[EC:3.3.1.1]	high_score	PF05221	S-adenosyl-L-homocysteine_hydrolase	1.3e-50	NF004005.0	adenosylhomocysteinase	3.3.1.1	7.7e-169	-	-	-	O43865	7.04e-72	S-adenosylhomocysteine_hydrolase-like_protein_1_OS=Homo_sapiens_OX=9606_GN=AHCYL1_PE=1_SV=2	-	-	-	IPR015878;_IPR020082;_IPR034373;_IPR000043;_IPR036291	S-adenosyl-L-homocysteine_hydrolase,_NAD_binding_domain;_S-adenosyl-L-homocysteine_hydrolase,_conserved_site;_Adenosylhomocysteinase;_Adenosylhomocysteinase-like;_NAD(P)-binding_domain_superfamily	PF00670;_PF05221	S-adenosyl-L-homocysteine_hydrolase,_NAD_binding_domain;_S-adenosyl-L-homocysteine_hydrolase	-	-
NG_29833_Hrr_lac_R1S1_lib590739_8020_2__bs_b1-NMLBEPJI_03530	NG_29833_Hrr_lac_R1S1_lib590739_8020_2__bs_b1	NMLBEPJI_15		NG_29833_Hrr_lac_R1S1_lib590739_8020_2__bs_b1_contig_15	9474			NMLBEPJI_03530	0.134	462	hypothetical protein	-	-	-	-	-	arCOG06339	-	Cell surface protein	R	6.2e-77	K13735	2e-05	25.3	154.3	adhesin/invasin	-	-	-	-	-	-	-	-	-	-	-	-	-	-	-	-	-	-	-	-	-	TMhelix	-
NG_29833_Hrr_lac_R1S1_lib590739_8020_2__bs_b1-NMLBEPJI_03540	NG_29833_Hrr_lac_R1S1_lib590739_8020_2__bs_b1	NMLBEPJI_16		NG_29833_Hrr_lac_R1S1_lib590739_8020_2__bs_b1_contig_16	6985			NMLBEPJI_03540	0.126	317	hypothetical protein	COG1266	Membrane_protease_YdiL,_CAAX_protease_family	O	-	4.4e-22	arCOG02766	-	Metal-dependent membrane protease, CAAX family	E	3.3e-49	K07052	1.2e-19	74	29.1	uncharacterized_protein	high_score	PF02517	Type_II_CAAX_prenyl_endopeptidase_Rce1-like	1.1e-13	NF033192.3	JDVT-CTERM_system_glutamic-type_intramembrane_protease	3.4.-.-	1.9e-10	-	-	-	L9XEM0	7.83e-16	Uncharacterized_protein_OS=Natronolimnobius_innermongolicus_JCM_12255_GN=C493_05540_PE=4_SV=1	-	-	-	IPR003675	CAAX_amino_terminal_protease	PF02517	CAAX_protease_self-immunity	TMhelix	-
NG_29833_Hrr_lac_R1S1_lib590739_8020_2__bs_b1-NMLBEPJI_03550	NG_29833_Hrr_lac_R1S1_lib590739_8020_2__bs_b1	NMLBEPJI_16		NG_29833_Hrr_lac_R1S1_lib590739_8020_2__bs_b1_contig_16	6985			NMLBEPJI_03550	0.077	181	hypothetical protein	COG0494	8-oxo-dGTP_pyrophosphatase_MutT_and_related_house-cleaning_NTP_pyrophosphohydrolases,_NUDIX_family	V	-	2.1e-13	arCOG01073	-	NUDIX family hydrolase	L	7.9e-48	K01554	8.7e-34	119.6	205.5	8-oxo-dGDP_phosphatase_[EC:3.6.1.58]	-	PF00293	NUDIX_domain	1e-12	NF008736.0	ADP_compounds_hydrolase_NudE	3.6.1.-	1.1e-15	-	-	-	-	-	-	-	-	-	IPR000086;_IPR015797	NUDIX_hydrolase_domain;_NUDIX_hydrolase-like_domain_superfamily	PF00293	NUDIX_domain	-	-
NG_29833_Hrr_lac_R1S1_lib590739_8020_2__bs_b1-NMLBEPJI_03560	NG_29833_Hrr_lac_R1S1_lib590739_8020_2__bs_b1	NMLBEPJI_16		NG_29833_Hrr_lac_R1S1_lib590739_8020_2__bs_b1_contig_16	6985			NMLBEPJI_03560	0.117	476	DNA polymerase IV	COG0389	Nucleotidyltransferase/DNA_polymerase_DinP_involved_in_DNA_repair	L	-	6.2e-108	arCOG04582	Dpo4/DinP	Family Y DNA polymerase	L	2.6e-173	K04479	5.3e-154	515.5	417.9	DNA_polymerase_IV_(archaeal_DinB-like_DNA_polymerase)_[EC:2.7.7.7]	high_score	PF00817	impB/mucB/samB_family	3.4e-38	NF002882.0	DNA_polymerase_IV	2.7.7.7	2e-75	-	-	-	-	-	-	-	-	-	IPR022880;_IPR001126;_IPR017961;_IPR036775	DNA_polymerase_IV;_UmuC_domain;_DNA_polymerase,_Y-family,_little_finger_domain;_DNA_polymerase,_Y-family,_little_finger_domain_superfamily	PF00817;_PF11799	impB/mucB/samB_family;_impB/mucB/samB_family_C-terminal_domain	-	-
NG_29833_Hrr_lac_R1S1_lib590739_8020_2__bs_b1-NMLBEPJI_03570	NG_29833_Hrr_lac_R1S1_lib590739_8020_2__bs_b1	NMLBEPJI_16		NG_29833_Hrr_lac_R1S1_lib590739_8020_2__bs_b1_contig_16	6985			NMLBEPJI_03570	0.076	105	Bacterioopsin transcriptional activator	COG4567	DNA-binding_response_regulator,_ActR/RegA_family,_consists_of_REC_and_Fis-type_HTH_domains	TK	-	1.4e-26	arCOG02389	CheY	Rec domain	T	1.6e-36	K10126	6e-19	71	514.5	two-component_system,_NtrC_family,_C4-dicarboxylate_transport_response_regulator_DctD	-	PF00072	Response_regulator_receiver_domain	8.2e-19	NF006900.0	response_regulator_FixJ_(Provisional)	-	9.2e-14	-	-	-	-	-	-	-	-	-	IPR011006;_IPR001789	CheY-like_superfamily;_Signal_transduction_response_regulator,_receiver_domain	PF00072	Response_regulator_receiver_domain	-	-
NG_29833_Hrr_lac_R1S1_lib590739_8020_2__bs_b1-NMLBEPJI_03580	NG_29833_Hrr_lac_R1S1_lib590739_8020_2__bs_b1	NMLBEPJI_16		NG_29833_Hrr_lac_R1S1_lib590739_8020_2__bs_b1_contig_16	6985			NMLBEPJI_03580	0.087	447	Bacterioopsin transcriptional activator	COG3852	Signal_transduction_histidine_kinase_NtrB,_nitrogen_specific	T	-	6.2e-62	arCOG02387	CheY	Signal transduction regulator, contains Rec and HTH domains	T	6e-114	K02484	9.7e-39	136.7	304.1	two-component_system,_OmpR_family,_sensor_kinase_[EC:2.7.13.3]	-	PF13426	PAS_domain	7.2e-34	NF010077.0	hypothetical_protein_(Provisional)	-	1.2e-45	-	-	-	C5NSW8	2.18e-25	Aureochrome1-like_protein_(Fragment)_OS=Chattonella_marina_var._antiqua_OX=859642_GN=CaAUREO1_PE=2_SV=1	WP_006928132.1	[FeFe]_Group_C3	1.56e-11	IPR035965;_IPR000014;_IPR004358;_IPR003661;_IPR036890;_IPR003594;_IPR000700;_IPR036097;_IPR005467;_IPR001610	PAS_domain_superfamily;_PAS_domain;_Signal_transduction_histidine_kinase-related_protein,_C-terminal;_Signal_transduction_histidine_kinase,_dimerisation/phosphoacceptor_domain;_Histidine_kinase/HSP90-like_ATPase_superfamily;_Histidine_kinase/HSP90-like_ATPase;_PAS-associated,_C-terminal;_Signal_transduction_histidine_kinase,_dimerisation/phosphoacceptor_domain_superfamily;_Histidine_kinase_domain…	PF00512;_PF02518;_PF13426	His_Kinase_A_(phospho-acceptor)_domain;_Histidine_kinase-,_DNA_gyrase_B-,_and_HSP90-like_ATPase;_PAS_domain	-	-
NG_29833_Hrr_lac_R1S1_lib590739_8020_2__bs_b1-NMLBEPJI_03590	NG_29833_Hrr_lac_R1S1_lib590739_8020_2__bs_b1	NMLBEPJI_16		NG_29833_Hrr_lac_R1S1_lib590739_8020_2__bs_b1_contig_16	6985			NMLBEPJI_03590	0.121	438	Multidrug resistance protein MdtH	COG2271	Sugar_phosphate_permease	G	-	2.8e-38	arCOG00130	-	MFS family permease	G	3.8e-65	K08153	6.2e-47	163.2	313.03	MFS_transporter,_DHA1_family,_multidrug_resistance_protein	-	PF07690	Major_Facilitator_Superfamily	2.2e-48	TIGR00880.1	multidrug_resistance_protein_(Provisional)	-	2.6e-23	-	-	-	Q9HS33	3.17e-141	Multidrug_resistance_protein_homolog_-_Halobacterium_salinarium_(Halobacterium_halobium)	-	-	-	IPR011701;_IPR036259;_IPR020846;_IPR005829	Major_facilitator_superfamily;_MFS_transporter_superfamily;_Major_facilitator_superfamily_domain;_Sugar_transporter,_conserved_site	PF07690	Major_Facilitator_Superfamily	TMhelix	-
NG_29833_Hrr_lac_R1S1_lib590739_8020_2__bs_b1-NMLBEPJI_03600	NG_29833_Hrr_lac_R1S1_lib590739_8020_2__bs_b1	NMLBEPJI_17		NG_29833_Hrr_lac_R1S1_lib590739_8020_2__bs_b1_contig_17	25046			NMLBEPJI_03600	0.065	655	Methanogenesis regulatory histidine kinase FilI	COG3852	Signal_transduction_histidine_kinase_NtrB,_nitrogen_specific	T	-	1.5e-59	arCOG02387	CheY	Signal transduction regulator, contains Rec and HTH domains	T	5.2e-122	K02484	1.2e-41	146.2	304.1	two-component_system,_OmpR_family,_sensor_kinase_[EC:2.7.13.3]	-	PF08448	PAS_fold	1.2e-26	NF008468.0	two-component_system_sensor_histidine_kinase_AtoS	2.7.13.3	2.1e-26	-	-	-	-	-	-	-	-	-	IPR013656;_IPR036890;_IPR029016;_IPR003661;_IPR035965;_IPR000014;_IPR003018;_IPR003594;_IPR000700;_IPR005467;_IPR036097	PAS_fold-4;_Histidine_kinase/HSP90-like_ATPase_superfamily;_GAF-like_domain_superfamily;_Signal_transduction_histidine_kinase,_dimerisation/phosphoacceptor_domain;_PAS_domain_superfamily;_PAS_domain;_GAF_domain;_Histidine_kinase/HSP90-like_ATPase;_PAS-associated,_C-terminal;_Histidine_kinase_domain;_Signal_transduction_histidine_kinase,_dimerisation/phosphoacceptor_domain_superfamily	PF08448;_PF13185;_PF02518;_PF00512	PAS_fold;_GAF_domain;_Histidine_kinase-,_DNA_gyrase_B-,_and_HSP90-like_ATPase;_His_Kinase_A_(phospho-acceptor)_domain	-	-
NG_29833_Hrr_lac_R1S1_lib590739_8020_2__bs_b1-NMLBEPJI_03610	NG_29833_Hrr_lac_R1S1_lib590739_8020_2__bs_b1	NMLBEPJI_17		NG_29833_Hrr_lac_R1S1_lib590739_8020_2__bs_b1_contig_17	25046			NMLBEPJI_03610	0.071	404	Adaptive-response sensory-kinase SasA	COG3290	Sensor_histidine_kinase_DipB_regulating_citrate/malate_metabolism	T	-	1.9e-27	arCOG02364	-	Signal transduction histidine kinase, contains PAS domain	T	6e-67	K02484	7.1e-26	94.3	304.1	two-component_system,_OmpR_family,_sensor_kinase_[EC:2.7.13.3]	-	PF02518	Histidine_kinase-,_DNA_gyrase_B-,_and_HSP90-like_ATPase	5.3e-14	TIGR02966.1	phosphate_regulon_sensor_histidine_kinase_PhoR	2.7.3.-	9.7e-16	-	-	-	-	-	-	-	-	-	IPR004358;_IPR036890;_IPR029016;_IPR005467;_IPR003594	Signal_transduction_histidine_kinase-related_protein,_C-terminal;_Histidine_kinase/HSP90-like_ATPase_superfamily;_GAF-like_domain_superfamily;_Histidine_kinase_domain;_Histidine_kinase/HSP90-like_ATPase	PF02518	Histidine_kinase-,_DNA_gyrase_B-,_and_HSP90-like_ATPase	-	-
NG_29833_Hrr_lac_R1S1_lib590739_8020_2__bs_b1-NMLBEPJI_03620	NG_29833_Hrr_lac_R1S1_lib590739_8020_2__bs_b1	NMLBEPJI_17		NG_29833_Hrr_lac_R1S1_lib590739_8020_2__bs_b1_contig_17	25046			NMLBEPJI_03620	0.055	126	hypothetical protein	-	-	-	-	-	arCOG07569	-	Uncharacterized protein	S	9.2e-24	-	-	-	-	-	-	-	-	-	-	-	-	-	-	-	-	-	-	-	-	-	-	-	-	-	-	-	-
NG_29833_Hrr_lac_R1S1_lib590739_8020_2__bs_b1-NMLBEPJI_03630	NG_29833_Hrr_lac_R1S1_lib590739_8020_2__bs_b1	NMLBEPJI_17		NG_29833_Hrr_lac_R1S1_lib590739_8020_2__bs_b1_contig_17	25046			NMLBEPJI_03630	0.061	49	hypothetical protein	-	-	-	-	-	-	-	-	-	-	-	-	-	-	-	-	-	-	-	-	-	-	-	-	-	-	-	-	-	-	-	-	-	-	-	-	-	-
NG_29833_Hrr_lac_R1S1_lib590739_8020_2__bs_b1-NMLBEPJI_03640	NG_29833_Hrr_lac_R1S1_lib590739_8020_2__bs_b1	NMLBEPJI_17		NG_29833_Hrr_lac_R1S1_lib590739_8020_2__bs_b1_contig_17	25046			NMLBEPJI_03640	0.054	110	hypothetical protein	COG1961	Site-specific_DNA_recombinase_SpoIVCA/DNA_invertase_PinE	L	-	2.5e-11	arCOG03162	PinR	Site-specific recombinase, DNA invertase Pin homolog	X	1e-18	K07450	3.8e-09	39.1	86.1	putative_resolvase	-	PF00239	Resolvase,_N_terminal_domain	1.2e-10	NF033518.0	IS607_family_transposase	-	2.4e-06	-	-	-	-	-	-	-	-	-	IPR036162;_IPR006119	Resolvase-like,_N-terminal_catalytic_domain_superfamily;_Resolvase,_N-terminal_catalytic_domain	PF00239	Resolvase,_N_terminal_domain	-	-
NG_29833_Hrr_lac_R1S1_lib590739_8020_2__bs_b1-NMLBEPJI_03650	NG_29833_Hrr_lac_R1S1_lib590739_8020_2__bs_b1	NMLBEPJI_17		NG_29833_Hrr_lac_R1S1_lib590739_8020_2__bs_b1_contig_17	25046			NMLBEPJI_03650	0.077	232	hypothetical protein	COG1402	Creatinine_amidohydrolase/Fe(II)-dependent_FAPy_formamide_hydrolase_(riboflavin_and_F420_biosynthesis)	H	Riboflavin/FAD_biosynthesis	1.6e-41	arCOG04536	ArfB	Creatinine amidohydrolase/Fe(II)-dependent formamide hydrolase involved in riboflavin and F420 biosynthesis	H	1.2e-32	K01470	5.6e-38	133.7	74.67	creatinine_amidohydrolase_[EC:3.5.2.10]	high_score	PF02633	Creatinine_amidohydrolase	2.3e-41	TIGR04448.1	creatininase	3.5.2.10	6.6e-20	-	-	-	-	-	-	-	-	-	IPR024087;_IPR003785	Creatininase-like_superfamily;_Creatininase/formamide_hydrolase	PF02633	Creatinine_amidohydrolase	-	-
NG_29833_Hrr_lac_R1S1_lib590739_8020_2__bs_b1-NMLBEPJI_03660	NG_29833_Hrr_lac_R1S1_lib590739_8020_2__bs_b1	NMLBEPJI_17		NG_29833_Hrr_lac_R1S1_lib590739_8020_2__bs_b1_contig_17	25046			NMLBEPJI_03660	0.071	196	hypothetical protein	COG2867	Ribosome_association_toxin_PasT_(RatA)_of_the_RatAB_toxin-antitoxin_module	J	-	3.9e-12	arCOG02899	-	Polyketide cyclase/dehydrase family protein involved in binding/transport of lipids	R	1.4e-58	-	-	-	-	-	-	PF10604	Polyketide_cyclase_/_dehydrase_and_lipid_transport	1e-11	-	-	-	-	-	-	-	-	-	-	-	-	-	IPR019587;_IPR023393	Polyketide_cyclase/dehydrase;_START-like_domain_superfamily	PF10604	Polyketide_cyclase_/_dehydrase_and_lipid_transport	-	-
NG_29833_Hrr_lac_R1S1_lib590739_8020_2__bs_b1-NMLBEPJI_03670	NG_29833_Hrr_lac_R1S1_lib590739_8020_2__bs_b1	NMLBEPJI_17		NG_29833_Hrr_lac_R1S1_lib590739_8020_2__bs_b1_contig_17	25046			NMLBEPJI_03670	0.078	678	putative ABC transporter ATP-binding protein	COG1132	ABC-type_multidrug_transport_system,_ATPase_and_permease_component	V	-	1.1e-177	arCOG02841	MdlB	ABC-type multidrug transport system, ATPase and permease component	V	4.1e-175	K06147	1.9e-171	574.9	593.43	ATP-binding_cassette,_subfamily_B,_bacterial	-	PF00664	ABC_transporter_transmembrane_region	1.2e-40	TIGR02203.1	lipid_A_export_permease/ATP-binding_protein_MsbA	-	2.1e-121	-	-	-	P73239	1.96e-122	ABC_transporter_OS=Synechocystis_sp._(strain_PCC_6803_/_Kazusa)_GN=slr2019_PE=3_SV=1	-	-	-	IPR036640;_IPR017871;_IPR011527;_IPR003593;_IPR003439;_IPR027417	ABC_transporter_type_1,_transmembrane_domain_superfamily;_ABC_transporter,_conserved_site;_ABC_transporter_type_1,_transmembrane_domain;_AAA+_ATPase_domain;_ABC_transporter-like;_P-loop_containing_nucleoside_triphosphate_hydrolase	PF00664;_PF00005	ABC_transporter_transmembrane_region;_ABC_transporter	TMhelix	-
NG_29833_Hrr_lac_R1S1_lib590739_8020_2__bs_b1-NMLBEPJI_03680	NG_29833_Hrr_lac_R1S1_lib590739_8020_2__bs_b1	NMLBEPJI_17		NG_29833_Hrr_lac_R1S1_lib590739_8020_2__bs_b1_contig_17	25046			NMLBEPJI_03680	0.103	1567	hypothetical protein	COG0070	Glutamate_synthase_domain_3	E	Glutamine_biosynthesis	0	arCOG04553	GltB	Glutamate synthase	E	0	K00284	0	2057.9	2145.1	glutamate_synthase_(ferredoxin)_[EC:1.4.7.1]	-	PF01645	Conserved_region_in_glutamate_synthase	3.3e-150	NF008730.0	glutamate_synthase_large_subunit	1.4.1.13	0	-	-	-	-	-	-	-	-	-	IPR002489;_IPR029055;_IPR013785;_IPR017932;_IPR002932;_IPR036485;_IPR006982	Glutamate_synthase,_alpha_subunit,_C-terminal;_Nucleophile_aminohydrolases,_N-terminal;_Aldolase-type_TIM_barrel;_Glutamine_amidotransferase_type_2_domain;_Glutamate_synthase_domain;_Glutamate_synthase,_alpha_subunit,_C-terminal_domain_superfamily;_Glutamate_synthase,_central-N	PF01493;_PF00310;_PF01645;_PF04898	GXGXG_motif;_Glutamine_amidotransferases_class-II;_Conserved_region_in_glutamate_synthase;_Glutamate_synthase_central_domain	-	-
NG_29833_Hrr_lac_R1S1_lib590739_8020_2__bs_b1-NMLBEPJI_03690	NG_29833_Hrr_lac_R1S1_lib590739_8020_2__bs_b1	NMLBEPJI_17		NG_29833_Hrr_lac_R1S1_lib590739_8020_2__bs_b1_contig_17	25046			NMLBEPJI_03690	0.127	55	hypothetical protein	-	-	-	-	-	arCOG04576	-	Zn finger domain containing protein	S	1.3e-22	-	-	-	-	-	-	-	-	-	-	-	-	-	-	-	-	-	-	-	-	-	-	-	-	-	-	-	-
NG_29833_Hrr_lac_R1S1_lib590739_8020_2__bs_b1-NMLBEPJI_03700	NG_29833_Hrr_lac_R1S1_lib590739_8020_2__bs_b1	NMLBEPJI_17		NG_29833_Hrr_lac_R1S1_lib590739_8020_2__bs_b1_contig_17	25046			NMLBEPJI_03700	0.147	468	hypothetical protein	-	-	-	-	-	arCOG06273	-	S-layer protein	M	3.8e-18	-	-	-	-	-	-	-	-	-	-	-	-	-	-	-	-	-	-	-	-	-	-	-	-	-	-	-	-
NG_29833_Hrr_lac_R1S1_lib590739_8020_2__bs_b1-NMLBEPJI_03710	NG_29833_Hrr_lac_R1S1_lib590739_8020_2__bs_b1	NMLBEPJI_17		NG_29833_Hrr_lac_R1S1_lib590739_8020_2__bs_b1_contig_17	25046			NMLBEPJI_03710	0.121	222	hypothetical protein	-	-	-	-	-	arCOG06262	-	Uncharacterized protein	S	7.8e-42	-	-	-	-	-	-	PF20127	Family_of_unknown_function_(DUF6517)	7.4e-45	-	-	-	-	-	-	-	-	-	-	-	-	-	-	-	-	-	-	-
NG_29833_Hrr_lac_R1S1_lib590739_8020_2__bs_b1-NMLBEPJI_03720	NG_29833_Hrr_lac_R1S1_lib590739_8020_2__bs_b1	NMLBEPJI_17		NG_29833_Hrr_lac_R1S1_lib590739_8020_2__bs_b1_contig_17	25046			NMLBEPJI_03720	0.108	231	hypothetical protein	-	-	-	-	-	arCOG06368	-	Uncharacterized membrane protein	S	8.9e-83	-	-	-	-	-	-	-	-	-	-	-	-	-	-	-	-	-	-	-	-	-	-	-	-	-	-	TMhelix	-
NG_29833_Hrr_lac_R1S1_lib590739_8020_2__bs_b1-NMLBEPJI_03730	NG_29833_Hrr_lac_R1S1_lib590739_8020_2__bs_b1	NMLBEPJI_17		NG_29833_Hrr_lac_R1S1_lib590739_8020_2__bs_b1_contig_17	25046			NMLBEPJI_03730	0.104	192	hypothetical protein	-	-	-	-	-	arCOG04666	-	Uncharacterized protein	S	2.4e-72	-	-	-	-	-	-	-	-	-	-	-	-	-	-	-	-	-	-	-	-	-	-	-	-	-	-	-	-
NG_29833_Hrr_lac_R1S1_lib590739_8020_2__bs_b1-NMLBEPJI_03740	NG_29833_Hrr_lac_R1S1_lib590739_8020_2__bs_b1	NMLBEPJI_17		NG_29833_Hrr_lac_R1S1_lib590739_8020_2__bs_b1_contig_17	25046			NMLBEPJI_03740	0.093	449	hypothetical protein	COG3379	Predicted_phosphohydrolase_or_phosphomutase,_AlkP_superfamily	R	-	1.2e-112	arCOG01377	-	Phosphodiesterase of AP superfamily	R	7.4e-77	K01138	2.2e-13	53	400.17	uncharacterized_sulfatase_[EC:3.1.6.-]	-	PF01663	Type_I_phosphodiesterase_/_nucleotide_pyrophosphatase	8.1e-50	-	-	-	-	-	-	-	-	-	-	-	-	-	IPR017849;_IPR002591;_IPR017850	Alkaline_phosphatase-like,_alpha/beta/alpha;_Type_I_phosphodiesterase/nucleotide_pyrophosphatase/phosphate_transferase;_Alkaline-phosphatase-like,_core_domain_superfamily	PF01663	Type_I_phosphodiesterase_/_nucleotide_pyrophosphatase	-	-
NG_29833_Hrr_lac_R1S1_lib590739_8020_2__bs_b1-NMLBEPJI_03750	NG_29833_Hrr_lac_R1S1_lib590739_8020_2__bs_b1	NMLBEPJI_17		NG_29833_Hrr_lac_R1S1_lib590739_8020_2__bs_b1_contig_17	25046			NMLBEPJI_03750	0.123	315	hypothetical protein	COG0384	Predicted_epimerase_YddE/YHI9,_PhzF_superfamily	R	-	2.2e-90	arCOG02256	-	Predicted epimerase, PhzC/PhzF homolog	R	5.5e-116	K06998	8.1e-61	208.9	109.43	trans-2,3-dihydro-3-hydroxyanthranilate_isomerase_[EC:5.3.3.17]	high_score	PF02567	Phenazine_biosynthesis-like_protein	2e-64	TIGR00654.1	PhzF_family_phenazine_biosynthesis_isomerase	-	4.1e-62	-	-	-	-	-	-	-	-	-	IPR003719	Phenazine_biosynthesis_PhzF_protein	PF02567	Phenazine_biosynthesis-like_protein	-	-
NG_29833_Hrr_lac_R1S1_lib590739_8020_2__bs_b1-NMLBEPJI_03760	NG_29833_Hrr_lac_R1S1_lib590739_8020_2__bs_b1	NMLBEPJI_17		NG_29833_Hrr_lac_R1S1_lib590739_8020_2__bs_b1_contig_17	25046			NMLBEPJI_03760	0.109	64	hypothetical protein	-	-	-	-	-	arCOG04509	-	Uncharacterized membrane protein	S	6.3e-20	-	-	-	-	-	-	-	-	-	-	-	-	-	-	-	-	-	-	-	-	-	-	-	-	-	-	TMhelix	-
NG_29833_Hrr_lac_R1S1_lib590739_8020_2__bs_b1-NMLBEPJI_03770	NG_29833_Hrr_lac_R1S1_lib590739_8020_2__bs_b1	NMLBEPJI_17		NG_29833_Hrr_lac_R1S1_lib590739_8020_2__bs_b1_contig_17	25046			NMLBEPJI_03770	0.113	316	Sodium/calcium exchanger MaX1	COG0530	Ca2+/Na+_antiporter	P	-	2.4e-87	arCOG02881	ECM27	Ca2+/Na+ antiporter	P	2.5e-56	K07301	5.8e-79	268.3	141.73	cation:H+_antiporter	high_score	PF01699	Sodium/calcium_exchanger_protein	1.6e-46	TIGR00367.1	calcium/sodium_antiporter	-	4.1e-62	-	-	-	Q0ZAI3	3.68e-41	ChaA_-_Alkalimonas_amylolytica.	-	-	-	IPR004837;_IPR004481	Sodium/calcium_exchanger_membrane_region;_Sodium/potassium/calcium_exchanger	PF01699	Sodium/calcium_exchanger_protein	TMhelix	-
NG_29833_Hrr_lac_R1S1_lib590739_8020_2__bs_b1-NMLBEPJI_03780	NG_29833_Hrr_lac_R1S1_lib590739_8020_2__bs_b1	NMLBEPJI_18		NG_29833_Hrr_lac_R1S1_lib590739_8020_2__bs_b1_contig_18	8166			NMLBEPJI_03780	0.086	81	hypothetical protein	-	-	-	-	-	-	-	-	-	-	-	-	-	-	-	-	-	-	-	-	-	-	-	-	-	-	-	-	-	-	-	-	-	-	-	-	-	-
NG_29833_Hrr_lac_R1S1_lib590739_8020_2__bs_b1-NMLBEPJI_03790	NG_29833_Hrr_lac_R1S1_lib590739_8020_2__bs_b1	NMLBEPJI_18		NG_29833_Hrr_lac_R1S1_lib590739_8020_2__bs_b1_contig_18	8166			NMLBEPJI_03790	0.107	734	hypothetical protein	-	-	-	-	-	arCOG02508	-	Secreted protein, with PKD repeat domain	S	8.3e-134	K04985	4.2e-50	171.8	2380.63	polycystin_1	-	PF18911	PKD_domain	2.3e-121	NF038112.1	myxosortase-dependent_M36_family_metallopeptidase	-	1.5e-40	CBM44	6.6e-71	__The_C-terminal_CBM44_module_of_the_Clostridium_thermocellum_enzyme_has_been_demonstrated_to_bind_equally_well_cellulose_and_xyloglucan	P98161	2.08e-21	POLYCYSTIN_PRECURSOR_(AUTOSOMAL_DOMINANT_POLYCYSTIC_KIDNEY_DISEASE_PROTEIN_1)_-_Homo_sapiens_(Human).	-	-	-	IPR035986;_IPR000601;_IPR013783;_IPR022409	PKD_domain_superfamily;_PKD_domain;_Immunoglobulin-like_fold;_PKD/Chitinase_domain	PF00801	PKD_domain	-	-
NG_29833_Hrr_lac_R1S1_lib590739_8020_2__bs_b1-NMLBEPJI_03800	NG_29833_Hrr_lac_R1S1_lib590739_8020_2__bs_b1	NMLBEPJI_18		NG_29833_Hrr_lac_R1S1_lib590739_8020_2__bs_b1_contig_18	8166			NMLBEPJI_03800	0.104	181	hypothetical protein	-	-	-	-	-	arCOG02696	-	Uncharacterized protein, DUF1102 family	S	1.1e-08	-	-	-	-	-	-	-	-	-	-	-	-	-	-	-	-	-	-	-	-	-	-	-	-	-	-	-	-
NG_29833_Hrr_lac_R1S1_lib590739_8020_2__bs_b1-NMLBEPJI_03810	NG_29833_Hrr_lac_R1S1_lib590739_8020_2__bs_b1	NMLBEPJI_18		NG_29833_Hrr_lac_R1S1_lib590739_8020_2__bs_b1_contig_18	8166			NMLBEPJI_03810	0.11	181	hypothetical protein	-	-	-	-	-	arCOG02696	-	Uncharacterized protein, DUF1102 family	S	9e-10	K14631	0.00018	23.6	192.7	flavin_reductase_ActVB_[EC:1.5.1.-]	-	-	-	-	-	-	-	-	-	-	-	-	-	-	-	-	-	-	-	-	-	-	-
NG_29833_Hrr_lac_R1S1_lib590739_8020_2__bs_b1-NMLBEPJI_03820	NG_29833_Hrr_lac_R1S1_lib590739_8020_2__bs_b1	NMLBEPJI_18		NG_29833_Hrr_lac_R1S1_lib590739_8020_2__bs_b1_contig_18	8166			NMLBEPJI_03820	0.08	287	hypothetical protein	-	-	-	-	-	-	-	-	-	-	-	-	-	-	-	-	-	-	-	-	-	-	-	-	-	-	-	-	-	-	-	-	-	-	-	-	-	-
NG_29833_Hrr_lac_R1S1_lib590739_8020_2__bs_b1-NMLBEPJI_03830	NG_29833_Hrr_lac_R1S1_lib590739_8020_2__bs_b1	NMLBEPJI_18		NG_29833_Hrr_lac_R1S1_lib590739_8020_2__bs_b1_contig_18	8166			NMLBEPJI_03830	0.088	351	hypothetical protein	COG2932	Phage_repressor_protein_C,_contains_Cro/C1-type_HTH_and_peptisase_s24_domains	X	-	1.9e-06	arCOG01740	LepB	Signal peptidase I	U	3.8e-58	K13280	7.2e-25	90.7	63.27	signal_peptidase_I_[EC:3.4.21.89]	high_score	-	-	-	TIGR02228.1	signal_peptidase_I	3.4.21.89	5.1e-19	-	-	-	-	-	-	-	-	-	IPR001733	Peptidase_S26B	-	-	TMhelix	-
NG_29833_Hrr_lac_R1S1_lib590739_8020_2__bs_b1-NMLBEPJI_03840	NG_29833_Hrr_lac_R1S1_lib590739_8020_2__bs_b1	NMLBEPJI_18		NG_29833_Hrr_lac_R1S1_lib590739_8020_2__bs_b1_contig_18	8166			NMLBEPJI_03840	0.062	413	hypothetical protein	-	-	-	-	-	arCOG04474	-	Uncharacterized membrane protein	S	6e-56	-	-	-	-	-	-	PF17231	Family_of_unknown_function_(DUF5305)	2.8e-22	-	-	-	-	-	-	-	-	-	-	-	-	-	IPR035185	Protein_of_unknown_function_DUF5305	PF17231	Family_of_unknown_function_(DUF5305)	TMhelix	-
NG_29833_Hrr_lac_R1S1_lib590739_8020_2__bs_b1-NMLBEPJI_03850	NG_29833_Hrr_lac_R1S1_lib590739_8020_2__bs_b1	NMLBEPJI_18		NG_29833_Hrr_lac_R1S1_lib590739_8020_2__bs_b1_contig_18	8166			NMLBEPJI_03850	0.084	178	hypothetical protein	-	-	-	-	-	-	-	-	-	-	-	-	-	-	-	-	-	-	-	-	-	-	-	-	-	-	-	-	-	-	-	-	-	-	-	-	TMhelix	-
NG_29833_Hrr_lac_R1S1_lib590739_8020_2__bs_b1-NMLBEPJI_03860	NG_29833_Hrr_lac_R1S1_lib590739_8020_2__bs_b1	NMLBEPJI_19		NG_29833_Hrr_lac_R1S1_lib590739_8020_2__bs_b1_contig_19	27134			NMLBEPJI_03860	0.082	350	hypothetical protein	COG0803	ABC-type_Zn_uptake_system_ZnuABC,_Zn-binding_component_ZnuA	P	-	2.4e-61	arCOG01005	LraI	ABC-type metal ion transport system, periplasmic component/surface adhesin	P	1.9e-54	K09815	2.2e-57	197.8	253.97	zinc_transport_system_substrate-binding_protein	-	PF01297	Zinc-uptake_complex_component_A_periplasmic	7.8e-45	NF033605.1	zinc_ABC_transporter_substrate-binding_lipoprotein_AdcA	-	6.4e-17	-	-	-	O34966	4.97e-26	Probable_zinc_transport_system_zinc-binding_lipoprotein_adcA_OS=Bacillus_subtilis_GN=adcA_PE=1_SV=1	-	-	-	IPR006127	Periplasmic_solute_binding_protein,_ZnuA-like	PF01297	Zinc-uptake_complex_component_A_periplasmic	-	-
NG_29833_Hrr_lac_R1S1_lib590739_8020_2__bs_b1-NMLBEPJI_03870	NG_29833_Hrr_lac_R1S1_lib590739_8020_2__bs_b1	NMLBEPJI_19		NG_29833_Hrr_lac_R1S1_lib590739_8020_2__bs_b1_contig_19	27134			NMLBEPJI_03870	0.104	259	putative ABC transporter ATP-binding protein	COG1121	ABC-type_Mn2+/Zn2+_transport_system,_ATPase_component	P	-	4.2e-75	arCOG00201	ZnuC	ABC-type Mn/Zn transport system, ATPase component	P	5.2e-86	K09817	1.7e-77	262.9	265.67	zinc_transport_system_ATP-binding_protein_[EC:7.2.2.20]	-	PF00005	ABC_transporter	2.5e-31	TIGR03771.1	anchored_repeat-type_ABC_transporter_ATP-binding_subunit	-	2e-49	-	-	-	P96117	3.25e-49	Zinc_transport_system_ATP-binding_protein_troB_-_Treponema_pallidum.	-	-	-	IPR003593;_IPR027417;_IPR003439	AAA+_ATPase_domain;_P-loop_containing_nucleoside_triphosphate_hydrolase;_ABC_transporter-like	PF00005	ABC_transporter	-	-
NG_29833_Hrr_lac_R1S1_lib590739_8020_2__bs_b1-NMLBEPJI_03880	NG_29833_Hrr_lac_R1S1_lib590739_8020_2__bs_b1	NMLBEPJI_19		NG_29833_Hrr_lac_R1S1_lib590739_8020_2__bs_b1_contig_19	27134			NMLBEPJI_03880	0.085	326	hypothetical protein	COG1108	ABC-type_Mn2+/Zn2+_transport_system,_permease_component	P	-	3.5e-79	arCOG01006	ZnuB	ABC-type Mn2+/Zn2+ transport system, permease component	P	1.4e-79	K09816	1.6e-90	306.1	276.47	zinc_transport_system_permease_protein	high_score	PF00950	ABC_3_transport_family	1.7e-61	TIGR03770.1	anchored_repeat-type_ABC_transporter_permease_subunit	-	1.6e-31	-	-	-	O34610	8.04e-40	Probable_zinc_transport_system_permease_protein_adcB_OS=Bacillus_subtilis_GN=adcB_PE=2_SV=1	-	-	-	IPR037294;_IPR001626	ABC_transporter,_BtuC-like;_ABC_transporter,_TroCD-like	PF00950	ABC_3_transport_family	TMhelix	-
NG_29833_Hrr_lac_R1S1_lib590739_8020_2__bs_b1-NMLBEPJI_03890	NG_29833_Hrr_lac_R1S1_lib590739_8020_2__bs_b1	NMLBEPJI_19		NG_29833_Hrr_lac_R1S1_lib590739_8020_2__bs_b1_contig_19	27134			NMLBEPJI_03890	0.087	832	hypothetical protein	COG1033	Predicted_exporter_protein,_RND_superfamily	R	-	9.3e-175	arCOG02174	-	Predicted exporter of the RND superfamily	R	8.6e-183	K07003	3.3e-113	382.7	273.3	uncharacterized_protein	high_score	PF03176	MMPL_family	2.9e-34	TIGR00921.1	hydrophobe/amphiphile_efflux-3_(HAE3)_family_transporter	-	5.8e-69	-	-	-	O29039	3.39e-23	CONSERVED_HYPOTHETICAL_PROTEIN_-_Archaeoglobus_fulgidus.__	-	-	-	IPR000731;_IPR004869	Sterol-sensing_domain;_Membrane_transport_protein_MMPL_domain	PF03176	MMPL_family	TMhelix	-
NG_29833_Hrr_lac_R1S1_lib590739_8020_2__bs_b1-NMLBEPJI_03900	NG_29833_Hrr_lac_R1S1_lib590739_8020_2__bs_b1	NMLBEPJI_19		NG_29833_Hrr_lac_R1S1_lib590739_8020_2__bs_b1_contig_19	27134			NMLBEPJI_03900	0.107	569	hypothetical protein	COG1361	S-layer_protein_MJ0795,_predicted_component_of_type_IV_pili-like_system	R	-	9.2e-90	arCOG02079	-	S-layer protein, possibly associated with type IV pili like system	N	2.4e-70	-	-	-	-	-	-	PF10633	NPCBM-associated,_NEW3_domain_of_alpha-galactosidase	1.9e-08	NF038353.1	FxLYD_domain-containing_protein	-	0.00034	-	-	-	M0KMU2	5.2e-61	Uncharacterized_protein_OS=Haloarcula_argentinensis_DSM_12282_OX=1230451_GN=C443_09837_PE=4_SV=1	-	-	-	-	-	-	-	TMhelix	-
NG_29833_Hrr_lac_R1S1_lib590739_8020_2__bs_b1-NMLBEPJI_03910	NG_29833_Hrr_lac_R1S1_lib590739_8020_2__bs_b1	NMLBEPJI_19		NG_29833_Hrr_lac_R1S1_lib590739_8020_2__bs_b1_contig_19	27134			NMLBEPJI_03910	0.078	228	HTH-type transcriptional regulator BetI	COG3226	DNA-binding_transcriptional_regulator_YbjK	K	-	1.3e-17	arCOG02646	AcrR	Transcriptional regulator, TetR/AcrR family	K	2.7e-52	K02167	2e-19	73	122.9	TetR/AcrR_family_transcriptional_regulator,_transcriptional_repressor_of_bet_genes	-	PF00440	Bacterial_regulatory_proteins,_tetR_family	2.6e-08	NF001978.0	transcriptional_regulator_BetI	-	9.5e-09	-	-	-	-	-	-	-	-	-	IPR001647;_IPR036271;_IPR009057	DNA-binding_HTH_domain,_TetR-type;_Tetracyclin_repressor-like,_C-terminal_domain_superfamily;_Homeobox-like_domain_superfamily	PF00440	Bacterial_regulatory_proteins,_tetR_family	-	-
NG_29833_Hrr_lac_R1S1_lib590739_8020_2__bs_b1-NMLBEPJI_03920	NG_29833_Hrr_lac_R1S1_lib590739_8020_2__bs_b1	NMLBEPJI_19		NG_29833_Hrr_lac_R1S1_lib590739_8020_2__bs_b1_contig_19	27134			NMLBEPJI_03920	0.068	233	hypothetical protein	COG1418	HD_superfamily_phosphodieaserase,_includes_HD_domain_of_RNase_Y	JR	-	2.1e-22	arCOG01860	-	Predicted HD superfamily hydrolase	R	1.6e-72	K06950	1.9e-26	96.6	60.93	uncharacterized_protein	high_score	PF01966	HD_domain	3.7e-14	NF007515.0	phosphohydrolase	-	5.1e-09	-	-	-	-	-	-	-	-	-	IPR003607;_IPR006674;_IPR006675	HD/PDEase_domain;_HD_domain;_HDIG_domain	PF01966	HD_domain	-	-
NG_29833_Hrr_lac_R1S1_lib590739_8020_2__bs_b1-NMLBEPJI_03930	NG_29833_Hrr_lac_R1S1_lib590739_8020_2__bs_b1	NMLBEPJI_19		NG_29833_Hrr_lac_R1S1_lib590739_8020_2__bs_b1_contig_19	27134			NMLBEPJI_03930	0.139	482	hypothetical protein	-	-	-	-	-	arCOG02911	-	Predicted pilin/flagellin	N	4e-24	-	-	-	-	-	-	-	-	-	TIGR02537.1	archaeal_flagellin_N-terminal-like_domain_(Provisional)	-	0.0004	-	-	-	-	-	-	-	-	-	IPR013373	Flagellin/pilin,_N-terminal	-	-	TMhelix	-
NG_29833_Hrr_lac_R1S1_lib590739_8020_2__bs_b1-NMLBEPJI_03940	NG_29833_Hrr_lac_R1S1_lib590739_8020_2__bs_b1	NMLBEPJI_19		NG_29833_Hrr_lac_R1S1_lib590739_8020_2__bs_b1_contig_19	27134			NMLBEPJI_03940	0.107	315	Ferrous-iron efflux pump FieF	COG0053	Divalent_metal_cation_(Fe/Co/Zn/Cd)_efflux_pump	P	-	1.1e-66	arCOG01474	MMT1	Predicted Co/Zn/Cd cation transporter	P	1.2e-51	K13283	6.9e-45	156.3	185.13	ferrous-iron_efflux_pump_FieF	-	PF01545	Cation_efflux_family	1.2e-36	TIGR01297.1	cation_diffusion_facilitator_family_transporter	-	1.1e-55	-	-	-	Q1LHU8	5.14e-33	Cation_Diffusion_Factor,_metal_efflux_system_component_OS=Cupriavidus_metallidurans_(strain_ATCC_43123_/_DSM_2839_/_NBRC_102507_/_CH34)_GN=fieF_PE=3_SV=1	-	-	-	IPR036837;_IPR027470;_IPR027469;_IPR002524	Cation_efflux_protein,_cytoplasmic_domain_superfamily;_Cation_efflux_protein,_cytoplasmic_domain;_Cation_efflux_transmembrane_domain_superfamily;_Cation_efflux_protein	PF16916;_PF01545	Dimerisation_domain_of_Zinc_Transporter;_Cation_efflux_family	TMhelix	-
NG_29833_Hrr_lac_R1S1_lib590739_8020_2__bs_b1-NMLBEPJI_03950	NG_29833_Hrr_lac_R1S1_lib590739_8020_2__bs_b1	NMLBEPJI_19		NG_29833_Hrr_lac_R1S1_lib590739_8020_2__bs_b1_contig_19	27134			NMLBEPJI_03950	0.088	237	hypothetical protein	COG3361	Uncharacterized_conserved_protein_YqjF,_DUF2071_family	S	-	3.4e-81	arCOG04579	-	Uncharacterized protein, DUF2071 family	S	4.4e-86	K09166	1.4e-75	256.7	117	uncharacterized_protein	high_score	PF09844	Uncharacterized_conserved_protein_(COG2071)	3.9e-66	-	-	-	-	-	-	-	-	-	-	-	-	-	IPR023375;_IPR018644	Acetoacetate_decarboxylase_domain_superfamily;_Protein_of_unknown_function_DUF2071	PF09844	Uncharacterized_conserved_protein_(COG2071)	-	-
NG_29833_Hrr_lac_R1S1_lib590739_8020_2__bs_b1-NMLBEPJI_03960	NG_29833_Hrr_lac_R1S1_lib590739_8020_2__bs_b1	NMLBEPJI_19		NG_29833_Hrr_lac_R1S1_lib590739_8020_2__bs_b1_contig_19	27134			NMLBEPJI_03960	0.089	435	NAD-specific glutamate dehydrogenase A	COG0334	Glutamate_dehydrogenase/leucine_dehydrogenase	E	Glutamine_biosynthesis	1.4e-162	arCOG01352	GdhA	Glutamate dehydrogenase/leucine dehydrogenase	E	3.6e-146	K00261	1.5e-156	524.4	556.87	glutamate_dehydrogenase_(NAD(P)+)_[EC:1.4.1.3]	-	PF00208	Glutamate/Leucine/Phenylalanine/Valine_dehydrogenase	2.9e-67	NF006929.0	NADP-specific_glutamate_dehydrogenase	1.4.1.4	8e-74	-	-	-	-	-	-	-	-	-	IPR006096;_IPR036291;_IPR006097;_IPR014362;_IPR033922;_IPR006095	Glutamate/phenylalanine/leucine/valine_dehydrogenase,_C-terminal;_NAD(P)-binding_domain_superfamily;_Glutamate/phenylalanine/leucine/valine_dehydrogenase,_dimerisation_domain;_Glutamate_dehydrogenase;_NAD(P)_binding_domain_of_glutamate_dehydrogenase;_Glutamate/phenylalanine/leucine/valine_dehydrogenase	PF00208;_PF02812	Glutamate/Leucine/Phenylalanine/Valine_dehydrogenase;_Glu/Leu/Phe/Val_dehydrogenase,_dimerisation_domain	-	-
NG_29833_Hrr_lac_R1S1_lib590739_8020_2__bs_b1-NMLBEPJI_03970	NG_29833_Hrr_lac_R1S1_lib590739_8020_2__bs_b1	NMLBEPJI_19		NG_29833_Hrr_lac_R1S1_lib590739_8020_2__bs_b1_contig_19	27134			NMLBEPJI_03970	0.091	142	hypothetical protein	-	-	-	-	-	arCOG08935	-	Uncharacterized membrane protein	S	1.6e-59	-	-	-	-	-	-	-	-	-	-	-	-	-	-	-	-	-	-	-	-	-	-	-	-	-	-	TMhelix	-
NG_29833_Hrr_lac_R1S1_lib590739_8020_2__bs_b1-NMLBEPJI_03980	NG_29833_Hrr_lac_R1S1_lib590739_8020_2__bs_b1	NMLBEPJI_19		NG_29833_Hrr_lac_R1S1_lib590739_8020_2__bs_b1_contig_19	27134			NMLBEPJI_03980	0.097	154	hypothetical protein	COG3402	Uncharacterized_membrane_protein_YdbS,_contains_bPH2_(bacterial_pleckstrin_homology)_domain	S	-	5e-40	arCOG04622	-	Uncharacterized membrane protein YdbS, contains bPH2 (bacterial pleckstrin homology) domain	S	6.5e-56	K09167	1.2e-40	141.7	110.47	uncharacterized_protein	high_score	PF03703	Bacterial_PH_domain	1.7e-16	-	-	-	-	-	-	-	-	-	-	-	-	-	IPR005182	Domain_of_unknown_function_DUF304	PF03703	Bacterial_PH_domain	TMhelix	-
NG_29833_Hrr_lac_R1S1_lib590739_8020_2__bs_b1-NMLBEPJI_03990	NG_29833_Hrr_lac_R1S1_lib590739_8020_2__bs_b1	NMLBEPJI_19		NG_29833_Hrr_lac_R1S1_lib590739_8020_2__bs_b1_contig_19	27134			NMLBEPJI_03990	0.101	632	hypothetical protein	COG3428	Uncharacterized_membrane_protein_YdbT,_contains_bPH2_(bacterial_pleckstrin_homology)_domain	S	-	4.3e-112	arCOG04619	-	Uncharacterized membrane protein, contains bPH2 (bacterial pleckstrin homology) domain	S	4.1e-125	K08981	4.2e-122	411.4	118.27	putative_membrane_protein	high_score	PF03703	Bacterial_PH_domain	1.2e-44	-	-	-	-	-	-	-	WP_116109431.1	3.03e-13	hypothetical_protein_	-	-	-	IPR005182	Domain_of_unknown_function_DUF304	PF03703	Bacterial_PH_domain	TMhelix	-
NG_29833_Hrr_lac_R1S1_lib590739_8020_2__bs_b1-NMLBEPJI_04000	NG_29833_Hrr_lac_R1S1_lib590739_8020_2__bs_b1	NMLBEPJI_19		NG_29833_Hrr_lac_R1S1_lib590739_8020_2__bs_b1_contig_19	27134			NMLBEPJI_04000	0.099	381	Crotonobetainyl-CoA dehydrogenase	COG1960	Acyl-CoA_dehydrogenase_related_to_the_alkylation_response_protein_AidB	I	Fatty_acid_biosynthesis	1.9e-109	arCOG01707	CaiA	Acyl-CoA dehydrogenase	I	7e-125	K00248	3.4e-137	460.5	533.03	butyryl-CoA_dehydrogenase_[EC:1.3.8.1]	-	PF00441	Acyl-CoA_dehydrogenase,_C-terminal_domain	4.9e-48	NF008997.0	acyl-CoA_dehydrogenase	1.3.8.-	1.2e-61	-	-	-	-	-	-	-	-	-	IPR006091;_IPR006089;_IPR036250;_IPR009100;_IPR037069;_IPR009075;_IPR013786	Acyl-CoA_oxidase/dehydrogenase,_central_domain;_Acyl-CoA_dehydrogenase,_conserved_site;_Acyl-CoA_dehydrogenase-like,_C-terminal;_Acyl-CoA_dehydrogenase/oxidase,_N-terminal_and_middle_domain_superfamily;_Acyl-CoA_dehydrogenase/oxidase,_N-terminal_domain_superfamily;_Acyl-CoA_dehydrogenase/oxidase_C-terminal;_Acyl-CoA_dehydrogenase/oxidase,_N-terminal	PF02770;_PF00441;_PF02771	Acyl-CoA_dehydrogenase,_middle_domain;_Acyl-CoA_dehydrogenase,_C-terminal_domain;_Acyl-CoA_dehydrogenase,_N-terminal_domain	-	-
NG_29833_Hrr_lac_R1S1_lib590739_8020_2__bs_b1-NMLBEPJI_04010	NG_29833_Hrr_lac_R1S1_lib590739_8020_2__bs_b1	NMLBEPJI_19		NG_29833_Hrr_lac_R1S1_lib590739_8020_2__bs_b1_contig_19	27134			NMLBEPJI_04010	0.061	355	hypothetical protein	COG1562	Phytoene/squalene_synthetase	I	-	1.9e-52	arCOG02936	ERG9	Phytoene/squalene synthetase	I	6.4e-106	K00801	7.4e-69	235.3	116	farnesyl-diphosphate_farnesyltransferase_[EC:2.5.1.21]	high_score	PF00494	Squalene/phytoene_synthase	1.1e-48	TIGR01559.1	squalene_synthase	2.5.1.21	4.9e-33	-	-	-	-	-	-	-	-	-	IPR008949;_IPR002060	Isoprenoid_synthase_domain_superfamily;_Squalene/phytoene_synthase	PF00494	Squalene/phytoene_synthase	-	-
NG_29833_Hrr_lac_R1S1_lib590739_8020_2__bs_b1-NMLBEPJI_04020	NG_29833_Hrr_lac_R1S1_lib590739_8020_2__bs_b1	NMLBEPJI_19		NG_29833_Hrr_lac_R1S1_lib590739_8020_2__bs_b1_contig_19	27134			NMLBEPJI_04020	0.104	662	ATP-dependent DNA helicase Hel308	COG1204	Replicative_superfamily_II_helicase	L	-	1.4e-192	arCOG00553	BRR2	Replicative superfamily II helicase	L	6.8e-179	K03726	1.2e-222	744.1	483.93	helicase_[EC:3.6.4.-]	high_score	PF00270	DEAD/DEAH_box_helicase	7.9e-16	NF002654.0	ATP-dependent_DNA_helicase	3.6.4.12	6.6e-218	-	-	-	-	-	-	-	-	-	IPR036390;_IPR014001;_IPR022965;_IPR001650;_IPR011545;_IPR027417	Winged_helix_DNA-binding_domain_superfamily;_Helicase_superfamily_1/2,_ATP-binding_domain;_ATP-dependent_DNA_helicase_Hel308;_Helicase,_C-terminal;_DEAD/DEAH_box_helicase_domain;_P-loop_containing_nucleoside_triphosphate_hydrolase	PF00271;_PF00270	Helicase_conserved_C-terminal_domain;_DEAD/DEAH_box_helicase	-	-
NG_29833_Hrr_lac_R1S1_lib590739_8020_2__bs_b1-NMLBEPJI_04030	NG_29833_Hrr_lac_R1S1_lib590739_8020_2__bs_b1	NMLBEPJI_19		NG_29833_Hrr_lac_R1S1_lib590739_8020_2__bs_b1_contig_19	27134			NMLBEPJI_04030	0.049	201	Regulator of RpoS	COG4565	DNA-binding_response_regulator_DpiB_of_citrate/malate_metabolism	KT	-	1.2e-22	arCOG02601	HalX	Rec domain fused to HalX domain	T	3e-75	K02485	1.1e-22	83.7	217.93	two-component_system,_response_regulator	-	PF08663	HalX_domain	3.4e-22	NF012227.0	efflux_system_response_regulator_transcription_factor_AdeR	-	9.8e-17	-	-	-	-	-	-	-	-	-	IPR001789;_IPR013971;_IPR011006	Signal_transduction_response_regulator,_receiver_domain;_HalX_domain;_CheY-like_superfamily	PF00072;_PF08663	Response_regulator_receiver_domain;_HalX_domain	-	-
NG_29833_Hrr_lac_R1S1_lib590739_8020_2__bs_b1-NMLBEPJI_04040	NG_29833_Hrr_lac_R1S1_lib590739_8020_2__bs_b1	NMLBEPJI_19		NG_29833_Hrr_lac_R1S1_lib590739_8020_2__bs_b1_contig_19	27134			NMLBEPJI_04040	0.105	495	Inosine-5'-monophosphate dehydrogenase	COG0516	IMP_dehydrogenase/GMP_reductase	F	Purine_biosynthesis	6.4e-179	arCOG00612	GuaB	IMP dehydrogenase/GMP reductase	F	8.6e-189	K00088	6.1e-155	519.5	274.8	IMP_dehydrogenase_[EC:1.1.1.205]	high_score	PF00478	IMP_dehydrogenase_/_GMP_reductase_domain	1.3e-138	TIGR01302.1	IMP_dehydrogenase	1.1.1.205	4.5e-180	-	-	-	-	-	-	-	-	-	IPR005990;_IPR015875;_IPR013785;_IPR000644;_IPR001093	Inosine-5'-monophosphate_dehydrogenase;_IMP_dehydrogenase_/_GMP_reductase,_conserved_site;_Aldolase-type_TIM_barrel;_CBS_domain;_IMP_dehydrogenase/GMP_reductase	PF00571;_PF00478	CBS_domain;_IMP_dehydrogenase_/_GMP_reductase_domain	-	-
NG_29833_Hrr_lac_R1S1_lib590739_8020_2__bs_b1-NMLBEPJI_04050	NG_29833_Hrr_lac_R1S1_lib590739_8020_2__bs_b1	NMLBEPJI_19		NG_29833_Hrr_lac_R1S1_lib590739_8020_2__bs_b1_contig_19	27134			NMLBEPJI_04050	0.096	343	hypothetical protein	-	-	-	-	-	arCOG04599	-	Uncharacterized membrane protein	S	5.6e-98	-	-	-	-	-	-	PF19107	Family_of_unknown_function_(DUF5794)	9.7e-53	-	-	-	-	-	-	-	-	-	-	-	-	-	-	-	-	-	TMhelix	-
NG_29833_Hrr_lac_R1S1_lib590739_8020_2__bs_b1-NMLBEPJI_04060	NG_29833_Hrr_lac_R1S1_lib590739_8020_2__bs_b1	NMLBEPJI_19		NG_29833_Hrr_lac_R1S1_lib590739_8020_2__bs_b1_contig_19	27134			NMLBEPJI_04060	0.133	75	hypothetical protein	-	-	-	-	-	arCOG04600	-	Zn finger domain containing protein	S	2.3e-36	-	-	-	-	-	-	PF19108	Family_of_unknown_function_(DUF5795)	9.9e-44	-	-	-	-	-	-	-	-	-	-	-	-	-	-	-	-	-	-	-
NG_29833_Hrr_lac_R1S1_lib590739_8020_2__bs_b1-NMLBEPJI_04070	NG_29833_Hrr_lac_R1S1_lib590739_8020_2__bs_b1	NMLBEPJI_20		NG_29833_Hrr_lac_R1S1_lib590739_8020_2__bs_b1_contig_20	36609			NMLBEPJI_04070	0.049	122	hypothetical protein	COG3462	Uncharacterized_protein,_contains_short_C-terminal_(SHOCT)_domain	S	-	1.5e-15	arCOG03912	-	Uncharacterized membrane protein	S	1.7e-27	K08982	2.5e-10	43	32.03	putative_membrane_protein	high_score	PF09851	Short_C-terminal_domain	1.1e-07	-	-	-	-	-	-	-	-	-	-	-	-	-	IPR018649	SHOCT_domain	PF09851	Short_C-terminal_domain	TMhelix	-
NG_29833_Hrr_lac_R1S1_lib590739_8020_2__bs_b1-NMLBEPJI_04080	NG_29833_Hrr_lac_R1S1_lib590739_8020_2__bs_b1	NMLBEPJI_20		NG_29833_Hrr_lac_R1S1_lib590739_8020_2__bs_b1_contig_20	36609			NMLBEPJI_04080	0.061	81	hypothetical protein	COG1534	RNA-binding_protein_YhbY	J	-	7.1e-21	arCOG01346	-	RNA-binding protein containing KH domain, possibly ribosomal protein	J	6.1e-19	K07574	4.1e-16	61.6	36.5	RNA-binding_protein	high_score	PF01985	CRS1_/_YhbY_(CRM)_domain	9.6e-12	TIGR00253.1	ribosome_assembly_RNA-binding_protein_YhbY	-	2.1e-11	-	-	-	-	-	-	-	-	-	IPR035920;_IPR001890	YhbY-like_superfamily;_RNA-binding,_CRM_domain	PF01985	CRS1_/_YhbY_(CRM)_domain	-	-
NG_29833_Hrr_lac_R1S1_lib590739_8020_2__bs_b1-NMLBEPJI_04090	NG_29833_Hrr_lac_R1S1_lib590739_8020_2__bs_b1	NMLBEPJI_20		NG_29833_Hrr_lac_R1S1_lib590739_8020_2__bs_b1_contig_20	36609			NMLBEPJI_04090	0.078	305	Small-conductance mechanosensitive channel MscMJ	COG3264	Small-conductance_mechanosensitive_channel_MscK	M	-	8.3e-67	arCOG01568	MscS	Small-conductance mechanosensitive channel	M	2.8e-75	K03442	1.3e-68	234.1	240.8	small_conductance_mechanosensitive_channel	-	PF00924	Mechanosensitive_ion_channel	7.3e-52	NF007662.0	small-conductance_mechanosensitive_channel_MscS	-	4.5e-33	-	-	-	Q57634	2.02e-36	Hypothetical_protein_MJ0170_-_Methanococcus_jannaschii.	-	-	-	IPR010920;_IPR011014;_IPR023408;_IPR006685;_IPR011066	LSM_domain_superfamily;_Mechanosensitive_ion_channel_MscS,_transmembrane-2;_Mechanosensitive_ion_channel_MscS_domain_superfamily;_Mechanosensitive_ion_channel_MscS;_Mechanosensitive_ion_channel_MscS,_C-terminal	PF00924	Mechanosensitive_ion_channel	TMhelix	-
NG_29833_Hrr_lac_R1S1_lib590739_8020_2__bs_b1-NMLBEPJI_04100	NG_29833_Hrr_lac_R1S1_lib590739_8020_2__bs_b1	NMLBEPJI_20		NG_29833_Hrr_lac_R1S1_lib590739_8020_2__bs_b1_contig_20	36609			NMLBEPJI_04100	0.085	445	Trk system potassium uptake protein TrkA	COG0569	Trk/Ktr_K+_transport_system_regulatory_component_TrkA/KtrA/KtrC,_RCK_domain	PT	-	4.5e-59	arCOG01959	TrkA	TrkA, K+ transport system, NAD-binding component	P	2.5e-181	K03499	3e-88	298	135.97	trk_system_potassium_uptake_protein	high_score	PF02254	TrkA-N_domain	2.6e-48	NF007034.0	Trk_system_potassium_transporter_TrkA	-	2.2e-219	-	-	-	P0AGI8	3.74e-60	Trk_system_potassium_uptake_protein_trkA_-_Escherichia_coli.	-	-	-	IPR006037;_IPR036721;_IPR003148;_IPR036291;_IPR006036	Regulator_of_K+_conductance,_C-terminal;_Regulator_of_K+_conductance,_C-terminal_domain_superfamily;_Regulator_of_K+_conductance,_N-terminal;_NAD(P)-binding_domain_superfamily;_Potassium_uptake_protein_TrkA	PF02080;_PF02254	TrkA-C_domain;_TrkA-N_domain	-	-
NG_29833_Hrr_lac_R1S1_lib590739_8020_2__bs_b1-NMLBEPJI_04110	NG_29833_Hrr_lac_R1S1_lib590739_8020_2__bs_b1	NMLBEPJI_20		NG_29833_Hrr_lac_R1S1_lib590739_8020_2__bs_b1_contig_20	36609			NMLBEPJI_04110	0.089	502	hypothetical protein	COG0168	Trk-type_K+_transport_system,_membrane_component	P	-	1.9e-101	arCOG04145	TrkG	Trk-type K+ transport system, membrane component	P	9.7e-113	K03498	1.1e-112	380.3	103.83	trk_system_potassium_uptake_protein	high_score	PF02386	Cation_transport_protein	2.6e-60	TIGR00933.1	TrkH_family_potassium_uptake_protein	-	2.2e-71	-	-	-	Q6T3V7	4.08e-70	TrkH_-_Halomonas_elongata.	-	-	-	IPR004772;_IPR003445	TrkH_potassium_transport_family;_Cation_transporter	PF02386	Cation_transport_protein	TMhelix	-
NG_29833_Hrr_lac_R1S1_lib590739_8020_2__bs_b1-NMLBEPJI_04120	NG_29833_Hrr_lac_R1S1_lib590739_8020_2__bs_b1	NMLBEPJI_20		NG_29833_Hrr_lac_R1S1_lib590739_8020_2__bs_b1_contig_20	36609			NMLBEPJI_04120	0.109	512	hypothetical protein	COG0168	Trk-type_K+_transport_system,_membrane_component	P	-	7.4e-113	arCOG04145	TrkG	Trk-type K+ transport system, membrane component	P	1.3e-130	K03498	7.1e-123	413.8	103.83	trk_system_potassium_uptake_protein	high_score	PF02386	Cation_transport_protein	2.3e-64	NF008020.0	Trk_system_potassium_transporter_TrkH	-	7.1e-81	-	-	-	P23849	1.53e-69	Trk_system_potassium_uptake_protein_trkG_OS=Escherichia_coli_(strain_K12)_GN=trkG_PE=1_SV=1	-	-	-	IPR003445;_IPR004772	Cation_transporter;_TrkH_potassium_transport_family	PF02386	Cation_transport_protein	TMhelix	-
NG_29833_Hrr_lac_R1S1_lib590739_8020_2__bs_b1-NMLBEPJI_04130	NG_29833_Hrr_lac_R1S1_lib590739_8020_2__bs_b1	NMLBEPJI_20		NG_29833_Hrr_lac_R1S1_lib590739_8020_2__bs_b1_contig_20	36609			NMLBEPJI_04130	0.068	146	hypothetical protein	COG0589	Nucleotide-binding_universal_stress_protein,__UspA_family	T	-	4.6e-07	arCOG00450	UspA	Nucleotide-binding protein, UspA family	T	7.4e-44	-	-	-	-	-	-	PF00582	Universal_stress_protein_family	4.4e-08	-	-	-	-	-	-	-	-	-	-	-	-	-	IPR006016;_IPR014729	UspA;_Rossmann-like_alpha/beta/alpha_sandwich_fold	PF00582	Universal_stress_protein_family	-	-
NG_29833_Hrr_lac_R1S1_lib590739_8020_2__bs_b1-NMLBEPJI_04140	NG_29833_Hrr_lac_R1S1_lib590739_8020_2__bs_b1	NMLBEPJI_20		NG_29833_Hrr_lac_R1S1_lib590739_8020_2__bs_b1_contig_20	36609			NMLBEPJI_04140	0.07	566	hypothetical protein	COG1884	Methylmalonyl-CoA_mutase,_N-terminal_domain/subunit	I	-	3.5e-209	arCOG04232	Sbm	Methylmalonyl-CoA mutase	I	1.8e-262	K01848	5e-266	886.3	795.43	methylmalonyl-CoA_mutase,_N-terminal_domain_[EC:5.4.99.2]	high_score	PF01642	Methylmalonyl-CoA_mutase	5.4e-214	TIGR00641.1	methylmalonyl-CoA_mutase_N-terminal_domain_(Provisional)	5.4.99.-	4.1e-219	-	-	-	-	-	-	-	-	-	IPR006099;_IPR006098;_IPR016176	Methylmalonyl-CoA_mutase,_alpha/beta_chain,_catalytic;_Methylmalonyl-CoA_mutase,_alpha_chain,_catalytic;_Cobalamin_(vitamin_B12)-dependent_enzyme,_catalytic	PF01642	Methylmalonyl-CoA_mutase	-	-
NG_29833_Hrr_lac_R1S1_lib590739_8020_2__bs_b1-NMLBEPJI_04150	NG_29833_Hrr_lac_R1S1_lib590739_8020_2__bs_b1	NMLBEPJI_20		NG_29833_Hrr_lac_R1S1_lib590739_8020_2__bs_b1_contig_20	36609			NMLBEPJI_04150	0.089	78	hypothetical protein	-	-	-	-	-	arCOG08122	-	Uncharacterized protein	S	8.2e-12	-	-	-	-	-	-	-	-	-	-	-	-	-	-	-	-	-	-	-	-	-	-	-	-	-	-	-	-
NG_29833_Hrr_lac_R1S1_lib590739_8020_2__bs_b1-NMLBEPJI_04160	NG_29833_Hrr_lac_R1S1_lib590739_8020_2__bs_b1	NMLBEPJI_20		NG_29833_Hrr_lac_R1S1_lib590739_8020_2__bs_b1_contig_20	36609			NMLBEPJI_04160	0.078	267	4-phosphopantoate--beta-alanine ligase	COG1701	Archaeal_phosphopantothenate_synthetase	H	Pantothenate/CoA_biosynthesis	1.4e-108	arCOG04262	-	Phosphopantothenate synthetase	H	1.2e-84	K09722	5.6e-108	362.7	238.47	4-phosphopantoate---beta-alanine_ligase_[EC:6.3.2.36]	high_score	PF02006	Phosphopantothenate/pantothenate_synthetase	4.3e-67	NF010324.0	phosphopantothenate/pantothenate_synthetase	-	9.7e-108	-	-	-	-	-	-	-	-	-	IPR002855;_IPR038138	Phosphopantoate/pantothenate_synthetase;_Phosphopantoate/pantothenate_synthetase_superfamily	PF02006	Phosphopantothenate/pantothenate_synthetase	-	-
NG_29833_Hrr_lac_R1S1_lib590739_8020_2__bs_b1-NMLBEPJI_04170	NG_29833_Hrr_lac_R1S1_lib590739_8020_2__bs_b1	NMLBEPJI_20		NG_29833_Hrr_lac_R1S1_lib590739_8020_2__bs_b1_contig_20	36609			NMLBEPJI_04170	0.087	149	HTH-type transcriptional regulator Ptr1	COG1522	DNA-binding_transcriptional_regulator,_Lrp_family	K	-	9.5e-35	arCOG01580	-	DNA-binding transcriptional regulator, Lrp family	K	4e-30	K03718	9.1e-48	164.5	152.03	Lrp/AsnC_family_transcriptional_regulator,_regulator_for_asnA,_asnC_and_gidA	high_score	PF13404	AsnC-type_helix-turn-helix_domain	2e-17	NF008384.0	transcriptional_regulator_AsnC	-	3.9e-31	-	-	-	-	-	-	-	-	-	IPR019888;_IPR000485;_IPR036390;_IPR036388;_IPR011991;_IPR019887;_IPR011008	Transcription_regulator_AsnC-type;_AsnC-type_HTH_domain;_Winged_helix_DNA-binding_domain_superfamily;_Winged_helix-like_DNA-binding_domain_superfamily;_ArsR-like_helix-turn-helix_domain;_Transcription_regulator_AsnC/Lrp,_ligand_binding_domain;_Dimeric_alpha-beta_barrel	PF13404;_PF01037	AsnC-type_helix-turn-helix_domain;_Lrp/AsnC_ligand_binding_domain	-	-
NG_29833_Hrr_lac_R1S1_lib590739_8020_2__bs_b1-NMLBEPJI_04180	NG_29833_Hrr_lac_R1S1_lib590739_8020_2__bs_b1	NMLBEPJI_20		NG_29833_Hrr_lac_R1S1_lib590739_8020_2__bs_b1_contig_20	36609			NMLBEPJI_04180	0.104	384	hypothetical protein	COG1967	Uncharacterized_membrane_protein	S	-	1.6e-102	arCOG02177	-	Uncharacterized membrane protein	S	9.4e-93	-	-	-	-	-	-	PF01889	Membrane_protein_of_unknown_function_DUF63	2.2e-36	-	-	-	-	-	-	-	-	-	-	-	-	-	IPR002749	Protein_of_unknown_function_DUF63	PF01889	Membrane_protein_of_unknown_function_DUF63	TMhelix	-
NG_29833_Hrr_lac_R1S1_lib590739_8020_2__bs_b1-NMLBEPJI_04190	NG_29833_Hrr_lac_R1S1_lib590739_8020_2__bs_b1	NMLBEPJI_20		NG_29833_Hrr_lac_R1S1_lib590739_8020_2__bs_b1_contig_20	36609			NMLBEPJI_04190	0.115	95	hypothetical protein	-	-	-	-	-	arCOG04602	-	Uncharacterized protein	S	2.1e-34	-	-	-	-	-	-	-	-	-	-	-	-	-	-	-	-	-	-	-	-	-	-	-	-	-	-	-	-
NG_29833_Hrr_lac_R1S1_lib590739_8020_2__bs_b1-NMLBEPJI_04200	NG_29833_Hrr_lac_R1S1_lib590739_8020_2__bs_b1	NMLBEPJI_20		NG_29833_Hrr_lac_R1S1_lib590739_8020_2__bs_b1_contig_20	36609			NMLBEPJI_04200	0.077	180	hypothetical protein	COG0599	Uncharacterized_conserved_protein_YurZ,_alkylhydroperoxidase/carboxymuconolactone_decarboxylase_family	R	-	4e-06	arCOG08934	-	Alkylhydroperoxidase family enzyme	P	5.7e-60	K01607	4.2e-05	26.6	20.03	4-carboxymuconolactone_decarboxylase_[EC:4.1.1.44]	high_score	PF02627	Carboxymuconolactone_decarboxylase_family	3.3e-12	TIGR01926.1	peroxidase-related_enzyme	-	3.9e-06	-	-	-	-	-	-	-	-	-	IPR003779;_IPR029032	Carboxymuconolactone_decarboxylase-like;_AhpD-like	PF02627	Carboxymuconolactone_decarboxylase_family	-	-
NG_29833_Hrr_lac_R1S1_lib590739_8020_2__bs_b1-NMLBEPJI_04210	NG_29833_Hrr_lac_R1S1_lib590739_8020_2__bs_b1	NMLBEPJI_20		NG_29833_Hrr_lac_R1S1_lib590739_8020_2__bs_b1_contig_20	36609			NMLBEPJI_04210	0.106	309	1,4-dihydroxy-2-naphthoate octaprenyltransferase	COG1575	1,4-dihydroxy-2-naphthoate_polyprenyltransferase	H	Menaquinone_biosynthesis	9.1e-90	arCOG00480	MenA	1,4-dihydroxy-2-naphthoate octaprenyltransferase	H	1.3e-69	K02548	1.8e-87	296.3	205.57	1,4-dihydroxy-2-naphthoate_polyprenyltransferase_[EC:2.5.1.74]	high_score	PF01040	UbiA_prenyltransferase_family	1.2e-34	NF004751.0	1,4-dihydroxy-2-naphthoate_polyprenyltransferase	2.5.1.74	2.8e-116	-	-	-	Q8Y438	4.67e-14	Lmo2635_protein_OS=Listeria_monocytogenes_serovar_1/2a_(strain_ATCC_BAA-679_/_EGD-e)_OX=169963_GN=lmo2635_PE=4_SV=1	-	-	-	IPR004657;_IPR000537;_IPR026046	1,4-dihydroxy-2-naphthoate_octaprenyltransferase;_UbiA_prenyltransferase_family;_UbiA_prenyltransferase_domain_containing_protein_1	PF01040	UbiA_prenyltransferase_family	TMhelix	-
NG_29833_Hrr_lac_R1S1_lib590739_8020_2__bs_b1-NMLBEPJI_04220	NG_29833_Hrr_lac_R1S1_lib590739_8020_2__bs_b1	NMLBEPJI_20		NG_29833_Hrr_lac_R1S1_lib590739_8020_2__bs_b1_contig_20	36609			NMLBEPJI_04220	0.092	369	Arabinonate dehydratase	COG4948	L-alanine-DL-glutamate_epimerase_or_related_enzyme_of_enolase_superfamily	MR	Non-phosphorylated_Entner-Doudoroff_pathway	4.3e-68	arCOG01168	RspA	L-alanine-DL-glutamate epimerase or related enzyme of enolase superfamily	M	2e-53	K02549	6.2e-60	206.4	214.03	o-succinylbenzoate_synthase_[EC:4.2.1.113]	-	PF13378	Enolase_C-terminal_domain-like	1.6e-44	NF002782.0	o-succinylbenzoate_synthase	4.2.1.113	2.7e-39	-	-	-	-	-	-	-	-	-	IPR036849;_IPR013342;_IPR010196;_IPR034390;_IPR029065;_IPR018110;_IPR029017	Enolase-like,_C-terminal_domain_superfamily;_Mandelate_racemase/muconate_lactonizing_enzyme,_C-terminal;_o-Succinylbenzoate_synthase,_MenC_type1;_Enolase-like_superfamily;_Enolase_C-terminal_domain-like;_Mandelate_racemase/muconate_lactonizing_enzyme,_conserved_site;_Enolase-like,_N-terminal	PF13378	Enolase_C-terminal_domain-like	-	-
NG_29833_Hrr_lac_R1S1_lib590739_8020_2__bs_b1-NMLBEPJI_04230	NG_29833_Hrr_lac_R1S1_lib590739_8020_2__bs_b1	NMLBEPJI_20		NG_29833_Hrr_lac_R1S1_lib590739_8020_2__bs_b1_contig_20	36609			NMLBEPJI_04230	0.154	136	Halocyanin	COG3794	Plastocyanin	C	-	1.5e-25	arCOG02921	PetE	Plastocyanin/azurin/halocyanin family protein	C	3.9e-42	K02638	1e-13	54.6	89.4	plastocyanin	-	PF00127	Copper_binding_proteins,_plastocyanin/azurin_family	7.8e-12	TIGR03102.1	halocyanin_domain-containing_protein	-	8.8e-33	-	-	-	-	-	-	-	-	-	IPR000923;_IPR008972;_IPR017533;_IPR006311	Blue_(type_1)_copper_domain;_Cupredoxin;_Halocyanin,__copper-binding_domain;_Twin-arginine_translocation_pathway,_signal_sequence	PF00127	Copper_binding_proteins,_plastocyanin/azurin_family	-	-
NG_29833_Hrr_lac_R1S1_lib590739_8020_2__bs_b1-NMLBEPJI_04240	NG_29833_Hrr_lac_R1S1_lib590739_8020_2__bs_b1	NMLBEPJI_20		NG_29833_Hrr_lac_R1S1_lib590739_8020_2__bs_b1_contig_20	36609			NMLBEPJI_04240	0.137	153	hypothetical protein	-	-	-	-	-	arCOG04569	-	Uncharacterized protein	S	5.6e-60	-	-	-	-	-	-	PF19113	Family_of_unknown_function_(DUF5799)	7.5e-68	-	-	-	-	-	-	-	-	-	-	-	-	-	-	-	-	-	-	-
NG_29833_Hrr_lac_R1S1_lib590739_8020_2__bs_b1-NMLBEPJI_04250	NG_29833_Hrr_lac_R1S1_lib590739_8020_2__bs_b1	NMLBEPJI_20		NG_29833_Hrr_lac_R1S1_lib590739_8020_2__bs_b1_contig_20	36609			NMLBEPJI_04250	0.037	81	hypothetical protein	-	-	-	-	-	arCOG06215	-	Uncharacterized protein	S	1.1e-25	-	-	-	-	-	-	-	-	-	-	-	-	-	-	-	-	-	-	-	-	-	-	-	-	-	-	-	-
NG_29833_Hrr_lac_R1S1_lib590739_8020_2__bs_b1-NMLBEPJI_04260	NG_29833_Hrr_lac_R1S1_lib590739_8020_2__bs_b1	NMLBEPJI_20		NG_29833_Hrr_lac_R1S1_lib590739_8020_2__bs_b1_contig_20	36609			NMLBEPJI_04260	0.064	701	hypothetical protein	-	-	-	-	-	arCOG06229	-	CHAT domain containing protein, caspase family peptidase	R	5e-113	-	-	-	-	-	-	-	-	-	-	-	-	-	-	-	-	-	-	-	-	-	-	-	-	-	-	-	-
NG_29833_Hrr_lac_R1S1_lib590739_8020_2__bs_b1-NMLBEPJI_04270	NG_29833_Hrr_lac_R1S1_lib590739_8020_2__bs_b1	NMLBEPJI_20		NG_29833_Hrr_lac_R1S1_lib590739_8020_2__bs_b1_contig_20	36609			NMLBEPJI_04270	0.119	343	hypothetical protein	COG3001	Fructosamine-3-kinase	G	-	1.7e-24	arCOG04682	-	Predicted aminoglycoside phosphotransferase	R	4.8e-15	K00897	1e-14	56.4	250.63	kanamycin_kinase_[EC:2.7.1.95]	-	PF01636	Phosphotransferase_enzyme_family	8.2e-16	NF033068.1	APH(3')_family_aminoglycoside_O-phosphotransferase	-	1.2e-07	-	-	-	-	-	-	-	-	-	IPR002575;_IPR011009	Aminoglycoside_phosphotransferase;_Protein_kinase-like_domain_superfamily	PF01636	Phosphotransferase_enzyme_family	-	-
NG_29833_Hrr_lac_R1S1_lib590739_8020_2__bs_b1-NMLBEPJI_04280	NG_29833_Hrr_lac_R1S1_lib590739_8020_2__bs_b1	NMLBEPJI_20		NG_29833_Hrr_lac_R1S1_lib590739_8020_2__bs_b1_contig_20	36609			NMLBEPJI_04280	0.071	265	hypothetical protein	COG0656	Aldo/keto_reductase,_related_to_diketogulonate_reductase	Q	-	4.9e-72	arCOG01619	ARA1	Aldo/keto reductase, related to diketogulonate reductase	R	8.8e-70	K06222	1.7e-87	295.7	322.8	2,5-diketo-D-gluconate_reductase_B_[EC:1.1.1.346]	-	PF00248	Aldo/keto_reductase_family	5.4e-45	NF008377.0	2,5-didehydrogluconate_reductase_DkgB	1.1.1.346	1.3e-52	-	-	-	P76187	6.09e-15	Oxidoreductase_YdhF_OS=Escherichia_coli_(strain_K12)_GN=ydhF_PE=1_SV=2	-	-	-	IPR020471;_IPR036812;_IPR023210;_IPR018170	Aldo/keto_reductase;_NADP-dependent_oxidoreductase_domain_superfamily;_NADP-dependent_oxidoreductase_domain;_Aldo/keto_reductase,_conserved_site	PF00248	Aldo/keto_reductase_family	-	-
NG_29833_Hrr_lac_R1S1_lib590739_8020_2__bs_b1-NMLBEPJI_04290	NG_29833_Hrr_lac_R1S1_lib590739_8020_2__bs_b1	NMLBEPJI_20		NG_29833_Hrr_lac_R1S1_lib590739_8020_2__bs_b1_contig_20	36609			NMLBEPJI_04290	0.132	257	hypothetical protein	COG3413	Predicted_transcriptional_regulator,_contains_HTH_domain	R	-	3.5e-17	arCOG02280	-	Transcriptional regulator, contains HTH domain	K	6.1e-17	K06930	1.1e-18	70.6	257.57	HTH-type_transcriptional_regulator,_bacterioopsin_transcriptional_activator_and_related_proteins	-	PF04967	HTH_DNA_binding_domain	1.7e-09	-	-	-	-	-	-	-	-	-	-	-	-	-	IPR036388;_IPR007050	Winged_helix-like_DNA-binding_domain_superfamily;_Bacterioopsin_activator-type,_HTH_domain	PF04967	HTH_DNA_binding_domain	-	-
NG_29833_Hrr_lac_R1S1_lib590739_8020_2__bs_b1-NMLBEPJI_04300	NG_29833_Hrr_lac_R1S1_lib590739_8020_2__bs_b1	NMLBEPJI_20		NG_29833_Hrr_lac_R1S1_lib590739_8020_2__bs_b1_contig_20	36609			NMLBEPJI_04300	0.072	125	hypothetical protein	COG3682	Transcriptional_regulator,_CopY/TcrY_family	K	-	2.2e-16	arCOG05764	-	Predicted transcriptional regulator	K	1.3e-20	K03711	1.7e-07	34.3	128.47	Fur_family_transcriptional_regulator,_ferric_uptake_regulator	-	PF03965	Penicillinase_repressor	7.3e-09	-	-	-	-	-	-	-	-	-	-	-	-	-	IPR036388;_IPR036390;_IPR005650	Winged_helix-like_DNA-binding_domain_superfamily;_Winged_helix_DNA-binding_domain_superfamily;_BlaI_transcriptional_regulatory_family	PF03965	Penicillinase_repressor	-	-
NG_29833_Hrr_lac_R1S1_lib590739_8020_2__bs_b1-NMLBEPJI_04310	NG_29833_Hrr_lac_R1S1_lib590739_8020_2__bs_b1	NMLBEPJI_20		NG_29833_Hrr_lac_R1S1_lib590739_8020_2__bs_b1_contig_20	36609			NMLBEPJI_04310	0.095	699	Nitrous-oxide reductase	COG4263	Nitrous_oxide_reductase	P	-	2.7e-230	arCOG06217	NosZ	Nitrous oxide reductase	C	1.1e-272	K00376	7.1e-238	793.9	412.5	nitrous-oxide_reductase_[EC:1.7.2.4]	high_score	PF18764	Nitrous_oxide_reductase_propeller_repeat	1.7e-29	NF002778.0	nitrous-oxide_reductase	1.7.2.4	3.4e-276	-	-	-	-	-	-	-	-	-	IPR011045;_IPR002429;_IPR008972;_IPR015943;_IPR019546;_IPR023644;_IPR001505	Nitrous_oxide_reductase,_N-terminal;_Cytochrome_c_oxidase_subunit_II-like_C-terminal;_Cupredoxin;_WD40/YVTN_repeat-like-containing_domain_superfamily;_Twin-arginine_translocation_pathway,_signal_sequence,_bacterial/archaeal;_Nitrous-oxide_reductase;_Copper_centre_Cu(A)	PF00116;_PF10518	Cytochrome_C_oxidase_subunit_II,_periplasmic_domain;_TAT_(twin-arginine_translocation)_pathway_signal_sequence	-	-
NG_29833_Hrr_lac_R1S1_lib590739_8020_2__bs_b1-NMLBEPJI_04320	NG_29833_Hrr_lac_R1S1_lib590739_8020_2__bs_b1	NMLBEPJI_20		NG_29833_Hrr_lac_R1S1_lib590739_8020_2__bs_b1_contig_20	36609			NMLBEPJI_04320	0.119	284	hypothetical protein	-	-	-	-	-	arCOG07557	-	Uncharacterized membrane protein	S	4.8e-111	-	-	-	-	-	-	-	-	-	-	-	-	-	-	-	-	-	-	-	-	-	-	-	-	-	-	TMhelix	-
NG_29833_Hrr_lac_R1S1_lib590739_8020_2__bs_b1-NMLBEPJI_04330	NG_29833_Hrr_lac_R1S1_lib590739_8020_2__bs_b1	NMLBEPJI_20		NG_29833_Hrr_lac_R1S1_lib590739_8020_2__bs_b1_contig_20	36609			NMLBEPJI_04330	0.099	503	Cell surface glycoprotein	-	-	-	-	-	arCOG02519	-	Lipoprotein NosD family, contains CASH domains	P	2.2e-87	K07218	6.1e-120	403.4	166.17	nitrous_oxidase_accessory_protein	high_score	PF05048	Periplasmic_copper-binding_protein_(NosD)	1.1e-42	TIGR04247.1	nitrous_oxide_reductase_family_maturation_protein_NosD	-	4.9e-110	-	-	-	Q52899	3.47e-66	NosD_protein_-_Rhizobium_meliloti_(Sinorhizobium_meliloti).	-	-	-	IPR026464;_IPR022441;_IPR011050;_IPR006626;_IPR007742;_IPR012334;_IPR006633	Nitrous_oxide_reductase_family_maturation_protein_NosD;_Parallel_beta-helix_repeat-2;_Pectin_lyase_fold/virulence_factor;_Parallel_beta-helix_repeat;_Periplasmic_copper-binding_protein_NosD,_beta_helix_domain;_Pectin_lyase_fold;_Carbohydrate-binding/sugar_hydrolysis_domain	PF05048	Periplasmic_copper-binding_protein_(NosD)	TMhelix	-
NG_29833_Hrr_lac_R1S1_lib590739_8020_2__bs_b1-NMLBEPJI_04340	NG_29833_Hrr_lac_R1S1_lib590739_8020_2__bs_b1	NMLBEPJI_20		NG_29833_Hrr_lac_R1S1_lib590739_8020_2__bs_b1_contig_20	36609			NMLBEPJI_04340	0.146	245	Trehalose/maltose import ATP-binding protein MalK	COG4152	ABC-type_uncharacterized_transport_system,_ATPase_component	R	-	1.3e-66	arCOG00194	CcmA	ABC-type multidrug transport system, ATPase component	V	8.6e-66	K01990	1.6e-73	250.7	252.5	ABC-2_type_transport_system_ATP-binding_protein	-	PF00005	ABC_transporter	2e-30	TIGR01188.1	daunorubicin_resistance_ABC_transporter,_ATP-binding_protein_(Provisional)	-	2e-55	-	-	-	A9BGZ4	1.23e-50	ABC_transporter_related_OS=Petrotoga_mobilis_(strain_DSM_10674_/_SJ95)_GN=Pmob_1888_PE=3_SV=1	-	-	-	IPR017871;_IPR003439;_IPR003593;_IPR027417	ABC_transporter,_conserved_site;_ABC_transporter-like;_AAA+_ATPase_domain;_P-loop_containing_nucleoside_triphosphate_hydrolase	PF00005	ABC_transporter	-	-
NG_29833_Hrr_lac_R1S1_lib590739_8020_2__bs_b1-NMLBEPJI_04350	NG_29833_Hrr_lac_R1S1_lib590739_8020_2__bs_b1	NMLBEPJI_20		NG_29833_Hrr_lac_R1S1_lib590739_8020_2__bs_b1_contig_20	36609			NMLBEPJI_04350	0.135	332	hypothetical protein	COG1277	ABC-type_transport_system_involved_in_multi-copper_enzyme_maturation,_permease_component	O	-	3.5e-21	arCOG02440	NosY	ABC-type transport system involved in multi-copper enzyme maturation, permease component	O	4.6e-81	K19341	6e-61	208.9	163.5	Cu-processing_system_permease_protein	high_score	PF12679	ABC-2_family_transporter_protein	3.4e-14	-	-	-	-	-	-	-	A8GZV3	8.6e-27	ABC-2_type_transporter_OS=Shewanella_pealeana_(strain_ATCC_700345_/_ANG-SQ1)_GN=Spea_0512_PE=4_SV=1	-	-	-	IPR032688	ABC-2_family_transporter_protein	PF12679	ABC-2_family_transporter_protein	TMhelix	-
NG_29833_Hrr_lac_R1S1_lib590739_8020_2__bs_b1-NMLBEPJI_04360	NG_29833_Hrr_lac_R1S1_lib590739_8020_2__bs_b1	NMLBEPJI_20		NG_29833_Hrr_lac_R1S1_lib590739_8020_2__bs_b1_contig_20	36609			NMLBEPJI_04360	0.131	463	hypothetical protein	COG3278	Cbb3-type_cytochrome_oxidase,_subunit_1	C	-	2.8e-09	arCOG06270	-	Cytochrome cbb3 oxidase subunit I	C	2.6e-148	-	-	-	-	-	-	PF00115	Cytochrome_C_and_Quinol_oxidase_polypeptide_I	0.00021	-	-	-	-	-	-	-	-	-	-	-	-	-	IPR036927	Cytochrome_c_oxidase-like,_subunit_I__superfamily	-	-	TMhelix	-
NG_29833_Hrr_lac_R1S1_lib590739_8020_2__bs_b1-NMLBEPJI_04370	NG_29833_Hrr_lac_R1S1_lib590739_8020_2__bs_b1	NMLBEPJI_20		NG_29833_Hrr_lac_R1S1_lib590739_8020_2__bs_b1_contig_20	36609			NMLBEPJI_04370	0.064	108	hypothetical protein	-	-	-	-	-	arCOG03929	-	SirA-like two-layered alpha/beta sandwich domain	R	6.2e-34	-	-	-	-	-	-	PF10006	Uncharacterized_conserved_protein_(DUF2249)	2.7e-13	-	-	-	-	-	-	-	-	-	-	-	-	-	IPR036868;_IPR018720	TusA-like_domain_superfamily;_Domain_of_unknown_function_DUF2249	PF10006	Uncharacterized_conserved_protein_(DUF2249)	-	-
NG_29833_Hrr_lac_R1S1_lib590739_8020_2__bs_b1-NMLBEPJI_04380	NG_29833_Hrr_lac_R1S1_lib590739_8020_2__bs_b1	NMLBEPJI_20		NG_29833_Hrr_lac_R1S1_lib590739_8020_2__bs_b1_contig_20	36609			NMLBEPJI_04380	0.098	172	hypothetical protein	-	-	-	-	-	arCOG06271	-	Uncharacterized protein	S	2.1e-54	-	-	-	-	-	-	-	-	-	-	-	-	-	-	-	-	-	-	-	-	-	-	-	-	-	-	-	-
NG_29833_Hrr_lac_R1S1_lib590739_8020_2__bs_b1-NMLBEPJI_04390	NG_29833_Hrr_lac_R1S1_lib590739_8020_2__bs_b1	NMLBEPJI_20		NG_29833_Hrr_lac_R1S1_lib590739_8020_2__bs_b1_contig_20	36609			NMLBEPJI_04390	0.027	73	hypothetical protein	COG4309	SirA-like_two-layered_alpha/beta_sandwich_domain,_DUF2249_family	R	-	8.1e-13	arCOG03929	-	SirA-like two-layered alpha/beta sandwich domain	R	1.1e-16	-	-	-	-	-	-	PF10006	Uncharacterized_conserved_protein_(DUF2249)	1.7e-17	-	-	-	-	-	-	-	-	-	-	-	-	-	IPR018720	Domain_of_unknown_function_DUF2249	PF10006	Uncharacterized_conserved_protein_(DUF2249)	-	-
NG_29833_Hrr_lac_R1S1_lib590739_8020_2__bs_b1-NMLBEPJI_04400	NG_29833_Hrr_lac_R1S1_lib590739_8020_2__bs_b1	NMLBEPJI_20		NG_29833_Hrr_lac_R1S1_lib590739_8020_2__bs_b1_contig_20	36609			NMLBEPJI_04400	0.204	186	Halocyanin	COG3794	Plastocyanin	C	-	6.6e-29	arCOG02921	PetE	Plastocyanin/azurin/halocyanin family protein	C	2.4e-57	K02638	1.8e-14	57.1	89.4	plastocyanin	-	PF00127	Copper_binding_proteins,_plastocyanin/azurin_family	4.1e-15	TIGR03102.1	halocyanin_domain-containing_protein	-	2.2e-40	-	-	-	-	-	-	-	-	-	IPR002386;_IPR008972;_IPR017533;_IPR028871;_IPR019546;_IPR006311;_IPR000923	Amicyanin/Pseudoazurin;_Cupredoxin;_Halocyanin,__copper-binding_domain;_Blue_(type_1)_copper_protein,_binding_site;_Twin-arginine_translocation_pathway,_signal_sequence,_bacterial/archaeal;_Twin-arginine_translocation_pathway,_signal_sequence;_Blue_(type_1)_copper_domain	PF10518;_PF00127	TAT_(twin-arginine_translocation)_pathway_signal_sequence;_Copper_binding_proteins,_plastocyanin/azurin_family	-	-
NG_29833_Hrr_lac_R1S1_lib590739_8020_2__bs_b1-NMLBEPJI_04410	NG_29833_Hrr_lac_R1S1_lib590739_8020_2__bs_b1	NMLBEPJI_20		NG_29833_Hrr_lac_R1S1_lib590739_8020_2__bs_b1_contig_20	36609			NMLBEPJI_04410	0.064	247	hypothetical protein	COG3413	Predicted_transcriptional_regulator,_contains_HTH_domain	R	-	1.4e-26	arCOG02272	-	Transcriptional regulator, contains HTH domain	K	3.6e-29	K06930	2.8e-25	92.2	257.57	HTH-type_transcriptional_regulator,_bacterioopsin_transcriptional_activator_and_related_proteins	-	PF04967	HTH_DNA_binding_domain	3.5e-17	-	-	-	-	-	-	-	-	-	-	-	-	-	IPR007050	Bacterioopsin_activator-type,_HTH_domain	PF04967	HTH_DNA_binding_domain	-	-
NG_29833_Hrr_lac_R1S1_lib590739_8020_2__bs_b1-NMLBEPJI_04420	NG_29833_Hrr_lac_R1S1_lib590739_8020_2__bs_b1	NMLBEPJI_20		NG_29833_Hrr_lac_R1S1_lib590739_8020_2__bs_b1_contig_20	36609			NMLBEPJI_04420	0.089	101	hypothetical protein	-	-	-	-	-	arCOG08121	-	Uncharacterized protein	S	1.7e-39	-	-	-	-	-	-	-	-	-	TIGR03995.1	CGCGG_family_rSAM-modified_RiPP_protein	-	4.2e-42	-	-	-	-	-	-	-	-	-	IPR023906	Radical_SAM_target_protein,_putative	-	-	-	-
NG_29833_Hrr_lac_R1S1_lib590739_8020_2__bs_b1-NMLBEPJI_04430	NG_29833_Hrr_lac_R1S1_lib590739_8020_2__bs_b1	NMLBEPJI_20		NG_29833_Hrr_lac_R1S1_lib590739_8020_2__bs_b1_contig_20	36609			NMLBEPJI_04430	0.086	288	hypothetical protein	-	-	-	-	-	arCOG04626	-	Uncharacterized protein	S	1e-45	-	-	-	-	-	-	PF19138	Family_of_unknown_function_(DUF5821)	4.6e-35	-	-	-	-	-	-	-	-	-	-	-	-	-	-	-	-	-	-	-
NG_29833_Hrr_lac_R1S1_lib590739_8020_2__bs_b1-NMLBEPJI_04440	NG_29833_Hrr_lac_R1S1_lib590739_8020_2__bs_b1	NMLBEPJI_20		NG_29833_Hrr_lac_R1S1_lib590739_8020_2__bs_b1_contig_20	36609			NMLBEPJI_04440	0.1	506	Alpha-ketoglutarate semialdehyde dehydrogenase	COG1012	Acyl-CoA_reductase_or_other_NAD-dependent_aldehyde_dehydrogenase	I	Proline_degradation	2e-132	arCOG01252	PutA	Lactaldehyde dehydrogenase, Succinate semialdehyde dehydrogenase, a-ketoglutarate semialdehyde dehydrogenase or other NAD-dependent aldehyde dehydrogenase	C	6.1e-184	K22187	5.5e-151	506.1	541.77	alpha-ketoglutaric_semialdehyde_dehydrogenase_[EC:1.2.1.-]	-	PF00171	Aldehyde_dehydrogenase_family	1.6e-142	TIGR02299.1	5-carboxymethyl-2-hydroxymuconate_semialdehyde_dehydrogenase	1.2.1.60	2.1e-114	-	-	-	-	-	-	-	-	-	IPR016161;_IPR016163;_IPR015590;_IPR016162	Aldehyde/histidinol_dehydrogenase;_Aldehyde_dehydrogenase,_C-terminal;_Aldehyde_dehydrogenase_domain;_Aldehyde_dehydrogenase,_N-terminal	PF00171	Aldehyde_dehydrogenase_family	-	-
NG_29833_Hrr_lac_R1S1_lib590739_8020_2__bs_b1-NMLBEPJI_04450	NG_29833_Hrr_lac_R1S1_lib590739_8020_2__bs_b1	NMLBEPJI_20		NG_29833_Hrr_lac_R1S1_lib590739_8020_2__bs_b1_contig_20	36609			NMLBEPJI_04450	0.093	245	Bacterioopsin transcriptional activator	COG3413	Predicted_transcriptional_regulator,_contains_HTH_domain	R	-	5.4e-29	arCOG02272	-	Transcriptional regulator, contains HTH domain	K	1.8e-34	K06930	7.7e-36	126.8	257.57	HTH-type_transcriptional_regulator,_bacterioopsin_transcriptional_activator_and_related_proteins	-	PF04967	HTH_DNA_binding_domain	1.7e-19	-	-	-	-	-	-	-	-	-	-	-	-	-	IPR007050;_IPR036388	Bacterioopsin_activator-type,_HTH_domain;_Winged_helix-like_DNA-binding_domain_superfamily	PF04967	HTH_DNA_binding_domain	-	-
NG_29833_Hrr_lac_R1S1_lib590739_8020_2__bs_b1-NMLBEPJI_04460	NG_29833_Hrr_lac_R1S1_lib590739_8020_2__bs_b1	NMLBEPJI_21		NG_29833_Hrr_lac_R1S1_lib590739_8020_2__bs_b1_contig_21	14075			NMLBEPJI_04460	0.064	295	hypothetical protein	COG0346	Catechol_2,3-dioxygenase_or_related_enzyme,_vicinal_oxygen_chelate_(VOC)_family	Q	-	4.2e-17	arCOG02709	GloA	Lactoylglutathione lyase or related enzyme	E	1.6e-43	K08234	3e-18	69.2	87.8	glyoxylase_I_family_protein	-	PF00903	Glyoxalase/Bleomycin_resistance_protein/Dioxygenase_superfamily	1.1e-14	TIGR00068.2	lactoylglutathione_lyase	4.4.1.5	6.4e-09	-	-	-	-	-	-	-	-	-	IPR037523;_IPR018146;_IPR004360;_IPR029068	Vicinal_oxygen_chelate_(VOC)_domain;_Glyoxalase_I,_conserved_site;_Glyoxalase/fosfomycin_resistance/dioxygenase_domain;_Glyoxalase/Bleomycin_resistance_protein/Dihydroxybiphenyl_dioxygenase	PF00903	Glyoxalase/Bleomycin_resistance_protein/Dioxygenase_superfamily	-	-
NG_29833_Hrr_lac_R1S1_lib590739_8020_2__bs_b1-NMLBEPJI_04470	NG_29833_Hrr_lac_R1S1_lib590739_8020_2__bs_b1	NMLBEPJI_21		NG_29833_Hrr_lac_R1S1_lib590739_8020_2__bs_b1_contig_21	14075			NMLBEPJI_04470	0.084	119	hypothetical protein	-	-	-	-	-	arCOG11369	-	Uncharacterized membrane protein	S	4.2e-48	-	-	-	-	-	-	-	-	-	-	-	-	-	-	-	-	-	-	-	-	-	-	-	-	-	-	TMhelix	-
NG_29833_Hrr_lac_R1S1_lib590739_8020_2__bs_b1-NMLBEPJI_04480	NG_29833_Hrr_lac_R1S1_lib590739_8020_2__bs_b1	NMLBEPJI_21		NG_29833_Hrr_lac_R1S1_lib590739_8020_2__bs_b1_contig_21	14075			NMLBEPJI_04480	0.091	714	Methionine--tRNA ligase	COG0143	Methionyl-tRNA_synthetase	J	Aminoacyl-tRNA_synthetases	1.1e-175	arCOG00810	MetG	Methionyl-tRNA synthetase	J	6.4e-203	K01874	1.7e-135	455.7	198.77	methionyl-tRNA_synthetase_[EC:6.1.1.10]	high_score	PF09334	tRNA_synthetases_class_I_(M)	1e-139	NF001100.0	methionine--tRNA_ligase	6.1.1.10	1.1e-247	-	-	-	-	-	-	-	-	-	IPR001412;_IPR012340;_IPR004495;_IPR002547;_IPR009080;_IPR015413;_IPR029038;_IPR014758;_IPR033911;_IPR023458;_IPR013155;_IPR014729	Aminoacyl-tRNA_synthetase,_class_I,_conserved_site;_Nucleic_acid-binding,_OB-fold;_Methionyl-tRNA_synthetase,_beta_subunit,_C-terminal;_tRNA-binding_domain;_Aminoacyl-tRNA_synthetase,_class_Ia,_anticodon-binding;_Methionyl/Leucyl_tRNA_synthetase;_Methionyl-tRNA_synthetase,_Zn-domain;_Methionyl-tRNA_synthetase;_Methioninyl-tRNA_synthetase_core_domain;_Methionine-tRNA_ligase,_type_1;_Methionyl/Valy…	PF01588;_PF09334;_PF08264	Putative_tRNA_binding_domain;_tRNA_synthetases_class_I_(M);_Anticodon-binding_domain_of_tRNA	-	-
NG_29833_Hrr_lac_R1S1_lib590739_8020_2__bs_b1-NMLBEPJI_04490	NG_29833_Hrr_lac_R1S1_lib590739_8020_2__bs_b1	NMLBEPJI_21		NG_29833_Hrr_lac_R1S1_lib590739_8020_2__bs_b1_contig_21	14075			NMLBEPJI_04490	0.081	306	Bifunctional thiamine biosynthesis protein ThiDN	COG1992	Predicted_transcriptional_regulator_fused_phosphomethylpyrimidine_kinase_(thiamin_biosynthesis)	R	-	2.4e-64	arCOG00021	ThiN	Thiamine-phosphate synthase and thiamin biosynthesis regulator ThiR	H	2.2e-36	K22206	1.2e-106	359.2	209.43	XRE_family_transcriptional_regulator,_thiamine_biosynthesis_regulator	high_score	PF10120	Thiamine-phosphate_synthase	5.5e-45	NF006346.0	bifunctional_hydroxymethylpyrimidine_kinase/phosphomethylpyrimidine_kinase	2.7.1.49,2.7.4.7	4.7e-20	-	-	-	-	-	-	-	-	-	IPR010982;_IPR001387;_IPR019293;_IPR036409	Lambda_repressor-like,_DNA-binding_domain_superfamily;_Cro/C1-type_helix-turn-helix_domain;_Thiamine-phosphate_synthase_ThiN;_Class_II_aldolase/adducin_N-terminal_domain_superfamily	PF10120;_PF01381	Thiamine-phosphate_synthase;_Helix-turn-helix	-	-
NG_29833_Hrr_lac_R1S1_lib590739_8020_2__bs_b1-NMLBEPJI_04500	NG_29833_Hrr_lac_R1S1_lib590739_8020_2__bs_b1	NMLBEPJI_21		NG_29833_Hrr_lac_R1S1_lib590739_8020_2__bs_b1_contig_21	14075			NMLBEPJI_04500	0.088	203	dCTP deaminase, dUMP-forming	COG0717	dCTP_deaminase	F	Thymidylate_biosynthesis	3.7e-62	arCOG04048	Dcd	Deoxycytidine deaminase	F	1.7e-57	K01494	1.9e-66	226.2	81.5	dCTP_deaminase_[EC:3.5.4.13]	high_score	PF00692	dUTPase	2.3e-14	TIGR02274.1	dCTP_deaminase	3.5.4.13	1.6e-66	-	-	-	-	-	-	-	-	-	IPR011962;_IPR036157;_IPR033704;_IPR029054	dCTP_deaminase;_dUTPase-like_superfamily;_dUTPase,_trimeric;_dUTPase-like	PF00692	dUTPase	-	-
NG_29833_Hrr_lac_R1S1_lib590739_8020_2__bs_b1-NMLBEPJI_04510	NG_29833_Hrr_lac_R1S1_lib590739_8020_2__bs_b1	NMLBEPJI_21		NG_29833_Hrr_lac_R1S1_lib590739_8020_2__bs_b1_contig_21	14075			NMLBEPJI_04510	0.12	249	hypothetical protein	-	-	-	-	-	arCOG02054	-	Uncharacterized conserved membrane protein, Yip1 family	S	3.8e-38	-	-	-	-	-	-	PF04893	Yip1_domain	4.5e-15	-	-	-	-	-	-	-	-	-	-	-	-	-	IPR006977	Yip1_domain	PF04893	Yip1_domain	TMhelix	-
NG_29833_Hrr_lac_R1S1_lib590739_8020_2__bs_b1-NMLBEPJI_04520	NG_29833_Hrr_lac_R1S1_lib590739_8020_2__bs_b1	NMLBEPJI_21		NG_29833_Hrr_lac_R1S1_lib590739_8020_2__bs_b1_contig_21	14075			NMLBEPJI_04520	0.12	58	hypothetical protein	-	-	-	-	-	-	-	-	-	-	-	-	-	-	-	-	-	-	-	-	-	-	-	-	-	-	-	-	-	-	-	-	-	-	-	-	TMhelix	-
NG_29833_Hrr_lac_R1S1_lib590739_8020_2__bs_b1-NMLBEPJI_04530	NG_29833_Hrr_lac_R1S1_lib590739_8020_2__bs_b1	NMLBEPJI_21		NG_29833_Hrr_lac_R1S1_lib590739_8020_2__bs_b1_contig_21	14075			NMLBEPJI_04530	0.094	605	phosphatase YcdX	COG1796	DNA_polymerase/3'-5'_exonuclease_PolX	L	-	7e-212	arCOG00305	POL4	DNA polymerase IV (family X)	L	6.8e-242	K02347	6.4e-213	711.3	337.97	DNA_polymerase_(family_X)	high_score	PF14791	DNA_polymerase_beta_thumb_	1.9e-17	NF006375.0	DNA_polymerase/3'-5'_exonuclease_PolX	-	4.4e-127	-	-	-	-	-	-	-	-	-	IPR010996;_IPR003141;_IPR003583;_IPR029398;_IPR002054;_IPR022311;_IPR027421;_IPR016195;_IPR037160;_IPR002008	DNA_polymerase_beta-like,_N-terminal_domain;_Polymerase/histidinol_phosphatase,_N-terminal;_Helix-hairpin-helix_DNA-binding_motif,_class_1;_DNA_polymerase_beta,_thumb_domain;_DNA-directed_DNA_polymerase_X;_Uncharacterised_conserved_protein_UCP005047,_YshC;_DNA_polymerase_lambda_lyase_domain_superfamily;_Polymerase/histidinol_phosphatase-like;_DNA_polymerase,_thumb_domain_superfamily;_DNA_polymera…	PF14716;_PF14520;_PF14791	Helix-hairpin-helix_domain;_DNA_polymerase_beta_thumb	-	-
NG_29833_Hrr_lac_R1S1_lib590739_8020_2__bs_b1-NMLBEPJI_04540	NG_29833_Hrr_lac_R1S1_lib590739_8020_2__bs_b1	NMLBEPJI_21		NG_29833_Hrr_lac_R1S1_lib590739_8020_2__bs_b1_contig_21	14075			NMLBEPJI_04540	0.1	179	hypothetical protein	COG1656	Uncharacterized_conserved_protein,_contains_PIN-related_Mut7-C_RNAse_domain	R	-	6.2e-47	arCOG04290	-	PIN-domain and Zn ribbon	R	3.2e-51	K09122	1.4e-39	138.8	60.13	uncharacterized_protein	high_score	PF01927	Mut7-C_RNAse_domain	4.7e-31	-	-	-	-	-	-	-	-	-	-	-	-	-	IPR002782	Mut7-C_RNAse_domain	PF01927	Mut7-C_RNAse_domain	-	-
NG_29833_Hrr_lac_R1S1_lib590739_8020_2__bs_b1-NMLBEPJI_04550	NG_29833_Hrr_lac_R1S1_lib590739_8020_2__bs_b1	NMLBEPJI_21		NG_29833_Hrr_lac_R1S1_lib590739_8020_2__bs_b1_contig_21	14075			NMLBEPJI_04550	0.082	229	hypothetical protein	-	-	-	-	-	arCOG04683	-	Uncharacterized protein	S	8.5e-89	-	-	-	-	-	-	-	-	-	-	-	-	-	-	-	-	-	-	-	-	-	-	-	-	-	-	-	-
NG_29833_Hrr_lac_R1S1_lib590739_8020_2__bs_b1-NMLBEPJI_04560	NG_29833_Hrr_lac_R1S1_lib590739_8020_2__bs_b1	NMLBEPJI_21		NG_29833_Hrr_lac_R1S1_lib590739_8020_2__bs_b1_contig_21	14075			NMLBEPJI_04560	0.105	351	Alanine dehydrogenase	COG2423	Ornithine_cyclodeaminase/archaeal_alanine_dehydrogenase,_mu-crystallin_family	E	Proline_biosynthesis	6.6e-100	arCOG01035	ProC	Alanine dehydrogenase/(1)-pyrroline-2-carboxylate reductase ProC	E	2.7e-100	K19244	2.1e-126	424.3	287.37	alanine_dehydrogenase_[EC:1.4.1.1]	high_score	PF02423	Ornithine_cyclodeaminase/mu-crystallin_family	7.5e-82	TIGR02371.1	alanine_dehydrogenase	1.4.1.1	2.1e-95	-	-	-	-	-	-	-	-	-	IPR023401;_IPR003462;_IPR036291;_IPR028609	Ornithine_cyclodeaminase,_N-terminal;_Ornithine_cyclodeaminase/mu-crystallin;_NAD(P)-binding_domain_superfamily;_Alanine_dehydrogenase,_archaeal-type	PF02423	Ornithine_cyclodeaminase/mu-crystallin_family	-	-
NG_29833_Hrr_lac_R1S1_lib590739_8020_2__bs_b1-NMLBEPJI_04570	NG_29833_Hrr_lac_R1S1_lib590739_8020_2__bs_b1	NMLBEPJI_21		NG_29833_Hrr_lac_R1S1_lib590739_8020_2__bs_b1_contig_21	14075			NMLBEPJI_04570	0.085	175	Dihydrofolate reductase HdrA	COG0262	Dihydrofolate_reductase	H	Folate_biosynthesis	2.2e-23	arCOG01490	FolA	Dihydrofolate reductase	H	3.1e-43	K00287	1.5e-33	119	67.3	dihydrofolate_reductase_[EC:1.5.1.3]	high_score	PF00186	Dihydrofolate_reductase	4e-31	NF000006.2	trimethoprim-resistant_dihydrofolate_reductase_DfrA26	1.5.1.3	3.1e-22	-	-	-	-	-	-	-	-	-	IPR012259;_IPR024072;_IPR001796	Dihydrofolate_reductase;_Dihydrofolate_reductase-like_domain_superfamily;_Dihydrofolate_reductase_domain	PF00186	Dihydrofolate_reductase	-	-
NG_29833_Hrr_lac_R1S1_lib590739_8020_2__bs_b1-NMLBEPJI_04580	NG_29833_Hrr_lac_R1S1_lib590739_8020_2__bs_b1	NMLBEPJI_21		NG_29833_Hrr_lac_R1S1_lib590739_8020_2__bs_b1_contig_21	14075			NMLBEPJI_04580	0.071	126	hypothetical protein	COG1943	REP_element-mobilizing_transposase_RayT	X	-	5e-20	arCOG02759	RAYT	REP element-mobilizing transposase RayT	X	2.7e-42	K07491	3.7e-28	101.6	16.07	putative_transposase	high_score	PF01797	Transposase_IS200_like	4e-35	NF033573.1	IS200/IS605_family_transposase	-	7.8e-44	-	-	-	-	-	-	-	-	-	IPR002686;_IPR036515	Transposase_IS200-like;_Transposase_IS200-like_superfamily	PF01797	Transposase_IS200_like	-	-
NG_29833_Hrr_lac_R1S1_lib590739_8020_2__bs_b1-NMLBEPJI_04590	NG_29833_Hrr_lac_R1S1_lib590739_8020_2__bs_b1	NMLBEPJI_21		NG_29833_Hrr_lac_R1S1_lib590739_8020_2__bs_b1_contig_21	14075			NMLBEPJI_04590	0.089	424	hypothetical protein	COG0675	Transposase	X	-	7.4e-45	arCOG00683	-	Transposable element, IS605 OrfB family, contains RNAse H fold nuclease and Zn finger domains	X	1.6e-118	K07496	6.7e-40	140.9	37.27	putative_transposase	high_score	PF01385	Probable_transposase	4.9e-26	NF040570.1	RNA-guided_endonuclease_TnpB_family_protein	-	1.6e-44	-	-	-	-	-	-	-	-	-	IPR010095;_IPR001959	Transposase_IS605,_OrfB,_C-terminal;_Probable_transposase,_IS891/IS1136/IS1341	PF07282;_PF01385	Putative_transposase_DNA-binding_domain;_Probable_transposase	-	-
NG_29833_Hrr_lac_R1S1_lib590739_8020_2__bs_b1-NMLBEPJI_04600	NG_29833_Hrr_lac_R1S1_lib590739_8020_2__bs_b1	NMLBEPJI_22		NG_29833_Hrr_lac_R1S1_lib590739_8020_2__bs_b1_contig_22	11199			NMLBEPJI_04600	0.144	97	hypothetical protein	COG2271	Sugar_phosphate_permease	G	-	8.4e-08	arCOG00147	-	MFS family permease	G	6.7e-12	K03449	1.7e-05	26.8	142.97	MFS_transporter,_CP_family,_cyanate_transporter	-	-	-	-	TIGR00881.1	phosphoglycerate_transporter_protein_PgtP	-	0.0003	-	-	-	-	-	-	-	-	-	IPR036259	MFS_transporter_superfamily	-	-	TMhelix	-
NG_29833_Hrr_lac_R1S1_lib590739_8020_2__bs_b1-NMLBEPJI_04610	NG_29833_Hrr_lac_R1S1_lib590739_8020_2__bs_b1	NMLBEPJI_22		NG_29833_Hrr_lac_R1S1_lib590739_8020_2__bs_b1_contig_22	11199			NMLBEPJI_04610	0.063	173	putative HTH-type transcriptional regulator	COG1522	DNA-binding_transcriptional_regulator,_Lrp_family	K	-	2.1e-17	arCOG01580	-	DNA-binding transcriptional regulator, Lrp family	K	3e-24	K03719	5.8e-23	84.3	130.37	Lrp/AsnC_family_transcriptional_regulator,_leucine-responsive_regulatory_protein	-	PF13412	Winged_helix-turn-helix_DNA-binding	4.7e-11	NF008384.0	transcriptional_regulator_AsnC	-	9.4e-10	-	-	-	-	-	-	-	-	-	IPR000485;_IPR036388;_IPR011991;_IPR036390;_IPR019887;_IPR019888;_IPR011008	AsnC-type_HTH_domain;_Winged_helix-like_DNA-binding_domain_superfamily;_ArsR-like_helix-turn-helix_domain;_Winged_helix_DNA-binding_domain_superfamily;_Transcription_regulator_AsnC/Lrp,_ligand_binding_domain;_Transcription_regulator_AsnC-type;_Dimeric_alpha-beta_barrel	PF13412;_PF01037	Winged_helix-turn-helix_DNA-binding;_Lrp/AsnC_ligand_binding_domain	-	-
NG_29833_Hrr_lac_R1S1_lib590739_8020_2__bs_b1-NMLBEPJI_04620	NG_29833_Hrr_lac_R1S1_lib590739_8020_2__bs_b1	NMLBEPJI_22		NG_29833_Hrr_lac_R1S1_lib590739_8020_2__bs_b1_contig_22	11199			NMLBEPJI_04620	0.078	229	7-cyano-7-deazaguanine synthase	COG0603	7-cyano-7-deazaguanine_synthase_(queuosine_biosynthesis)	J	tRNA_modification	2.3e-80	arCOG00039	QueC	7-cyano-7-deazaguanine synthase (queuosine biosynthesis)	J	2.7e-57	K06920	1.7e-80	272.6	93.73	7-cyano-7-deazaguanine_synthase_[EC:6.3.4.20]	high_score	PF06508	Queuosine_biosynthesis_protein_QueC	3.2e-70	TIGR00364.1	7-cyano-7-deazaguanine_synthase_QueC	6.3.4.20	4.5e-54	-	-	-	-	-	-	-	-	-	IPR018317;_IPR014729	Queuosine_biosynthesis_protein_QueC;_Rossmann-like_alpha/beta/alpha_sandwich_fold	PF06508	Queuosine_biosynthesis_protein_QueC	-	-
NG_29833_Hrr_lac_R1S1_lib590739_8020_2__bs_b1-NMLBEPJI_04630	NG_29833_Hrr_lac_R1S1_lib590739_8020_2__bs_b1	NMLBEPJI_22		NG_29833_Hrr_lac_R1S1_lib590739_8020_2__bs_b1_contig_22	11199			NMLBEPJI_04630	0.077	258	7-carboxy-7-deazaguanine synthase	COG0602	Organic_radical_activating_enzyme_NrdG/QueE	H	tRNA_modification	4.7e-50	arCOG02173	NrdG	Organic radical activating enzyme	O	2.8e-62	K10026	7.8e-53	182.3	81.63	7-carboxy-7-deazaguanine_synthase_[EC:4.3.99.3]	high_score	PF04055	Radical_SAM_superfamily	1.4e-21	TIGR04349.1	7-carboxy-7-deazaguanine_synthase_QueE	4.3.99.3	1.2e-29	-	-	-	-	-	-	-	-	-	IPR024924;_IPR013785;_IPR007197	7-carboxy-7-deazaguanine_synthase-like;_Aldolase-type_TIM_barrel;_Radical_SAM	PF13394;_PF04055	4Fe-4S_single_cluster_domain;_Radical_SAM_superfamily	-	-
NG_29833_Hrr_lac_R1S1_lib590739_8020_2__bs_b1-NMLBEPJI_04640	NG_29833_Hrr_lac_R1S1_lib590739_8020_2__bs_b1	NMLBEPJI_22		NG_29833_Hrr_lac_R1S1_lib590739_8020_2__bs_b1_contig_22	11199			NMLBEPJI_04640	0.091	153	hypothetical protein	COG0720	6-pyruvoyl-tetrahydropterin_synthase	H	tRNA_modification	1.7e-22	arCOG02172	QueD	6-pyruvoyl-tetrahydropterin synthase	H	8.3e-25	K01737	7.8e-21	77.6	28.17	6-pyruvoyltetrahydropterin/6-carboxytetrahydropterin_synthase_[EC:4.2.3.12_4.1.2.50]	high_score	PF01242	6-pyruvoyl_tetrahydropterin_synthase	2.7e-20	TIGR03367.1	6-carboxytetrahydropterin_synthase_QueD	4.1.2.50	1.8e-19	-	-	-	-	-	-	-	-	-	IPR038418;_IPR007115	6-pyruvoyl_tetrahydropterin_synthase/QueD_superfamily;_6-pyruvoyl_tetrahydropterin_synthase/QueD_family	PF01242	6-pyruvoyl_tetrahydropterin_synthase	-	-
NG_29833_Hrr_lac_R1S1_lib590739_8020_2__bs_b1-NMLBEPJI_04650	NG_29833_Hrr_lac_R1S1_lib590739_8020_2__bs_b1	NMLBEPJI_22		NG_29833_Hrr_lac_R1S1_lib590739_8020_2__bs_b1_contig_22	11199			NMLBEPJI_04650	0.126	71	hypothetical protein	-	-	-	-	-	-	-	-	-	-	-	-	-	-	-	-	-	-	-	-	-	-	-	-	-	-	-	-	-	-	-	-	-	-	-	-	TMhelix	-
NG_29833_Hrr_lac_R1S1_lib590739_8020_2__bs_b1-NMLBEPJI_04660	NG_29833_Hrr_lac_R1S1_lib590739_8020_2__bs_b1	NMLBEPJI_22		NG_29833_Hrr_lac_R1S1_lib590739_8020_2__bs_b1_contig_22	11199			NMLBEPJI_04660	0.091	777	Copper-exporting P-type ATPase B	COG0474	Magnesium-transporting_ATPase_(P-type)	P	-	1.9e-77	arCOG01576	ZntA	Cation transport ATPase	P	7.7e-229	K01533	1.5e-259	866.1	713.4	P-type_Cu2+_transporter_[EC:7.2.2.9]	high_score	PF00122	E1-E2_ATPase	5e-49	TIGR01525.1	heavy_metal_translocating_P-type_ATPase	3.6.3.-	4.7e-182	-	-	-	D1CA99	0	Copper-translocating_P-type_ATPase_OS=Sphaerobacter_thermophilus_(strain_DSM_20745_/_S_6022)_GN=Sthe_3342_PE=3_SV=1	-	-	-	IPR001757;_IPR023298;_IPR008250;_IPR027256;_IPR018303;_IPR036412;_IPR023214;_IPR023299	P-type_ATPase;_P-type_ATPase,_transmembrane_domain_superfamily;_P-type_ATPase,_A_domain_superfamily;_P-type_ATPase,_subfamily_IB;_P-type_ATPase,_phosphorylation_site;_HAD-like_superfamily;_HAD_superfamily;_P-type_ATPase,_cytoplasmic_domain_N	PF00122;_PF00702	E1-E2_ATPase;_haloacid_dehalogenase-like_hydrolase	TMhelix	-
NG_29833_Hrr_lac_R1S1_lib590739_8020_2__bs_b1-NMLBEPJI_04670	NG_29833_Hrr_lac_R1S1_lib590739_8020_2__bs_b1	NMLBEPJI_22		NG_29833_Hrr_lac_R1S1_lib590739_8020_2__bs_b1_contig_22	11199			NMLBEPJI_04670	0.056	71	HTH-type transcriptional regulator Ptr1	COG1522	DNA-binding_transcriptional_regulator,_Lrp_family	K	-	1.1e-10	arCOG01585	-	DNA-binding transcriptional regulator, Lrp family	K	1.3e-09	K03719	1.4e-13	53.9	130.37	Lrp/AsnC_family_transcriptional_regulator,_leucine-responsive_regulatory_protein	-	PF13404	AsnC-type_helix-turn-helix_domain	3.2e-15	-	-	-	-	-	-	-	-	-	-	-	-	-	IPR000485;_IPR036390;_IPR036388	AsnC-type_HTH_domain;_Winged_helix_DNA-binding_domain_superfamily;_Winged_helix-like_DNA-binding_domain_superfamily	PF13404	AsnC-type_helix-turn-helix_domain	-	-
NG_29833_Hrr_lac_R1S1_lib590739_8020_2__bs_b1-NMLBEPJI_04680	NG_29833_Hrr_lac_R1S1_lib590739_8020_2__bs_b1	NMLBEPJI_22		NG_29833_Hrr_lac_R1S1_lib590739_8020_2__bs_b1_contig_22	11199			NMLBEPJI_04680	0.083	48	hypothetical protein	-	-	-	-	-	-	-	-	-	-	-	-	-	-	-	-	-	-	-	-	-	-	-	-	-	-	-	-	-	-	-	-	-	-	-	-	-	-
NG_29833_Hrr_lac_R1S1_lib590739_8020_2__bs_b1-NMLBEPJI_04690	NG_29833_Hrr_lac_R1S1_lib590739_8020_2__bs_b1	NMLBEPJI_22		NG_29833_Hrr_lac_R1S1_lib590739_8020_2__bs_b1_contig_22	11199			NMLBEPJI_04690	0.1	866	putative copper-exporting P-type ATPase	COG0474	Magnesium-transporting_ATPase_(P-type)	P	-	1.1e-76	arCOG01576	ZntA	Cation transport ATPase	P	6.7e-249	K17686	5.4e-294	980.3	802.27	P-type_Cu+_transporter_[EC:7.2.2.8]	high_score	PF00702	haloacid_dehalogenase-like_hydrolase	4.2e-49	TIGR01525.1	heavy_metal_translocating_P-type_ATPase	3.6.3.-	4.1e-188	-	-	-	Q7A3E6	0	Copper-transporting_ATPase_copA_-_Staphylococcus_aureus_(strain_N315).	-	-	-	IPR027256;_IPR018303;_IPR006121;_IPR017969;_IPR036412;_IPR023299;_IPR036163;_IPR023214;_IPR001757;_IPR006122;_IPR008250;_IPR023298	P-type_ATPase,_subfamily_IB;_P-type_ATPase,_phosphorylation_site;_Heavy_metal-associated_domain,_HMA;_Heavy-metal-associated,_conserved_site;_HAD-like_superfamily;_P-type_ATPase,_cytoplasmic_domain_N;_Heavy_metal-associated_domain_superfamily;_HAD_superfamily;_P-type_ATPase;_Heavy_metal-associated_domain,_copper_ion-binding;_P-type_ATPase,_A_domain_superfamily;_P-type_ATPase,_transmembrane_domain…	PF00702;_PF00403;_PF00122	haloacid_dehalogenase-like_hydrolase;_Heavy-metal-associated_domain;_E1-E2_ATPase	TMhelix	-
NG_29833_Hrr_lac_R1S1_lib590739_8020_2__bs_b1-NMLBEPJI_04700	NG_29833_Hrr_lac_R1S1_lib590739_8020_2__bs_b1	NMLBEPJI_22		NG_29833_Hrr_lac_R1S1_lib590739_8020_2__bs_b1_contig_22	11199			NMLBEPJI_04700	0.073	352	hypothetical protein	COG0675	Transposase	X	-	1.8e-62	arCOG00684	-	Transposable element, IS605 OrfB family, contains RNAse H fold nuclease and Zn finger domains	X	7.1e-99	K07496	3.1e-69	237.4	37.27	putative_transposase	high_score	PF07282	Putative_transposase_DNA-binding_domain	1.7e-21	NF040570.1	RNA-guided_endonuclease_TnpB_family_protein	-	3.6e-64	-	-	-	-	-	-	-	-	-	IPR001959;_IPR010095	Probable_transposase,_IS891/IS1136/IS1341;_Transposase_IS605,_OrfB,_C-terminal	PF01385;_PF07282	Probable_transposase;_Putative_transposase_DNA-binding_domain	-	-
NG_29833_Hrr_lac_R1S1_lib590739_8020_2__bs_b1-NMLBEPJI_04710	NG_29833_Hrr_lac_R1S1_lib590739_8020_2__bs_b1	NMLBEPJI_23		NG_29833_Hrr_lac_R1S1_lib590739_8020_2__bs_b1_contig_23	36776			NMLBEPJI_04710	0.099	515	Oxygen-dependent choline dehydrogenase	COG2303	Choline_dehydrogenase_or_related_flavoprotein	IR	Non-phosphorylated_Entner-Doudoroff_pathway	1.3e-88	arCOG02233	BetA	Choline dehydrogenase or related flavoprotein	E	7.6e-62	K00108	5.8e-183	612.5	427.7	choline_dehydrogenase_[EC:1.1.99.1]	high_score	PF00732	GMC_oxidoreductase	5.8e-85	NF002550.0	choline_dehydrogenase	1.1.99.1	1.8e-167	AA3_2	2.4e-107	-	-	-	-	-	-	-	IPR012132;_IPR036188;_IPR007867;_IPR000172;_IPR027424	Glucose-methanol-choline_oxidoreductase;_FAD/NAD(P)-binding_domain_superfamily;_Glucose-methanol-choline_oxidoreductase,_C-terminal;_Glucose-methanol-choline_oxidoreductase,_N-terminal;_Glucose_Oxidase,_domain_2	PF05199;_PF00732	GMC_oxidoreductase	-	-
NG_29833_Hrr_lac_R1S1_lib590739_8020_2__bs_b1-NMLBEPJI_04720	NG_29833_Hrr_lac_R1S1_lib590739_8020_2__bs_b1	NMLBEPJI_23		NG_29833_Hrr_lac_R1S1_lib590739_8020_2__bs_b1_contig_23	36776			NMLBEPJI_04720	0.089	123	hypothetical protein	-	-	-	-	-	arCOG09382	-	Uncharacterized protein	S	3.9e-21	-	-	-	-	-	-	-	-	-	-	-	-	-	-	-	-	-	-	-	-	-	-	-	-	-	-	-	-
NG_29833_Hrr_lac_R1S1_lib590739_8020_2__bs_b1-NMLBEPJI_04730	NG_29833_Hrr_lac_R1S1_lib590739_8020_2__bs_b1	NMLBEPJI_23		NG_29833_Hrr_lac_R1S1_lib590739_8020_2__bs_b1_contig_23	36776			NMLBEPJI_04730	0.065	471	hypothetical protein	COG1672	Predicted_ATPase,_archaeal_AAA+_ATPase_superfamily	R	-	1.7e-69	arCOG03166	-	AAA+ superfamily ATPase fused to HTH and RecB nuclease domains	V	1.5e-81	K06921	4.4e-101	342.5	73.67	uncharacterized_protein	high_score	PF01637	ATPase_domain_predominantly_from_Archaea	4.4e-20	-	-	-	-	-	-	-	-	-	-	-	-	-	IPR011579;_IPR036390;_IPR004256;_IPR027417	ATPase_domain;_Winged_helix_DNA-binding_domain_superfamily;_Domain_of_unknown_function_DUF234,_DEXX-box_ATPase_C-terminal;_P-loop_containing_nucleoside_triphosphate_hydrolase	PF01637;_PF03008	ATPase_domain_predominantly_from_Archaea;_Archaea_bacterial_proteins_of_unknown_function	-	-
NG_29833_Hrr_lac_R1S1_lib590739_8020_2__bs_b1-NMLBEPJI_04740	NG_29833_Hrr_lac_R1S1_lib590739_8020_2__bs_b1	NMLBEPJI_23		NG_29833_Hrr_lac_R1S1_lib590739_8020_2__bs_b1_contig_23	36776			NMLBEPJI_04740	0.124	153	hypothetical protein	COG0675	Transposase	X	-	1.1e-31	arCOG00679	-	Transposable element, IS605 OrfB family, contains RNAse H fold nuclease and Zn finger domains	X	6.6e-39	K07496	2.5e-24	89.7	37.27	putative_transposase	high_score	PF07282	Putative_transposase_DNA-binding_domain	3.6e-21	NF040570.1	RNA-guided_endonuclease_TnpB_family_protein	-	5.1e-32	-	-	-	-	-	-	-	-	-	IPR010095	Transposase_IS605,_OrfB,_C-terminal	PF07282	Putative_transposase_DNA-binding_domain	-	-
NG_29833_Hrr_lac_R1S1_lib590739_8020_2__bs_b1-NMLBEPJI_04750	NG_29833_Hrr_lac_R1S1_lib590739_8020_2__bs_b1	NMLBEPJI_23		NG_29833_Hrr_lac_R1S1_lib590739_8020_2__bs_b1_contig_23	36776			NMLBEPJI_04750	0.066	60	hypothetical protein	-	-	-	-	-	arCOG03403	-	PemK/MazF family toxin	V	1.2e-07	-	-	-	-	-	-	-	-	-	-	-	-	-	-	-	-	-	-	-	-	-	-	-	-	-	-	-	-
NG_29833_Hrr_lac_R1S1_lib590739_8020_2__bs_b1-NMLBEPJI_04760	NG_29833_Hrr_lac_R1S1_lib590739_8020_2__bs_b1	NMLBEPJI_23		NG_29833_Hrr_lac_R1S1_lib590739_8020_2__bs_b1_contig_23	36776			NMLBEPJI_04760	0.055	54	hypothetical protein	-	-	-	-	-	-	-	-	-	-	-	-	-	-	-	-	-	-	-	-	-	-	-	-	-	-	-	-	-	-	-	-	-	-	-	-	-	-
NG_29833_Hrr_lac_R1S1_lib590739_8020_2__bs_b1-NMLBEPJI_04770	NG_29833_Hrr_lac_R1S1_lib590739_8020_2__bs_b1	NMLBEPJI_23		NG_29833_Hrr_lac_R1S1_lib590739_8020_2__bs_b1_contig_23	36776			NMLBEPJI_04770	0.065	107	Thiosulfate sulfurtransferase GlpE	COG2603	tRNA_2-selenouridine_synthase_SelU,_contains_rhodanese_domain	J	tRNA_modification	3.5e-06	arCOG02021	PspE	Rhodanese-related sulfurtransferase	P	4.7e-18	K21147	2.6e-14	55.8	380.77	sulfur-carrier_protein_adenylyltransferase/sulfurtransferase_[EC:2.7.7.80_2.7.7.-_2.8.1.11_2.8.1.-]	-	PF00581	Rhodanese-like_domain	8e-14	NF005902.0	adenylyltransferase/sulfurtransferase_MoeZ	-	1.4e-11	-	-	-	-	-	-	-	-	-	IPR036873;_IPR001763	Rhodanese-like_domain_superfamily;_Rhodanese-like_domain	PF00581	Rhodanese-like_domain	-	-
NG_29833_Hrr_lac_R1S1_lib590739_8020_2__bs_b1-NMLBEPJI_04780	NG_29833_Hrr_lac_R1S1_lib590739_8020_2__bs_b1	NMLBEPJI_23		NG_29833_Hrr_lac_R1S1_lib590739_8020_2__bs_b1_contig_23	36776			NMLBEPJI_04780	0.04	75	hypothetical protein	-	-	-	-	-	arCOG02750	-	Transcriptional regulator, contains HTH domain	K	2.4e-31	K03709	9e-05	24.9	117.7	DtxR_family_transcriptional_regulator,_Mn-dependent_transcriptional_regulator	-	PF12802	MarR_family	1e-06	-	-	-	-	-	-	-	-	-	-	-	-	-	IPR036388;_IPR036390	Winged_helix-like_DNA-binding_domain_superfamily;_Winged_helix_DNA-binding_domain_superfamily	PF12802	MarR_family	-	-
NG_29833_Hrr_lac_R1S1_lib590739_8020_2__bs_b1-NMLBEPJI_04790	NG_29833_Hrr_lac_R1S1_lib590739_8020_2__bs_b1	NMLBEPJI_23		NG_29833_Hrr_lac_R1S1_lib590739_8020_2__bs_b1_contig_23	36776			NMLBEPJI_04790	0.061	375	hypothetical protein	COG4552	Predicted_acetyltransferase	R	-	2.6e-12	arCOG08925	-	N-Acyltransferase superfamily protein	R	7.4e-74	-	-	-	-	-	-	PF13527	Acetyltransferase_(GNAT)_domain	9.1e-16	-	-	-	-	-	-	-	-	-	-	-	-	-	IPR000182;_IPR016181	GNAT_domain;_Acyl-CoA_N-acyltransferase	PF13527	Acetyltransferase_(GNAT)_domain	-	-
NG_29833_Hrr_lac_R1S1_lib590739_8020_2__bs_b1-NMLBEPJI_04800	NG_29833_Hrr_lac_R1S1_lib590739_8020_2__bs_b1	NMLBEPJI_23		NG_29833_Hrr_lac_R1S1_lib590739_8020_2__bs_b1_contig_23	36776			NMLBEPJI_04800	0.095	326	hypothetical protein	COG4983	Primase-polymerase_(Primpol)_domain_protein	X	-	5.5e-86	arCOG06276	-	Primase-polymerase (primpol) domain containing protein	X	2.1e-96	K09856	0.00074	21.7	174.93	Ras_association_domain-containing_protein_9/10	-	-	-	-	-	-	-	-	-	-	-	-	-	-	-	-	-	-	-	-	-	-	-
NG_29833_Hrr_lac_R1S1_lib590739_8020_2__bs_b1-NMLBEPJI_04810	NG_29833_Hrr_lac_R1S1_lib590739_8020_2__bs_b1	NMLBEPJI_23		NG_29833_Hrr_lac_R1S1_lib590739_8020_2__bs_b1_contig_23	36776			NMLBEPJI_04810	0.042	94	hypothetical protein	-	-	-	-	-	arCOG04514	-	Uncharacterized protein	S	6.7e-27	-	-	-	-	-	-	-	-	-	-	-	-	-	-	-	-	-	-	-	-	-	-	-	-	-	-	-	-
NG_29833_Hrr_lac_R1S1_lib590739_8020_2__bs_b1-NMLBEPJI_04820	NG_29833_Hrr_lac_R1S1_lib590739_8020_2__bs_b1	NMLBEPJI_23		NG_29833_Hrr_lac_R1S1_lib590739_8020_2__bs_b1_contig_23	36776			NMLBEPJI_04820	0.077	218	hypothetical protein	COG3413	Predicted_transcriptional_regulator,_contains_HTH_domain	R	-	5.3e-27	arCOG02280	-	Transcriptional regulator, contains HTH domain	K	5.2e-30	K06930	1.6e-25	93	257.57	HTH-type_transcriptional_regulator,_bacterioopsin_transcriptional_activator_and_related_proteins	-	PF04967	HTH_DNA_binding_domain	5.3e-17	-	-	-	-	-	-	-	-	-	-	-	-	-	IPR007050;_IPR031803	Bacterioopsin_activator-type,_HTH_domain;_Bacterioopsin_transcriptional_activator,_GAF_and_HTH_associated_domain	PF04967;_PF15915	HTH_DNA_binding_domain;_GAF_and_HTH_10_associated_domain	-	-
NG_29833_Hrr_lac_R1S1_lib590739_8020_2__bs_b1-NMLBEPJI_04830	NG_29833_Hrr_lac_R1S1_lib590739_8020_2__bs_b1	NMLBEPJI_23		NG_29833_Hrr_lac_R1S1_lib590739_8020_2__bs_b1_contig_23	36776			NMLBEPJI_04830	0.074	214	hypothetical protein	COG3413	Predicted_transcriptional_regulator,_contains_HTH_domain	R	-	3.3e-35	arCOG02271	-	Transcriptional regulator, contains HTH domain	K	2.6e-35	K06930	4.2e-28	101.4	257.57	HTH-type_transcriptional_regulator,_bacterioopsin_transcriptional_activator_and_related_proteins	-	PF04967	HTH_DNA_binding_domain	1.1e-17	TIGR02937.1	sigma-70_family_RNA_polymerase_sigma_factor	-	3.2e-05	-	-	-	-	-	-	-	-	-	IPR013324;_IPR007050;_IPR031803;_IPR036388	RNA_polymerase_sigma_factor,_region_3/4-like;_Bacterioopsin_activator-type,_HTH_domain;_Bacterioopsin_transcriptional_activator,_GAF_and_HTH_associated_domain;_Winged_helix-like_DNA-binding_domain_superfamily	PF04967;_PF15915	HTH_DNA_binding_domain;_GAF_and_HTH_10_associated_domain	-	-
NG_29833_Hrr_lac_R1S1_lib590739_8020_2__bs_b1-NMLBEPJI_04840	NG_29833_Hrr_lac_R1S1_lib590739_8020_2__bs_b1	NMLBEPJI_23		NG_29833_Hrr_lac_R1S1_lib590739_8020_2__bs_b1_contig_23	36776			NMLBEPJI_04840	0.084	83	hypothetical protein	-	-	-	-	-	arCOG08980	-	Uncharacterized protein	S	1.1e-16	-	-	-	-	-	-	PF18545	Halobacterial_output_domain_1	1.9e-19	-	-	-	-	-	-	-	-	-	-	-	-	-	-	-	-	-	-	-
NG_29833_Hrr_lac_R1S1_lib590739_8020_2__bs_b1-NMLBEPJI_04850	NG_29833_Hrr_lac_R1S1_lib590739_8020_2__bs_b1	NMLBEPJI_23		NG_29833_Hrr_lac_R1S1_lib590739_8020_2__bs_b1_contig_23	36776			NMLBEPJI_04850	0.081	61	hypothetical protein	-	-	-	-	-	arCOG10802	-	Uncharacterized protein	S	2.9e-15	-	-	-	-	-	-	-	-	-	-	-	-	-	-	-	-	-	-	-	-	-	-	-	-	-	-	-	-
NG_29833_Hrr_lac_R1S1_lib590739_8020_2__bs_b1-NMLBEPJI_04860	NG_29833_Hrr_lac_R1S1_lib590739_8020_2__bs_b1	NMLBEPJI_23		NG_29833_Hrr_lac_R1S1_lib590739_8020_2__bs_b1_contig_23	36776			NMLBEPJI_04860	0.053	260	L-arabinose 1-dehydrogenase (NAD(P)(+))	COG0451	Nucleoside-diphosphate-sugar_epimerase	M	-	7.4e-21	arCOG04704	WcaG	Nucleoside-diphosphate-sugar epimerase	M	6.6e-56	K19660	4.2e-92	311.1	330.73	L-arabinose_1-dehydrogenase_[NAD(P)+]_[EC:1.1.1.376]	-	PF01370	NAD_dependent_epimerase/dehydratase_family	8.2e-18	TIGR03466.1	hopanoid-associated_sugar_epimerase_(Provisional)	-	4.4e-07	-	-	-	-	-	-	-	-	-	IPR036291;_IPR001509	NAD(P)-binding_domain_superfamily;_NAD-dependent_epimerase/dehydratase	PF01370	NAD_dependent_epimerase/dehydratase_family	-	-
NG_29833_Hrr_lac_R1S1_lib590739_8020_2__bs_b1-NMLBEPJI_04870	NG_29833_Hrr_lac_R1S1_lib590739_8020_2__bs_b1	NMLBEPJI_23		NG_29833_Hrr_lac_R1S1_lib590739_8020_2__bs_b1_contig_23	36776			NMLBEPJI_04870	0.162	270	hypothetical protein	-	-	-	-	-	-	-	-	-	-	-	-	-	-	-	-	-	-	-	-	-	-	-	-	-	-	-	-	-	-	-	-	-	-	-	-	-	-
NG_29833_Hrr_lac_R1S1_lib590739_8020_2__bs_b1-NMLBEPJI_04880	NG_29833_Hrr_lac_R1S1_lib590739_8020_2__bs_b1	NMLBEPJI_23		NG_29833_Hrr_lac_R1S1_lib590739_8020_2__bs_b1_contig_23	36776			NMLBEPJI_04880	0.079	403	hypothetical protein	-	-	-	-	-	arCOG01414	RfaG	Glycosyltransferase	M	2e-49	K13677	4.7e-14	55	361.7	1,2-diacylglycerol-3-alpha-glucose_alpha-1,2-glucosyltransferase_[EC:2.4.1.208]	-	PF00534	Glycosyl_transferases_group_1	1.8e-06	-	-	-	-	-	-	-	-	-	-	-	-	-	IPR001296	Glycosyl_transferase,_family_1	PF00534	Glycosyl_transferases_group_1	-	-
NG_29833_Hrr_lac_R1S1_lib590739_8020_2__bs_b1-NMLBEPJI_04890	NG_29833_Hrr_lac_R1S1_lib590739_8020_2__bs_b1	NMLBEPJI_23		NG_29833_Hrr_lac_R1S1_lib590739_8020_2__bs_b1_contig_23	36776			NMLBEPJI_04890	0.101	335	UDP-N-acetylglucosamine 3-dehydrogenase	COG0673	Predicted_dehydrogenase	R	-	2.4e-36	arCOG01622	MviM	Predicted dehydrogenase	R	4e-63	K23244	5.2e-40	140.6	315.87	D-apiose_dehydrogenase_[EC:1.1.1.420]	-	PF01408	Oxidoreductase_family,_NAD-binding_Rossmann_fold	2.5e-20	TIGR04380.1	inositol_2-dehydrogenase	1.1.1.18	4.8e-23	-	-	-	-	-	-	-	-	-	IPR036291;_IPR000683	NAD(P)-binding_domain_superfamily;_Oxidoreductase,_N-terminal	PF01408	Oxidoreductase_family,_NAD-binding_Rossmann_fold	-	-
NG_29833_Hrr_lac_R1S1_lib590739_8020_2__bs_b1-NMLBEPJI_04900	NG_29833_Hrr_lac_R1S1_lib590739_8020_2__bs_b1	NMLBEPJI_23		NG_29833_Hrr_lac_R1S1_lib590739_8020_2__bs_b1_contig_23	36776			NMLBEPJI_04900	0.107	252	Inosose dehydratase	COG1082	Sugar_phosphate_isomerase/epimerase	G	-	1e-31	arCOG01902	IolE	Sugar phosphate isomerase/epimerase	G	3.1e-28	K03335	1.3e-21	80.3	132.83	inosose_dehydratase_[EC:4.2.1.44]	-	PF01261	Xylose_isomerase-like_TIM_barrel	2.4e-24	TIGR04379.1	myo-inosose-2_dehydratase	4.2.1.44	8.6e-12	-	-	-	-	-	-	-	-	-	IPR036237;_IPR013022	Xylose_isomerase-like_superfamily;_Xylose_isomerase-like,_TIM_barrel_domain	PF01261	Xylose_isomerase-like_TIM_barrel	-	-
NG_29833_Hrr_lac_R1S1_lib590739_8020_2__bs_b1-NMLBEPJI_04910	NG_29833_Hrr_lac_R1S1_lib590739_8020_2__bs_b1	NMLBEPJI_23		NG_29833_Hrr_lac_R1S1_lib590739_8020_2__bs_b1_contig_23	36776			NMLBEPJI_04910	0.048	286	hypothetical protein	-	-	-	-	-	arCOG02369	-	Signal transduction histidine kinase	T	1.8e-30	K20962	6.2e-06	27.7	382.27	c-di-GMP_phosphodiesterase_[EC:3.1.4.52]	-	-	-	-	-	-	-	-	-	-	-	-	-	-	-	-	-	IPR029016	GAF-like_domain_superfamily	-	-	-	-
NG_29833_Hrr_lac_R1S1_lib590739_8020_2__bs_b1-NMLBEPJI_04920	NG_29833_Hrr_lac_R1S1_lib590739_8020_2__bs_b1	NMLBEPJI_23		NG_29833_Hrr_lac_R1S1_lib590739_8020_2__bs_b1_contig_23	36776			NMLBEPJI_04920	0.084	509	hypothetical protein	COG0471	Di-_and_tricarboxylate_antiporter	G	-	1.3e-118	arCOG00238	ArsB	Na+/H+ antiporter NhaD or related arsenite permease	P	5.5e-77	K14445	3.1e-148	497.3	157.57	solute_carrier_family_13_(sodium-dependent_dicarboxylate_transporter),_member_2/3/5	high_score	PF00939	Sodium:sulfate_symporter_transmembrane_region	2.8e-85	TIGR00785.1	DASS_family_sodium-coupled_anion_symporter	-	6.3e-86	-	-	-	Q2FMC1	1.49e-126	Anion_transporter_-_Methanospirillum_hungatei_(strain_JF-1_/_DSM_864).	-	-	-	IPR001898;_IPR031312	Solute_carrier_family_13;_Sodium/sulphate_symporter,_conserved_site	PF00939	Sodium:sulfate_symporter_transmembrane_region	TMhelix	-
NG_29833_Hrr_lac_R1S1_lib590739_8020_2__bs_b1-NMLBEPJI_04930	NG_29833_Hrr_lac_R1S1_lib590739_8020_2__bs_b1	NMLBEPJI_23		NG_29833_Hrr_lac_R1S1_lib590739_8020_2__bs_b1_contig_23	36776			NMLBEPJI_04930	0.057	261	hypothetical protein	COG3039	Transposase_and_inactivated_derivatives,_IS5_family	X	-	7.1e-46	arCOG02751	-	Transposase, IS5 family	X	8.4e-56	K07481	2.2e-11	47.1	62.87	transposase,_IS5_family	-	PF01609	Transposase_DDE_domain	7e-18	NF033579.1	IS5_family_transposase	-	6e-71	-	-	-	-	-	-	-	-	-	IPR002559	Transposase,_IS4-like	PF01609	Transposase_DDE_domain	-	-
NG_29833_Hrr_lac_R1S1_lib590739_8020_2__bs_b1-NMLBEPJI_04940	NG_29833_Hrr_lac_R1S1_lib590739_8020_2__bs_b1	NMLBEPJI_23		NG_29833_Hrr_lac_R1S1_lib590739_8020_2__bs_b1_contig_23	36776			NMLBEPJI_04940	0.152	59	hypothetical protein	COG1439	rRNA_maturation_endonuclease_Nob1	J	-	2e-07	arCOG10836	-	Zinc finger protein	S	1.5e-18	K19804	4.2e-05	25.9	84.27	lipopolysaccharide_assembly_protein_B	-	PF13248	zinc-ribbon_domain	9.1e-05	TIGR03831.1	YgiT-type_zinc_finger_protein	-	0.00085	-	-	-	-	-	-	-	-	-	-	-	-	-	-	-
NG_29833_Hrr_lac_R1S1_lib590739_8020_2__bs_b1-NMLBEPJI_04950	NG_29833_Hrr_lac_R1S1_lib590739_8020_2__bs_b1	NMLBEPJI_23		NG_29833_Hrr_lac_R1S1_lib590739_8020_2__bs_b1_contig_23	36776			NMLBEPJI_04950	0.037	212	hypothetical protein	COG3316	Transposase_(or_an_inactivated_derivative),_DDE_domain	X	-	2.9e-40	arCOG02134	-	Transposase	X	6.9e-34	K07498	1.4e-13	53.9	133.33	putative_transposase	-	PF13610	DDE_domain	1.5e-09	NF033587.1	IS6_family_transposase	-	2.4e-41	-	-	-	-	-	-	-	-	-	IPR032874	DDE_domain	PF13610	DDE_domain	-	-
NG_29833_Hrr_lac_R1S1_lib590739_8020_2__bs_b1-NMLBEPJI_04960	NG_29833_Hrr_lac_R1S1_lib590739_8020_2__bs_b1	NMLBEPJI_23		NG_29833_Hrr_lac_R1S1_lib590739_8020_2__bs_b1_contig_23	36776			NMLBEPJI_04960	0.085	645	putative ABC transporter ATP-binding protein	COG1132	ABC-type_multidrug_transport_system,_ATPase_and_permease_component	V	-	3.1e-184	arCOG02841	MdlB	ABC-type multidrug transport system, ATPase and permease component	V	1.2e-156	K06147	5.7e-182	609.6	593.43	ATP-binding_cassette,_subfamily_B,_bacterial	high_score	PF00664	ABC_transporter_transmembrane_region	3.2e-36	TIGR02204.1	ABC_transporter,_permease/ATP-binding_protein_(Provisional)	-	3.7e-125	-	-	-	P73239	4.21e-149	ABC_transporter_OS=Synechocystis_sp._(strain_PCC_6803_/_Kazusa)_GN=slr2019_PE=3_SV=1	-	-	-	IPR027417;_IPR003593;_IPR036640;_IPR011527;_IPR017871;_IPR003439	P-loop_containing_nucleoside_triphosphate_hydrolase;_AAA+_ATPase_domain;_ABC_transporter_type_1,_transmembrane_domain_superfamily;_ABC_transporter_type_1,_transmembrane_domain;_ABC_transporter,_conserved_site;_ABC_transporter-like	PF00664;_PF00005	ABC_transporter_transmembrane_region;_ABC_transporter	TMhelix	-
NG_29833_Hrr_lac_R1S1_lib590739_8020_2__bs_b1-NMLBEPJI_04970	NG_29833_Hrr_lac_R1S1_lib590739_8020_2__bs_b1	NMLBEPJI_23		NG_29833_Hrr_lac_R1S1_lib590739_8020_2__bs_b1_contig_23	36776			NMLBEPJI_04970	0.084	332	D-inositol-3-phosphate glycosyltransferase	-	-	-	-	-	arCOG01403	AglL	Glycosyltransferase	M	1.2e-31	K00754	6.9e-18	67.9	250.8	L-malate_glycosyltransferase_[EC:2.4.1.-]	-	PF13692	Glycosyl_transferases_group_1	5e-10	TIGR03088.1	TIGR03088_family_PEP-CTERM/XrtA_system_glycosyltransferase	-	3.1e-09	-	-	-	-	-	-	-	-	-	IPR028098	Glycosyltransferase_subfamily_4-like,_N-terminal_domain	PF13692;_PF13439	Glycosyl_transferases_group_1;_Glycosyltransferase_Family_4	-	-
NG_29833_Hrr_lac_R1S1_lib590739_8020_2__bs_b1-NMLBEPJI_04980	NG_29833_Hrr_lac_R1S1_lib590739_8020_2__bs_b1	NMLBEPJI_23		NG_29833_Hrr_lac_R1S1_lib590739_8020_2__bs_b1_contig_23	36776			NMLBEPJI_04980	0.065	290	Methionyl-tRNA formyltransferase	COG0223	Methionyl-tRNA_formyltransferase	J	-	1.1e-16	arCOG02825	PurN	Folate-dependent phosphoribosylglycinamide formyltransferase PurN	F	5.3e-27	K00604	1.3e-15	60.9	263.67	methionyl-tRNA_formyltransferase_[EC:2.1.2.9]	-	PF00551	Formyl_transferase	5.8e-10	TIGR00460.1	methionyl-tRNA_formyltransferase	2.1.2.9	1.4e-12	-	-	-	-	-	-	-	-	-	IPR036477;_IPR002376	Formyl_transferase,_N-terminal_domain_superfamily;_Formyl_transferase,_N-terminal	PF00551	Formyl_transferase	-	-
NG_29833_Hrr_lac_R1S1_lib590739_8020_2__bs_b1-NMLBEPJI_04990	NG_29833_Hrr_lac_R1S1_lib590739_8020_2__bs_b1	NMLBEPJI_23		NG_29833_Hrr_lac_R1S1_lib590739_8020_2__bs_b1_contig_23	36776			NMLBEPJI_04990	0.117	213	hypothetical protein	COG0800	2-keto-3-deoxy-6-phosphogluconate_aldolase	G	Entner-Doudoroff_pathway	2.5e-61	arCOG01090	Eda	2-keto-3-deoxy-6-phosphogluconate aldolase	G	2.2e-66	K01625	4.4e-65	221.8	188.13	2-dehydro-3-deoxyphosphogluconate_aldolase_/_(4S)-4-hydroxy-2-oxoglutarate_aldolase_[EC:4.1.2.14_4.1.3.42]	high_score	PF01081	KDPG_and_KHG_aldolase	2.5e-38	NF005119.0	bifunctional_2-keto-4-hydroxyglutarate_aldolase/2-keto-3-deoxy-6-phosphogluconate_aldolase	4.1.2.14,4.1.3.16	2.9e-54	-	-	-	-	-	-	-	-	-	IPR000887;_IPR013785	KDPG/KHG_aldolase;_Aldolase-type_TIM_barrel	PF01081	KDPG_and_KHG_aldolase	-	-
NG_29833_Hrr_lac_R1S1_lib590739_8020_2__bs_b1-NMLBEPJI_05000	NG_29833_Hrr_lac_R1S1_lib590739_8020_2__bs_b1	NMLBEPJI_23		NG_29833_Hrr_lac_R1S1_lib590739_8020_2__bs_b1_contig_23	36776			NMLBEPJI_05000	0.088	384	D-gluconate dehydratase	COG4948	L-alanine-DL-glutamate_epimerase_or_related_enzyme_of_enolase_superfamily	MR	Non-phosphorylated_Entner-Doudoroff_pathway	1.1e-86	arCOG01168	RspA	L-alanine-DL-glutamate epimerase or related enzyme of enolase superfamily	M	1.6e-105	K01684	2.4e-177	592.4	375.8	galactonate_dehydratase_[EC:4.2.1.6]	high_score	PF13378	Enolase_C-terminal_domain-like	4.8e-68	NF010624.0	galactonate_dehydratase	4.2.1.6	8.8e-204	-	-	-	-	-	-	-	-	-	IPR018110;_IPR013341;_IPR023592;_IPR013342;_IPR036849;_IPR029017;_IPR029065;_IPR034390;_IPR034593	Mandelate_racemase/muconate_lactonizing_enzyme,_conserved_site;_Mandelate_racemase/muconate_lactonizing_enzyme,_N-terminal_domain;_D-galactonate_dehydratase;_Mandelate_racemase/muconate_lactonizing_enzyme,_C-terminal;_Enolase-like,_C-terminal_domain_superfamily;_Enolase-like,_N-terminal;_Enolase_C-terminal_domain-like;_Enolase-like_superfamily;_Mandelate_racemase-like	PF02746;_PF13378	Mandelate_racemase_/_muconate_lactonizing_enzyme,_N-terminal_domain;_Enolase_C-terminal_domain-like	-	-
NG_29833_Hrr_lac_R1S1_lib590739_8020_2__bs_b1-NMLBEPJI_05010	NG_29833_Hrr_lac_R1S1_lib590739_8020_2__bs_b1	NMLBEPJI_23		NG_29833_Hrr_lac_R1S1_lib590739_8020_2__bs_b1_contig_23	36776			NMLBEPJI_05010	0.103	270	L-rhamnose 1-dehydrogenase (NADP(+))	COG4221	NADP-dependent_3-hydroxy_acid_dehydrogenase_YdfG	C	Pyrimidine_degradation	2.5e-37	arCOG01259	FabG	Short-chain alcohol dehydrogenase	I	5.7e-70	K00034	1.6e-76	259.8	342.77	glucose_1-dehydrogenase_[EC:1.1.1.47]	-	PF13561	Enoyl-(Acyl_carrier_protein)_reductase	5.6e-65	NF005559.1	glucose_1-dehydrogenase	1.1.1.47	3.8e-68	-	-	-	WP_062382148.1	1.62e-31	SDR_family_oxidoreductase_	-	-	-	IPR036291;_IPR002347	NAD(P)-binding_domain_superfamily;_Short-chain_dehydrogenase/reductase_SDR	PF13561	Enoyl-(Acyl_carrier_protein)_reductase	-	-
NG_29833_Hrr_lac_R1S1_lib590739_8020_2__bs_b1-NMLBEPJI_05020	NG_29833_Hrr_lac_R1S1_lib590739_8020_2__bs_b1	NMLBEPJI_23		NG_29833_Hrr_lac_R1S1_lib590739_8020_2__bs_b1_contig_23	36776			NMLBEPJI_05020	0.067	412	Cytochrome P450 119	COG2124	Cytochrome_P450	QV	Biotin_biosynthesis	5.5e-89	arCOG02814	CypX	Cytochrome P450	Q	6.8e-89	K23138	8.6e-151	504.8	533.63	cytochrome_P450_family_109_[EC:1.14.-.-]	-	PF00067	Cytochrome_P450	7.3e-27	TIGR04538.1	cytochrome_P450,_cyclodipeptide_synthase-associated	-	5.3e-56	-	-	-	-	-	-	-	-	-	IPR036396;_IPR002397;_IPR017972;_IPR001128	Cytochrome_P450_superfamily;_Cytochrome_P450,_B-class;_Cytochrome_P450,_conserved_site;_Cytochrome_P450	PF00067	Cytochrome_P450	-	-
NG_29833_Hrr_lac_R1S1_lib590739_8020_2__bs_b1-NMLBEPJI_05030	NG_29833_Hrr_lac_R1S1_lib590739_8020_2__bs_b1	NMLBEPJI_23		NG_29833_Hrr_lac_R1S1_lib590739_8020_2__bs_b1_contig_23	36776			NMLBEPJI_05030	0.075	293	hypothetical protein	COG0702	Uncharacterized_conserved_protein_YbjT,_contains_NAD(P)-binding_and_DUF2867_domains	R	-	4e-51	arCOG03015	-	Uncharacterized protein YbjT, contains NAD(P)-binding and DUF2867 domains	R	6.7e-42	K19267	6.4e-59	202.7	123.93	NAD(P)H_dehydrogenase_(quinone)_[EC:1.6.5.2]	high_score	PF05368	NmrA-like_family	7.9e-22	TIGR03649.1	ergot_alkaloid_biosynthesis_protein	-	4e-39	-	-	-	-	-	-	-	-	-	IPR008030;_IPR036291	NmrA-like_domain;_NAD(P)-binding_domain_superfamily	PF05368	NmrA-like_family	-	-
NG_29833_Hrr_lac_R1S1_lib590739_8020_2__bs_b1-NMLBEPJI_05040	NG_29833_Hrr_lac_R1S1_lib590739_8020_2__bs_b1	NMLBEPJI_23		NG_29833_Hrr_lac_R1S1_lib590739_8020_2__bs_b1_contig_23	36776			NMLBEPJI_05040	0.179	39	hypothetical protein	-	-	-	-	-	-	-	-	-	-	-	-	-	-	-	-	-	-	-	-	-	-	-	-	-	-	-	-	-	-	-	-	-	-	-	-	-	-
NG_29833_Hrr_lac_R1S1_lib590739_8020_2__bs_b1-NMLBEPJI_05050	NG_29833_Hrr_lac_R1S1_lib590739_8020_2__bs_b1	NMLBEPJI_23		NG_29833_Hrr_lac_R1S1_lib590739_8020_2__bs_b1_contig_23	36776			NMLBEPJI_05050	0.083	289	ORC1-type DNA replication protein	COG1474	Cdc6-related_protein,_AAA_superfamily_ATPase	L	-	3.9e-59	arCOG00467	CDC6	Cdc6-related protein, AAA superfamily ATPase	L	5e-75	K10725	2.6e-81	276.5	190.1	archaeal_cell_division_control_protein_6	high_score	PF13401	AAA_domain	7.5e-10	TIGR02928.1	orc1/cdc6_family_replication_initiation_protein_(Provisional)	-	2.6e-79	-	-	-	-	-	-	-	-	-	IPR027417;_IPR003593;_IPR014277	P-loop_containing_nucleoside_triphosphate_hydrolase;_AAA+_ATPase_domain;_Orc1/Cdc6-type_DNA_replication_protein,_archaea	PF13401	AAA_domain	-	-
NG_29833_Hrr_lac_R1S1_lib590739_8020_2__bs_b1-NMLBEPJI_05060	NG_29833_Hrr_lac_R1S1_lib590739_8020_2__bs_b1	NMLBEPJI_23		NG_29833_Hrr_lac_R1S1_lib590739_8020_2__bs_b1_contig_23	36776			NMLBEPJI_05060	0.047	212	hypothetical protein	COG3316	Transposase_(or_an_inactivated_derivative),_DDE_domain	X	-	1.1e-42	arCOG02134	-	Transposase	X	6.4e-37	K07498	4.2e-14	55.6	133.33	putative_transposase	-	PF13610	DDE_domain	2.3e-10	NF033587.1	IS6_family_transposase	-	1.8e-43	-	-	-	-	-	-	-	-	-	IPR012337;_IPR032874	Ribonuclease_H-like_superfamily;_DDE_domain	PF13610	DDE_domain	-	-
NG_29833_Hrr_lac_R1S1_lib590739_8020_2__bs_b1-NMLBEPJI_05070	NG_29833_Hrr_lac_R1S1_lib590739_8020_2__bs_b1	NMLBEPJI_24		NG_29833_Hrr_lac_R1S1_lib590739_8020_2__bs_b1_contig_24	75319			NMLBEPJI_05070	0.101	157	Peroxiredoxin	COG2077	Peroxiredoxin	O	-	4.8e-23	arCOG00310	Bcp	Peroxiredoxin	O	3.1e-26	K03564	1.2e-32	115.9	155.77	thioredoxin-dependent_peroxiredoxin_[EC:1.11.1.24]	-	PF00578	AhpC/TSA_family	1.3e-31	NF001808.0	thiol_peroxidase	1.11.1.-	1.7e-20	-	-	-	WP_019258276.1	5.83e-14	peroxiredoxin_	-	-	-	IPR036249;_IPR013766;_IPR024706;_IPR000866	Thioredoxin-like_superfamily;_Thioredoxin_domain;_Peroxiredoxin,_AhpC-type;_Alkyl_hydroperoxide_reductase_subunit_C/_Thiol_specific_antioxidant	PF00578	AhpC/TSA_family	-	-
NG_29833_Hrr_lac_R1S1_lib590739_8020_2__bs_b1-NMLBEPJI_05080	NG_29833_Hrr_lac_R1S1_lib590739_8020_2__bs_b1	NMLBEPJI_24		NG_29833_Hrr_lac_R1S1_lib590739_8020_2__bs_b1_contig_24	75319			NMLBEPJI_05080	0.059	167	putative ribosome biogenesis protein	COG2042	Ribosome_biogenesis_protein_Tsr3_(rRNA_maturation)	J	-	1.7e-67	arCOG04733	Tsr3	Ribosome biogenesis protein Tsr3, contains Fer4-like metal-binding domain ortholog of eukaryotic RNase L inhibitor RLI N-terminal domain	J	3.8e-67	K09140	4.3e-59	202.8	49.1	pre-rRNA-processing_protein_TSR3	high_score	PF04034	Ribosome_biogenesis_protein,_C-terminal	7.4e-47	NF002621.0	DUF367_family_protein	-	8.4e-68	-	-	-	-	-	-	-	-	-	IPR007177;_IPR007209;_IPR022968	Ribosome_biogenesis_protein,_C-terminal;_RNase_L_inhibitor_RLI,_possible_metal-binding_domain;_Ribosome_biogenesis_protein	PF04068;_PF04034	Possible_Fer4-like_domain_in_RNase_L_inhibitor,_RLI;_Ribosome_biogenesis_protein,_C-terminal	-	-
NG_29833_Hrr_lac_R1S1_lib590739_8020_2__bs_b1-NMLBEPJI_05090	NG_29833_Hrr_lac_R1S1_lib590739_8020_2__bs_b1	NMLBEPJI_24		NG_29833_Hrr_lac_R1S1_lib590739_8020_2__bs_b1_contig_24	75319			NMLBEPJI_05090	0.103	251	Coenzyme F420:L-glutamate ligase	COG1478	F420-0:Gamma-glutamyl_ligase_(F420_biosynthesis)	H	-	1.5e-83	arCOG02714	CofE	F(420)-0:gamma-glutamyl ligase, F420 coenzyme biosynthesis enzyme	H	6.3e-89	K12234	5.3e-84	285.6	172.77	coenzyme_F420-0:L-glutamate_ligase_/_coenzyme_F420-1:gamma-L-glutamate_ligase_[EC:6.3.2.31_6.3.2.34]	high_score	PF01996	F420-0:Gamma-glutamyl_ligase	1.5e-56	NF009809.0	coenzyme_F420-0:L-glutamate_ligase	6.3.2.31	2e-106	-	-	-	-	-	-	-	-	-	IPR002847;_IPR023659;_IPR008225	Coenzyme_F420:L-glutamate_ligase-like_domain;_Coenzyme_F420:L-glutamate_ligase,_archaeal;_Coenzyme_F420:L-glutamate_ligase	PF01996	F420-0:Gamma-glutamyl_ligase	-	-
NG_29833_Hrr_lac_R1S1_lib590739_8020_2__bs_b1-NMLBEPJI_05100	NG_29833_Hrr_lac_R1S1_lib590739_8020_2__bs_b1	NMLBEPJI_24		NG_29833_Hrr_lac_R1S1_lib590739_8020_2__bs_b1_contig_24	75319			NMLBEPJI_05100	0.113	327	5,10-methylenetetrahydromethanopterin reductase	-	-	-	-	-	arCOG02410	Mer	Coenzyme F420-dependent N5,N10-methylene tetrahydromethanopterin reductase or related flavin-dependent oxidoreductase	C	2.9e-73	K00320	1.9e-133	447.8	214.07	5,10-methylenetetrahydromethanopterin_reductase_[EC:1.5.98.2]	high_score	PF00296	Luciferase-like_monooxygenase	2e-62	NF002619.0	5,10-methylenetetrahydromethanopterin_reductase	1.5.98.2	2.7e-137	-	-	-	-	-	-	-	-	-	IPR011251;_IPR036661;_IPR019946	Luciferase-like_domain;_Luciferase-like_domain_superfamily;_5,10-methylenetetrahydromethanopterin_reductase	PF00296	Luciferase-like_monooxygenase	-	-
NG_29833_Hrr_lac_R1S1_lib590739_8020_2__bs_b1-NMLBEPJI_05110	NG_29833_Hrr_lac_R1S1_lib590739_8020_2__bs_b1	NMLBEPJI_24		NG_29833_Hrr_lac_R1S1_lib590739_8020_2__bs_b1_contig_24	75319			NMLBEPJI_05110	0.072	577	Transducer protein MpcT	COG4564	Signal_transduction_histidine_kinase	T	-	3.7e-35	arCOG02322	ResE	HAMP domain	T	9.3e-115	K03406	5.2e-65	223.1	58.47	methyl-accepting_chemotaxis_protein	high_score	PF00015	Methyl-accepting_chemotaxis_protein_(MCP)_signalling_domain	2.6e-42	NF007309.0	methyl-accepting_chemotaxis_protein_IV	-	1.3e-21	-	-	-	WP_019614130.1	1.81e-15	hypothetical_protein_	WP_015713064.1	[FeFe]_Group_C2	4.36e-17	IPR004089;_IPR004090	Methyl-accepting_chemotaxis_protein_(MCP)_signalling_domain;_Chemotaxis_methyl-accepting_receptor	PF00015	Methyl-accepting_chemotaxis_protein_(MCP)_signalling_domain	TMhelix	-
NG_29833_Hrr_lac_R1S1_lib590739_8020_2__bs_b1-NMLBEPJI_05120	NG_29833_Hrr_lac_R1S1_lib590739_8020_2__bs_b1	NMLBEPJI_24		NG_29833_Hrr_lac_R1S1_lib590739_8020_2__bs_b1_contig_24	75319			NMLBEPJI_05120	0.164	79	hypothetical protein	-	-	-	-	-	arCOG11090	-	Uncharacterized protein	S	3.7e-26	-	-	-	-	-	-	-	-	-	-	-	-	-	-	-	-	-	-	-	-	-	-	-	-	-	-	TMhelix	-
NG_29833_Hrr_lac_R1S1_lib590739_8020_2__bs_b1-NMLBEPJI_05130	NG_29833_Hrr_lac_R1S1_lib590739_8020_2__bs_b1	NMLBEPJI_24		NG_29833_Hrr_lac_R1S1_lib590739_8020_2__bs_b1_contig_24	75319			NMLBEPJI_05130	0.12	623	hypothetical protein	COG0750	Membrane-associated_protease_RseP,_regulator_of_RpoE_activity	OK	-	7.4e-53	arCOG02834	RseP	Membrane-associated protease RseP, regulator of RpoE activity in bacteria	O	1.4e-136	K07765	4.5e-34	121.3	175.73	S2P_endopeptidase_[EC:3.4.24.85]	-	PF02163	Peptidase_family_M50	1.4e-23	TIGR00054.1	RIP_metalloprotease_RseP	3.4.24.-	3.2e-10	-	-	-	Q97BX9	1.76e-14	Uncharacterized_protein_OS=Thermoplasma_volcanium_(strain_ATCC_51530_/_DSM_4299_/_JCM_9571_/_NBRC_15438_/_GSS1)_GN=TV0326_PE=4_SV=1	-	-	-	IPR001478;_IPR036034;_IPR008915	PDZ_domain;_PDZ_superfamily;_Peptidase_M50	PF13180;_PF02163	PDZ_domain;_Peptidase_family_M50	TMhelix	-
NG_29833_Hrr_lac_R1S1_lib590739_8020_2__bs_b1-NMLBEPJI_05140	NG_29833_Hrr_lac_R1S1_lib590739_8020_2__bs_b1	NMLBEPJI_24		NG_29833_Hrr_lac_R1S1_lib590739_8020_2__bs_b1_contig_24	75319			NMLBEPJI_05140	0.111	429	hypothetical protein	COG1915	Uncharacterized_conserved_protein_AF1278,_contains_saccharopine_dehydrogenase_N-terminal_(SDHN)_domain	S	-	2.8e-175	arCOG04422	-	Enzyme related to plant Lysine-oxoglutarate reductase/Saccharopine dehydrogenase	R	8.2e-192	-	-	-	-	-	-	PF04455	LOR/SDH_bifunctional_enzyme_conserved_region_	1.8e-34	TIGR00300.1	TIGR00300_family_protein	-	1.2e-156	-	-	-	-	-	-	-	-	-	IPR007545;_IPR005239	LOR/SDH_bifunctional_enzyme,_conserved_domain;_Conserved_hypothetical_protein_CHP00300	PF04455	LOR/SDH_bifunctional_enzyme_conserved_region	-	-
NG_29833_Hrr_lac_R1S1_lib590739_8020_2__bs_b1-NMLBEPJI_05150	NG_29833_Hrr_lac_R1S1_lib590739_8020_2__bs_b1	NMLBEPJI_24		NG_29833_Hrr_lac_R1S1_lib590739_8020_2__bs_b1_contig_24	75319			NMLBEPJI_05150	0.093	171	Mycothiol acetyltransferase	COG0456	Ribosomal_protein_S18_acetylase_RimI_and_related_acetyltransferases	J	-	3.3e-16	arCOG00834	WecD	Acetyltransferase (GNAT) family	K	6e-30	K03789	2.4e-15	60	102.67	[ribosomal_protein_S18]-alanine_N-acetyltransferase_[EC:2.3.1.266]	-	PF00583	Acetyltransferase_(GNAT)_family	3.8e-13	TIGR01575.1	ribosomal_protein_S18-alanine_N-acetyltransferase	2.3.1.266,2.3.1.267	1.2e-09	-	-	-	-	-	-	-	-	-	IPR000182;_IPR016181	GNAT_domain;_Acyl-CoA_N-acyltransferase	PF00583	Acetyltransferase_(GNAT)_family	-	-
NG_29833_Hrr_lac_R1S1_lib590739_8020_2__bs_b1-NMLBEPJI_05160	NG_29833_Hrr_lac_R1S1_lib590739_8020_2__bs_b1	NMLBEPJI_24		NG_29833_Hrr_lac_R1S1_lib590739_8020_2__bs_b1_contig_24	75319			NMLBEPJI_05160	0.07	141	Universal stress protein	COG0589	Nucleotide-binding_universal_stress_protein,__UspA_family	T	-	2.6e-21	arCOG02053	UspA	Nucleotide-binding protein, UspA family	T	1.1e-26	K06149	5.5e-12	49.3	120.37	universal_stress_protein_A	-	PF00582	Universal_stress_protein_family	2.1e-25	-	-	-	-	-	-	-	-	-	-	-	-	-	IPR014729;_IPR006015;_IPR006016	Rossmann-like_alpha/beta/alpha_sandwich_fold;_Universal_stress_protein_A;_UspA	PF00582	Universal_stress_protein_family	-	-
NG_29833_Hrr_lac_R1S1_lib590739_8020_2__bs_b1-NMLBEPJI_05170	NG_29833_Hrr_lac_R1S1_lib590739_8020_2__bs_b1	NMLBEPJI_24		NG_29833_Hrr_lac_R1S1_lib590739_8020_2__bs_b1_contig_24	75319			NMLBEPJI_05170	0.103	290	Putative thiosulfate sulfurtransferase	-	-	-	-	-	arCOG02019	SseA	Rhodanese-related sulfurtransferase	P	5.8e-56	K01011	7.1e-67	229	195.97	thiosulfate/3-mercaptopyruvate_sulfurtransferase_[EC:2.8.1.1_2.8.1.2]	high_score	PF00581	Rhodanese-like_domain	6.4e-29	NF008557.0	3-mercaptopyruvate_sulfurtransferase	2.8.1.2	1e-34	-	-	-	A0LFK9	6.91e-21	Rhodanese_domain_protein_OS=Syntrophobacter_fumaroxidans_(strain_DSM_10017_/_MPOB)_GN=Sfum_0511_PE=4_SV=1	-	-	-	IPR001763;_IPR001307;_IPR036873	Rhodanese-like_domain;_Thiosulphate_sulfurtransferase,_conserved_site;_Rhodanese-like_domain_superfamily	PF00581	Rhodanese-like_domain	-	-
NG_29833_Hrr_lac_R1S1_lib590739_8020_2__bs_b1-NMLBEPJI_05180	NG_29833_Hrr_lac_R1S1_lib590739_8020_2__bs_b1	NMLBEPJI_24		NG_29833_Hrr_lac_R1S1_lib590739_8020_2__bs_b1_contig_24	75319			NMLBEPJI_05180	0.091	633	Acylamino-acid-releasing enzyme	COG1506	Dipeptidyl_aminopeptidase/acylaminoacyl_peptidase	E	-	4.2e-43	arCOG01646	DAP2	Dipeptidyl aminopeptidase/acylaminoacyl-peptidase	E	6e-60	K01303	1e-59	205.8	181.53	acylaminoacyl-peptidase_[EC:3.4.19.1]	high_score	PF00326	Prolyl_oligopeptidase_family	4e-49	TIGR02800.1	Tol-Pal_system_beta_propeller_repeat_protein_TolB	-	1.4e-17	CE10	1.7e-18	__arylesterase_(EC_3.1.1.-);__carboxyl_esterase_(EC_3.1.1.3);_acetylcholinesterase_(EC_3.1.1.7);_cholinesterase_(EC_3.1.1.8);_sterol_esterase_(EC_3.1.1.13);_brefeldin_A_esterase_(EC_3.1.1.-).	KRY08793.1	1.11e-12	Dipeptidyl_peptidase_8_	-	-	-	IPR029058;_IPR001375;_IPR011042;_IPR023302	Alpha/Beta_hydrolase_fold;_Peptidase_S9,_prolyl_oligopeptidase,_catalytic_domain;_Six-bladed_beta-propeller,_TolB-like;_Peptidase_S9A,_N-terminal_domain	PF00326;_PF02897	Prolyl_oligopeptidase_family;_Prolyl_oligopeptidase,_N-terminal_beta-propeller_domain	-	-
NG_29833_Hrr_lac_R1S1_lib590739_8020_2__bs_b1-NMLBEPJI_05190	NG_29833_Hrr_lac_R1S1_lib590739_8020_2__bs_b1	NMLBEPJI_24		NG_29833_Hrr_lac_R1S1_lib590739_8020_2__bs_b1_contig_24	75319			NMLBEPJI_05190	0.155	77	hypothetical protein	-	-	-	-	-	arCOG06386	-	Uncharacterized protein, DUF2892 family	S	1.1e-14	-	-	-	-	-	-	PF11127	Protein_of_unknown_function_(DUF2892)	6.3e-14	-	-	-	-	-	-	-	-	-	-	-	-	-	IPR021309	Protein_of_unknown_function_DUF2892	PF11127	Protein_of_unknown_function_(DUF2892)	TMhelix	-
NG_29833_Hrr_lac_R1S1_lib590739_8020_2__bs_b1-NMLBEPJI_05200	NG_29833_Hrr_lac_R1S1_lib590739_8020_2__bs_b1	NMLBEPJI_24		NG_29833_Hrr_lac_R1S1_lib590739_8020_2__bs_b1_contig_24	75319			NMLBEPJI_05200	0.067	118	hypothetical protein	COG3631	Ketosteroid_isomerase-related_protein	R	-	3.3e-16	arCOG03106	-	Ketosteroid isomerase-related protein	R	2e-42	K06893	5.1e-09	39.8	60.4	uncharacterized_protein	-	PF12680	SnoaL-like_domain	1.9e-15	NF006089.0	RNA_polymerase_subunit_sigma-70	2.7.7.6	0.00079	-	-	-	-	-	-	-	-	-	IPR032710;_IPR037401	NTF2-like_domain_superfamily;_SnoaL-like_domain	PF12680	SnoaL-like_domain	-	-
NG_29833_Hrr_lac_R1S1_lib590739_8020_2__bs_b1-NMLBEPJI_05210	NG_29833_Hrr_lac_R1S1_lib590739_8020_2__bs_b1	NMLBEPJI_24		NG_29833_Hrr_lac_R1S1_lib590739_8020_2__bs_b1_contig_24	75319			NMLBEPJI_05210	0.074	401	hypothetical protein	COG3273	Uncharacterized_protein,_contains_PhoU_and_TrkA_C_domains	R	-	6.2e-71	arCOG01963	-	PhoU-like domain fused to TrkA-C domain	R	2e-113	K07228	1.2e-19	73.3	96.77	TrkA_domain_protein	-	PF02080	TrkA-C_domain	1.2e-21	TIGR02135.1	phosphate_signaling_complex_protein_PhoU	-	1.3e-05	-	-	-	-	-	-	-	-	-	IPR036721;_IPR038078;_IPR006037;_IPR026022	Regulator_of_K+_conductance,_C-terminal_domain_superfamily;_PhoU-like_domain_superfamily;_Regulator_of_K+_conductance,_C-terminal;_PhoU_domain	PF02080;_PF01895	TrkA-C_domain;_PhoU_domain	-	-
NG_29833_Hrr_lac_R1S1_lib590739_8020_2__bs_b1-NMLBEPJI_05220	NG_29833_Hrr_lac_R1S1_lib590739_8020_2__bs_b1	NMLBEPJI_24		NG_29833_Hrr_lac_R1S1_lib590739_8020_2__bs_b1_contig_24	75319			NMLBEPJI_05220	0.066	180	hypothetical protein	-	-	-	-	-	arCOG06283	-	Uncharacterized protein	S	1.8e-52	-	-	-	-	-	-	-	-	-	-	-	-	-	-	-	-	-	-	-	-	-	-	-	-	-	-	-	-
NG_29833_Hrr_lac_R1S1_lib590739_8020_2__bs_b1-NMLBEPJI_05230	NG_29833_Hrr_lac_R1S1_lib590739_8020_2__bs_b1	NMLBEPJI_24		NG_29833_Hrr_lac_R1S1_lib590739_8020_2__bs_b1_contig_24	75319			NMLBEPJI_05230	0.096	312	Methenyltetrahydromethanopterin cyclohydrolase	COG3252	Methenyltetrahydromethanopterin_cyclohydrolase	H	-	2.9e-108	arCOG02675	Mch	Methenyltetrahydromethanopterin cyclohydrolase	H	2.3e-118	K01499	2.3e-100	338.7	300.73	methenyltetrahydromethanopterin_cyclohydrolase_[EC:3.5.4.27]	high_score	PF02289	Cyclohydrolase_(MCH)	6.7e-114	TIGR03120.1	methenyltetrahydromethanopterin_cyclohydrolase	3.5.4.27	2.1e-85	-	-	-	-	-	-	-	-	-	IPR003209	Methenyltetrahydromethanopterin_cyclohydrolase	PF02289	Cyclohydrolase_(MCH)	-	-
NG_29833_Hrr_lac_R1S1_lib590739_8020_2__bs_b1-NMLBEPJI_05240	NG_29833_Hrr_lac_R1S1_lib590739_8020_2__bs_b1	NMLBEPJI_24		NG_29833_Hrr_lac_R1S1_lib590739_8020_2__bs_b1_contig_24	75319			NMLBEPJI_05240	0.1	109	hypothetical protein	-	-	-	-	-	arCOG04575	-	Uncharacterized protein	S	1.1e-44	-	-	-	-	-	-	-	-	-	-	-	-	-	-	-	-	-	-	-	-	-	-	-	-	-	-	-	-
NG_29833_Hrr_lac_R1S1_lib590739_8020_2__bs_b1-NMLBEPJI_05250	NG_29833_Hrr_lac_R1S1_lib590739_8020_2__bs_b1	NMLBEPJI_24		NG_29833_Hrr_lac_R1S1_lib590739_8020_2__bs_b1_contig_24	75319			NMLBEPJI_05250	0.188	154	hypothetical protein	-	-	-	-	-	arCOG06411	-	Uncharacterized protein	S	1.8e-43	-	-	-	-	-	-	-	-	-	-	-	-	-	-	-	-	-	-	-	-	-	-	-	-	-	-	-	-
NG_29833_Hrr_lac_R1S1_lib590739_8020_2__bs_b1-NMLBEPJI_05260	NG_29833_Hrr_lac_R1S1_lib590739_8020_2__bs_b1	NMLBEPJI_24		NG_29833_Hrr_lac_R1S1_lib590739_8020_2__bs_b1_contig_24	75319			NMLBEPJI_05260	0.065	183	hypothetical protein	-	-	-	-	-	arCOG04617	-	Uncharacterized protein	S	5.5e-73	-	-	-	-	-	-	-	-	-	-	-	-	-	-	-	-	-	-	-	-	-	-	-	-	-	-	-	-
NG_29833_Hrr_lac_R1S1_lib590739_8020_2__bs_b1-NMLBEPJI_05270	NG_29833_Hrr_lac_R1S1_lib590739_8020_2__bs_b1	NMLBEPJI_24		NG_29833_Hrr_lac_R1S1_lib590739_8020_2__bs_b1_contig_24	75319			NMLBEPJI_05270	0.134	186	hypothetical protein	-	-	-	-	-	-	-	-	-	-	-	-	-	-	-	-	-	-	-	-	-	-	-	-	-	-	-	-	-	-	-	-	-	-	-	-	TMhelix	-
NG_29833_Hrr_lac_R1S1_lib590739_8020_2__bs_b1-NMLBEPJI_05280	NG_29833_Hrr_lac_R1S1_lib590739_8020_2__bs_b1	NMLBEPJI_24		NG_29833_Hrr_lac_R1S1_lib590739_8020_2__bs_b1_contig_24	75319			NMLBEPJI_05280	0.085	901	RecBCD enzyme subunit RecD	COG1112	Superfamily_I_DNA_and/or_RNA_helicase	L	-	1.5e-103	arCOG00795	-	UvrD/REP helicase	L	0	K10742	6.8e-201	672.6	466.73	DNA_replication_ATP-dependent_helicase_Dna2_[EC:3.6.4.12]	high_score	PF13087	AAA_domain	1.7e-37	TIGR00376.1	IGHMBP2_family_helicase	3.6.4.12	1.2e-88	-	-	-	-	-	-	-	-	-	IPR012340;_IPR014808;_IPR027417	Nucleic_acid-binding,_OB-fold;_DNA_replication_factor_Dna2,_N-terminal;_P-loop_containing_nucleoside_triphosphate_hydrolase	PF08696;_PF13087;_PF13086	DNA_replication_factor_Dna2;_AAA_domain	-	-
NG_29833_Hrr_lac_R1S1_lib590739_8020_2__bs_b1-NMLBEPJI_05290	NG_29833_Hrr_lac_R1S1_lib590739_8020_2__bs_b1	NMLBEPJI_24		NG_29833_Hrr_lac_R1S1_lib590739_8020_2__bs_b1_contig_24	75319			NMLBEPJI_05290	0.054	238	hypothetical protein	COG1392	Phosphate_transport_regulator_YkaA,_distantly_related_to_PhoU,_UPF0111/DUF47_family	P	-	2.3e-25	arCOG02640	-	YkaA-like protein involved in regulation of phosphate transport, PhoU/UPF0111/DUF47 family	P	2e-20	K07220	9.8e-22	80.7	50.67	uncharacterized_protein	high_score	PF01865	Protein_of_unknown_function_DUF47	2.5e-11	TIGR00153.1	TIGR00153_family_protein	-	2.7e-06	-	-	-	-	-	-	-	-	-	IPR018445;_IPR038078	Putative_phosphate_transport_regulator;_PhoU-like_domain_superfamily	PF01865	Protein_of_unknown_function_DUF47	-	-
NG_29833_Hrr_lac_R1S1_lib590739_8020_2__bs_b1-NMLBEPJI_05300	NG_29833_Hrr_lac_R1S1_lib590739_8020_2__bs_b1	NMLBEPJI_24		NG_29833_Hrr_lac_R1S1_lib590739_8020_2__bs_b1_contig_24	75319			NMLBEPJI_05300	0.089	367	Phosphoribosylaminoimidazole-succinocarboxamide synthase	COG0152	Phosphoribosylaminoimidazole-succinocarboxamide_synthase	F	Purine_biosynthesis	2.4e-42	arCOG04421	PurC	Phosphoribosylaminoimidazolesuccinocarboxamide (SAICAR) synthase	F	1.3e-66	K01923	9.1e-41	143	155.2	phosphoribosylaminoimidazole-succinocarboxamide_synthase_[EC:6.3.2.6]	-	PF01259	SAICAR_synthetase	3.9e-20	NF010566.0	phosphoribosylaminoimidazolesuccinocarboxamide_synthase	6.3.2.6	2.4e-187	-	-	-	-	-	-	-	-	-	IPR028923	SAICAR_synthetase/ADE2,_N-terminal	PF01259	SAICAR_synthetase	-	-
NG_29833_Hrr_lac_R1S1_lib590739_8020_2__bs_b1-NMLBEPJI_05310	NG_29833_Hrr_lac_R1S1_lib590739_8020_2__bs_b1	NMLBEPJI_24		NG_29833_Hrr_lac_R1S1_lib590739_8020_2__bs_b1_contig_24	75319			NMLBEPJI_05310	0.107	186	tRNA (cytidine(56)-2'-O)-methyltransferase	COG1303	tRNA_C56-2-O'-methylase,_SpoU_family	J	-	5.5e-76	arCOG01857	-	SpoU rRNA Methylase family enzyme	R	3.1e-66	K07254	5.1e-76	257.2	162.6	tRNA_(cytidine56-2'-O)-methyltransferase_[EC:2.1.1.206]	high_score	PF01994	tRNA_ribose_2'-O-methyltransferase,_aTrm56	5.9e-44	NF003048.0	tRNA_(cytidine(56)-2'-O)-methyltransferase	2.1.1.206	1.4e-83	-	-	-	-	-	-	-	-	-	IPR002845;_IPR029028;_IPR029026	tRNA_ribose_2'-O-methyltransferase,_aTrm56;_Alpha/beta_knot_methyltransferases;_tRNA_(guanine-N1-)-methyltransferase,_N-terminal	PF01994	tRNA_ribose_2'-O-methyltransferase,_aTrm56	-	-
NG_29833_Hrr_lac_R1S1_lib590739_8020_2__bs_b1-NMLBEPJI_05320	NG_29833_Hrr_lac_R1S1_lib590739_8020_2__bs_b1	NMLBEPJI_24		NG_29833_Hrr_lac_R1S1_lib590739_8020_2__bs_b1_contig_24	75319			NMLBEPJI_05320	0.096	499	hypothetical protein	COG0467	RecA-superfamily_ATPase,_KaiC/GvpD/RAD55_family	T	-	1.5e-92	arCOG01174	KaiC	KaiC family ATPase implicated in signal transduction	T	7.5e-99	K08482	1e-135	456.1	134.87	circadian_clock_protein_KaiC	high_score	PF06745	KaiC	4.4e-78	NF006799.0	circadian_clock_protein_KaiC	2.7.11.1	3.6e-86	-	-	-	-	-	-	-	-	-	IPR027417;_IPR010624;_IPR030665;_IPR014774	P-loop_containing_nucleoside_triphosphate_hydrolase;_KaiC_domain;_Circadian_clock_protein_kinase_KaiC;_KaiC-like_domain	PF06745	KaiC	-	-
NG_29833_Hrr_lac_R1S1_lib590739_8020_2__bs_b1-NMLBEPJI_05330	NG_29833_Hrr_lac_R1S1_lib590739_8020_2__bs_b1	NMLBEPJI_24		NG_29833_Hrr_lac_R1S1_lib590739_8020_2__bs_b1_contig_24	75319			NMLBEPJI_05330	0.08	199	hypothetical protein	-	-	-	-	-	arCOG02389	CheY	Rec domain	T	4.7e-09	-	-	-	-	-	-	-	-	-	-	-	-	-	-	-	-	-	-	-	-	-	-	IPR011006	CheY-like_superfamily	-	-	-	-
NG_29833_Hrr_lac_R1S1_lib590739_8020_2__bs_b1-NMLBEPJI_05340	NG_29833_Hrr_lac_R1S1_lib590739_8020_2__bs_b1	NMLBEPJI_24		NG_29833_Hrr_lac_R1S1_lib590739_8020_2__bs_b1_contig_24	75319			NMLBEPJI_05340	0.071	294	Bacterioopsin transcriptional activator	COG3290	Sensor_histidine_kinase_DipB_regulating_citrate/malate_metabolism	T	-	4.8e-28	arCOG02364	-	Signal transduction histidine kinase, contains PAS domain	T	3e-71	K20715	3.7e-22	81	713.97	phototropin_[EC:2.7.11.1]	-	PF13426	PAS_domain	9.7e-13	NF010076.0	histidine_kinase_(Provisional)	-	2e-29	-	-	-	C5NSW8	1.35e-16	Aureochrome1-like_protein_(Fragment)_OS=Chattonella_marina_var._antiqua_OX=859642_GN=CaAUREO1_PE=2_SV=1	-	-	-	IPR003594;_IPR000014;_IPR036890;_IPR036097;_IPR035965;_IPR005467;_IPR001610;_IPR000700	Histidine_kinase/HSP90-like_ATPase;_PAS_domain;_Histidine_kinase/HSP90-like_ATPase_superfamily;_Signal_transduction_histidine_kinase,_dimerisation/phosphoacceptor_domain_superfamily;_PAS_domain_superfamily;_Histidine_kinase_domain;_PAC_motif;_PAS-associated,_C-terminal	PF02518;_PF13426	Histidine_kinase-,_DNA_gyrase_B-,_and_HSP90-like_ATPase;_PAS_domain	-	-
NG_29833_Hrr_lac_R1S1_lib590739_8020_2__bs_b1-NMLBEPJI_05350	NG_29833_Hrr_lac_R1S1_lib590739_8020_2__bs_b1	NMLBEPJI_24		NG_29833_Hrr_lac_R1S1_lib590739_8020_2__bs_b1_contig_24	75319			NMLBEPJI_05350	0.105	340	hypothetical protein	-	-	-	-	-	arCOG01331	HtpX	Zn-dependent protease with chaperone function	O	2e-07	K03799	1.2e-09	41.2	136.6	heat_shock_protein_HtpX_[EC:3.4.24.-]	-	-	-	-	-	-	-	-	-	-	-	-	-	-	-	-	-	-	-	-	-	TMhelix	-
NG_29833_Hrr_lac_R1S1_lib590739_8020_2__bs_b1-NMLBEPJI_05360	NG_29833_Hrr_lac_R1S1_lib590739_8020_2__bs_b1	NMLBEPJI_24		NG_29833_Hrr_lac_R1S1_lib590739_8020_2__bs_b1_contig_24	75319			NMLBEPJI_05360	0.068	290	Universal stress protein	COG0589	Nucleotide-binding_universal_stress_protein,__UspA_family	T	-	1.6e-64	arCOG02053	UspA	Nucleotide-binding protein, UspA family	T	1.1e-71	K06149	1e-48	168.4	120.37	universal_stress_protein_A	high_score	PF00582	Universal_stress_protein_family	2.9e-65	NF008380.0	universal_stress_protein_UspE	-	4.2e-15	-	-	-	-	-	-	-	-	-	IPR014729;_IPR006015;_IPR006016	Rossmann-like_alpha/beta/alpha_sandwich_fold;_Universal_stress_protein_A;_UspA	PF00582	Universal_stress_protein_family	-	-
NG_29833_Hrr_lac_R1S1_lib590739_8020_2__bs_b1-NMLBEPJI_05370	NG_29833_Hrr_lac_R1S1_lib590739_8020_2__bs_b1	NMLBEPJI_24		NG_29833_Hrr_lac_R1S1_lib590739_8020_2__bs_b1_contig_24	75319			NMLBEPJI_05370	0.089	112	hypothetical protein	COG3316	Transposase_(or_an_inactivated_derivative),_DDE_domain	X	-	7.2e-07	-	-	-	-	-	-	-	-	-	-	-	-	-	-	NF033587.1	IS6_family_transposase	-	4.1e-08	-	-	-	-	-	-	-	-	-	-	-	-	-	-	-
NG_29833_Hrr_lac_R1S1_lib590739_8020_2__bs_b1-NMLBEPJI_05380	NG_29833_Hrr_lac_R1S1_lib590739_8020_2__bs_b1	NMLBEPJI_24		NG_29833_Hrr_lac_R1S1_lib590739_8020_2__bs_b1_contig_24	75319			NMLBEPJI_05380	0.08	174	Transcription factor E	COG1675	Transcription_initiation_factor_IIE,_alpha_subunit	K	-	5.8e-62	arCOG04270	TFA1	Transcription initiation factor IIE, alpha subunit	K	2.6e-45	K03136	1.9e-32	115.7	49.63	transcription_initiation_factor_TFIIE_subunit_alpha	high_score	PF02002	TFIIE_alpha_subunit	5.3e-18	NF004910.0	transcription_initiation_factor_E_subunit_alpha_(Provisional)	-	7e-45	-	-	-	-	-	-	-	-	-	IPR016481;_IPR036390;_IPR017919;_IPR024550;_IPR036388;_IPR002853	Transcription_factor_TFE,_archaea;_Winged_helix_DNA-binding_domain_superfamily;_Transcription_factor_TFE/TFIIEalpha_HTH_domain;_TFIIEalpha/SarR/Rpc3_HTH_domain;_Winged_helix-like_DNA-binding_domain_superfamily;_Transcription_initiation_factor_IIE_subunit_alpha,_N-terminal	PF02002	TFIIE_alpha_subunit	-	-
NG_29833_Hrr_lac_R1S1_lib590739_8020_2__bs_b1-NMLBEPJI_05390	NG_29833_Hrr_lac_R1S1_lib590739_8020_2__bs_b1	NMLBEPJI_24		NG_29833_Hrr_lac_R1S1_lib590739_8020_2__bs_b1_contig_24	75319			NMLBEPJI_05390	0.121	231	hypothetical protein	COG4044	Uncharacterized_conserved_protein,_DUF2110_domain	S	-	4.7e-105	arCOG04612	-	Uncharacterized protein, DUF2100 family	S	3.2e-91	-	-	-	-	-	-	PF09883	Uncharacterized_protein_conserved_in_archaea_(DUF2110)	3.7e-94	-	-	-	-	-	-	-	-	-	-	-	-	-	IPR016757	Uncharacterised_conserved_protein_UCP019322	PF09883	Uncharacterized_protein_conserved_in_archaea_(DUF2110)	-	-
NG_29833_Hrr_lac_R1S1_lib590739_8020_2__bs_b1-NMLBEPJI_05400	NG_29833_Hrr_lac_R1S1_lib590739_8020_2__bs_b1	NMLBEPJI_24		NG_29833_Hrr_lac_R1S1_lib590739_8020_2__bs_b1_contig_24	75319			NMLBEPJI_05400	0.093	257	hypothetical protein	-	-	-	-	-	arCOG02874	-	Uncharacterized membrane protein	S	2.5e-58	-	-	-	-	-	-	PF19119	Family_of_unknown_function_(DUF5803)	3.2e-64	-	-	-	-	-	-	-	-	-	-	-	-	-	-	-	-	-	TMhelix	-
NG_29833_Hrr_lac_R1S1_lib590739_8020_2__bs_b1-NMLBEPJI_05410	NG_29833_Hrr_lac_R1S1_lib590739_8020_2__bs_b1	NMLBEPJI_24		NG_29833_Hrr_lac_R1S1_lib590739_8020_2__bs_b1_contig_24	75319			NMLBEPJI_05410	0.073	231	hypothetical protein	COG1058	ADP-ribose_pyrophosphatase_domain_of_DNA_damage-_and_competence-inducible_protein_CinA	L	-	6.5e-67	arCOG00215	CinA	Predicted nucleotide-utilizing enzyme related to molybdopterin-biosynthesis enzyme MoeA	R	3.3e-79	K03742	8.6e-55	189.1	216.03	nicotinamide-nucleotide_amidase_[EC:3.5.1.42]	-	PF00994	Probable_molybdopterin_binding_domain	1.4e-35	NF002291.0	nicotinamide_mononucleotide_deamidase-related_protein	-	2e-45	-	-	-	-	-	-	-	-	-	IPR001453;_IPR036425	MoaB/Mog_domain;_MoaB/Mog-like_domain_superfamily	PF00994	Probable_molybdopterin_binding_domain	-	-
NG_29833_Hrr_lac_R1S1_lib590739_8020_2__bs_b1-NMLBEPJI_05420	NG_29833_Hrr_lac_R1S1_lib590739_8020_2__bs_b1	NMLBEPJI_24		NG_29833_Hrr_lac_R1S1_lib590739_8020_2__bs_b1_contig_24	75319			NMLBEPJI_05420	0	37	hypothetical protein	-	-	-	-	-	arCOG10379	-	Uncharacterized protein	S	3.4e-10	-	-	-	-	-	-	-	-	-	-	-	-	-	-	-	-	-	-	-	-	-	-	-	-	-	-	TMhelix	-
NG_29833_Hrr_lac_R1S1_lib590739_8020_2__bs_b1-NMLBEPJI_05430	NG_29833_Hrr_lac_R1S1_lib590739_8020_2__bs_b1	NMLBEPJI_24		NG_29833_Hrr_lac_R1S1_lib590739_8020_2__bs_b1_contig_24	75319			NMLBEPJI_05430	0.106	366	hypothetical protein	COG3199	NAD_kinase	F	-	1.9e-121	arCOG01350	-	Predicted inorganic polyphosphate/ATP-NAD kinase	F	2.6e-138	-	-	-	-	-	-	PF01513	ATP-NAD_kinase_N-terminal_domain	4.3e-18	-	-	-	-	-	-	-	-	-	-	-	-	-	IPR011386;_IPR002504;_IPR017438;_IPR016064	Putative_ATP-NAD_kinase;_NAD_kinase;_Inorganic_polyphosphate/ATP-NAD_kinase,_N-terminal;_NAD_kinase/diacylglycerol_kinase-like_domain_superfamily	PF01513	ATP-NAD_kinase	-	-
NG_29833_Hrr_lac_R1S1_lib590739_8020_2__bs_b1-NMLBEPJI_05440	NG_29833_Hrr_lac_R1S1_lib590739_8020_2__bs_b1	NMLBEPJI_24		NG_29833_Hrr_lac_R1S1_lib590739_8020_2__bs_b1_contig_24	75319			NMLBEPJI_05440	0.142	56	hypothetical protein	-	-	-	-	-	-	-	-	-	-	-	-	-	-	-	-	-	-	-	-	-	-	-	-	-	-	-	-	-	-	-	-	-	-	-	-	TMhelix	-
NG_29833_Hrr_lac_R1S1_lib590739_8020_2__bs_b1-NMLBEPJI_05450	NG_29833_Hrr_lac_R1S1_lib590739_8020_2__bs_b1	NMLBEPJI_24		NG_29833_Hrr_lac_R1S1_lib590739_8020_2__bs_b1_contig_24	75319			NMLBEPJI_05450	0.179	39	hypothetical protein	-	-	-	-	-	-	-	-	-	-	-	-	-	-	-	-	-	-	-	-	-	-	-	-	-	-	-	-	-	-	-	-	-	-	-	-	-	-
NG_29833_Hrr_lac_R1S1_lib590739_8020_2__bs_b1-NMLBEPJI_05460	NG_29833_Hrr_lac_R1S1_lib590739_8020_2__bs_b1	NMLBEPJI_24		NG_29833_Hrr_lac_R1S1_lib590739_8020_2__bs_b1_contig_24	75319			NMLBEPJI_05460	0.082	740	VCP-like ATPase	COG1222	ATP-dependent_26S_proteasome_regulatory_subunit	O	-	8.4e-221	arCOG01308	Cdc48	ATPase of the AAA+ class , CDC48 family	O	3e-296	K13525	0	1023	801.3	transitional_endoplasmic_reticulum_ATPase	high_score	PF00004	ATPase_family_associated_with_various_cellular_activities_(AAA)	2.4e-100	TIGR01243.1	CDC48_family_AAA_ATPase	-	0	-	-	-	P25694	0	Cell_division_control_protein_48_-_Saccharomyces_cerevisiae_(Baker's_yeast).	-	-	-	IPR003960;_IPR027417;_IPR009010;_IPR003593;_IPR004201;_IPR029067;_IPR003959;_IPR005938;_IPR003338	ATPase,_AAA-type,_conserved_site;_P-loop_containing_nucleoside_triphosphate_hydrolase;_Aspartate_decarboxylase-like_domain_superfamily;_AAA+_ATPase_domain;_CDC48,_domain_2;_CDC48_domain_2-like_superfamily;_ATPase,_AAA-type,_core;_AAA_ATPase,_CDC48_family;_CDC48,_N-terminal_subdomain	PF00004;_PF02933;_PF02359	ATPase_family_associated_with_various_cellular_activities_(AAA);_Cell_division_protein_48_(CDC48),_domain_2;_Cell_division_protein_48_(CDC48),_N-terminal_domain	-	-
NG_29833_Hrr_lac_R1S1_lib590739_8020_2__bs_b1-NMLBEPJI_05470	NG_29833_Hrr_lac_R1S1_lib590739_8020_2__bs_b1	NMLBEPJI_24		NG_29833_Hrr_lac_R1S1_lib590739_8020_2__bs_b1_contig_24	75319			NMLBEPJI_05470	0.056	177	hypothetical protein	-	-	-	-	-	arCOG04775	-	Uncharacterized protein	S	1.3e-71	-	-	-	-	-	-	PF19132	Family_of_unknown_function_(DUF5815)	2.3e-79	-	-	-	-	-	-	-	-	-	-	-	-	-	-	-	-	-	-	-
NG_29833_Hrr_lac_R1S1_lib590739_8020_2__bs_b1-NMLBEPJI_05480	NG_29833_Hrr_lac_R1S1_lib590739_8020_2__bs_b1	NMLBEPJI_24		NG_29833_Hrr_lac_R1S1_lib590739_8020_2__bs_b1_contig_24	75319			NMLBEPJI_05480	0.07	71	hypothetical protein	-	-	-	-	-	arCOG06369	-	Uncharacterized protein	S	4.3e-28	-	-	-	-	-	-	-	-	-	-	-	-	-	-	-	-	-	-	-	-	-	-	-	-	-	-	-	-
NG_29833_Hrr_lac_R1S1_lib590739_8020_2__bs_b1-NMLBEPJI_05490	NG_29833_Hrr_lac_R1S1_lib590739_8020_2__bs_b1	NMLBEPJI_24		NG_29833_Hrr_lac_R1S1_lib590739_8020_2__bs_b1_contig_24	75319			NMLBEPJI_05490	0.092	345	hypothetical protein	COG1619	Muramoyltetrapeptide_carboxypeptidase_LdcA_(peptidoglycan_recycling)	M	-	9.6e-49	arCOG04676	LdcA	Muramoyltetrapeptide carboxypeptidase LdcA	M	3.4e-120	K01297	1.7e-37	132.1	86.8	muramoyltetrapeptide_carboxypeptidase_[EC:3.4.17.13]	high_score	PF02016	LD-carboxypeptidase_N-terminal_domain	2.8e-20	NF008424.0	muramoyltetrapeptide_carboxypeptidase	3.4.17.13	2.4e-08	-	-	-	-	-	-	-	-	-	IPR029062;_IPR027478;_IPR003507;_IPR027461	Class_I_glutamine_amidotransferase-like;_Murein_tetrapeptide_carboxypeptidase,_N-terminal;_Peptidase_family_S66;_LD-carboxypeptidase_A,_C-terminal_domain_superfamily	PF02016	LD-carboxypeptidase	-	-
NG_29833_Hrr_lac_R1S1_lib590739_8020_2__bs_b1-NMLBEPJI_05500	NG_29833_Hrr_lac_R1S1_lib590739_8020_2__bs_b1	NMLBEPJI_24		NG_29833_Hrr_lac_R1S1_lib590739_8020_2__bs_b1_contig_24	75319			NMLBEPJI_05500	0.092	1073	D-alanine--D-alanine ligase	COG0137	Argininosuccinate_synthase	E	Arginine_biosynthesis	5.7e-270	arCOG01594	CarB	Carbamoylphosphate synthase large subunit	E	0	K01955	0	1306.2	1549.67	carbamoyl-phosphate_synthase_large_subunit_[EC:6.3.5.5]	-	PF02786	Carbamoyl-phosphate_synthase_L_chain,_ATP_binding_domain	4.8e-91	NF003671.0	carbamoyl-phosphate_synthase_large_subunit	6.3.5.5	0	-	-	-	-	-	-	-	-	-	IPR011761;_IPR005479;_IPR016185;_IPR006275;_IPR036897;_IPR005480;_IPR005483	ATP-grasp_fold;_Carbamoyl-phosphate_synthetase_large_subunit-like,_ATP-binding_domain;_Pre-ATP-grasp_domain_superfamily;_Carbamoyl-phosphate_synthase,_large_subunit;_Carbamoyl-phosphate_synthetase,_large_subunit_oligomerisation_domain_superfamily;_Carbamoyl-phosphate_synthetase,_large_subunit_oligomerisation_domain;_Carbamoyl-phosphate_synthase_large_subunit,_CPSase_domain	PF02786;_PF02787	Carbamoyl-phosphate_synthase_L_chain,_ATP_binding_domain;_Carbamoyl-phosphate_synthetase_large_chain,_oligomerisation_domain	-	-
NG_29833_Hrr_lac_R1S1_lib590739_8020_2__bs_b1-NMLBEPJI_05510	NG_29833_Hrr_lac_R1S1_lib590739_8020_2__bs_b1	NMLBEPJI_24		NG_29833_Hrr_lac_R1S1_lib590739_8020_2__bs_b1_contig_24	75319			NMLBEPJI_05510	0.132	189	hypothetical protein	COG4314	Nitrous_oxide_reductase_accessory_protein_NosL	P	-	6.2e-31	arCOG04012	-	NosL family protein	S	1.8e-43	K19342	7.4e-23	83.7	58.9	copper_chaperone_NosL	high_score	PF05573	NosL	1.4e-35	-	-	-	-	-	-	-	-	-	-	-	-	-	IPR006311;_IPR008719	Twin-arginine_translocation_pathway,_signal_sequence;_Nitrous_oxide_reductase_accessory_protein_NosL	PF05573	NosL	-	-
NG_29833_Hrr_lac_R1S1_lib590739_8020_2__bs_b1-NMLBEPJI_05520	NG_29833_Hrr_lac_R1S1_lib590739_8020_2__bs_b1	NMLBEPJI_24		NG_29833_Hrr_lac_R1S1_lib590739_8020_2__bs_b1_contig_24	75319			NMLBEPJI_05520	0.118	711	hypothetical protein	COG4314	Nitrous_oxide_reductase_accessory_protein_NosL	P	-	2.6e-31	arCOG02519	-	Lipoprotein NosD family, contains CASH domains	P	1.2e-104	K07218	3.9e-59	203.1	166.17	nitrous_oxidase_accessory_protein	high_score	PF05048	Periplasmic_copper-binding_protein_(NosD)	9.1e-21	TIGR04247.1	nitrous_oxide_reductase_family_maturation_protein_NosD	-	1.6e-50	-	-	-	Q52899	8.74e-17	NosD_protein_-_Rhizobium_meliloti_(Sinorhizobium_meliloti).	-	-	-	IPR008719;_IPR007742;_IPR012334;_IPR011050;_IPR006626	Nitrous_oxide_reductase_accessory_protein_NosL;_Periplasmic_copper-binding_protein_NosD,_beta_helix_domain;_Pectin_lyase_fold;_Pectin_lyase_fold/virulence_factor;_Parallel_beta-helix_repeat	PF05573;_PF05048	NosL;_Periplasmic_copper-binding_protein_(NosD)	TMhelix	-
NG_29833_Hrr_lac_R1S1_lib590739_8020_2__bs_b1-NMLBEPJI_05530	NG_29833_Hrr_lac_R1S1_lib590739_8020_2__bs_b1	NMLBEPJI_24		NG_29833_Hrr_lac_R1S1_lib590739_8020_2__bs_b1_contig_24	75319			NMLBEPJI_05530	0.137	284	putative branched-chain amino acid transport ATP-binding protein LivG	COG4152	ABC-type_uncharacterized_transport_system,_ATPase_component	R	-	1.1e-58	arCOG00194	CcmA	ABC-type multidrug transport system, ATPase component	V	4.9e-54	K19340	1.5e-60	207.7	301.2	Cu-processing_system_ATP-binding_protein	-	PF00005	ABC_transporter	3e-22	TIGR01188.1	daunorubicin_resistance_ABC_transporter,_ATP-binding_protein_(Provisional)	-	5.5e-34	-	-	-	Q52900	7e-40	NosF_protein_-_Rhizobium_meliloti_(Sinorhizobium_meliloti).	-	-	-	IPR003593;_IPR003439;_IPR027417;_IPR017871	AAA+_ATPase_domain;_ABC_transporter-like;_P-loop_containing_nucleoside_triphosphate_hydrolase;_ABC_transporter,_conserved_site	PF00005	ABC_transporter	-	-
NG_29833_Hrr_lac_R1S1_lib590739_8020_2__bs_b1-NMLBEPJI_05540	NG_29833_Hrr_lac_R1S1_lib590739_8020_2__bs_b1	NMLBEPJI_24		NG_29833_Hrr_lac_R1S1_lib590739_8020_2__bs_b1_contig_24	75319			NMLBEPJI_05540	0.149	287	hypothetical protein	COG1277	ABC-type_transport_system_involved_in_multi-copper_enzyme_maturation,_permease_component	O	-	2.4e-15	arCOG09006	-	ABC-2 family transporter	R	2.3e-52	K19341	1.6e-17	66.5	163.5	Cu-processing_system_permease_protein	-	PF12679	ABC-2_family_transporter_protein	0.00025	-	-	-	-	-	-	-	-	-	-	-	-	-	-	-	-	-	TMhelix	-
NG_29833_Hrr_lac_R1S1_lib590739_8020_2__bs_b1-NMLBEPJI_05550	NG_29833_Hrr_lac_R1S1_lib590739_8020_2__bs_b1	NMLBEPJI_24		NG_29833_Hrr_lac_R1S1_lib590739_8020_2__bs_b1_contig_24	75319			NMLBEPJI_05550	0.104	115	hypothetical protein	-	-	-	-	-	arCOG06190	-	Uncharacterized membrane protein	S	8.3e-31	-	-	-	-	-	-	-	-	-	-	-	-	-	-	-	-	-	-	-	-	-	-	-	-	-	-	TMhelix	-
NG_29833_Hrr_lac_R1S1_lib590739_8020_2__bs_b1-NMLBEPJI_05560	NG_29833_Hrr_lac_R1S1_lib590739_8020_2__bs_b1	NMLBEPJI_24		NG_29833_Hrr_lac_R1S1_lib590739_8020_2__bs_b1_contig_24	75319			NMLBEPJI_05560	0.047	167	hypothetical protein	COG3398	Predicted_transcriptional_regulator,_contains_two_HTH_domains	K	-	6e-38	arCOG02611	-	Predicted transcriptional regulator, containd two HTH domains	K	3.3e-24	K07725	5e-09	39	73.27	CRISPR-associated_protein_Csa3	-	PF12840	Helix-turn-helix_domain	1.6e-11	NF033788.1	metalloregulator_ArsR/SmtB_family_transcription_factor	-	6.1e-10	-	-	-	-	-	-	-	-	-	IPR036388;_IPR036390;_IPR011991	Winged_helix-like_DNA-binding_domain_superfamily;_Winged_helix_DNA-binding_domain_superfamily;_ArsR-like_helix-turn-helix_domain	PF13412	Winged_helix-turn-helix_DNA-binding	-	-
NG_29833_Hrr_lac_R1S1_lib590739_8020_2__bs_b1-NMLBEPJI_05570	NG_29833_Hrr_lac_R1S1_lib590739_8020_2__bs_b1	NMLBEPJI_24		NG_29833_Hrr_lac_R1S1_lib590739_8020_2__bs_b1_contig_24	75319			NMLBEPJI_05570	0.157	299	hypothetical protein	COG2836	Uncharacterized_membrane_protein,_DsbD_domain	S	-	2.9e-56	arCOG04638	TauE	Sulfite exporter TauE/SafE	P	6.1e-90	K09792	7.6e-45	156.2	83.1	uncharacterized_protein	high_score	PF13386	Cytochrome_C_biogenesis_protein_transmembrane_region_	3.3e-50	-	-	-	-	-	-	-	M0HK80	1.1e-73	Uncharacterized_protein_OS=Haloferax_gibbonsii_ATCC_33959_GN=C454_02670_PE=4_SV=1	-	-	-	-	-	PF13386	Cytochrome_C_biogenesis_protein_transmembrane_region	TMhelix	-
NG_29833_Hrr_lac_R1S1_lib590739_8020_2__bs_b1-NMLBEPJI_05580	NG_29833_Hrr_lac_R1S1_lib590739_8020_2__bs_b1	NMLBEPJI_24		NG_29833_Hrr_lac_R1S1_lib590739_8020_2__bs_b1_contig_24	75319			NMLBEPJI_05580	0.118	228	hypothetical protein	COG1999	Cytochrome_oxidase_Cu_insertion_factor,_SCO1/SenC/PrrC_family	O	-	1.5e-20	arCOG00313	Sco1	Cytochrome oxidase Cu insertion factor, SCO1/SenC/PrrC family	R	1.2e-66	K07152	2.4e-16	63.1	58.57	protein_SCO1	high_score	PF02630	SCO1/SenC	1.6e-11	-	-	-	-	-	-	-	-	-	-	-	-	-	IPR036249;_IPR003782	Thioredoxin-like_superfamily;_Copper_chaperone_SCO1/SenC	-	-	-	-
NG_29833_Hrr_lac_R1S1_lib590739_8020_2__bs_b1-NMLBEPJI_05590	NG_29833_Hrr_lac_R1S1_lib590739_8020_2__bs_b1	NMLBEPJI_24		NG_29833_Hrr_lac_R1S1_lib590739_8020_2__bs_b1_contig_24	75319			NMLBEPJI_05590	0.132	227	Deglycase	COG4977	Transcriptional_regulator_GlxA,_contains_an_amidase_domain_and_an_AraC-type_DNA-binding_HTH_domain	K	-	9e-27	arCOG00769	ThiJ	Putative intracellular protease/amidase	R	2.3e-29	K18199	4.8e-35	123.7	152.27	cyclohexyl-isocyanide_hydratase_[EC:4.2.1.103]	-	PF01965	DJ-1/PfpI_family	1.6e-23	NF006902.0	transcriptional_regulator_FtrA	-	2.4e-19	-	-	-	-	-	-	-	-	-	IPR029062;_IPR002818	Class_I_glutamine_amidotransferase-like;_DJ-1/PfpI	PF01965	DJ-1/PfpI_family	-	-
NG_29833_Hrr_lac_R1S1_lib590739_8020_2__bs_b1-NMLBEPJI_05600	NG_29833_Hrr_lac_R1S1_lib590739_8020_2__bs_b1	NMLBEPJI_24		NG_29833_Hrr_lac_R1S1_lib590739_8020_2__bs_b1_contig_24	75319			NMLBEPJI_05600	0.094	159	hypothetical protein	COG0589	Nucleotide-binding_universal_stress_protein,__UspA_family	T	-	1.3e-08	arCOG06441	UspA	Nucleotide-binding protein, UspA family	T	6.8e-58	K06149	0.00018	24.9	120.37	universal_stress_protein_A	-	PF00582	Universal_stress_protein_family	2e-08	-	-	-	-	-	-	-	-	-	-	-	-	-	IPR006016;_IPR014729	UspA;_Rossmann-like_alpha/beta/alpha_sandwich_fold	PF00582	Universal_stress_protein_family	-	-
NG_29833_Hrr_lac_R1S1_lib590739_8020_2__bs_b1-NMLBEPJI_05610	NG_29833_Hrr_lac_R1S1_lib590739_8020_2__bs_b1	NMLBEPJI_24		NG_29833_Hrr_lac_R1S1_lib590739_8020_2__bs_b1_contig_24	75319			NMLBEPJI_05610	0.13	100	hypothetical protein	-	-	-	-	-	-	-	-	-	-	-	-	-	-	-	-	-	-	-	-	-	-	-	-	-	-	-	-	-	-	-	-	-	-	-	-	-	-
NG_29833_Hrr_lac_R1S1_lib590739_8020_2__bs_b1-NMLBEPJI_05620	NG_29833_Hrr_lac_R1S1_lib590739_8020_2__bs_b1	NMLBEPJI_24		NG_29833_Hrr_lac_R1S1_lib590739_8020_2__bs_b1_contig_24	75319			NMLBEPJI_05620	0.048	430	Poly(3-hydroxyalkanoate) polymerase subunit PhaC	COG3743	Predicted_5'_DNA_nuclease,_flap_endonuclease-1-like,_helix-3-turn-helix_(H3TH)_domain	L	-	3.6e-12	arCOG05197	-	PASTA domain, binds beta-lactams	T	2e-15	K04483	3.1e-07	32.6	444.5	DNA_repair_protein_RadA	-	PF14520	Helix-hairpin-helix_domain	8.5e-11	NF008915.0	50S_ribosomal_protein_L21	-	3.1e-08	-	-	-	-	-	-	-	-	-	IPR005543;_IPR007758;_IPR010995	PASTA_domain;_Nucleoporin,_NSP1-like,_C-terminal;_DNA_repair_Rad51/transcription_factor_NusA,_alpha-helical	PF03793;_PF14520;_PF05064	PASTA_domain;_Helix-hairpin-helix_domain;_Nsp1-like_C-terminal_region	-	-
NG_29833_Hrr_lac_R1S1_lib590739_8020_2__bs_b1-NMLBEPJI_05630	NG_29833_Hrr_lac_R1S1_lib590739_8020_2__bs_b1	NMLBEPJI_24		NG_29833_Hrr_lac_R1S1_lib590739_8020_2__bs_b1_contig_24	75319			NMLBEPJI_05630	0.023	130	hypothetical protein	-	-	-	-	-	arCOG08952	-	Uncharacterized protein	S	5e-62	-	-	-	-	-	-	-	-	-	-	-	-	-	-	-	-	-	-	-	-	-	-	-	-	-	-	-	-
NG_29833_Hrr_lac_R1S1_lib590739_8020_2__bs_b1-NMLBEPJI_05640	NG_29833_Hrr_lac_R1S1_lib590739_8020_2__bs_b1	NMLBEPJI_24		NG_29833_Hrr_lac_R1S1_lib590739_8020_2__bs_b1_contig_24	75319			NMLBEPJI_05640	0.041	191	hypothetical protein	-	-	-	-	-	arCOG08953	-	Uncharacterized protein	S	1.1e-77	-	-	-	-	-	-	-	-	-	-	-	-	-	-	-	-	-	-	-	-	-	-	-	-	-	-	-	-
NG_29833_Hrr_lac_R1S1_lib590739_8020_2__bs_b1-NMLBEPJI_05650	NG_29833_Hrr_lac_R1S1_lib590739_8020_2__bs_b1	NMLBEPJI_24		NG_29833_Hrr_lac_R1S1_lib590739_8020_2__bs_b1_contig_24	75319			NMLBEPJI_05650	0.063	174	hypothetical protein	-	-	-	-	-	arCOG08953	-	Uncharacterized protein	S	1.2e-81	-	-	-	-	-	-	-	-	-	-	-	-	-	-	-	-	-	-	-	-	-	-	-	-	-	-	-	-
NG_29833_Hrr_lac_R1S1_lib590739_8020_2__bs_b1-NMLBEPJI_05660	NG_29833_Hrr_lac_R1S1_lib590739_8020_2__bs_b1	NMLBEPJI_24		NG_29833_Hrr_lac_R1S1_lib590739_8020_2__bs_b1_contig_24	75319			NMLBEPJI_05660	0.051	78	hypothetical protein	-	-	-	-	-	-	-	-	-	-	-	-	-	-	-	-	-	-	-	-	-	-	-	-	-	-	-	-	-	-	-	-	-	-	-	-	-	-
NG_29833_Hrr_lac_R1S1_lib590739_8020_2__bs_b1-NMLBEPJI_05670	NG_29833_Hrr_lac_R1S1_lib590739_8020_2__bs_b1	NMLBEPJI_24		NG_29833_Hrr_lac_R1S1_lib590739_8020_2__bs_b1_contig_24	75319			NMLBEPJI_05670	0.104	305	hypothetical protein	COG1403	5-methylcytosine-specific_restriction_endonuclease_McrA	V	-	7.9e-15	arCOG03898	McrA	Restriction endonuclease, McrA/HNH family	V	1.2e-30	K07451	5e-15	58.4	35.8	5-methylcytosine-specific_restriction_enzyme_A_[EC:3.1.21.-]	high_score	PF01844	HNH_endonuclease	1.7e-10	NF040563.1	RNA-guided_endonuclease_IscB	-	1.2e-11	-	-	-	-	-	-	-	-	-	IPR003615;_IPR002711	HNH_nuclease;_HNH_endonuclease	PF01844	HNH_endonuclease	TMhelix	-
NG_29833_Hrr_lac_R1S1_lib590739_8020_2__bs_b1-NMLBEPJI_05680	NG_29833_Hrr_lac_R1S1_lib590739_8020_2__bs_b1	NMLBEPJI_24		NG_29833_Hrr_lac_R1S1_lib590739_8020_2__bs_b1_contig_24	75319			NMLBEPJI_05680	0.072	83	hypothetical protein	-	-	-	-	-	-	-	-	-	-	-	-	-	-	-	-	-	-	-	-	-	-	-	-	-	-	-	-	-	-	-	-	-	-	-	-	TMhelix	-
NG_29833_Hrr_lac_R1S1_lib590739_8020_2__bs_b1-NMLBEPJI_05690	NG_29833_Hrr_lac_R1S1_lib590739_8020_2__bs_b1	NMLBEPJI_24		NG_29833_Hrr_lac_R1S1_lib590739_8020_2__bs_b1_contig_24	75319			NMLBEPJI_05690	0.097	317	hypothetical protein	COG1082	Sugar_phosphate_isomerase/epimerase	G	-	1.2e-19	arCOG01902	IolE	Sugar phosphate isomerase/epimerase	G	4.5e-66	K03335	9.4e-16	61.1	132.83	inosose_dehydratase_[EC:4.2.1.44]	-	PF01261	Xylose_isomerase-like_TIM_barrel	9.5e-10	TIGR04379.1	myo-inosose-2_dehydratase	4.2.1.44	3.5e-10	-	-	-	-	-	-	-	-	-	IPR036237;_IPR013022	Xylose_isomerase-like_superfamily;_Xylose_isomerase-like,_TIM_barrel_domain	PF01261	Xylose_isomerase-like_TIM_barrel	-	-
NG_29833_Hrr_lac_R1S1_lib590739_8020_2__bs_b1-NMLBEPJI_05700	NG_29833_Hrr_lac_R1S1_lib590739_8020_2__bs_b1	NMLBEPJI_24		NG_29833_Hrr_lac_R1S1_lib590739_8020_2__bs_b1_contig_24	75319			NMLBEPJI_05700	0.083	301	hypothetical protein	-	-	-	-	-	arCOG10645	-	Uncharacterized protein	S	1.1e-146	-	-	-	-	-	-	-	-	-	-	-	-	-	-	-	-	-	-	-	-	-	-	IPR008921	DNA_polymerase_III,_clamp_loader_complex,_gamma/delta/delta_subunit,_C-terminal	-	-	-	-
NG_29833_Hrr_lac_R1S1_lib590739_8020_2__bs_b1-NMLBEPJI_05710	NG_29833_Hrr_lac_R1S1_lib590739_8020_2__bs_b1	NMLBEPJI_24		NG_29833_Hrr_lac_R1S1_lib590739_8020_2__bs_b1_contig_24	75319			NMLBEPJI_05710	0.142	197	Dihydrolipoyl dehydrogenase	COG0492	Thioredoxin_reductase	O	-	3.6e-30	arCOG01301	TrxB	Thioredoxin reductase	O	7.2e-68	K00384	6.1e-29	104	322.07	thioredoxin_reductase_(NADPH)_[EC:1.8.1.9]	-	PF07992	Pyridine_nucleotide-disulphide_oxidoreductase	3.6e-15	TIGR01292.1	thioredoxin-disulfide_reductase	1.8.1.9	5.4e-27	-	-	-	-	-	-	-	-	-	IPR036188;_IPR023753;_IPR000103	FAD/NAD(P)-binding_domain_superfamily;_FAD/NAD(P)-binding_domain;_Pyridine_nucleotide-disulphide_oxidoreductase,_class-II	PF07992	Pyridine_nucleotide-disulphide_oxidoreductase	-	-
NG_29833_Hrr_lac_R1S1_lib590739_8020_2__bs_b1-NMLBEPJI_05720	NG_29833_Hrr_lac_R1S1_lib590739_8020_2__bs_b1	NMLBEPJI_24		NG_29833_Hrr_lac_R1S1_lib590739_8020_2__bs_b1_contig_24	75319			NMLBEPJI_05720	0.085	198	hypothetical protein	COG0122	3-methyladenine_DNA_glycosylase/8-oxoguanine_DNA_glycosylase	L	-	1.1e-55	arCOG00464	AlkA	3-methyladenine DNA glycosylase/8-oxoguanine DNA glycosylase	L	7.1e-39	K01247	1.6e-61	210.7	168.77	DNA-3-methyladenine_glycosylase_II_[EC:3.2.2.21]	high_score	PF00730	HhH-GPD_superfamily_base_excision_DNA_repair_protein	1.8e-14	NF007641.0	DNA-3-methyladenine_glycosylase_2	3.2.2.21	3.8e-09	-	-	-	-	-	-	-	-	-	IPR003265;_IPR011257	HhH-GPD_domain;_DNA_glycosylase	PF00730	HhH-GPD_superfamily_base_excision_DNA_repair_protein	-	-
NG_29833_Hrr_lac_R1S1_lib590739_8020_2__bs_b1-NMLBEPJI_05730	NG_29833_Hrr_lac_R1S1_lib590739_8020_2__bs_b1	NMLBEPJI_24		NG_29833_Hrr_lac_R1S1_lib590739_8020_2__bs_b1_contig_24	75319			NMLBEPJI_05730	0.106	676	3-hydroxypropionyl-coenzyme A dehydratase	COG1250	3-hydroxyacyl-CoA_dehydrogenase	I	Fatty_acid_biosynthesis	4e-128	arCOG00249	FadB	3-hydroxyacyl-CoA dehydrogenase, some fused to Enoyl-CoA hydratase	I	1.7e-209	K15016	6.2e-278	926.6	443.63	enoyl-CoA_hydratase_/_3-hydroxyacyl-CoA_dehydrogenase_[EC:4.2.1.17_1.1.1.35]	high_score	PF02737	3-hydroxyacyl-CoA_dehydrogenase,_NAD_binding_domain	2.4e-61	NF008727.0	fatty_acid_oxidation_complex_subunit_alpha_FadB	1.1.1.35,4.2.1.17,5.1.2.3,5.3.3.8	2.2e-115	-	-	-	-	-	-	-	-	-	IPR036291;_IPR006180;_IPR018376;_IPR029045;_IPR001753;_IPR008927;_IPR006176;_IPR006108	NAD(P)-binding_domain_superfamily;_3-hydroxyacyl-CoA_dehydrogenase,_conserved_site;_Enoyl-CoA_hydratase/isomerase,_conserved_site;_ClpP/crotonase-like_domain_superfamily;_Enoyl-CoA_hydratase/isomerase;_6-phosphogluconate_dehydrogenase-like,_C-terminal_domain_superfamily;_3-hydroxyacyl-CoA_dehydrogenase,_NAD_binding;_3-hydroxyacyl-CoA_dehydrogenase,_C-terminal	PF00378;_PF02737;_PF00725	Enoyl-CoA_hydratase/isomerase;_3-hydroxyacyl-CoA_dehydrogenase,_NAD_binding_domain;_3-hydroxyacyl-CoA_dehydrogenase,_C-terminal_domain	-	-
NG_29833_Hrr_lac_R1S1_lib590739_8020_2__bs_b1-NMLBEPJI_05740	NG_29833_Hrr_lac_R1S1_lib590739_8020_2__bs_b1	NMLBEPJI_24		NG_29833_Hrr_lac_R1S1_lib590739_8020_2__bs_b1_contig_24	75319			NMLBEPJI_05740	0.1	208	Ubiquinone/menaquinone biosynthesis C-methyltransferase UbiE	COG4106	Trans-aconitate_methyltransferase	C	-	4.8e-22	arCOG01782	-	SAM-dependent methyltransferase	Q	4.8e-67	K03183	9.9e-22	80.7	269.07	demethylmenaquinone_methyltransferase_/_2-methoxy-6-polyprenyl-1,4-benzoquinol_methylase_[EC:2.1.1.163_2.1.1.201]	-	PF13649	Methyltransferase_domain	1e-17	NF001241.0	demethylmenaquinone_methyltransferase	2.1.1.163	8.8e-13	-	-	-	-	-	-	-	-	-	IPR029063	S-adenosyl-L-methionine-dependent_methyltransferase	PF13649	Methyltransferase_domain	-	-
NG_29833_Hrr_lac_R1S1_lib590739_8020_2__bs_b1-NMLBEPJI_05750	NG_29833_Hrr_lac_R1S1_lib590739_8020_2__bs_b1	NMLBEPJI_24		NG_29833_Hrr_lac_R1S1_lib590739_8020_2__bs_b1_contig_24	75319			NMLBEPJI_05750	0.103	348	Aspartate-semialdehyde dehydrogenase	COG0136	Aspartate-semialdehyde_dehydrogenase	E	Lysine_biosynthesis	6.1e-75	arCOG00494	Asd	Aspartate-semialdehyde dehydrogenase	E	4.3e-110	K15017	9.5e-73	248	694.37	malonyl-CoA/succinyl-CoA_reductase_(NADPH)_[EC:1.2.1.75_1.2.1.76]	-	PF01118	Semialdehyde_dehydrogenase,_NAD_binding_domain	2.5e-31	NF006416.0	aspartate-semialdehyde_dehydrogenase	1.2.1.11	3.1e-142	-	-	-	-	-	-	-	-	-	IPR000534;_IPR005676;_IPR036291;_IPR012280	Semialdehyde_dehydrogenase,_NAD-binding;_Aspartate-semialdehyde_dehydrogenase,_peptidoglycan_lacking;_NAD(P)-binding_domain_superfamily;_Semialdehyde_dehydrogenase,_dimerisation_domain	PF01118;_PF02774	Semialdehyde_dehydrogenase,_NAD_binding_domain;_Semialdehyde_dehydrogenase,_dimerisation_domain	-	-
NG_29833_Hrr_lac_R1S1_lib590739_8020_2__bs_b1-NMLBEPJI_05760	NG_29833_Hrr_lac_R1S1_lib590739_8020_2__bs_b1	NMLBEPJI_24		NG_29833_Hrr_lac_R1S1_lib590739_8020_2__bs_b1_contig_24	75319			NMLBEPJI_05760	0.11	561	Arginine/ornithine antiporter ArcD	COG1757	Na+/H+_antiporter_NhaC/MleN	C	-	4e-152	arCOG02009	NhaC	Na+/H+ antiporter	C	1.6e-215	K18218	4.2e-99	335.4	291.23	tetracycline_resistance_efflux_pump	high_score	PF03553	Na+/H+_antiporter_family	1.3e-67	NF000013.1	tetracycline_efflux_Na+/H+_antiporter_family_transporter_Tet(35)	-	4.9e-41	-	-	-	Q6LZF0	9.08e-77	Na+/H+_Antiporter_related_protein_-_Methanococcus_maripaludis.	-	-	-	IPR018461	Na+/H+_antiporter,_NhaC-like,_C-terminal	PF03553	Na+/H+_antiporter_family	TMhelix	-
NG_29833_Hrr_lac_R1S1_lib590739_8020_2__bs_b1-NMLBEPJI_05770	NG_29833_Hrr_lac_R1S1_lib590739_8020_2__bs_b1	NMLBEPJI_24		NG_29833_Hrr_lac_R1S1_lib590739_8020_2__bs_b1_contig_24	75319			NMLBEPJI_05770	0.1	419	3-(3-hydroxy-phenyl)propionate/3-hydroxycinnamic acid hydroxylase	COG0654	2-polyprenyl-6-methoxyphenol_hydroxylase_and_related_FAD-dependent_oxidoreductases	HC	Ubiquinone_biosynthesis	6.7e-45	arCOG00570	-	Geranylgeranyl reductase, flavoprotein	I	8.2e-32	K14253	3.4e-78	266.5	594.93	6-methylpretetramide_4-monooxygenase_[EC:1.14.13.232]	-	PF01494	FAD_binding_domain	3.3e-38	NF004834.0	FAD-dependent_oxidoreductase	-	1.7e-72	-	-	-	-	-	-	-	-	-	IPR036188;_IPR002938	FAD/NAD(P)-binding_domain_superfamily;_FAD-binding_domain	PF01494	FAD_binding_domain	TMhelix	-
NG_29833_Hrr_lac_R1S1_lib590739_8020_2__bs_b1-NMLBEPJI_05780	NG_29833_Hrr_lac_R1S1_lib590739_8020_2__bs_b1	NMLBEPJI_24		NG_29833_Hrr_lac_R1S1_lib590739_8020_2__bs_b1_contig_24	75319			NMLBEPJI_05780	0.07	155	putative HTH-type transcriptional regulator	COG1522	DNA-binding_transcriptional_regulator,_Lrp_family	K	-	1e-11	arCOG01583	-	DNA-binding transcriptional regulator, Lrp family	K	3.9e-58	K03718	3.9e-15	58.5	152.03	Lrp/AsnC_family_transcriptional_regulator,_regulator_for_asnA,_asnC_and_gidA	-	PF08279	HTH_domain	7.8e-05	NF008384.0	transcriptional_regulator_AsnC	-	1.7e-05	-	-	-	-	-	-	-	-	-	IPR019888;_IPR036390;_IPR036388;_IPR000485	Transcription_regulator_AsnC-type;_Winged_helix_DNA-binding_domain_superfamily;_Winged_helix-like_DNA-binding_domain_superfamily;_AsnC-type_HTH_domain	PF13412	Winged_helix-turn-helix_DNA-binding	-	-
NG_29833_Hrr_lac_R1S1_lib590739_8020_2__bs_b1-NMLBEPJI_05790	NG_29833_Hrr_lac_R1S1_lib590739_8020_2__bs_b1	NMLBEPJI_24		NG_29833_Hrr_lac_R1S1_lib590739_8020_2__bs_b1_contig_24	75319			NMLBEPJI_05790	0.067	118	hypothetical protein	-	-	-	-	-	arCOG03828	-	Predicted trancriptional regulator, ArsR family	K	1.6e-21	-	-	-	-	-	-	-	-	-	-	-	-	-	-	-	-	-	-	-	-	-	-	IPR036388	Winged_helix-like_DNA-binding_domain_superfamily	-	-	-	-
NG_29833_Hrr_lac_R1S1_lib590739_8020_2__bs_b1-NMLBEPJI_05800	NG_29833_Hrr_lac_R1S1_lib590739_8020_2__bs_b1	NMLBEPJI_24		NG_29833_Hrr_lac_R1S1_lib590739_8020_2__bs_b1_contig_24	75319			NMLBEPJI_05800	0.093	757	Copper-exporting P-type ATPase B	COG0474	Magnesium-transporting_ATPase_(P-type)	P	-	6.4e-58	arCOG01576	ZntA	Cation transport ATPase	P	2.8e-176	K01533	4.4e-169	567.1	713.4	P-type_Cu2+_transporter_[EC:7.2.2.9]	-	PF00122	E1-E2_ATPase	3.2e-35	TIGR01525.1	heavy_metal_translocating_P-type_ATPase	3.6.3.-	1e-116	-	-	-	O32220	2.03e-86	Copper-transporting_P-type_ATPase_copA_-_Bacillus_subtilis.	-	-	-	IPR006121;_IPR036412;_IPR001757;_IPR023299;_IPR018303;_IPR036163;_IPR023214;_IPR027256;_IPR008250	Heavy_metal-associated_domain,_HMA;_HAD-like_superfamily;_P-type_ATPase;_P-type_ATPase,_cytoplasmic_domain_N;_P-type_ATPase,_phosphorylation_site;_Heavy_metal-associated_domain_superfamily;_HAD_superfamily;_P-type_ATPase,_subfamily_IB;_P-type_ATPase,_A_domain_superfamily	PF00702;_PF00122	haloacid_dehalogenase-like_hydrolase;_E1-E2_ATPase	TMhelix	-
NG_29833_Hrr_lac_R1S1_lib590739_8020_2__bs_b1-NMLBEPJI_05810	NG_29833_Hrr_lac_R1S1_lib590739_8020_2__bs_b1	NMLBEPJI_24		NG_29833_Hrr_lac_R1S1_lib590739_8020_2__bs_b1_contig_24	75319			NMLBEPJI_05810	0.108	175	5'-deoxyadenosine deaminase	COG0402	Cytosine/adenosine_deaminase_or_related_metal-dependent_hydrolase	FR	Pyrimidine_salvage	2e-13	arCOG00695	SsnA	Cytosine deaminase or related metal-dependent hydrolase	F	2.6e-14	K12960	8.4e-23	83.5	390.27	5-methylthioadenosine/S-adenosylhomocysteine_deaminase_[EC:3.5.4.31_3.5.4.28]	-	PF01979	Amidohydrolase_family	2.6e-05	NF005557.0	5'-deoxyadenosine_deaminase	-	2.5e-18	-	-	-	-	-	-	-	-	-	IPR006311;_IPR006680;_IPR011059;_IPR019546	Twin-arginine_translocation_pathway,_signal_sequence;_Amidohydrolase-related;_Metal-dependent_hydrolase,_composite_domain_superfamily;_Twin-arginine_translocation_pathway,_signal_sequence,_bacterial/archaeal	PF01979	Amidohydrolase_family	-	-
NG_29833_Hrr_lac_R1S1_lib590739_8020_2__bs_b1-NMLBEPJI_05820	NG_29833_Hrr_lac_R1S1_lib590739_8020_2__bs_b1	NMLBEPJI_24		NG_29833_Hrr_lac_R1S1_lib590739_8020_2__bs_b1_contig_24	75319			NMLBEPJI_05820	0.06	133	hypothetical protein	-	-	-	-	-	arCOG08954	-	Uncharacterized membrane protein	S	6.2e-69	-	-	-	-	-	-	-	-	-	-	-	-	-	-	-	-	-	-	-	-	-	-	-	-	-	-	TMhelix	-
NG_29833_Hrr_lac_R1S1_lib590739_8020_2__bs_b1-NMLBEPJI_05830	NG_29833_Hrr_lac_R1S1_lib590739_8020_2__bs_b1	NMLBEPJI_24		NG_29833_Hrr_lac_R1S1_lib590739_8020_2__bs_b1_contig_24	75319			NMLBEPJI_05830	0.1	120	hypothetical protein	-	-	-	-	-	-	-	-	-	-	-	-	-	-	-	-	-	-	-	-	-	-	-	-	-	-	-	-	-	-	-	-	-	-	-	-	-	-
NG_29833_Hrr_lac_R1S1_lib590739_8020_2__bs_b1-NMLBEPJI_05840	NG_29833_Hrr_lac_R1S1_lib590739_8020_2__bs_b1	NMLBEPJI_24		NG_29833_Hrr_lac_R1S1_lib590739_8020_2__bs_b1_contig_24	75319			NMLBEPJI_05840	0.078	409	hypothetical protein	-	-	-	-	-	-	-	-	-	-	-	-	-	-	-	-	-	-	-	-	-	-	-	-	-	-	-	-	-	-	-	-	-	-	-	-	-	-
NG_29833_Hrr_lac_R1S1_lib590739_8020_2__bs_b1-NMLBEPJI_05850	NG_29833_Hrr_lac_R1S1_lib590739_8020_2__bs_b1	NMLBEPJI_25		NG_29833_Hrr_lac_R1S1_lib590739_8020_2__bs_b1_contig_25	6057			NMLBEPJI_05850	0.043	273	hypothetical protein	COG3039	Transposase_and_inactivated_derivatives,_IS5_family	X	-	1.4e-59	arCOG02751	-	Transposase, IS5 family	X	4.6e-71	K07481	1e-12	51.4	62.87	transposase,_IS5_family	-	PF01609	Transposase_DDE_domain	1.2e-14	NF033579.1	IS5_family_transposase	-	5e-65	-	-	-	-	-	-	-	-	-	IPR002559	Transposase,_IS4-like	PF01609	Transposase_DDE_domain	-	-
NG_29833_Hrr_lac_R1S1_lib590739_8020_2__bs_b1-NMLBEPJI_05860	NG_29833_Hrr_lac_R1S1_lib590739_8020_2__bs_b1	NMLBEPJI_25		NG_29833_Hrr_lac_R1S1_lib590739_8020_2__bs_b1_contig_25	6057			NMLBEPJI_05860	0.067	442	ORC1-type DNA replication protein	COG1474	Cdc6-related_protein,_AAA_superfamily_ATPase	L	-	2.9e-68	arCOG00467	CDC6	Cdc6-related protein, AAA superfamily ATPase	L	1.1e-84	K10725	3.9e-99	335.2	190.1	archaeal_cell_division_control_protein_6	high_score	PF09079	CDC6,_C_terminal_winged_helix_domain	6.1e-12	TIGR02928.1	orc1/cdc6_family_replication_initiation_protein_(Provisional)	-	4.3e-100	-	-	-	-	-	-	-	-	-	IPR027417;_IPR003593;_IPR014277;_IPR015163;_IPR036390;_IPR036388	P-loop_containing_nucleoside_triphosphate_hydrolase;_AAA+_ATPase_domain;_Orc1/Cdc6-type_DNA_replication_protein,_archaea;_Cdc6,_C-terminal;_Winged_helix_DNA-binding_domain_superfamily;_Winged_helix-like_DNA-binding_domain_superfamily	PF13401;_PF09079	AAA_domain;_CDC6,_C_terminal_winged_helix_domain	-	-
NG_29833_Hrr_lac_R1S1_lib590739_8020_2__bs_b1-NMLBEPJI_05870	NG_29833_Hrr_lac_R1S1_lib590739_8020_2__bs_b1	NMLBEPJI_25		NG_29833_Hrr_lac_R1S1_lib590739_8020_2__bs_b1_contig_25	6057			NMLBEPJI_05870	0.025	40	hypothetical protein	-	-	-	-	-	-	-	-	-	-	-	-	-	-	-	-	-	-	-	-	-	-	-	-	-	-	-	-	-	-	-	-	-	-	-	-	-	-
NG_29833_Hrr_lac_R1S1_lib590739_8020_2__bs_b1-NMLBEPJI_05880	NG_29833_Hrr_lac_R1S1_lib590739_8020_2__bs_b1	NMLBEPJI_25		NG_29833_Hrr_lac_R1S1_lib590739_8020_2__bs_b1_contig_25	6057			NMLBEPJI_05880	0.089	56	hypothetical protein	-	-	-	-	-	-	-	-	-	-	-	-	-	-	-	-	-	-	-	-	-	-	-	-	-	-	-	-	-	-	-	-	-	-	-	-	-	-
NG_29833_Hrr_lac_R1S1_lib590739_8020_2__bs_b1-NMLBEPJI_05890	NG_29833_Hrr_lac_R1S1_lib590739_8020_2__bs_b1	NMLBEPJI_25		NG_29833_Hrr_lac_R1S1_lib590739_8020_2__bs_b1_contig_25	6057			NMLBEPJI_05890	0.057	174	hypothetical protein	-	-	-	-	-	arCOG03726	-	Uncharacterized protein	S	1.1e-19	-	-	-	-	-	-	-	-	-	-	-	-	-	-	-	-	-	-	-	-	-	-	-	-	-	-	-	-
NG_29833_Hrr_lac_R1S1_lib590739_8020_2__bs_b1-NMLBEPJI_05900	NG_29833_Hrr_lac_R1S1_lib590739_8020_2__bs_b1	NMLBEPJI_25		NG_29833_Hrr_lac_R1S1_lib590739_8020_2__bs_b1_contig_25	6057			NMLBEPJI_05900	0.109	91	hypothetical protein	-	-	-	-	-	-	-	-	-	-	-	-	-	-	-	-	-	-	-	-	-	-	-	-	-	-	-	-	-	-	-	-	-	-	-	-	-	-
NG_29833_Hrr_lac_R1S1_lib590739_8020_2__bs_b1-NMLBEPJI_05910	NG_29833_Hrr_lac_R1S1_lib590739_8020_2__bs_b1	NMLBEPJI_25		NG_29833_Hrr_lac_R1S1_lib590739_8020_2__bs_b1_contig_25	6057			NMLBEPJI_05910	0.065	92	hypothetical protein	-	-	-	-	-	-	-	-	-	-	-	-	-	-	-	-	-	-	-	-	-	-	-	-	-	-	-	-	-	-	-	-	-	-	-	-	-	-
NG_29833_Hrr_lac_R1S1_lib590739_8020_2__bs_b1-NMLBEPJI_05920	NG_29833_Hrr_lac_R1S1_lib590739_8020_2__bs_b1	NMLBEPJI_26		NG_29833_Hrr_lac_R1S1_lib590739_8020_2__bs_b1_contig_26	19490			NMLBEPJI_05920	0.079	290	hypothetical protein	COG0506	Proline_dehydrogenase	E	Proline_degradation	2.6e-70	arCOG06322	PutA	Proline dehydrogenase	E	1.2e-120	K00318	1.9e-46	161.9	194.47	proline_dehydrogenase_[EC:1.5.5.2]	-	PF01619	Proline_dehydrogenase	9.4e-26	NF008869.0	bifunctional_proline_dehydrogenase/L-glutamate_gamma-semialdehyde_dehydrogenase_PutA	1.2.1.88,1.5.5.2	4.7e-09	-	-	-	-	-	-	-	-	-	IPR029041;_IPR002872;_IPR008219	FAD-linked_oxidoreductase-like;_Proline_dehydrogenase_domain;_Proline_dehydrogenase,_bacteria_and_archaea	PF01619	Proline_dehydrogenase	-	-
NG_29833_Hrr_lac_R1S1_lib590739_8020_2__bs_b1-NMLBEPJI_05930	NG_29833_Hrr_lac_R1S1_lib590739_8020_2__bs_b1	NMLBEPJI_26		NG_29833_Hrr_lac_R1S1_lib590739_8020_2__bs_b1_contig_26	19490			NMLBEPJI_05930	0.132	437	Chemotactic signal transduction system substrate-binding protein BasB	COG0683	ABC-type_branched-chain_amino_acid_transport_system,_periplasmic_component	E	-	2e-47	arCOG01021	LivK	ABC-type branched-chain amino acid transport system, periplasmic component	E	5.5e-68	K01999	2.8e-62	214.5	164.27	branched-chain_amino_acid_transport_system_substrate-binding_protein	high_score	PF13458	Periplasmic_binding_protein	1.8e-42	NF011933.0	high-affinity_branched-chain_amino_acid_ABC_transporter_substrate-binding_protein	-	8.8e-21	-	-	-	Q8YVY4	1.5e-24	Alr1834_protein_-_Anabaena_sp._(strain_PCC_7120)	-	-	-	IPR028081;_IPR028082	Leucine-binding_protein_domain;_Periplasmic_binding_protein-like_I	PF13458	Periplasmic_binding_protein	-	-
NG_29833_Hrr_lac_R1S1_lib590739_8020_2__bs_b1-NMLBEPJI_05940	NG_29833_Hrr_lac_R1S1_lib590739_8020_2__bs_b1	NMLBEPJI_26		NG_29833_Hrr_lac_R1S1_lib590739_8020_2__bs_b1_contig_26	19490			NMLBEPJI_05940	0.128	319	hypothetical protein	COG0559	Branched-chain_amino_acid_ABC-type_transport_system,_permease_component	E	-	1.7e-70	arCOG01269	LivH	Branched-chain amino acid ABC-type transport system, permease component	E	9.5e-98	K11956	1.1e-81	277.6	359.17	neutral_amino_acid_transport_system_permease_protein	-	PF02653	Branched-chain_amino_acid_transport_system_/_permease_component	8e-42	TIGR03409.1	urea_ABC_transporter_permease_subunit_UrtB	-	3.3e-39	-	-	-	P74318	3.28e-40	HIGH-AFFINITY_BRANCHED-CHAIN_AMINO_ACID_TRANSPORT_PERMEASE_PROTEIN_-_Synechocystis_sp._(strain_PCC_6803).	-	-	-	IPR001851	ABC_transporter,_permease	PF02653	Branched-chain_amino_acid_transport_system_/_permease_component	TMhelix	-
NG_29833_Hrr_lac_R1S1_lib590739_8020_2__bs_b1-NMLBEPJI_05950	NG_29833_Hrr_lac_R1S1_lib590739_8020_2__bs_b1	NMLBEPJI_26		NG_29833_Hrr_lac_R1S1_lib590739_8020_2__bs_b1_contig_26	19490			NMLBEPJI_05950	0.122	393	hypothetical protein	COG4177	ABC-type_branched-chain_amino_acid_transport_system,_permease_component	E	-	1.6e-75	arCOG01273	LivM	ABC-type branched-chain amino acid transport system, permease component	E	1.8e-105	K11955	1.9e-78	267.4	347.23	neutral_amino_acid_transport_system_permease_protein	-	PF02653	Branched-chain_amino_acid_transport_system_/_permease_component	1.7e-50	NF008450.0	high-affinity_branched-chain_amino_acid_ABC_transporter_permease_LivM	-	3.5e-35	-	-	-	P21628	6.11e-29	High-affinity_branched-chain_amino_acid_transport_system_permease_protein_BraE_OS=Pseudomonas_aeruginosa_(strain_ATCC_15692_/_PAO1_/_1C_/_PRS_101_/_LMG_12228)_GN=braE_PE=3_SV=1	-	-	-	IPR001851	ABC_transporter,_permease	PF02653	Branched-chain_amino_acid_transport_system_/_permease_component	TMhelix	-
NG_29833_Hrr_lac_R1S1_lib590739_8020_2__bs_b1-NMLBEPJI_05960	NG_29833_Hrr_lac_R1S1_lib590739_8020_2__bs_b1	NMLBEPJI_26		NG_29833_Hrr_lac_R1S1_lib590739_8020_2__bs_b1_contig_26	19490			NMLBEPJI_05960	0.11	262	putative branched-chain amino acid transport ATP-binding protein LivG	COG0411	ABC-type_branched-chain_amino_acid_transport_system,_ATPase_component_LivG	E	-	3.9e-93	arCOG00925	LivG	ABC-type branched-chain amino acid transport system, ATPase component	E	1.3e-111	K01995	1.5e-90	305.8	319.97	branched-chain_amino_acid_transport_system_ATP-binding_protein	-	PF00005	ABC_transporter	2.1e-30	NF008449.1	high-affinity_branched-chain_amino_acid_ABC_transporter_ATP-binding_protein_LivG	-	3e-69	-	-	-	Q55164	1.77e-75	HIGH-AFFINITY_BRANCHED-CHAIN_AMINO_ACID_TRANSPORT_ATP-BINDING_PROTEIN_-_Synechocystis_sp._(strain_PCC_6803).	-	-	-	IPR027417;_IPR003439;_IPR003593;_IPR032823;_IPR017871	P-loop_containing_nucleoside_triphosphate_hydrolase;_ABC_transporter-like;_AAA+_ATPase_domain;_Branched-chain_amino_acid_ATP-binding_cassette_transporter,_C-terminal;_ABC_transporter,_conserved_site	PF00005;_PF12399	ABC_transporter;_Branched-chain_amino_acid_ATP-binding_cassette_transporter	-	-
NG_29833_Hrr_lac_R1S1_lib590739_8020_2__bs_b1-NMLBEPJI_05970	NG_29833_Hrr_lac_R1S1_lib590739_8020_2__bs_b1	NMLBEPJI_26		NG_29833_Hrr_lac_R1S1_lib590739_8020_2__bs_b1_contig_26	19490			NMLBEPJI_05970	0.124	249	putative branched-chain amino acid transport ATP-binding protein LivG	COG0410	ABC-type_branched-chain_amino_acid_transport_system,_ATPase_component_LivF	E	-	3.9e-82	arCOG00924	LivF	ABC-type branched-chain amino acid transport system, ATPase component	E	2.7e-74	K11958	5.5e-84	283.9	375.43	neutral_amino_acid_transport_system_ATP-binding_protein	-	PF00005	ABC_transporter	1.4e-30	TIGR03410.1	urea_ABC_transporter_ATP-binding_subunit_UrtE	-	2.1e-60	-	-	-	Q8YT15	3.25e-76	ATP-binding_protein_of_branched-chain_amino_acid_ABC_transporter_-_Anabaena_sp._(strain_PCC_7120)	-	-	-	IPR003593;_IPR017871;_IPR027417;_IPR003439	AAA+_ATPase_domain;_ABC_transporter,_conserved_site;_P-loop_containing_nucleoside_triphosphate_hydrolase;_ABC_transporter-like	PF00005	ABC_transporter	-	-
NG_29833_Hrr_lac_R1S1_lib590739_8020_2__bs_b1-NMLBEPJI_05980	NG_29833_Hrr_lac_R1S1_lib590739_8020_2__bs_b1	NMLBEPJI_26		NG_29833_Hrr_lac_R1S1_lib590739_8020_2__bs_b1_contig_26	19490			NMLBEPJI_05980	0.135	311	hypothetical protein	COG0697	Permease_of_the_drug/metabolite_transporter_(DMT)_superfamily	GER	-	9e-39	arCOG00271	RhaT	Permease of the drug/metabolite transporter (DMT) superfamily	G	1.3e-46	K03298	2.6e-28	102.2	165.3	drug/metabolite_transporter,_DME_family	-	PF00892	EamA-like_transporter_family	3e-34	TIGR00950.1	carboxylate/amino_acid/amine_transporter	-	8.7e-21	-	-	-	O29740	1.23e-16	Uncharacterized_transporter_AF_0510_OS=Archaeoglobus_fulgidus_(strain_ATCC_49558_/_VC-16_/_DSM_4304_/_JCM_9628_/_NBRC_100126)_GN=AF_0510_PE=3_SV=1	-	-	-	IPR000620	EamA_domain	PF00892	EamA-like_transporter_family	TMhelix	-
NG_29833_Hrr_lac_R1S1_lib590739_8020_2__bs_b1-NMLBEPJI_05990	NG_29833_Hrr_lac_R1S1_lib590739_8020_2__bs_b1	NMLBEPJI_26		NG_29833_Hrr_lac_R1S1_lib590739_8020_2__bs_b1_contig_26	19490			NMLBEPJI_05990	0.052	265	KEOPS complex subunit Bud32	COG3642	tRNA_A-37_threonylcarbamoyl_transferase_component_Bud32	J	tRNA_modification	2.2e-27	arCOG01190	RIO1	Serine/threonine protein kinase involved in cell cycle control	T	1.4e-96	K11211	1.2e-08	37.1	112.9	3-deoxy-D-manno-octulosonic_acid_kinase_[EC:2.7.1.166]	-	PF01163	RIO1_family	1.1e-08	TIGR03724.1	Kae1-associated_serine/threonine_protein_kinase	2.7.-.-,2.7.11.1	7.7e-11	-	-	-	-	-	-	-	-	-	IPR011009	Protein_kinase-like_domain_superfamily	PF01163	RIO1_family	-	-
NG_29833_Hrr_lac_R1S1_lib590739_8020_2__bs_b1-NMLBEPJI_06000	NG_29833_Hrr_lac_R1S1_lib590739_8020_2__bs_b1	NMLBEPJI_26		NG_29833_Hrr_lac_R1S1_lib590739_8020_2__bs_b1_contig_26	19490			NMLBEPJI_06000	0.056	369	Tyrosine recombinase XerC	COG4974	Site-specific_recombinase_XerD	L	-	1e-25	arCOG01241	XerC	XerD/XerC family integrase	X	4.4e-29	K04763	1.2e-27	100.4	228.47	integrase/recombinase_XerD	-	PF00589	Phage_integrase_family	6.7e-14	TIGR02224.1	tyrosine_recombinase_XerC	-	1.8e-11	-	-	-	-	-	-	-	-	-	IPR002104;_IPR010998;_IPR013762;_IPR011010	Integrase,_catalytic_domain;_Integrase/recombinase,_N-terminal;_Integrase-like,_catalytic_domain_superfamily;_DNA_breaking-rejoining_enzyme,_catalytic_core	PF00589	Phage_integrase_family	-	-
NG_29833_Hrr_lac_R1S1_lib590739_8020_2__bs_b1-NMLBEPJI_06010	NG_29833_Hrr_lac_R1S1_lib590739_8020_2__bs_b1	NMLBEPJI_26		NG_29833_Hrr_lac_R1S1_lib590739_8020_2__bs_b1_contig_26	19490			NMLBEPJI_06010	0.113	387	Crotonobetainyl-CoA dehydrogenase	COG1960	Acyl-CoA_dehydrogenase_related_to_the_alkylation_response_protein_AidB	I	Fatty_acid_biosynthesis	1.3e-108	arCOG01709	CaiA	Acyl-CoA dehydrogenase	I	3.1e-187	K00248	5.6e-133	446.6	533.03	butyryl-CoA_dehydrogenase_[EC:1.3.8.1]	-	PF00441	Acyl-CoA_dehydrogenase,_C-terminal_domain	3.9e-45	NF008997.0	acyl-CoA_dehydrogenase	1.3.8.-	2e-70	-	-	-	-	-	-	-	-	-	IPR009075;_IPR036250;_IPR009100;_IPR006091;_IPR006089;_IPR013786;_IPR037069	Acyl-CoA_dehydrogenase/oxidase_C-terminal;_Acyl-CoA_dehydrogenase-like,_C-terminal;_Acyl-CoA_dehydrogenase/oxidase,_N-terminal_and_middle_domain_superfamily;_Acyl-CoA_oxidase/dehydrogenase,_central_domain;_Acyl-CoA_dehydrogenase,_conserved_site;_Acyl-CoA_dehydrogenase/oxidase,_N-terminal;_Acyl-CoA_dehydrogenase/oxidase,_N-terminal_domain_superfamily	PF00441;_PF02770;_PF02771	Acyl-CoA_dehydrogenase,_C-terminal_domain;_Acyl-CoA_dehydrogenase,_middle_domain;_Acyl-CoA_dehydrogenase,_N-terminal_domain	-	-
NG_29833_Hrr_lac_R1S1_lib590739_8020_2__bs_b1-NMLBEPJI_06020	NG_29833_Hrr_lac_R1S1_lib590739_8020_2__bs_b1	NMLBEPJI_26		NG_29833_Hrr_lac_R1S1_lib590739_8020_2__bs_b1_contig_26	19490			NMLBEPJI_06020	0.115	303	lipid kinase YegS	COG1597	Phosphatidylglycerol_kinase,_diacylglycerol_kinase_family	IR	-	2.8e-62	arCOG08932	LCB5	Diacylglycerol kinase family enzyme	I	1e-88	K07029	5.8e-45	156.5	128.8	diacylglycerol_kinase_(ATP)_[EC:2.7.1.107]	high_score	PF00781	Diacylglycerol_kinase_catalytic_domain	1.1e-23	NF009602.0	lipid_kinase_YegS	2.7.1.-	9.3e-43	-	-	-	-	-	-	-	-	-	IPR001206;_IPR016064;_IPR005218;_IPR017438	Diacylglycerol_kinase,_catalytic_domain;_NAD_kinase/diacylglycerol_kinase-like_domain_superfamily;_Diacylglycerol/lipid_kinase;_Inorganic_polyphosphate/ATP-NAD_kinase,_N-terminal	PF00781	Diacylglycerol_kinase_catalytic_domain	-	-
NG_29833_Hrr_lac_R1S1_lib590739_8020_2__bs_b1-NMLBEPJI_06030	NG_29833_Hrr_lac_R1S1_lib590739_8020_2__bs_b1	NMLBEPJI_26		NG_29833_Hrr_lac_R1S1_lib590739_8020_2__bs_b1_contig_26	19490			NMLBEPJI_06030	0.088	215	hypothetical protein	COG0613	5'-3'_exoribonuclease_TrpH/YciV_(RNase_AM),_contains_PHP_domain	F	-	3.1e-29	arCOG00302	-	Metal-dependent phosphoesterase (PHP family)	R	7.6e-38	K07053	2.9e-19	73	132.77	3',5'-nucleoside_bisphosphate_phosphatase_[EC:3.1.3.97]	-	PF13263	PHP-associated	4.4e-16	NF038032.1	CehA/McbA_family_metallohydrolase	-	9.3e-23	-	-	-	-	-	-	-	-	-	IPR016195	Polymerase/histidinol_phosphatase-like	PF13263	PHP-associated	-	-
NG_29833_Hrr_lac_R1S1_lib590739_8020_2__bs_b1-NMLBEPJI_06040	NG_29833_Hrr_lac_R1S1_lib590739_8020_2__bs_b1	NMLBEPJI_26		NG_29833_Hrr_lac_R1S1_lib590739_8020_2__bs_b1_contig_26	19490			NMLBEPJI_06040	0.142	175	hypothetical protein	-	-	-	-	-	arCOG06357	-	Uncharacterized membrane protein	S	6.3e-26	-	-	-	-	-	-	-	-	-	-	-	-	-	-	-	-	-	-	-	-	-	-	-	-	-	-	TMhelix	-
NG_29833_Hrr_lac_R1S1_lib590739_8020_2__bs_b1-NMLBEPJI_06050	NG_29833_Hrr_lac_R1S1_lib590739_8020_2__bs_b1	NMLBEPJI_26		NG_29833_Hrr_lac_R1S1_lib590739_8020_2__bs_b1_contig_26	19490			NMLBEPJI_06050	0.068	436	hypothetical protein	COG1913	Predicted_Zn-dependent_protease	R	-	4.6e-18	arCOG00458	-	Archaemetzincin family protease	E	5.3e-46	K06974	2.9e-05	26.6	41.2	archaemetzincin_[EC:3.4.-.-]	-	-	-	-	NF033823.0	archaemetzincin_family_Zn-dependent_metalloprotease	-	2.7e-05	-	-	-	-	-	-	-	-	-	IPR024079	Metallopeptidase,_catalytic_domain_superfamily	-	-	TMhelix	-
NG_29833_Hrr_lac_R1S1_lib590739_8020_2__bs_b1-NMLBEPJI_06060	NG_29833_Hrr_lac_R1S1_lib590739_8020_2__bs_b1	NMLBEPJI_26		NG_29833_Hrr_lac_R1S1_lib590739_8020_2__bs_b1_contig_26	19490			NMLBEPJI_06060	0.104	249	hypothetical protein	COG1998	Ribosomal_protein_S27AE	J	Archaeal_ribosomal_proteins	9.2e-19	arCOG04563	-	Zn finger protein	S	2.1e-36	K03830	2.4e-09	39.9	74.83	putative_acetyltransferase_[EC:2.3.1.-]	-	PF19133	Family_of_unknown_function_(DUF5816)	2.1e-25	-	-	-	-	-	-	-	-	-	-	-	-	-	IPR000182;_IPR016181	GNAT_domain;_Acyl-CoA_N-acyltransferase	PF13673	Acetyltransferase_(GNAT)_domain	-	-
NG_29833_Hrr_lac_R1S1_lib590739_8020_2__bs_b1-NMLBEPJI_06070	NG_29833_Hrr_lac_R1S1_lib590739_8020_2__bs_b1	NMLBEPJI_26		NG_29833_Hrr_lac_R1S1_lib590739_8020_2__bs_b1_contig_26	19490			NMLBEPJI_06070	0.1	80	hypothetical protein	-	-	-	-	-	arCOG08931	-	Uncharacterized protein	S	6.8e-28	-	-	-	-	-	-	-	-	-	-	-	-	-	-	-	-	-	-	-	-	-	-	-	-	-	-	-	-
NG_29833_Hrr_lac_R1S1_lib590739_8020_2__bs_b1-NMLBEPJI_06080	NG_29833_Hrr_lac_R1S1_lib590739_8020_2__bs_b1	NMLBEPJI_26		NG_29833_Hrr_lac_R1S1_lib590739_8020_2__bs_b1_contig_26	19490			NMLBEPJI_06080	0.108	101	hypothetical protein	-	-	-	-	-	-	-	-	-	-	-	-	-	-	-	-	-	-	-	-	-	-	-	-	-	-	-	-	-	-	-	-	-	-	-	-	-	-
NG_29833_Hrr_lac_R1S1_lib590739_8020_2__bs_b1-NMLBEPJI_06090	NG_29833_Hrr_lac_R1S1_lib590739_8020_2__bs_b1	NMLBEPJI_26		NG_29833_Hrr_lac_R1S1_lib590739_8020_2__bs_b1_contig_26	19490			NMLBEPJI_06090	0.089	267	hypothetical protein	COG4711	Uncharacterized_membrane_protein	S	-	5e-41	arCOG03887	-	Uncharacterized membrane protein	S	7.1e-28	-	-	-	-	-	-	PF09622	Putative_integral_membrane_protein_(DUF2391)	5.7e-70	TIGR02587.1	TIGR02587_family_membrane_protein	-	4.9e-39	-	-	-	-	-	-	-	-	-	IPR024464	Protein_of_unknown_function_DUF2391	PF09622	Putative_integral_membrane_protein_(DUF2391)	TMhelix	-
NG_29833_Hrr_lac_R1S1_lib590739_8020_2__bs_b1-NMLBEPJI_06100	NG_29833_Hrr_lac_R1S1_lib590739_8020_2__bs_b1	NMLBEPJI_26		NG_29833_Hrr_lac_R1S1_lib590739_8020_2__bs_b1_contig_26	19490			NMLBEPJI_06100	0.132	159	hypothetical protein	-	-	-	-	-	-	-	-	-	-	-	-	-	-	-	-	-	-	-	-	-	-	-	-	-	-	-	-	-	-	-	-	-	-	-	-	TMhelix	-
NG_29833_Hrr_lac_R1S1_lib590739_8020_2__bs_b1-NMLBEPJI_06110	NG_29833_Hrr_lac_R1S1_lib590739_8020_2__bs_b1	NMLBEPJI_26		NG_29833_Hrr_lac_R1S1_lib590739_8020_2__bs_b1_contig_26	19490			NMLBEPJI_06110	0.093	427	hypothetical protein	COG0628	Predicted_PurR-regulated_permease_PerM	R	-	1.4e-25	arCOG02642	PerM	Predicted PurR-regulated permease PerM	R	9.4e-45	K03548	3.1e-05	26.6	233	putative_permease	-	PF01594	AI-2E_family_transporter	1.6e-12	-	-	-	-	-	-	-	-	-	-	-	-	-	IPR002549	Transmembrane_protein_TqsA-like	PF01594	AI-2E_family_transporter	TMhelix	-
NG_29833_Hrr_lac_R1S1_lib590739_8020_2__bs_b1-NMLBEPJI_06120	NG_29833_Hrr_lac_R1S1_lib590739_8020_2__bs_b1	NMLBEPJI_26		NG_29833_Hrr_lac_R1S1_lib590739_8020_2__bs_b1_contig_26	19490			NMLBEPJI_06120	0.078	114	hypothetical protein	-	-	-	-	-	arCOG03769	-	Uncharacterized membrane protein	S	8.5e-32	-	-	-	-	-	-	-	-	-	-	-	-	-	-	-	-	-	-	-	-	-	-	-	-	-	-	TMhelix	-
NG_29833_Hrr_lac_R1S1_lib590739_8020_2__bs_b1-NMLBEPJI_06130	NG_29833_Hrr_lac_R1S1_lib590739_8020_2__bs_b1	NMLBEPJI_27		NG_29833_Hrr_lac_R1S1_lib590739_8020_2__bs_b1_contig_27	57722			NMLBEPJI_06130	0.148	472	hypothetical protein	COG0467	RecA-superfamily_ATPase,_KaiC/GvpD/RAD55_family	T	-	2.2e-72	arCOG01173	KaiC	KaiC family ATPase implicated in signal transduction	T	1e-147	K08482	1.9e-50	174.9	134.87	circadian_clock_protein_KaiC	high_score	PF06745	KaiC	1.3e-49	TIGR03880.1	KaiC_domain-containing_protein	-	3.2e-85	-	-	-	-	-	-	-	-	-	IPR003593;_IPR022420;_IPR014774;_IPR010624;_IPR027417	AAA+_ATPase_domain;_Circadian_clock_protein,_KaiC,_archaea;_KaiC-like_domain;_KaiC_domain;_P-loop_containing_nucleoside_triphosphate_hydrolase	PF06745	KaiC	-	-
NG_29833_Hrr_lac_R1S1_lib590739_8020_2__bs_b1-NMLBEPJI_06140	NG_29833_Hrr_lac_R1S1_lib590739_8020_2__bs_b1	NMLBEPJI_27		NG_29833_Hrr_lac_R1S1_lib590739_8020_2__bs_b1_contig_27	57722			NMLBEPJI_06140	0.112	275	NAD kinase	COG0061	NAD_kinase	H	-	5.6e-57	arCOG01348	nadF	NAD kinase	H	4.4e-42	K00858	1.9e-43	151.7	36.3	NAD+_kinase_[EC:2.7.1.23]	high_score	PF20143	ATP-NAD_kinase_C-terminal_domain	8.3e-17	NF002561.0	NAD_kinase	2.7.1.23	3.6e-39	-	-	-	-	-	-	-	-	-	IPR002504;_IPR017437;_IPR017438;_IPR016064	NAD_kinase;_ATP-NAD_kinase,_PpnK-type,_C-terminal;_Inorganic_polyphosphate/ATP-NAD_kinase,_N-terminal;_NAD_kinase/diacylglycerol_kinase-like_domain_superfamily	PF01513	ATP-NAD_kinase	-	-
NG_29833_Hrr_lac_R1S1_lib590739_8020_2__bs_b1-NMLBEPJI_06150	NG_29833_Hrr_lac_R1S1_lib590739_8020_2__bs_b1	NMLBEPJI_27		NG_29833_Hrr_lac_R1S1_lib590739_8020_2__bs_b1_contig_27	57722			NMLBEPJI_06150	0.128	225	hypothetical protein	COG0398	Uncharacterized_membrane_protein_YdjX,_related_to_fungal_oxalate_transporter,_TVP38/TMEM64_family	S	-	1.1e-23	arCOG04659	TVP38	Uncharacterized membrane protein YdjX, TVP38/TMEM64 family, SNARE-associated domain	S	1.6e-57	-	-	-	-	-	-	PF09335	SNARE_associated_Golgi_protein	2e-10	-	-	-	-	-	-	-	-	-	-	-	-	-	IPR032816	SNARE_associated_Golgi_protein	PF09335	SNARE_associated_Golgi_protein	TMhelix	-
NG_29833_Hrr_lac_R1S1_lib590739_8020_2__bs_b1-NMLBEPJI_06160	NG_29833_Hrr_lac_R1S1_lib590739_8020_2__bs_b1	NMLBEPJI_27		NG_29833_Hrr_lac_R1S1_lib590739_8020_2__bs_b1_contig_27	57722			NMLBEPJI_06160	0.132	250	hypothetical protein	-	-	-	-	-	arCOG06011	-	Uncharacterized protein, DUF4382 family	S	7e-40	-	-	-	-	-	-	PF14321	Domain_of_unknown_function_(DUF4382)	2.2e-19	-	-	-	-	-	-	-	-	-	-	-	-	-	IPR006311;_IPR025491	Twin-arginine_translocation_pathway,_signal_sequence;_Domain_of_unknown_function_DUF4382	PF14321	Domain_of_unknown_function_(DUF4382)	-	-
NG_29833_Hrr_lac_R1S1_lib590739_8020_2__bs_b1-NMLBEPJI_06170	NG_29833_Hrr_lac_R1S1_lib590739_8020_2__bs_b1	NMLBEPJI_27		NG_29833_Hrr_lac_R1S1_lib590739_8020_2__bs_b1_contig_27	57722			NMLBEPJI_06170	0.163	104	hypothetical protein	-	-	-	-	-	arCOG08949	-	Uncharacterized protein	S	1.3e-38	-	-	-	-	-	-	-	-	-	-	-	-	-	-	-	-	-	-	-	-	-	-	-	-	-	-	TMhelix	-
NG_29833_Hrr_lac_R1S1_lib590739_8020_2__bs_b1-NMLBEPJI_06180	NG_29833_Hrr_lac_R1S1_lib590739_8020_2__bs_b1	NMLBEPJI_27		NG_29833_Hrr_lac_R1S1_lib590739_8020_2__bs_b1_contig_27	57722			NMLBEPJI_06180	0.069	434	Aspartate--tRNA(Asp/Asn) ligase	COG0017	Aspartyl/asparaginyl-tRNA_synthetase	J	Aminoacyl-tRNA_synthetases	3.4e-128	arCOG00406	AsnS	Aspartyl/asparaginyl-tRNA synthetase	J	3.1e-106	K09759	3.4e-147	493.6	489.5	nondiscriminating_aspartyl-tRNA_synthetase_[EC:6.1.1.23]	high_score	PF00152	tRNA_synthetases_class_II_(D,_K_and_N)_	2.7e-77	NF003483.0	aspartate--tRNA(Asn)_ligase	6.1.1.23	1.3e-159	-	-	-	WP_121250785	1.7e-27	lysine--tRNA_ligase_	-	-	-	IPR004523;_IPR006195;_IPR002312;_IPR004365;_IPR004364;_IPR012340	Aspartate-tRNA_synthetase,_type_2;_Aminoacyl-tRNA_synthetase,_class_II;_Aspartyl/Asparaginyl-tRNA_synthetase,_class_IIb;_OB-fold_nucleic_acid_binding_domain,_AA-tRNA_synthetase-type;_Aminoacyl-tRNA_synthetase,_class_II_(D/K/N);_Nucleic_acid-binding,_OB-fold	PF01336;_PF00152	OB-fold_nucleic_acid_binding_domain;_tRNA_synthetases_class_II_(D,_K_and_N)	-	-
NG_29833_Hrr_lac_R1S1_lib590739_8020_2__bs_b1-NMLBEPJI_06190	NG_29833_Hrr_lac_R1S1_lib590739_8020_2__bs_b1	NMLBEPJI_27		NG_29833_Hrr_lac_R1S1_lib590739_8020_2__bs_b1_contig_27	57722			NMLBEPJI_06190	0.097	103	hypothetical protein	-	-	-	-	-	arCOG08129	-	Uncharacterized protein	S	3.6e-23	-	-	-	-	-	-	-	-	-	-	-	-	-	-	-	-	-	-	-	-	-	-	-	-	-	-	-	-
NG_29833_Hrr_lac_R1S1_lib590739_8020_2__bs_b1-NMLBEPJI_06200	NG_29833_Hrr_lac_R1S1_lib590739_8020_2__bs_b1	NMLBEPJI_27		NG_29833_Hrr_lac_R1S1_lib590739_8020_2__bs_b1_contig_27	57722			NMLBEPJI_06200	0.104	488	hypothetical protein	COG1641	CTP-dependent_cyclometallase,_nickel-pincer_nucleotide_(NPN)_cofactor_biosynthesis	H	-	2.3e-141	arCOG02701	-	Uncharacterized protein	S	6.1e-165	K09121	6.9e-133	446.5	88.73	pyridinium-3,5-bisthiocarboxylic_acid_mononucleotide_nickel_chelatase_[EC:4.99.1.12]	high_score	PF01969	Protein_of_unknown_function_DUF111	7.8e-129	TIGR00299.1	nickel_pincer_cofactor_biosynthesis_protein_LarC	-	8.7e-100	-	-	-	-	-	-	-	-	-	IPR002822	Nickel_insertion_protein	PF01969	Protein_of_unknown_function_DUF111	-	-
NG_29833_Hrr_lac_R1S1_lib590739_8020_2__bs_b1-NMLBEPJI_06210	NG_29833_Hrr_lac_R1S1_lib590739_8020_2__bs_b1	NMLBEPJI_27		NG_29833_Hrr_lac_R1S1_lib590739_8020_2__bs_b1_contig_27	57722			NMLBEPJI_06210	0.131	388	hypothetical protein	COG0306	Phosphate/sulfate_permease	P	-	6.5e-52	arCOG02267	PitA	Phosphate/sulphate permease	P	1.7e-67	K16331	1.8e-53	184.4	385.33	sulfate_permease	-	PF01384	Phosphate_transporter_family	6.3e-32	-	-	-	-	-	-	-	O34734	3.75e-18	YLNA_PROTEIN_-_Bacillus_subtilis.	-	-	-	IPR001204	Phosphate_transporter	PF01384	Phosphate_transporter_family	TMhelix	-
NG_29833_Hrr_lac_R1S1_lib590739_8020_2__bs_b1-NMLBEPJI_06220	NG_29833_Hrr_lac_R1S1_lib590739_8020_2__bs_b1	NMLBEPJI_27		NG_29833_Hrr_lac_R1S1_lib590739_8020_2__bs_b1_contig_27	57722			NMLBEPJI_06220	0.087	286	Tritrans,polycis-undecaprenyl-diphosphate synthase (GGDP specific)	COG0020	Undecaprenyl_pyrophosphate_synthase	I	-	9.6e-38	arCOG01532	UppS	Undecaprenyl pyrophosphate synthase	I	8.1e-84	K00806	7.8e-43	149.6	339.27	undecaprenyl_diphosphate_synthase_[EC:2.5.1.31]	-	PF01255	Putative_undecaprenyl_diphosphate_synthase	3.2e-20	NF011405.0	isoprenyl_transferase	2.5.1.31	8.7e-25	-	-	-	-	-	-	-	-	-	IPR001441;_IPR036424	Decaprenyl_diphosphate_synthase-like;_Decaprenyl_diphosphate_synthase-like_superfamily	PF01255	Putative_undecaprenyl_diphosphate_synthase	-	-
NG_29833_Hrr_lac_R1S1_lib590739_8020_2__bs_b1-NMLBEPJI_06230	NG_29833_Hrr_lac_R1S1_lib590739_8020_2__bs_b1	NMLBEPJI_27		NG_29833_Hrr_lac_R1S1_lib590739_8020_2__bs_b1_contig_27	57722			NMLBEPJI_06230	0.083	179	hypothetical protein	-	-	-	-	-	arCOG06360	-	Uncharacterized membrane protein	S	1.1e-60	-	-	-	-	-	-	-	-	-	-	-	-	-	-	-	-	-	-	-	-	-	-	-	-	-	-	TMhelix	-
NG_29833_Hrr_lac_R1S1_lib590739_8020_2__bs_b1-NMLBEPJI_06240	NG_29833_Hrr_lac_R1S1_lib590739_8020_2__bs_b1	NMLBEPJI_27		NG_29833_Hrr_lac_R1S1_lib590739_8020_2__bs_b1_contig_27	57722			NMLBEPJI_06240	0.08	199	Superoxide dismutase [Mn] 1	COG0605	Superoxide_dismutase	P	-	1.9e-65	arCOG04147	SodA	Superoxide dismutase	P	2.5e-75	K04564	7e-60	205.5	48.9	superoxide_dismutase,_Fe-Mn_family_[EC:1.15.1.1]	high_score	PF00081	Iron/manganese_superoxide_dismutases,_alpha-hairpin_domain	9.5e-30	NF008177.0	superoxide_dismutase_[Mn]	1.15.1.1	5.4e-37	-	-	-	-	-	-	-	-	-	IPR019832;_IPR001189;_IPR019833;_IPR036314;_IPR036324;_IPR019831	Manganese/iron_superoxide_dismutase,_C-terminal;_Manganese/iron_superoxide_dismutase;_Manganese/iron_superoxide_dismutase,_binding_site;_Manganese/iron_superoxide_dismutase,_C-terminal_domain_superfamily;_Manganese/iron_superoxide_dismutase,_N-terminal_domain_superfamily;_Manganese/iron_superoxide_dismutase,_N-terminal	PF02777;_PF00081	Iron/manganese_superoxide_dismutases,_C-terminal_domain;_Iron/manganese_superoxide_dismutases,_alpha-hairpin_domain	-	-
NG_29833_Hrr_lac_R1S1_lib590739_8020_2__bs_b1-NMLBEPJI_06250	NG_29833_Hrr_lac_R1S1_lib590739_8020_2__bs_b1	NMLBEPJI_27		NG_29833_Hrr_lac_R1S1_lib590739_8020_2__bs_b1_contig_27	57722			NMLBEPJI_06250	0.083	108	hypothetical protein	-	-	-	-	-	arCOG04635	-	Uncharacterized protein	S	2.5e-34	-	-	-	-	-	-	PF19145	Family_of_unknown_function_(DUF5827)	9e-43	-	-	-	-	-	-	-	-	-	-	-	-	-	-	-	-	-	-	-
NG_29833_Hrr_lac_R1S1_lib590739_8020_2__bs_b1-NMLBEPJI_06260	NG_29833_Hrr_lac_R1S1_lib590739_8020_2__bs_b1	NMLBEPJI_27		NG_29833_Hrr_lac_R1S1_lib590739_8020_2__bs_b1_contig_27	57722			NMLBEPJI_06260	0.093	301	hypothetical protein	COG4028	Predicted_P-loop_ATPase/GTPase	R	-	2.9e-101	arCOG04328	-	Predicted P-loop ATPase/GTPase	R	1.5e-79	-	-	-	-	-	-	-	-	-	-	-	-	-	-	-	-	-	-	-	-	-	-	-	-	-	-	-	-
NG_29833_Hrr_lac_R1S1_lib590739_8020_2__bs_b1-NMLBEPJI_06270	NG_29833_Hrr_lac_R1S1_lib590739_8020_2__bs_b1	NMLBEPJI_27		NG_29833_Hrr_lac_R1S1_lib590739_8020_2__bs_b1_contig_27	57722			NMLBEPJI_06270	0.043	160	hypothetical protein	-	-	-	-	-	arCOG13029	-	Uncharacterized protein	S	1.2e-60	-	-	-	-	-	-	-	-	-	-	-	-	-	-	-	-	-	-	-	-	-	-	-	-	-	-	-	-
NG_29833_Hrr_lac_R1S1_lib590739_8020_2__bs_b1-NMLBEPJI_06280	NG_29833_Hrr_lac_R1S1_lib590739_8020_2__bs_b1	NMLBEPJI_27		NG_29833_Hrr_lac_R1S1_lib590739_8020_2__bs_b1_contig_27	57722			NMLBEPJI_06280	0.094	116	Putative pterin-4-alpha-carbinolamine dehydratase	COG2154	Pterin-4a-carbinolamine_dehydratase	H	-	1.5e-29	arCOG02939	PhhB	Pterin-4a-carbinolamine dehydratase	H	3.2e-34	K01724	5.8e-25	90.4	21.03	4a-hydroxytetrahydrobiopterin_dehydratase_[EC:4.2.1.96]	high_score	PF01329	Pterin_4_alpha_carbinolamine_dehydratase	8e-29	NF002016.0	4a-hydroxytetrahydrobiopterin_dehydratase	4.2.1.96	2.3e-29	-	-	-	-	-	-	-	-	-	IPR036428;_IPR001533	Pterin_4_alpha_carbinolamine_dehydratase_superfamily;_Pterin_4_alpha_carbinolamine_dehydratase	PF01329	Pterin_4_alpha_carbinolamine_dehydratase	-	-
[truncated: 2,401 more rows]
[truncated: 5 more columns]
