# Supplementary material for: Selective lipid recruitment by an archaeal DPANN symbiont from its host
Source: Nat Commun. 2024 Apr 22;15:3405. doi: 10.1038/s41467-024-47750-2 (PMC11035636; doi:10.1038/s41467-024-47750-2)
Supplement: Supplementary file 6 — Supplementary Data 3 [file 41467_2024_47750_MOESM6_ESM.xlsx]

## Sheet: Supplementary Data 3
Supplementary Data 3 Annotation table of lipid biosynthesis genes identified within the Halorubrum lacusprofundi R1S1 genome
Pathway	accession	BinID	NewContigID	OldContigId	ContigIdMerge	ContigNewLength	ProteinID	ProteinGC	ProteinLength	Prokka	NCBI_COG	NCBI_COG_Description	PathwayID	Pathway	NCBI_COG_evalue	arcogs	arcogs_geneID	arcogs_Description	Pathway	arcogs_evalue	KO_hmm	e_value	bit_score	bit_score_cutoff	Definition	confidence	PFAM_hmm	PFAM_description	Pfam_Evalue	TIRGR	TIGR_description	EC	TIGR_Evalue	CAZy	CAZy_evalue	Description	TCBD_ID	TCBD_evalue	TCBD_description	HydDB	Description	HydDB_evalue	IPR	IPRdescription	IPR_PFAM	IPR_PFAMdescription	TMHMM	SignalP	TopHit
MVA	NG_29833_Hrr_lac_R1S1_lib590739_8020_2__bs_b1-NMLBEPJI_15540	NG_29833_Hrr_lac_R1S1_lib590739_8020_2__bs_b1	NMLBEPJI_46		NG_29833_Hrr_lac_R1S1_lib590739_8020_2__bs_b1_contig_46	215666	NMLBEPJI_15540	0.11	388	3-ketoacyl-CoA thiolase	COG0183	Acetyl-CoA_acetyltransferase	I	Fatty_acid_biosynthesis	1.3e-69	arCOG01278	PaaJ	Acetyl-CoA acetyltransferase	I	1.9e-118	K07550	2.1e-69	237.4	542.3	benzoylsuccinyl-CoA_thiolase_BbsB_subunit_[EC:2.3.1.-]	-	PF00108	Thiolase,_N-terminal_domain	2.8e-26	NF004720.0	thiolase_domain-containing_protein	-	3.2e-127	-	-	-	-	-	-	-	-	-	IPR016039;_IPR020616;_IPR002155;_IPR020617	Thiolase-like;_Thiolase,_N-terminal;_Thiolase;_Thiolase,_C-terminal	PF00108;_PF02803	Thiolase,_N-terminal_domain;_Thiolase,_C-terminal_domain	-	-	WP_015909751.1_thiolase_domain-containing_protein_[Halorubrum_lacusprofundi]
MVA	NG_29833_Hrr_lac_R1S1_lib590739_8020_2__bs_b1-NMLBEPJI_18350	NG_29833_Hrr_lac_R1S1_lib590739_8020_2__bs_b1	NMLBEPJI_47		NG_29833_Hrr_lac_R1S1_lib590739_8020_2__bs_b1_contig_47	196224	NMLBEPJI_18350	0.121	386	3-ketoacyl-CoA thiolase	COG0183	Acetyl-CoA_acetyltransferase	I	Fatty_acid_biosynthesis	2.1e-66	arCOG01278	PaaJ	Acetyl-CoA acetyltransferase	I	1.7e-133	K07550	3.2e-69	236.8	542.3	benzoylsuccinyl-CoA_thiolase_BbsB_subunit_[EC:2.3.1.-]	-	PF00108	Thiolase,_N-terminal_domain	6.3e-54	NF004720.0	thiolase_domain-containing_protein	-	9.5e-122	-	-	-	-	-	-	-	-	-	IPR020617;_IPR002155;_IPR016039;_IPR020616	Thiolase,_C-terminal;_Thiolase;_Thiolase-like;_Thiolase,_N-terminal	PF02803;_PF00108	Thiolase,_C-terminal_domain;_Thiolase,_N-terminal_domain	-	-	WP_012659863.1_3-ketoacyl-CoA_thiolase_[Halorubrum_lacusprofundi]
MVA	NG_29833_Hrr_lac_R1S1_lib590739_8020_2__bs_b1-NMLBEPJI_12970	NG_29833_Hrr_lac_R1S1_lib590739_8020_2__bs_b1	NMLBEPJI_40		NG_29833_Hrr_lac_R1S1_lib590739_8020_2__bs_b1_contig_40	76411	NMLBEPJI_12970	0.078	447	Hydroxymethylglutaryl-CoA synthase	COG3425	3-hydroxy-3-methylglutaryl_CoA_synthase	I	Isoprenoid_biosynthesis	1.9e-109	arCOG01767	PksG	3-hydroxy-3-methylglutaryl CoA synthase	I	8.8e-92	K01641	1.3e-92	314.1	216.7	hydroxymethylglutaryl-CoA_synthase_[EC:2.3.3.10]	high_score	PF01154	Hydroxymethylglutaryl-coenzyme_A_synthase_N_terminal	5e-23	TIGR01835.1	hydroxymethylglutaryl-CoA_synthase	2.3.3.10	3.6e-69	-	-	-	-	-	-	-	-	-	IPR016039;_IPR013746;_IPR013528	Thiolase-like;_Hydroxymethylglutaryl-coenzyme_A_synthase_C-terminal_domain;_Hydroxymethylglutaryl-coenzyme_A_synthase,_N-terminal	PF08540;_PF01154	Hydroxymethylglutaryl-coenzyme_A_synthase_C_terminal;_Hydroxymethylglutaryl-coenzyme_A_synthase_N_terminal	-	-	WP_015911010.1_hydroxymethylglutaryl-CoA_synthase_family_protein_[Halorubrum_lacusprofundi]
MVA	NG_29833_Hrr_lac_R1S1_lib590739_8020_2__bs_b1-NMLBEPJI_07830	NG_29833_Hrr_lac_R1S1_lib590739_8020_2__bs_b1	NMLBEPJI_31		NG_29833_Hrr_lac_R1S1_lib590739_8020_2__bs_b1_contig_31	72969	NMLBEPJI_07830	0.115	407	3-hydroxy-3-methylglutaryl-coenzyme A reductase	COG1257	Hydroxymethylglutaryl-CoA_reductase	I	Isoprenoid_biosynthesis	6.5e-107	arCOG04260	HMG1	Hydroxymethylglutaryl-CoA reductase	I	3.2e-138	K00021	1.1e-152	512.4	210.83	hydroxymethylglutaryl-CoA_reductase_(NADPH)_[EC:1.1.1.34]	high_score	PF00368	Hydroxymethylglutaryl-coenzyme_A_reductase	5.6e-126	TIGR00533.1	hydroxymethylglutaryl-CoA_reductase_(NADPH)	1.1.1.34	1.7e-143	-	-	-	P04035	2.33e-92	3-HYDROXY-3-METHYLGLUTARYL-COENZYME_A_REDUCTASE_(EC_1.1.1.34)_(HMG-COA_REDUCTASE)_-_Homo_sapiens_(Human).	-	-	-	IPR023076;_IPR002202;_IPR023074;_IPR004554;_IPR009029;_IPR009023	Hydroxymethylglutaryl-CoA_reductase,_class_I/II,_conserved_site;_Hydroxymethylglutaryl-CoA_reductase,_class_I/II;_Hydroxymethylglutaryl-CoA_reductase,_class_I/II,_catalytic_domain_superfamily;_Hydroxymethylglutaryl-CoA_reductase,_eukaryotic/archaeal_type;_Hydroxymethylglutaryl-CoA_reductase,_class_I/II,_substrate-binding_domain_superfamily;_Hydroxymethylglutaryl-CoA_reductase,_class_I/II,_NAD/NAD…	PF00368	Hydroxymethylglutaryl-coenzyme_A_reductase	-	-	WP_015910722.1_hydroxymethylglutaryl-CoA_reductase_(NADPH)_[Halorubrum_lacusprofundi]
MVA	NG_29833_Hrr_lac_R1S1_lib590739_8020_2__bs_b1-NMLBEPJI_23740	NG_29833_Hrr_lac_R1S1_lib590739_8020_2__bs_b1	NMLBEPJI_58		NG_29833_Hrr_lac_R1S1_lib590739_8020_2__bs_b1_contig_58	182922	NMLBEPJI_23740	0.133	338	Mevalonate kinase	COG1577	Mevalonate_kinase	I	Isoprenoid_biosynthesis	1.6e-81	arCOG01028	ERG12	Mevalonate kinase	I	3.9e-80	K00869	4.7e-73	249.1	156.23	mevalonate_kinase_[EC:2.7.1.36]	high_score	PF00288	GHMP_kinases_N_terminal_domain	1.7e-15	NF003036.0	mevalonate_kinase	2.7.1.36	2.7e-76	-	-	-	-	-	-	-	-	-	IPR006205;_IPR006203;_IPR006204;_IPR014721;_IPR022937;_IPR000705;_IPR036554;_IPR013750;_IPR020568	Mevalonate_kinase;_GHMP_kinase,_ATP-binding,_conserved_site;_GHMP_kinase_N-terminal_domain;_Ribosomal_protein_S5_domain_2-type_fold,_subgroup;_Mevalonate_kinase,_archaeal;_Galactokinase;_GHMP_kinase,_C-terminal_domain_superfamily;_GHMP_kinase,_C-terminal_domain;_Ribosomal_protein_S5_domain_2-type_fold	PF00288;_PF08544	GHMP_kinases_N_terminal_domain;_GHMP_kinases_C_terminal	-	-	WP_015910542.1_mevalonate_kinase_[Halorubrum_lacusprofundi]
MVA	NG_29833_Hrr_lac_R1S1_lib590739_8020_2__bs_b1-NMLBEPJI_27540	NG_29833_Hrr_lac_R1S1_lib590739_8020_2__bs_b1	NMLBEPJI_61		NG_29833_Hrr_lac_R1S1_lib590739_8020_2__bs_b1_contig_61	125050	NMLBEPJI_27540	0.084	332	Phosphomevalonate decarboxylase	COG3407	Mevalonate_pyrophosphate_decarboxylase	I	Isoprenoid_biosynthesis	4.4e-98	arCOG02937	MVD1	Mevalonate pyrophosphate decarboxylase	I	1.1e-115	K17942	1.1e-174	583	460.03	phosphomevalonate_decarboxylase_[EC:4.1.1.99]	high_score	PF18376	Mevalonate_5-diphosphate_decarboxylase_C-terminal_domain	0.00061	TIGR01240.1	diphosphomevalonate_decarboxylase	4.1.1.33	2.7e-46	-	-	-	-	-	-	-	-	-	IPR014721;_IPR013750;_IPR005935;_IPR036554;_IPR020568	Ribosomal_protein_S5_domain_2-type_fold,_subgroup;_GHMP_kinase,_C-terminal_domain;_Diphosphomevalonate/phosphomevalonate_decarboxylase;_GHMP_kinase,_C-terminal_domain_superfamily;_Ribosomal_protein_S5_domain_2-type_fold	PF08544	GHMP_kinases_C_terminal	-	-	WP_015910164.1_diphosphomevalonate_decarboxylase_[Halorubrum_lacusprofundi]
MVA	NG_29833_Hrr_lac_R1S1_lib590739_8020_2__bs_b1-NMLBEPJI_23750	NG_29833_Hrr_lac_R1S1_lib590739_8020_2__bs_b1	NMLBEPJI_58		NG_29833_Hrr_lac_R1S1_lib590739_8020_2__bs_b1_contig_58	182922	NMLBEPJI_23750	0.13	268	Isopentenyl phosphate kinase	COG1608	Isopentenyl_phosphate_kinase	I	-	5.2e-73	arCOG00860	-	Isopentenyl phosphate kinase, enzyme of modified mevalonate pathway	I	4.3e-54	K06981	5e-74	251.6	114.47	isopentenyl_phosphate_kinase_[EC:2.7.4.26]	high_score	PF00696	Amino_acid_kinase_family	1.5e-34	NF000338.1	fosfomycin_resistance_kinase_FomA	-	2.4e-10	-	-	-	-	-	-	-	-	-	IPR036393;_IPR001048;_IPR024192	Acetylglutamate_kinase-like_superfamily;_Aspartate/glutamate/uridylate_kinase;_Fosfomycin_resistance_kinase,_FomA-type	PF00696	Amino_acid_kinase_family	-	-	WP_015910543.1_aspartate/glutamate/uridylate_kinase_[Halorubrum_lacusprofundi]
MVA	NG_29833_Hrr_lac_R1S1_lib590739_8020_2__bs_b1-NMLBEPJI_25020	NG_29833_Hrr_lac_R1S1_lib590739_8020_2__bs_b1	NMLBEPJI_58		NG_29833_Hrr_lac_R1S1_lib590739_8020_2__bs_b1_contig_58	182922	NMLBEPJI_25020	0.076	196	Isopentenyl-diphosphate Delta-isomerase	COG1443	Isopentenyldiphosphate_isomerase	I	Isoprenoid_biosynthesis	1.8e-44	arCOG01081	Idi	Isopentenyldiphosphate isomerase	I	1.4e-82	K01823	6.7e-25	91.5	37.4	isopentenyl-diphosphate_Delta-isomerase_[EC:5.3.3.2]	high_score	PF00293	NUDIX_domain	1.4e-11	NF002995.0	isopentenyl-diphosphate_Delta-isomerase	5.3.3.2	9.1e-35	-	-	-	-	-	-	-	-	-	IPR015797;_IPR000086;_IPR011876	NUDIX_hydrolase-like_domain_superfamily;_NUDIX_hydrolase_domain;_Isopentenyl-diphosphate_delta-isomerase,_type_1	PF00293	NUDIX_domain	-	-	WP_015910662.1_NUDIX_domain-containing_protein_[Halorubrum_lacusprofundi]
MVA	NG_29833_Hrr_lac_R1S1_lib590739_8020_2__bs_b1-NMLBEPJI_08130	NG_29833_Hrr_lac_R1S1_lib590739_8020_2__bs_b1	NMLBEPJI_31		NG_29833_Hrr_lac_R1S1_lib590739_8020_2__bs_b1_contig_31	72969	NMLBEPJI_08130	0.066	348	Geranylfarnesyl diphosphate synthase	COG0142	Geranylgeranyl_pyrophosphate_synthase	H	Isoprenoid_biosynthesis	5.2e-89	arCOG01726	IspA	Geranylgeranyl pyrophosphate synthase	H	1.1e-91	K13787	2.8e-82	279.7	300.3	geranylgeranyl_diphosphate_synthase,_type_I_[EC:2.5.1.1_2.5.1.10_2.5.1.29]	-	PF00348	Polyprenyl_synthetase	5.2e-64	TIGR02749.1	solanesyl_diphosphate_synthase	2.5.1.-	2e-54	-	-	-	Q8Y433	1.65e-28	Lmo2641_protein_OS=Listeria_monocytogenes_serovar_1/2a_(strain_ATCC_BAA-679_/_EGD-e)_OX=169963_GN=lmo2641_PE=3_SV=1	-	-	-	IPR008949;_IPR033749;_IPR000092	Isoprenoid_synthase_domain_superfamily;_Polyprenyl_synthetase,_conserved_site;_Polyprenyl_synthetase	PF00348	Polyprenyl_synthetase	-	-	WP_015910751.1_polyprenyl_synthetase_family_protein_[Halorubrum_lacusprofundi]
MVA	NG_29833_Hrr_lac_R1S1_lib590739_8020_2__bs_b1-NMLBEPJI_10000	NG_29833_Hrr_lac_R1S1_lib590739_8020_2__bs_b1	NMLBEPJI_32		NG_29833_Hrr_lac_R1S1_lib590739_8020_2__bs_b1_contig_32	249410	NMLBEPJI_10000	0.075	280	Short chain isoprenyl diphosphate synthase	COG0142	Geranylgeranyl_pyrophosphate_synthase	H	Isoprenoid_biosynthesis	1.5e-68	arCOG01726	IspA	Geranylgeranyl pyrophosphate synthase	H	6.8e-64	K13787	7.3e-63	215.9	300.3	geranylgeranyl_diphosphate_synthase,_type_I_[EC:2.5.1.1_2.5.1.10_2.5.1.29]	-	PF00348	Polyprenyl_synthetase	5.3e-53	NF008140.0	octaprenyl_diphosphate_synthase	2.5.1.90	1.2e-35	-	-	-	Q8Y433	1.06e-26	Lmo2641_protein_OS=Listeria_monocytogenes_serovar_1/2a_(strain_ATCC_BAA-679_/_EGD-e)_OX=169963_GN=lmo2641_PE=3_SV=1	-	-	-	IPR008949;_IPR033749;_IPR000092	Isoprenoid_synthase_domain_superfamily;_Polyprenyl_synthetase,_conserved_site;_Polyprenyl_synthetase	PF00348	Polyprenyl_synthetase	-	-	WP_012659487.1_polyprenyl_synthetase_family_protein_[Halorubrum_lacusprofundi]
Archaeol	NG_29833_Hrr_lac_R1S1_lib590739_8020_2__bs_b1-NMLBEPJI_18080	NG_29833_Hrr_lac_R1S1_lib590739_8020_2__bs_b1	NMLBEPJI_47		NG_29833_Hrr_lac_R1S1_lib590739_8020_2__bs_b1_contig_47	196224	NMLBEPJI_18080	0.091	350	Glycerol-1-phosphate dehydrogenase [NAD(P)+]	COG0371	Glycerol_dehydrogenase_or_related_enzyme,_iron-containing_ADH_family	C	Isoprenoid_biosynthesis	2e-94	arCOG00982	GldA	Glycerol dehydrogenase or related enzyme	C	6.9e-112	K00096	1.1e-94	320.3	178.13	glycerol-1-phosphate_dehydrogenase_[NAD(P)+]_[EC:1.1.1.261]	high_score	PF13685	Iron-containing_alcohol_dehydrogenase	3.8e-61	NF002022.0	NAD(P)-dependent_glycerol-1-phosphate_dehydrogenase	1.1.1.261	1.6e-152	-	-	-	-	-	-	-	-	-	IPR032837;_IPR016205;_IPR023002	Glycerol-1-phosphate_dehydrogenase;_Glycerol_dehydrogenase;_Glycerol-1-phosphate_dehydrogenase,_archaea	PF13685	Iron-containing_alcohol_dehydrogenase	-	-	WP_012659889.1_NAD(P)-dependent_glycerol-1-phosphate_dehydrogenase_[Halorubrum_lacusprofundi]
Archaeol	NG_29833_Hrr_lac_R1S1_lib590739_8020_2__bs_b1-NMLBEPJI_09580	NG_29833_Hrr_lac_R1S1_lib590739_8020_2__bs_b1	NMLBEPJI_32		NG_29833_Hrr_lac_R1S1_lib590739_8020_2__bs_b1_contig_32	249410	NMLBEPJI_09580	0.088	238	Geranylgeranylglyceryl phosphate synthase	COG1646	Glycerol-1-phosphate_heptaprenyltransferase	I	-	6.1e-70	arCOG01085	PcrB	(S)-3-O-geranylgeranylglyceryl phosphate synthase, TIM-barrel fold	I	4.9e-60	K17104	1.6e-65	223.8	212.07	phosphoglycerol_geranylgeranyltransferase_[EC:2.5.1.41]	high_score	PF01884	PcrB_family	5.1e-53	TIGR04147.1	putative_phosphoglycerol_geranylgeranyltransferase	2.5.1.41	3.7e-135	-	-	-	-	-	-	-	-	-	IPR008205;_IPR026417;_IPR038597	Geranylgeranylglyceryl_phosphate_synthase/Heptaprenylglyceryl_phosphate_synthase;_Geranylgeranylglyceryl_phosphate_synthase,_Halobacteria;_GGGP/HepGP_synthase_superfamily	PF01884	PcrB_family	-	-	WP_012659446.1_putative_phosphoglycerol_geranylgeranyltransferase_[Halorubrum_lacusprofundi]
Archaeol	NG_29833_Hrr_lac_R1S1_lib590739_8020_2__bs_b1-NMLBEPJI_15590	NG_29833_Hrr_lac_R1S1_lib590739_8020_2__bs_b1	NMLBEPJI_46		NG_29833_Hrr_lac_R1S1_lib590739_8020_2__bs_b1_contig_46	215666	NMLBEPJI_15590	0.092	367	1,4-dihydroxy-2-naphthoate octaprenyltransferase	COG0382	4-hydroxybenzoate_polyprenyltransferase	H	Ubiquinone_biosynthesis	1.9e-09	arCOG00481	UbiA	4-hydroxybenzoate polyprenyltransferase or related prenyltransferase	H	2.4e-103	K17105	1.5e-13	53.5	211.47	geranylgeranylglycerol-phosphate_geranylgeranyltransferase_[EC:2.5.1.42]	-	PF01040	UbiA_prenyltransferase_family	2.1e-16	NF010117.0	prenyltransferase_(Provisional)	-	4e-15	-	-	-	-	-	-	-	-	-	IPR000537	UbiA_prenyltransferase_family	PF01040	UbiA_prenyltransferase_family	TMhelix	-	WP_015909746.1_hypothetical_protein_[Halorubrum_lacusprofundi]
Archaeol	NG_29833_Hrr_lac_R1S1_lib590739_8020_2__bs_b1-NMLBEPJI_18830	NG_29833_Hrr_lac_R1S1_lib590739_8020_2__bs_b1	NMLBEPJI_49		NG_29833_Hrr_lac_R1S1_lib590739_8020_2__bs_b1_contig_49	35845	NMLBEPJI_18830	0.104	287	Digeranylgeranylglyceryl phosphate synthase	COG0382	4-hydroxybenzoate_polyprenyltransferase	H	Ubiquinone_biosynthesis	2.8e-35	arCOG00476	UbiA	4-hydroxybenzoate polyprenyltransferase or related prenyltransferase	H	8.6e-54	K17105	9.6e-85	287	211.47	geranylgeranylglycerol-phosphate_geranylgeranyltransferase_[EC:2.5.1.42]	high_score	PF01040	UbiA_prenyltransferase_family	3.6e-43	NF009521.0	geranylgeranylglycerol-phosphate_geranylgeranyltransferase	2.5.1.42	2.2e-113	-	-	-	WP_015233269.1	1.66e-91	geranylgeranylglycerol-phosphate_geranylgeranyltransferase_	-	-	-	IPR023547;_IPR000537	Digeranylgeranylglyceryl_phosphate_synthase;_UbiA_prenyltransferase_family	PF01040	UbiA_prenyltransferase_family	TMhelix	-	ACM57657.1_UbiA_prenyltransferase_[Halorubrum_lacusprofundi_ATCC_49239]
Archaeol	NG_29833_Hrr_lac_R1S1_lib590739_8020_2__bs_b1-NMLBEPJI_25760	NG_29833_Hrr_lac_R1S1_lib590739_8020_2__bs_b1	NMLBEPJI_59		NG_29833_Hrr_lac_R1S1_lib590739_8020_2__bs_b1_contig_59	155304	NMLBEPJI_25760	0.09	398	1,4-dihydroxy-2-naphthoate octaprenyltransferase	COG1575	1,4-dihydroxy-2-naphthoate_polyprenyltransferase	H	Menaquinone_biosynthesis	1.5e-34	arCOG00480	MenA	1,4-dihydroxy-2-naphthoate octaprenyltransferase	H	2.1e-77	K17105	2.9e-09	39.4	211.47	geranylgeranylglycerol-phosphate_geranylgeranyltransferase_[EC:2.5.1.42]	-	PF01040	UbiA_prenyltransferase_family	1.5e-08	TIGR03462.1	lycopene_cyclase_domain-containing_protein	-	5.2e-09	-	-	-	-	-	-	-	-	-	IPR000537	UbiA_prenyltransferase_family	PF01040	UbiA_prenyltransferase_family	TMhelix	-	WP_015910891.1_lycopene_cyclase_[Halorubrum_lacusprofundi]
Archaeol	NG_29833_Hrr_lac_R1S1_lib590739_8020_2__bs_b1-NMLBEPJI_13280	NG_29833_Hrr_lac_R1S1_lib590739_8020_2__bs_b1	NMLBEPJI_42		NG_29833_Hrr_lac_R1S1_lib590739_8020_2__bs_b1_contig_42	39188	NMLBEPJI_13280	0.122	180	CDP-archaeol synthase	COG0575	CDP-diglyceride_synthetase	I	Phospholipid_biosynthesis	4.2e-10	arCOG04106	CdsA	CDP-diglyceride synthetase	I	2.6e-50	K19664	1.4e-59	203.3	95.27	CDP-2,3-bis-(O-geranylgeranyl)-sn-glycerol_synthase_[EC:2.7.7.67]	high_score	PF01864	CDP-archaeol_synthase	4.5e-44	NF003114.0	CDP-2,3-bis-(O-geranylgeranyl)-sn-glycerol_synthase	2.7.7.67	1.9e-63	-	-	-	-	-	-	-	-	-	IPR032690;_IPR002726	CDP-archaeol_synthase;_CDP-archaeol_synthase,_archaea	PF01864	CDP-archaeol_synthase	TMhelix	-	WP_012659595.1_CDP-2,3-bis-(O-geranylgeranyl)-sn-glycerol_synthase_[Halorubrum_lacusprofundi]
Archaeol	NG_29833_Hrr_lac_R1S1_lib590739_8020_2__bs_b1-NMLBEPJI_21730	NG_29833_Hrr_lac_R1S1_lib590739_8020_2__bs_b1	NMLBEPJI_56		NG_29833_Hrr_lac_R1S1_lib590739_8020_2__bs_b1_contig_56	152860	NMLBEPJI_21730	0.135	200	Archaetidylinositol phosphate synthase	COG0558	Phosphatidylglycerophosphate_synthase	I	Phospholipid_biosynthesis	3e-14	arCOG00670	PgsA	Phosphatidylglycerophosphate synthase	I	4.7e-33	K17884	4.3e-53	182.7	168.5	archaetidylinositol_phosphate_synthase_[EC:2.7.8.39]	high_score	PF01066	CDP-alcohol_phosphatidyltransferase	6.7e-07	-	-	-	-	-	-	-	D8J2B2	7.14e-68	CDP-diacylglycerol--glycerol-3-phosphate_3-phosphatidyltransferase_OS=Halalkalicoccus_jeotgali_(strain_DSM_18796_/_CECT_7217_/_JCM_14584_/_KCTC_4019_/_B3)_GN=HacjB3_07420_PE=3_SV=1	-	-	-	IPR000462	CDP-alcohol_phosphatidyltransferase	PF01066	CDP-alcohol_phosphatidyltransferase	TMhelix	-	WP_015910076.1_CDP-alcohol_phosphatidyltransferase_family_protein_[Halorubrum_lacusprofundi]
Cardiolipin	NG_29833_Hrr_lac_R1S1_lib590739_8020_2__bs_b1-NMLBEPJI_01860	NG_29833_Hrr_lac_R1S1_lib590739_8020_2__bs_b1	NMLBEPJI_10		NG_29833_Hrr_lac_R1S1_lib590739_8020_2__bs_b1_contig_10	83294	NMLBEPJI_01860	0.119	260	hypothetical protein	COG0558	Phosphatidylglycerophosphate_synthase	I	Phospholipid_biosynthesis	5.3e-11	arCOG00672	PgsA	Phosphatidylglycerophosphate synthase	I	1.1e-71	K08744	1.1e-11	48.2	162.77	cardiolipin_synthase_(CMP-forming)_[EC:2.7.8.41]	-	PF01066	CDP-alcohol_phosphatidyltransferase	1.1e-05	TIGR00473.1	CDP-diacylglycerol--serine_O-phosphatidyltransferase	2.7.8.8	2.9e-05	-	-	-	-	-	-	-	-	-	IPR000462	CDP-alcohol_phosphatidyltransferase	PF01066	CDP-alcohol_phosphatidyltransferase	TMhelix	-	WP_012659758.1_CDP-alcohol_phosphatidyltransferase_family_protein_[Halorubrum_lacusprofundi]
Cardiolipin	NG_29833_Hrr_lac_R1S1_lib590739_8020_2__bs_b1-NMLBEPJI_29090	NG_29833_Hrr_lac_R1S1_lib590739_8020_2__bs_b1	NMLBEPJI_63		NG_29833_Hrr_lac_R1S1_lib590739_8020_2__bs_b1_contig_63	124121	NMLBEPJI_29090	0.1	579	Cardiolipin synthase B	COG1502	Phosphatidylserine/phosphatidylglycerophosphate/cardiolipin_synthase	I	Phospholipid_biosynthesis	1.9e-38	arCOG02039	Cls	Phosphatidylserine/phosphatidylglycerophosphate/cardiolipin synthase or related enzyme	I	1.1e-155	K06131	5.4e-31	110.9	251.97	cardiolipin_synthase_A/B_[EC:2.7.8.-]	-	PF13091	PLD-like_domain	1.3e-30	NF038319.1	DISARM_system_phospholipase_D-like_protein_DrmC	-	6.3e-17	-	-	-	-	-	-	-	-	-	IPR001736;_IPR025202	Phospholipase_D/Transphosphatidylase;_Phospholipase_D-like_domain	PF13091	PLD-like_domain	TMhelix	-	ACM57978.1_phospholipase_D/Transphosphatidylase_[Halorubrum_lacusprofundi_ATCC_49239]
Bacterioruberin	NG_29833_Hrr_lac_R1S1_lib590739_8020_2__bs_b1-NMLBEPJI_11690	NG_29833_Hrr_lac_R1S1_lib590739_8020_2__bs_b1	NMLBEPJI_37		NG_29833_Hrr_lac_R1S1_lib590739_8020_2__bs_b1_contig_37	32646	NMLBEPJI_11690	0.056	321	hypothetical protein	COG1562	Phytoene/squalene_synthetase	I	-	2.1e-76	arCOG02936	ERG9	Phytoene/squalene synthetase	I	1.7e-113	K02291	1.3e-72	247.7	163.93	15-cis-phytoene_synthase_[EC:2.5.1.32]	high_score	PF00494	Squalene/phytoene_synthase	4e-62	TIGR03465.1	presqualene_diphosphate_synthase_HpnD	2.5.1.103,2.5.1.21	1.6e-51	-	-	-	-	-	-	-	-	-	IPR019845;_IPR002060;_IPR008949;_IPR033904	Squalene/phytoene_synthase,_conserved_site;_Squalene/phytoene_synthase;_Isoprenoid_synthase_domain_superfamily;_Trans-Isoprenyl_Diphosphate_Synthases,_head-to-head	PF00494	Squalene/phytoene_synthase	-	-	WP_015911161.1_phytoene/squalene_synthase_family_protein_[Halorubrum_lacusprofundi]
Bacterioruberin	NG_29833_Hrr_lac_R1S1_lib590739_8020_2__bs_b1-NMLBEPJI_24400	NG_29833_Hrr_lac_R1S1_lib590739_8020_2__bs_b1	NMLBEPJI_58		NG_29833_Hrr_lac_R1S1_lib590739_8020_2__bs_b1_contig_58	182922	NMLBEPJI_24400	0.098	499	Carotenoid 3,4-desaturase	COG1233	Phytoene_dehydrogenase-related_protein	Q	-	2.5e-115	arCOG01521	-	Phytoene dehydrogenase or related enzyme	Q	7.6e-128	K20611	1e-261	871.4	605.1	1-hydroxy-2-isopentenylcarotenoid_3,4-desaturase_[EC:1.3.99.37]	high_score	PF01593	Flavin_containing_amine_oxidoreductase	2.8e-33	TIGR02734.1	phytoene_desaturase	1.14.99.-	3.9e-151	-	-	-	-	-	-	-	-	-	IPR014105;_IPR036188;_IPR002937	Carotenoid/retinoid_oxidoreductase;_FAD/NAD(P)-binding_domain_superfamily;_Amine_oxidase	PF01593	Flavin_containing_amine_oxidoreductase	-	-	WP_015910600.1_phytoene_desaturase_[Halorubrum_lacusprofundi]
Bacterioruberin	NG_29833_Hrr_lac_R1S1_lib590739_8020_2__bs_b1-NMLBEPJI_24410	NG_29833_Hrr_lac_R1S1_lib590739_8020_2__bs_b1	NMLBEPJI_58		NG_29833_Hrr_lac_R1S1_lib590739_8020_2__bs_b1_contig_58	182922	NMLBEPJI_24410	0.096	299	Lycopene elongase	COG0382	4-hydroxybenzoate_polyprenyltransferase	H	Ubiquinone_biosynthesis	8.3e-29	arCOG00478	UbiA	4-hydroxybenzoate polyprenyltransferase or related prenyltransferase	H	3.3e-124	K20616	3.8e-122	409.9	155.7	lycopene_elongase/hydratase_(dihydrobisanhydrobacterioruberin-forming)_[EC:2.5.1.150]	high_score	PF01040	UbiA_prenyltransferase_family	5.7e-24	NF009516.0	prenyltransferase	-	1.8e-138	-	-	-	AKM80493.1	5.04e-23	4-hydroxybenzoate_polyprenyltransferase-like_protein_prenyltransferase_	-	-	-	IPR000537	UbiA_prenyltransferase_family	PF01040	UbiA_prenyltransferase_family	TMhelix	-	WP_015910601.1_prenyltransferase_[Halorubrum_lacusprofundi]
Bacterioruberin	NG_29833_Hrr_lac_R1S1_lib590739_8020_2__bs_b1-NMLBEPJI_24420	NG_29833_Hrr_lac_R1S1_lib590739_8020_2__bs_b1	NMLBEPJI_58		NG_29833_Hrr_lac_R1S1_lib590739_8020_2__bs_b1_contig_58	182922	NMLBEPJI_24420	0.112	293	Bisanhydrobacterioruberin hydratase	COG2324	Uncharacterized_membrane_protein	S	-	6.5e-58	arCOG02835	-	Uncharacterized membrane protein YcaP, DUF422 family	S	6.6e-124	K08977	2.8e-130	436.6	114.83	bisanhydrobacterioruberin_hydratase_[EC:4.2.1.161]	high_score	PF04240	Carotenoid_biosynthesis_protein	3.8e-61	TIGR03460.1	carotene_biosynthesis_associated_membrane_protein_(Provisional)	-	1.6e-59	-	-	-	-	-	-	-	-	-	IPR007354;_IPR017823	Carotene_biosynthesis_associated_membrane_protein;_Bisanhydrobacterioruberin_hydratase_CruF	PF04240	Carotenoid_biosynthesis_protein	TMhelix	-	WP_015910602.1_carotenoid_biosynthesis_protein_[Halorubrum_lacusprofundi]
Menaquinone	NG_29833_Hrr_lac_R1S1_lib590739_8020_2__bs_b1-NMLBEPJI_27010	NG_29833_Hrr_lac_R1S1_lib590739_8020_2__bs_b1	NMLBEPJI_61		NG_29833_Hrr_lac_R1S1_lib590739_8020_2__bs_b1_contig_61	125050	NMLBEPJI_27010	0.083	445	Anthranilate synthase component 1	COG1169	Isochorismate_synthase_EntC	HQ	Menaquinone_biosynthesis	4.2e-155	arCOG02015	MenF	Menaquinone-specific isochorismate synthase	H	7e-164	K02552	4.4e-143	480.4	367.83	menaquinone-specific_isochorismate_synthase_[EC:5.4.4.2]	high_score	PF00425	chorismate_binding_enzyme	2.2e-76	NF005459.0	isochorismate_synthase	5.4.4.2	3.8e-108	-	-	-	-	-	-	-	-	-	IPR004561;_IPR005801;_IPR015890	Isochorismate_synthase;_ADC_synthase;_Chorismate-utilising_enzyme,_C-terminal	PF00425	chorismate_binding_enzyme	-	-	WP_015910217.1_isochorismate_synthase_[Halorubrum_lacusprofundi]
Menaquinone	NG_29833_Hrr_lac_R1S1_lib590739_8020_2__bs_b1-NMLBEPJI_22250	NG_29833_Hrr_lac_R1S1_lib590739_8020_2__bs_b1	NMLBEPJI_56		NG_29833_Hrr_lac_R1S1_lib590739_8020_2__bs_b1_contig_56	152860	NMLBEPJI_22250	0.088	618	2-succinyl-5-enolpyruvyl-6-hydroxy-3- cyclohexene-1-carboxylate synthase	COG1165	2-succinyl-5-enolpyruvyl-6-hydroxy-3-cyclohexene-1-carboxylate_synthase	H	Menaquinone_biosynthesis	2.9e-189	arCOG04611	MenD	2-succinyl-6-hydroxy-2,4-cyclohexadiene-1-carboxylate synthase	H	1.5e-225	K02551	2.2e-170	571.1	203	2-succinyl-5-enolpyruvyl-6-hydroxy-3-cyclohexene-1-carboxylate_synthase_[EC:2.2.1.9]	high_score	PF02776	Thiamine_pyrophosphate_enzyme,_N-terminal_TPP_binding_domain	1.7e-31	TIGR00173.1	2-succinyl-5-enolpyruvyl-6-hydroxy-3-cyclohexene-1-carboxylic-acid_synthase	2.2.1.9	1.8e-132	-	-	-	-	-	-	-	-	-	IPR029035;_IPR032264;_IPR029061;_IPR004433;_IPR012001	DHS-like_NAD/FAD-binding_domain_superfamily;_Menaquinone_biosynthesis_protein_MenD,_middle_domain;_Thiamin_diphosphate-binding_fold;_2-succinyl-5-enolpyruvyl-6-hydroxy-3-cyclohexene-1-carboxylic-acid_synthase;_Thiamine_pyrophosphate_enzyme,_N-terminal_TPP-binding_domain	PF16582;_PF02776	Middle_domain_of_thiamine_pyrophosphate;_Thiamine_pyrophosphate_enzyme,_N-terminal_TPP_binding_domain	-	-	WP_015910024.1_2-succinyl-5-enolpyruvyl-6-hydroxy-3-cyclohexene-1-carboxylic-acid_synthase_[Halorubrum_lacusprofundi]
Menaquinone	NG_29833_Hrr_lac_R1S1_lib590739_8020_2__bs_b1-NMLBEPJI_01950	NG_29833_Hrr_lac_R1S1_lib590739_8020_2__bs_b1	NMLBEPJI_10		NG_29833_Hrr_lac_R1S1_lib590739_8020_2__bs_b1_contig_10	83294	NMLBEPJI_01950	0.081	318	2-succinyl-6-hydroxy-2, 4-cyclohexadiene-1-carboxylate synthase	COG0596	2-succinyl-6-hydroxy-2,4-cyclohexadiene-1-carboxylate_synthase_MenH_and_related_esterases,_alpha/beta_hydrolase_fold	HR	Menaquinone_biosynthesis	9e-22	arCOG01653	MhpC	Alpha/beta superfamily hydrolase	R	3.9e-122	K05714	3.9e-25	91.6	264.5	2-hydroxy-6-oxonona-2,4-dienedioate_hydrolase_[EC:3.7.1.14]	-	PF12697	Alpha/beta_hydrolase_family	5.4e-20	NF011457.0	acetoin_dehydrogenase_dihydrolipoyllysine-residue_acetyltransferase_subunit	2.3.1.12	2e-15	-	-	-	-	-	-	-	-	-	IPR000073;_IPR029058	Alpha/beta_hydrolase_fold-1;_Alpha/Beta_hydrolase_fold	PF12697	Alpha/beta_hydrolase_family	-	-	WP_012659749.1_alpha/beta_fold_hydrolase_[Halorubrum_lacusprofundi]
Menaquinone	NG_29833_Hrr_lac_R1S1_lib590739_8020_2__bs_b1-NMLBEPJI_02700	NG_29833_Hrr_lac_R1S1_lib590739_8020_2__bs_b1	NMLBEPJI_13		NG_29833_Hrr_lac_R1S1_lib590739_8020_2__bs_b1_contig_13	47031	NMLBEPJI_02700	0.076	328	Haloalkane dehalogenase	COG0596	2-succinyl-6-hydroxy-2,4-cyclohexadiene-1-carboxylate_synthase_MenH_and_related_esterases,_alpha/beta_hydrolase_fold	HR	Menaquinone_biosynthesis	1.4e-33	arCOG01648	MhpC	Alpha/beta superfamily hydrolase	R	3.2e-38	K22369	4.5e-80	272.3	259.77	epoxide_hydrolase_4_[EC:3.3.-.-]	high_score	PF00561	alpha/beta_hydrolase_fold	1e-26	NF004514.0	SDR_family_oxidoreductase	-	3.8e-32	-	-	-	-	-	-	-	-	-	IPR029058;_IPR000073;_IPR000639	Alpha/Beta_hydrolase_fold;_Alpha/beta_hydrolase_fold-1;_Epoxide_hydrolase-like	PF00561	alpha/beta_hydrolase_fold	-	-	WP_015910324.1_alpha/beta_hydrolase_[Halorubrum_lacusprofundi]
Menaquinone	NG_29833_Hrr_lac_R1S1_lib590739_8020_2__bs_b1-NMLBEPJI_17430	NG_29833_Hrr_lac_R1S1_lib590739_8020_2__bs_b1	NMLBEPJI_47		NG_29833_Hrr_lac_R1S1_lib590739_8020_2__bs_b1_contig_47	196224	NMLBEPJI_17430	0.126	268	Putative aminoacrylate hydrolase RutD	COG0596	2-succinyl-6-hydroxy-2,4-cyclohexadiene-1-carboxylate_synthase_MenH_and_related_esterases,_alpha/beta_hydrolase_fold	HR	Menaquinone_biosynthesis	2e-30	arCOG01648	MhpC	Alpha/beta superfamily hydrolase	R	2e-29	K01055	7.1e-48	166.4	203.83	3-oxoadipate_enol-lactonase_[EC:3.1.1.24]	-	PF00561	alpha/beta_hydrolase_fold	7.2e-15	TIGR02427.1	3-oxoadipate_enol-lactonase	3.1.1.24	6.6e-33	-	-	-	-	-	-	-	-	-	IPR000073;_IPR029058	Alpha/beta_hydrolase_fold-1;_Alpha/Beta_hydrolase_fold	PF12697	Alpha/beta_hydrolase_family	-	-	WP_012659952.1_alpha/beta_fold_hydrolase_[Halorubrum_lacusprofundi]
Menaquinone	NG_29833_Hrr_lac_R1S1_lib590739_8020_2__bs_b1-NMLBEPJI_24600	NG_29833_Hrr_lac_R1S1_lib590739_8020_2__bs_b1	NMLBEPJI_58		NG_29833_Hrr_lac_R1S1_lib590739_8020_2__bs_b1_contig_58	182922	NMLBEPJI_24600	0.064	310	Haloalkane dehalogenase	COG0596	2-succinyl-6-hydroxy-2,4-cyclohexadiene-1-carboxylate_synthase_MenH_and_related_esterases,_alpha/beta_hydrolase_fold	HR	Menaquinone_biosynthesis	1.8e-24	arCOG01648	MhpC	Alpha/beta superfamily hydrolase	R	2.1e-28	K05714	1.9e-25	92.6	264.5	2-hydroxy-6-oxonona-2,4-dienedioate_hydrolase_[EC:3.7.1.14]	-	PF00561	alpha/beta_hydrolase_fold	4.6e-11	NF011457.0	acetoin_dehydrogenase_dihydrolipoyllysine-residue_acetyltransferase_subunit	2.3.1.12	5.4e-15	-	-	-	-	-	-	-	-	-	IPR029058;_IPR000073	Alpha/Beta_hydrolase_fold;_Alpha/beta_hydrolase_fold-1	PF00561	alpha/beta_hydrolase_fold	-	-	WP_015910620.1_alpha/beta_hydrolase_[Halorubrum_lacusprofundi]
Menaquinone	NG_29833_Hrr_lac_R1S1_lib590739_8020_2__bs_b1-NMLBEPJI_28860	NG_29833_Hrr_lac_R1S1_lib590739_8020_2__bs_b1	NMLBEPJI_63		NG_29833_Hrr_lac_R1S1_lib590739_8020_2__bs_b1_contig_63	124121	NMLBEPJI_28860	0.103	261	Proline iminopeptidase	COG0596	2-succinyl-6-hydroxy-2,4-cyclohexadiene-1-carboxylate_synthase_MenH_and_related_esterases,_alpha/beta_hydrolase_fold	HR	Menaquinone_biosynthesis	3e-33	arCOG01648	MhpC	Alpha/beta superfamily hydrolase	R	1e-34	K01055	1.4e-44	155.6	203.83	3-oxoadipate_enol-lactonase_[EC:3.1.1.24]	-	PF12697	Alpha/beta_hydrolase_family	5.7e-20	TIGR02427.1	3-oxoadipate_enol-lactonase	3.1.1.24	2.1e-32	-	-	-	-	-	-	-	-	-	IPR000073;_IPR029058	Alpha/beta_hydrolase_fold-1;_Alpha/Beta_hydrolase_fold	PF12697	Alpha/beta_hydrolase_family	-	-	WP_015911074.1_alpha/beta_fold_hydrolase_[Halorubrum_lacusprofundi]
Menaquinone	NG_29833_Hrr_lac_R1S1_lib590739_8020_2__bs_b1-NMLBEPJI_04220	NG_29833_Hrr_lac_R1S1_lib590739_8020_2__bs_b1	NMLBEPJI_20		NG_29833_Hrr_lac_R1S1_lib590739_8020_2__bs_b1_contig_20	36609	NMLBEPJI_04220	0.092	369	Arabinonate dehydratase	COG4948	L-alanine-DL-glutamate_epimerase_or_related_enzyme_of_enolase_superfamily	MR	Non-phosphorylated_Entner-Doudoroff_pathway	4.3e-68	arCOG01168	RspA	L-alanine-DL-glutamate epimerase or related enzyme of enolase superfamily	M	2e-53	K02549	6.2e-60	206.4	214.03	o-succinylbenzoate_synthase_[EC:4.2.1.113]	-	PF13378	Enolase_C-terminal_domain-like	1.6e-44	NF002782.0	o-succinylbenzoate_synthase	4.2.1.113	2.7e-39	-	-	-	-	-	-	-	-	-	IPR036849;_IPR013342;_IPR010196;_IPR034390;_IPR029065;_IPR018110;_IPR029017	Enolase-like,_C-terminal_domain_superfamily;_Mandelate_racemase/muconate_lactonizing_enzyme,_C-terminal;_o-Succinylbenzoate_synthase,_MenC_type1;_Enolase-like_superfamily;_Enolase_C-terminal_domain-like;_Mandelate_racemase/muconate_lactonizing_enzyme,_conserved_site;_Enolase-like,_N-terminal	PF13378	Enolase_C-terminal_domain-like	-	-	WP_015909913.1_o-succinylbenzoate_synthase_[Halorubrum_lacusprofundi]
Menaquinone	NG_29833_Hrr_lac_R1S1_lib590739_8020_2__bs_b1-NMLBEPJI_29910	NG_29833_Hrr_lac_R1S1_lib590739_8020_2__bs_b1	NMLBEPJI_65		NG_29833_Hrr_lac_R1S1_lib590739_8020_2__bs_b1_contig_65	17646	NMLBEPJI_29910	0.128	690	4-hydroxybutyrate--CoA ligase 2	COG0365	Acyl-coenzyme_A_synthetase/AMP-(fatty)_acid_ligase	I	-	2.3e-75	arCOG00856	CaiC	Acyl-CoA synthetase (AMP-forming)/AMP-acid ligase II	I	1.1e-116	K01911	6.4e-125	420.2	345.43	o-succinylbenzoate---CoA_ligase_[EC:6.2.1.26]	high_score	PF00501	AMP-binding_enzyme	2.7e-78	NF002966.0	o-succinylbenzoate--CoA_ligase	6.2.1.26	2.2e-103	-	-	-	P31552	1.78e-26	PROBABLE_CROTONOBETAINE/CARNITINE-COA_LIGASE_(EC_6.3.2.-)_-_Escherichia_coli.	-	-	-	IPR020845;_IPR000873;_IPR010192	AMP-binding,_conserved_site;_AMP-dependent_synthetase/ligase;_2-succinylbenzoate--CoA_ligase	PF00501	AMP-binding_enzyme	-	-	WP_015910226.1_AMP-binding_protein_[Halorubrum_lacusprofundi]
Menaquinone	NG_29833_Hrr_lac_R1S1_lib590739_8020_2__bs_b1-NMLBEPJI_26180	NG_29833_Hrr_lac_R1S1_lib590739_8020_2__bs_b1	NMLBEPJI_59		NG_29833_Hrr_lac_R1S1_lib590739_8020_2__bs_b1_contig_59	155304	NMLBEPJI_26180	0.102	303	3-hydroxypropionyl-coenzyme A dehydratase	COG0447	1,4-Dihydroxy-2-naphthoyl-CoA_synthase	H	Menaquinone_biosynthesis	1.4e-140	arCOG00240	MenB	Dihydroxynaphthoic acid synthase	H	2.1e-162	K01661	4.8e-135	452.3	394.83	naphthoate_synthase_[EC:4.1.3.36]	high_score	PF00378	Enoyl-CoA_hydratase/isomerase	5e-55	NF006186.0	1,4-dihydroxy-2-naphthoyl-CoA_synthase	4.1.3.36	3.4e-172	-	-	-	-	-	-	-	-	-	IPR001753;_IPR010198;_IPR029045;_IPR014748	Enoyl-CoA_hydratase/isomerase;_1,4-Dihydroxy-2-naphthoyl-CoA_synthase,_MenB;_ClpP/crotonase-like_domain_superfamily;_Enoyl-CoA_hydratase,_C-terminal	PF00378	Enoyl-CoA_hydratase/isomerase	-	-	WP_015910850.1_1,4-dihydroxy-2-naphthoyl-CoA_synthase_[Halorubrum_lacusprofundi]
Menaquinone	NG_29833_Hrr_lac_R1S1_lib590739_8020_2__bs_b1-NMLBEPJI_28530	NG_29833_Hrr_lac_R1S1_lib590739_8020_2__bs_b1	NMLBEPJI_63		NG_29833_Hrr_lac_R1S1_lib590739_8020_2__bs_b1_contig_63	124121	NMLBEPJI_28530	0.045	132	1,4-dihydroxy-2-naphthoyl-CoA hydrolase	COG0824	Acyl-CoA_thioesterase_FadM	I	Menaquinone_biosynthesis	1.8e-28	arCOG01137	FadM	Acyl-CoA thioesterase FadM	I	3.2e-35	K07107	7.8e-36	126.2	66.07	acyl-CoA_thioester_hydrolase_[EC:3.1.2.-]	high_score	PF13279	Thioesterase-like_superfamily	2.4e-14	TIGR02799.1	tol-pal_system-associated_acyl-CoA_thioesterase	3.1.2.-	2.3e-16	-	-	-	-	-	-	-	-	-	IPR006684;_IPR029069	Acyl-CoA_thioester_hydrolase_YbgC/YbaW_family;_HotDog_domain_superfamily	PF13279	Thioesterase-like_superfamily	-	-	WP_015911043.1_acyl-CoA_thioesterase_[Halorubrum_lacusprofundi]
Menaquinone	NG_29833_Hrr_lac_R1S1_lib590739_8020_2__bs_b1-NMLBEPJI_04210	NG_29833_Hrr_lac_R1S1_lib590739_8020_2__bs_b1	NMLBEPJI_20		NG_29833_Hrr_lac_R1S1_lib590739_8020_2__bs_b1_contig_20	36609	NMLBEPJI_04210	0.106	309	1,4-dihydroxy-2-naphthoate octaprenyltransferase	COG1575	1,4-dihydroxy-2-naphthoate_polyprenyltransferase	H	Menaquinone_biosynthesis	9.1e-90	arCOG00480	MenA	1,4-dihydroxy-2-naphthoate octaprenyltransferase	H	1.3e-69	K02548	1.8e-87	296.3	205.57	1,4-dihydroxy-2-naphthoate_polyprenyltransferase_[EC:2.5.1.74]	high_score	PF01040	UbiA_prenyltransferase_family	1.2e-34	NF004751.0	1,4-dihydroxy-2-naphthoate_polyprenyltransferase	2.5.1.74	2.8e-116	-	-	-	Q8Y438	4.67e-14	Lmo2635_protein_OS=Listeria_monocytogenes_serovar_1/2a_(strain_ATCC_BAA-679_/_EGD-e)_OX=169963_GN=lmo2635_PE=4_SV=1	-	-	-	IPR004657;_IPR000537;_IPR026046	1,4-dihydroxy-2-naphthoate_octaprenyltransferase;_UbiA_prenyltransferase_family;_UbiA_prenyltransferase_domain_containing_protein_1	PF01040	UbiA_prenyltransferase_family	TMhelix	-	WP_049933323.1_1,4-dihydroxy-2-naphthoate_polyprenyltransferase_[Halorubrum_lacusprofundi]
Menaquinone	NG_29833_Hrr_lac_R1S1_lib590739_8020_2__bs_b1-NMLBEPJI_01560	NG_29833_Hrr_lac_R1S1_lib590739_8020_2__bs_b1	NMLBEPJI_10		NG_29833_Hrr_lac_R1S1_lib590739_8020_2__bs_b1_contig_10	83294	NMLBEPJI_01560	0.101	255	Ubiquinone/menaquinone biosynthesis C-methyltransferase UbiE	COG4106	Trans-aconitate_methyltransferase	C	-	1.5e-24	arCOG01794	-	SAM-dependent methyltransferase	Q	6e-92	K03183	1.7e-30	109.3	269.07	demethylmenaquinone_methyltransferase_/_2-methoxy-6-polyprenyl-1,4-benzoquinol_methylase_[EC:2.1.1.163_2.1.1.201]	-	PF13649	Methyltransferase_domain	2.1e-23	TIGR01934.1	ubiquinone/menaquinone_biosynthesis_methyltransferase	2.1.1.-	5e-17	-	-	-	-	-	-	-	-	-	IPR029063	S-adenosyl-L-methionine-dependent_methyltransferase	PF13649	Methyltransferase_domain	-	-	WP_012659788.1_class_I_SAM-dependent_methyltransferase_[Halorubrum_lacusprofundi]
Menaquinone	NG_29833_Hrr_lac_R1S1_lib590739_8020_2__bs_b1-NMLBEPJI_01780	NG_29833_Hrr_lac_R1S1_lib590739_8020_2__bs_b1	NMLBEPJI_10		NG_29833_Hrr_lac_R1S1_lib590739_8020_2__bs_b1_contig_10	83294	NMLBEPJI_01780	0.075	253	Ubiquinone/menaquinone biosynthesis C-methyltransferase UbiE	COG4106	Trans-aconitate_methyltransferase	C	-	9.8e-18	arCOG01783	-	SAM-dependent methyltransferase	Q	5.3e-109	K03183	1.3e-21	80.2	269.07	demethylmenaquinone_methyltransferase_/_2-methoxy-6-polyprenyl-1,4-benzoquinol_methylase_[EC:2.1.1.163_2.1.1.201]	-	PF08241	Methyltransferase_domain	7.9e-16	NF001244.0	bifunctional_demethylmenaquinone_methyltransferase/2-methoxy-6-polyprenyl-1,4-benzoquinol_methylase_UbiE	2.1.1.163,2.1.1.201	1.5e-11	-	-	-	-	-	-	-	-	-	IPR013216;_IPR029063	Methyltransferase_type_11;_S-adenosyl-L-methionine-dependent_methyltransferase	PF08241	Methyltransferase_domain	-	-	WP_012659766.1_class_I_SAM-dependent_methyltransferase_[Halorubrum_lacusprofundi]
Menaquinone	NG_29833_Hrr_lac_R1S1_lib590739_8020_2__bs_b1-NMLBEPJI_02830	NG_29833_Hrr_lac_R1S1_lib590739_8020_2__bs_b1	NMLBEPJI_13		NG_29833_Hrr_lac_R1S1_lib590739_8020_2__bs_b1_contig_13	47031	NMLBEPJI_02830	0.143	209	Arsenite methyltransferase	COG0500	SAM-dependent_methyltransferase	QR	-	7.8e-17	arCOG02703	-	SAM-dependent methyltransferase	Q	9.3e-54	K03183	3.4e-19	72.4	269.07	demethylmenaquinone_methyltransferase_/_2-methoxy-6-polyprenyl-1,4-benzoquinol_methylase_[EC:2.1.1.163_2.1.1.201]	-	PF13649	Methyltransferase_domain	2e-12	NF008823.0	arsenite_methyltransferase	-	2.8e-15	-	-	-	-	-	-	-	-	-	IPR029063;_IPR025714	S-adenosyl-L-methionine-dependent_methyltransferase;_Methyltransferase_domain	PF13847	Methyltransferase_domain	-	-	ACM57171.1_Methyltransferase_type_11_[Halorubrum_lacusprofundi_ATCC_49239]
Menaquinone	NG_29833_Hrr_lac_R1S1_lib590739_8020_2__bs_b1-NMLBEPJI_05740	NG_29833_Hrr_lac_R1S1_lib590739_8020_2__bs_b1	NMLBEPJI_24		NG_29833_Hrr_lac_R1S1_lib590739_8020_2__bs_b1_contig_24	75319	NMLBEPJI_05740	0.1	208	Ubiquinone/menaquinone biosynthesis C-methyltransferase UbiE	COG4106	Trans-aconitate_methyltransferase	C	-	4.8e-22	arCOG01782	-	SAM-dependent methyltransferase	Q	4.8e-67	K03183	9.9e-22	80.7	269.07	demethylmenaquinone_methyltransferase_/_2-methoxy-6-polyprenyl-1,4-benzoquinol_methylase_[EC:2.1.1.163_2.1.1.201]	-	PF13649	Methyltransferase_domain	1e-17	NF001241.0	demethylmenaquinone_methyltransferase	2.1.1.163	8.8e-13	-	-	-	-	-	-	-	-	-	IPR029063	S-adenosyl-L-methionine-dependent_methyltransferase	PF13649	Methyltransferase_domain	-	-	WP_015910464.1_class_I_SAM-dependent_methyltransferase_[Halorubrum_lacusprofundi]
Menaquinone	NG_29833_Hrr_lac_R1S1_lib590739_8020_2__bs_b1-NMLBEPJI_12780	NG_29833_Hrr_lac_R1S1_lib590739_8020_2__bs_b1	NMLBEPJI_40		NG_29833_Hrr_lac_R1S1_lib590739_8020_2__bs_b1_contig_40	76411	NMLBEPJI_12780	0.096	250	hypothetical protein	COG4106	Trans-aconitate_methyltransferase	C	-	6.9e-11	arCOG01790	-	SAM-dependent methyltransferase	R	7.6e-107	K03183	1.7e-11	47.2	269.07	demethylmenaquinone_methyltransferase_/_2-methoxy-6-polyprenyl-1,4-benzoquinol_methylase_[EC:2.1.1.163_2.1.1.201]	-	PF08241	Methyltransferase_domain	1.3e-07	NF001241.0	demethylmenaquinone_methyltransferase	2.1.1.163	0.00044	-	-	-	-	-	-	-	-	-	IPR013216;_IPR029063	Methyltransferase_type_11;_S-adenosyl-L-methionine-dependent_methyltransferase	PF08241	Methyltransferase_domain	-	-	WP_015910991.1_methyltransferase_domain-containing_protein_[Halorubrum_lacusprofundi]
Menaquinone	NG_29833_Hrr_lac_R1S1_lib590739_8020_2__bs_b1-NMLBEPJI_12870	NG_29833_Hrr_lac_R1S1_lib590739_8020_2__bs_b1	NMLBEPJI_40		NG_29833_Hrr_lac_R1S1_lib590739_8020_2__bs_b1_contig_40	76411	NMLBEPJI_12870	0.068	190	Ubiquinone/menaquinone biosynthesis C-methyltransferase UbiE	COG4798	Predicted_methyltransferase	R	-	1.2e-17	arCOG02702	-	SAM-dependent methyltransferase	Q	4.8e-32	K03183	1e-17	67.5	269.07	demethylmenaquinone_methyltransferase_/_2-methoxy-6-polyprenyl-1,4-benzoquinol_methylase_[EC:2.1.1.163_2.1.1.201]	-	PF08241	Methyltransferase_domain	1.1e-17	TIGR02072.1	malonyl-ACP_O-methyltransferase_BioC	2.1.1.-,2.1.1.197	5.2e-10	-	-	-	-	-	-	-	-	-	IPR029063;_IPR013216	S-adenosyl-L-methionine-dependent_methyltransferase;_Methyltransferase_type_11	PF08241	Methyltransferase_domain	-	-	WP_015911000.1_class_I_SAM-dependent_methyltransferase_[Halorubrum_lacusprofundi]
Menaquinone	NG_29833_Hrr_lac_R1S1_lib590739_8020_2__bs_b1-NMLBEPJI_24960	NG_29833_Hrr_lac_R1S1_lib590739_8020_2__bs_b1	NMLBEPJI_58		NG_29833_Hrr_lac_R1S1_lib590739_8020_2__bs_b1_contig_58	182922	NMLBEPJI_24960	0.125	191	Arsenite methyltransferase	COG4106	Trans-aconitate_methyltransferase	C	-	5.2e-21	arCOG04583	-	SAM-dependent methyltransferase	Q	4.3e-19	K03183	8.2e-28	100.6	269.07	demethylmenaquinone_methyltransferase_/_2-methoxy-6-polyprenyl-1,4-benzoquinol_methylase_[EC:2.1.1.163_2.1.1.201]	-	PF08241	Methyltransferase_domain	4.1e-19	NF001241.0	demethylmenaquinone_methyltransferase	2.1.1.163	1.2e-15	-	-	-	-	-	-	-	-	-	IPR013216;_IPR029063	Methyltransferase_type_11;_S-adenosyl-L-methionine-dependent_methyltransferase	PF08241	Methyltransferase_domain	-	-	WP_015910656.1_class_I_SAM-dependent_methyltransferase_[Halorubrum_lacusprofundi]
Menaquinone	NG_29833_Hrr_lac_R1S1_lib590739_8020_2__bs_b1-NMLBEPJI_25220	NG_29833_Hrr_lac_R1S1_lib590739_8020_2__bs_b1	NMLBEPJI_59		NG_29833_Hrr_lac_R1S1_lib590739_8020_2__bs_b1_contig_59	155304	NMLBEPJI_25220	0.081	197	tRNA (guanine-N(7)-)-methyltransferase	COG4798	Predicted_methyltransferase	R	-	2.2e-24	arCOG02702	-	SAM-dependent methyltransferase	Q	1.9e-32	K03183	5.7e-12	48.7	269.07	demethylmenaquinone_methyltransferase_/_2-methoxy-6-polyprenyl-1,4-benzoquinol_methylase_[EC:2.1.1.163_2.1.1.201]	-	PF13649	Methyltransferase_domain	1.2e-09	TIGR04364.1	methyltransferase,_FxLD_system	-	1.6e-09	-	-	-	-	-	-	-	-	-	IPR025714;_IPR029063	Methyltransferase_domain;_S-adenosyl-L-methionine-dependent_methyltransferase	PF13847	Methyltransferase_domain	-	-	WP_015910943.1_class_I_SAM-dependent_methyltransferase_[Halorubrum_lacusprofundi]
Menaquinone	NG_29833_Hrr_lac_R1S1_lib590739_8020_2__bs_b1-NMLBEPJI_22390	NG_29833_Hrr_lac_R1S1_lib590739_8020_2__bs_b1	NMLBEPJI_56		NG_29833_Hrr_lac_R1S1_lib590739_8020_2__bs_b1_contig_56	152860	NMLBEPJI_22390	0.092	517	hypothetical protein	-	-	-	-	-	arCOG06405	-	HTTM domain containing membrane enzyme	F	1.2e-153	-	-	-	-	-	-	PF05090	Vitamin_K-dependent_gamma-carboxylase	6.3e-10	-	-	-	-	-	-	-	-	-	-	-	-	-	IPR007782;_IPR011020	Vitamin_K-dependent_gamma-carboxylase;_HTTM	PF05090	Vitamin_K-dependent_gamma-carboxylase	TMhelix	-	WP_015910010.1_type_I_deoxyribonuclease_HsdR_[Halorubrum_lacusprofundi]
Menaquinone	NG_29833_Hrr_lac_R1S1_lib590739_8020_2__bs_b1-NMLBEPJI_28370	NG_29833_Hrr_lac_R1S1_lib590739_8020_2__bs_b1	NMLBEPJI_63		NG_29833_Hrr_lac_R1S1_lib590739_8020_2__bs_b1_contig_63	124121	NMLBEPJI_28370	0.08	523	hypothetical protein	-	-	-	-	-	arCOG06405	-	HTTM domain containing membrane enzyme	F	3.7e-140	-	-	-	-	-	-	PF05090	Vitamin_K-dependent_gamma-carboxylase	1.1e-09	-	-	-	-	-	-	-	Q6MJ48	5.97e-12	Uncharacterized_protein_OS=Bdellovibrio_bacteriovorus_(strain_ATCC_15356_/_DSM_50701_/_NCIB_9529_/_HD100)_GN=Bd2937_PE=4_SV=1	-	-	-	IPR007782;_IPR011020	Vitamin_K-dependent_gamma-carboxylase;_HTTM	PF05090	Vitamin_K-dependent_gamma-carboxylase	TMhelix	-	WP_015911028.1_HTTM_domain-containing_protein_[Halorubrum_lacusprofundi]
[truncated: 4 more columns]
