# Supplementary material for: Selective lipid recruitment by an archaeal DPANN symbiont from its host
Source: Nat Commun. 2024 Apr 22;15:3405. doi: 10.1038/s41467-024-47750-2 (PMC11035636; doi:10.1038/s41467-024-47750-2)
Supplement: Supplementary file 7 — Supplementary Data 4 [file 41467_2024_47750_MOESM7_ESM.xlsx]

## Sheet: Supplementary Data 4
Supplementary Data 4 Annotation table of the Ca. Nha. antarcticus genome
accession	BinID	NewContigID	OldContigId	ContigIdMerge	ContigNewLength	ContigOldLength	GC	ProteinID	ProteinGC	ProteinLength	Prokka	NCBI_COG	NCBI_COG_Description	PathwayID	Pathway	NCBI_COG_evalue	arcogs	arcogs_geneID	arcogs_Description	Pathway	arcogs_evalue	KO_hmm	e_value	bit_score	bit_score_cutoff	Definition	confidence	PFAM_hmm	PFAM_description	Pfam_Evalue	TIRGR	TIGR_description	EC	TIGR_Evalue	CAZy	CAZy_evalue	Description	TCBD_ID	TCBD_evalue	TCBD_description	HydDB	Description.1	HydDB_evalue	IPR	IPRMdescription	IPR_PFAM	IPR_PFAMdescription	TMHMM	SignalP
Halo_Nar1-KKHJMNJF_00010	Halo_Nar1	KKHJMNJF_1	2643224514	Halo_Nar1_contig_1	675691	0.401	NAR1_11	KKHJMNJF_00010	0.06	100	hypothetical protein	COG3654	Prophage_maintenance_system_killer_protein	X	-	9.3e-06	-	-	-	-	-	K07341	2.8e-06	33.2	39	death_on_curing_protein	-	-	-	-	-	-	-	-	-	-	-	-	-	-	-	-	-	-	-	-	-	-	-
Halo_Nar1-KKHJMNJF_00020	Halo_Nar1	KKHJMNJF_1	2643224514	Halo_Nar1_contig_1	675691	0.401	NAR1_11	KKHJMNJF_00020	0.032	61	hypothetical protein	-	-	-	-	-	-	-	-	-	-	-	-	-	-	-	-	-	-	-	-	-	-	-	-	-	-	-	-	-	-	-	-	-	-	-	-	-	-
Halo_Nar1-KKHJMNJF_00030	Halo_Nar1	KKHJMNJF_1	2643224514	Halo_Nar1_contig_1	675691	0.401	NAR1_11	KKHJMNJF_00030	0.1	387	hypothetical protein	COG3127	Predicted_ABC-type_transport_system_involved_in_lysophospholipase_L1_biosynthesis,_permease_component	Q	-	1.8e-53	arCOG02312	SalY	ABC-type antimicrobial peptide transport system, permease component	V	4.3e-71	K05685	5.3e-62	216	527.6	macrolide_transport_system_ATP-binding/permease_protein_[EC:7.6.2.-]	-	PF12704	MacB-like_periplasmic_core_domain	8.9e-23	lolCE	-	-	5.3e-21	-	-	-	-	4.3e-37	-	-	-	-	IPR025857;_IPR003838	MacB-like_periplasmic_core_domain;_ABC_transporter_permease_protein_domain	PF12704;_PF02687	MacB-like_periplasmic_core_domain;_FtsX-like_permease_family	TMhelix	-
Halo_Nar1-KKHJMNJF_00040	Halo_Nar1	KKHJMNJF_1	2643224514	Halo_Nar1_contig_1	675691	0.401	NAR1_11	KKHJMNJF_00040	0.133	405	hypothetical protein	COG3127	Predicted_ABC-type_transport_system_involved_in_lysophospholipase_L1_biosynthesis,_permease_component	Q	-	4.1e-52	arCOG02312	SalY	ABC-type antimicrobial peptide transport system, permease component	V	1.2e-69	K05685	1.1e-57	201.7	527.6	macrolide_transport_system_ATP-binding/permease_protein_[EC:7.6.2.-]	-	PF12704	MacB-like_periplasmic_core_domain	1.6e-15	ADOP	-	-	1.5e-17	-	-	-	-	1.32e-41	-	-	-	-	IPR025857;_IPR003838	MacB-like_periplasmic_core_domain;_ABC_transporter_permease_protein_domain	PF12704;_PF02687	MacB-like_periplasmic_core_domain;_FtsX-like_permease_family	TMhelix	-
Halo_Nar1-KKHJMNJF_00050	Halo_Nar1	KKHJMNJF_1	2643224514	Halo_Nar1_contig_1	675691	0.401	NAR1_11	KKHJMNJF_00050	0.081	394	hypothetical protein	COG1361	S-layer_protein_MJ0795,_predicted_component_of_type_IV_pili-like_system	R	-	7e-40	arCOG02080	-	S-layer domain	M	4.3e-39	-	-	-	-	-	-	PF07705	CARDB	1e-07	-	-	-	-	-	-	-	-	-	-	-	-	-	-	-	-	-	TMhelix	SignalP-TM;_SignalP-noTM
Halo_Nar1-KKHJMNJF_00060	Halo_Nar1	KKHJMNJF_1	2643224514	Halo_Nar1_contig_1	675691	0.401	NAR1_11	KKHJMNJF_00060	0.089	224	putative ABC transporter ATP-binding protein	COG1136	ABC-type_lipoprotein_export_system,_ATPase_component	M	-	3.7e-89	arCOG00922	SalX	ABC-type antimicrobial peptide transport system, ATPase component	V	8.1e-85	K05685	1.8e-99	339.7	527.6	macrolide_transport_system_ATP-binding/permease_protein_[EC:7.6.2.-]	-	PF00005	ABC_transporter	5.1e-33	LolD_lipo_ex	-	-	7.6e-72	-	-	-	-	6.3e-87	-	-	-	-	IPR017871;_IPR003593;_IPR003439;_IPR027417	ABC_transporter,_conserved_site;_AAA+_ATPase_domain;_ABC_transporter-like;_P-loop_containing_nucleoside_triphosphate_hydrolase	PF00005	ABC_transporter	-	-
Halo_Nar1-KKHJMNJF_00070	Halo_Nar1	KKHJMNJF_1	2643224514	Halo_Nar1_contig_1	675691	0.401	NAR1_11	KKHJMNJF_00070	0.088	68	hypothetical protein	-	-	-	-	-	-	-	-	-	-	-	-	-	-	-	-	-	-	-	-	-	-	-	-	-	-	-	-	-	-	-	-	IPR036388;_IPR036390	Winged_helix-like_DNA-binding_domain_superfamily;_Winged_helix_DNA-binding_domain_superfamily	-	-	-	-
Halo_Nar1-KKHJMNJF_00080	Halo_Nar1	KKHJMNJF_1	2643224514	Halo_Nar1_contig_1	675691	0.401	NAR1_11	KKHJMNJF_00080	0.012	81	hypothetical protein	-	-	-	-	-	-	-	-	-	-	-	-	-	-	-	-	-	-	-	-	-	-	-	-	-	-	-	-	-	-	-	-	-	-	-	-	-	-
Halo_Nar1-KKHJMNJF_00090	Halo_Nar1	KKHJMNJF_1	2643224514	Halo_Nar1_contig_1	675691	0.401	NAR1_11	KKHJMNJF_00090	0.035	141	Small heat shock protein HSP16.5	COG0071	Small_heat_shock_protein_IbpA,_HSP20_family	O	-	8.6e-27	arCOG01832	IbpA	Molecular chaperone (HSP20 family)	O	3.7e-22	K13993	2.1e-26	98.1	71.67	HSP20_family_protein	high_score	PF00011	Hsp20/alpha_crystallin_family	4.7e-20	-	-	-	-	-	-	-	-	-	-	-	-	-	IPR002068;_IPR008978	Alpha_crystallin/Hsp20_domain;_HSP20-like_chaperone	PF00011	Hsp20/alpha_crystallin_family	-	-
Halo_Nar1-KKHJMNJF_00100	Halo_Nar1	KKHJMNJF_1	2643224514	Halo_Nar1_contig_1	675691	0.401	NAR1_11	KKHJMNJF_00100	0.062	208	hypothetical protein	-	-	-	-	-	-	-	-	-	-	-	-	-	-	-	-	-	-	-	-	-	-	-	-	-	-	-	-	-	-	-	-	-	-	-	-	-	-
Halo_Nar1-KKHJMNJF_00110	Halo_Nar1	KKHJMNJF_1	2643224514	Halo_Nar1_contig_1	675691	0.401	NAR1_11	KKHJMNJF_00110	0.062	143	hypothetical protein	-	-	-	-	-	-	-	-	-	-	-	-	-	-	-	-	-	-	-	-	-	-	-	-	-	-	-	-	-	-	-	-	-	-	-	-	-	-
Halo_Nar1-KKHJMNJF_00120	Halo_Nar1	KKHJMNJF_1	2643224514	Halo_Nar1_contig_1	675691	0.401	NAR1_11	KKHJMNJF_00120	0.089	337	RNA 3'-terminal phosphate cyclase	COG0430	RNA_3'-terminal_phosphate_cyclase	A	-	1.3e-116	arCOG04125	RCL1	RNA 3'-terminal phosphate cyclase	J	1.3e-82	K01974	7.1e-96	327.6	190.6	RNA_3'-terminal_phosphate_cyclase_(ATP)_[EC:6.5.1.4]	high_score	PF01137	RNA_3'-terminal_phosphate_cyclase	7.1e-70	RNA_3prim_cycl	-	-	3.6e-101	-	-	-	-	-	-	-	-	-	IPR036553;_IPR013792;_IPR037136;_IPR023797;_IPR017770;_IPR013791;_IPR000228	RNA_3'-terminal_phosphate_cyclase,_insert_domain_superfamily;_RNA_3'-terminal_phosphate_cyclase/enolpyruvate_transferase,_alpha/beta;_RNA_3'-terminal_phosphate_cyclase_domain_superfamily;_RNA_3'-terminal_phosphate_cyclase_domain;_RNA_3'-terminal_phosphate_cyclase_type_1;_RNA_3'-terminal_phosphate_cyclase,_insert_domain;_RNA_3'-terminal_phosphate_cyclase	PF01137;_PF05189	RNA_3'-terminal_phosphate_cyclase;_RNA_3'-terminal_phosphate_cyclase_(RTC),_insert_domain	-	-
Halo_Nar1-KKHJMNJF_00130	Halo_Nar1	KKHJMNJF_1	2643224514	Halo_Nar1_contig_1	675691	0.401	NAR1_11	KKHJMNJF_00130	0.075	172	Proline--tRNA ligase	COG2606	Cys-tRNA(Pro)_deacylase,_prolyl-tRNA_editing_enzyme_YbaK/EbsC	J	-	2.6e-27	arCOG04332	EbsC	Cys-tRNA(Pro)/Cys-tRNA(Cys) deacylase, ybaK family	J	5.2e-27	K03976	9.4e-22	83.3	101.63	Cys-tRNA(Pro)/Cys-tRNA(Cys)_deacylase_[EC:3.1.1.-]	-	PF04073	Aminoacyl-tRNA_editing_domain	5.8e-22	YbaK_EbsC	-	-	4e-20	-	-	-	-	-	-	-	-	-	IPR036754;_IPR007214	YbaK/aminoacyl-tRNA_synthetase-associated_domain_superfamily;_YbaK/aminoacyl-tRNA_synthetase-associated_domain	PF04073	Aminoacyl-tRNA_editing_domain	-	-
Halo_Nar1-KKHJMNJF_00140	Halo_Nar1	KKHJMNJF_1	2643224514	Halo_Nar1_contig_1	675691	0.401	NAR1_11	KKHJMNJF_00140	0.059	167	hypothetical protein	-	-	-	-	-	-	-	-	-	-	-	-	-	-	-	-	-	-	-	-	-	-	-	-	-	-	-	-	-	-	-	-	-	-	-	-	-	-
Halo_Nar1-KKHJMNJF_00150	Halo_Nar1	KKHJMNJF_1	2643224514	Halo_Nar1_contig_1	675691	0.401	NAR1_11	KKHJMNJF_00150	0.076	339	Tyrosine--tRNA ligase	COG0162	Tyrosyl-tRNA_synthetase	J	Aminoacyl-tRNA_synthetases	7.7e-52	arCOG01886	TyrS	Tyrosyl-tRNA synthetase	J	3e-93	K01866	1.7e-60	211.4	100	tyrosyl-tRNA_synthetase_[EC:6.1.1.1]	high_score	PF00579	tRNA_synthetases_class_I_(W_and_Y)	2.3e-44	tyrS	-	-	7e-52	-	-	-	-	-	-	-	-	-	IPR023617;_IPR002305;_IPR002307;_IPR014729	Tyrosine-tRNA_ligase,_archaeal/eukaryotic-type;_Aminoacyl-tRNA_synthetase,_class_Ic;_Tyrosine-tRNA_ligase;_Rossmann-like_alpha/beta/alpha_sandwich_fold	PF00579	tRNA_synthetases_class_I_(W_and_Y)	-	-
Halo_Nar1-KKHJMNJF_00160	Halo_Nar1	KKHJMNJF_1	2643224514	Halo_Nar1_contig_1	675691	0.401	NAR1_11	KKHJMNJF_00160	0.044	178	hypothetical protein	-	-	-	-	-	-	-	-	-	-	-	-	-	-	-	-	-	-	-	-	-	-	-	-	-	-	-	-	-	-	-	-	-	-	-	-	-	-
Halo_Nar1-KKHJMNJF_00170	Halo_Nar1	KKHJMNJF_1	2643224514	Halo_Nar1_contig_1	675691	0.401	NAR1_11	KKHJMNJF_00170	0.061	421	Serine--tRNA ligase	COG0172	Seryl-tRNA_synthetase	J	Aminoacyl-tRNA_synthetases	7e-145	arCOG00403	SerS	Seryl-tRNA synthetase	J	2.8e-110	K01875	6.6e-157	528.7	76.1	seryl-tRNA_synthetase_[EC:6.1.1.11]	high_score	PF00587	tRNA_synthetase_class_II_core_domain_(G,_H,_P,_S_and_T)	3.3e-34	serS	-	-	2.1e-140	-	-	-	-	-	-	-	-	-	IPR010978;_IPR002317;_IPR002314;_IPR015866;_IPR033729;_IPR006195	Class_I_and_II_aminoacyl-tRNA_synthetase,_tRNA-binding_arm;_Serine-tRNA_ligase,_type1;_Aminoacyl-tRNA_synthetase,_class_II_(G/_P/_S/T);_Serine-tRNA_synthetase,_type1,_N-terminal;_Serine-tRNA_ligase_catalytic_core_domain;_Aminoacyl-tRNA_synthetase,_class_II	PF00587;_PF02403	tRNA_synthetase_class_II_core_domain_(G,_H,_P,_S_and_T);_Seryl-tRNA_synthetase_N-terminal_domain	-	-
Halo_Nar1-KKHJMNJF_00180	Halo_Nar1	KKHJMNJF_1	2643224514	Halo_Nar1_contig_1	675691	0.401	NAR1_11	KKHJMNJF_00180	0.077	77	hypothetical protein	-	-	-	-	-	arCOG08115	-	Uncharacterized membrane protein	S	4.8e-14	-	-	-	-	-	-	-	-	-	-	-	-	-	-	-	-	-	-	-	-	-	-	-	-	-	-	TMhelix	-
Halo_Nar1-KKHJMNJF_00190	Halo_Nar1	KKHJMNJF_1	2643224514	Halo_Nar1_contig_1	675691	0.401	NAR1_11	KKHJMNJF_00190	0.072	675	Reverse gyrase	COG0551	DNA_topoisomerase_I,_ssDNA-binding_Zn-finger_and_Zn-ribbon_domains	L	-	3e-165	arCOG01527	TopA	Topoisomerase IA	L	6.7e-154	K03168	9.3e-155	523	434.93	DNA_topoisomerase_I_[EC:5.6.2.1]	high_score	PF01131	DNA_topoisomerase	1.6e-115	topA_arch	-	-	2.5e-212	-	-	-	-	4.68e-38	-	-	-	-	IPR013824;_IPR023406;_IPR013825;_IPR005739;_IPR003602;_IPR034144;_IPR006171;_IPR023405;_IPR028612;_IPR003601;_IPR013497;_IPR013498;_IPR013826	DNA_topoisomerase,_type_IA,_central_region,_subdomain_1;_DNA_topoisomerase,_type_IA,_active_site;_DNA_topoisomerase,_type_IA,_central_region,_subdomain_2;_DNA_topoisomerase_I,_archeal-type;_DNA_topoisomerase,_type_IA,_DNA-binding_domain;_DNA_topoisomerase_3-like,_TOPRIM_domain;_TOPRIM__domain;_DNA_topoisomerase,_type_IA,_core_domain;_DNA_topoisomerase_I,_type_IA;_DNA_topoisomerase,_type_IA,_domai…	PF01751;_PF01131;_PF01396	Toprim_domain;_DNA_topoisomerase;_Topoisomerase_DNA_binding_C4_zinc_finger	-	-
Halo_Nar1-KKHJMNJF_00200	Halo_Nar1	KKHJMNJF_1	2643224514	Halo_Nar1_contig_1	675691	0.401	NAR1_11	KKHJMNJF_00200	0.08	274	hypothetical protein	COG4937	Ferredoxin-fold_anticodon_binding_domain	J	-	3.1e-66	arCOG00245	TyrA	Prephenate dehydrogenase	E	1.4e-46	K14187	1.2e-55	194.8	293.33	chorismate_mutase_/_prephenate_dehydrogenase_[EC:5.4.99.5_1.3.1.12]	-	PF02153	Prephenate_dehydrogenase	2.2e-38	npdG	-	-	1.5e-06	-	-	-	-	-	-	-	-	-	IPR036291;_IPR003099;_IPR008927	NAD(P)-binding_domain_superfamily;_Prephenate_dehydrogenase;_6-phosphogluconate_dehydrogenase-like,_C-terminal_domain_superfamily	PF02153	Prephenate_dehydrogenase	-	-
Halo_Nar1-KKHJMNJF_00210	Halo_Nar1	KKHJMNJF_1	2643224514	Halo_Nar1_contig_1	675691	0.401	NAR1_11	KKHJMNJF_00210	0.087	366	Aspartate aminotransferase	COG0436	Aspartate/methionine/tyrosine_aminotransferase	E	Isoleucine,_leucine,_valine_biosynthesis	3.6e-83	arCOG01130	-	Aspartate/tyrosine/aromatic aminotransferase	E	4.5e-80	K00812	2.5e-90	309.3	468.43	aspartate_aminotransferase_[EC:2.6.1.1]	-	PF00155	Aminotransferase_class_I_and_II	5.7e-47	DapC_direct	-	-	2.4e-44	-	-	-	-	-	-	-	-	-	IPR015424;_IPR004839;_IPR015421;_IPR004838	Pyridoxal_phosphate-dependent_transferase;_Aminotransferase,_class_I/classII;_Pyridoxal_phosphate-dependent_transferase,_major_domain;_Aminotransferases,_class-I,_pyridoxal-phosphate-binding_site	PF00155	Aminotransferase_class_I_and_II	-	-
Halo_Nar1-KKHJMNJF_00220	Halo_Nar1	KKHJMNJF_1	2643224514	Halo_Nar1_contig_1	675691	0.401	NAR1_11	KKHJMNJF_00220	0.09	255	Prephenate dehydratase	COG0077	Prephenate_dehydratase	E	Aromatic_amino_acid_biosynthesis	9.6e-75	arCOG00255	PheA	Prephenate dehydratase	E	3.7e-62	K04518	3.2e-75	258.9	211.83	prephenate_dehydratase_[EC:4.2.1.51]	high_score	PF00800	Prephenate_dehydratase	8.2e-52	-	-	-	-	-	-	-	-	-	-	-	-	-	IPR002912;_IPR001086	ACT_domain;_Prephenate_dehydratase	PF01842;_PF00800	ACT_domain;_Prephenate_dehydratase	-	-
Halo_Nar1-KKHJMNJF_00230	Halo_Nar1	KKHJMNJF_1	2643224514	Halo_Nar1_contig_1	675691	0.401	NAR1_11	KKHJMNJF_00230	0.046	86	hypothetical protein	COG1605	Chorismate_mutase	E	Aromatic_amino_acid_biosynthesis	1.1e-13	arCOG07365	PheA	Chorismate mutase	E	2.7e-06	K04093	1.2e-13	57.2	68.17	chorismate_mutase_[EC:5.4.99.5]	-	PF01817	Chorismate_mutase_type_II	1.7e-11	CM_archaeal	-	-	8.2e-16	-	-	-	-	-	-	-	-	-	IPR036263;_IPR002701;_IPR036979	Chorismate_mutase_type_II_superfamily;_Chorismate_mutase_II,_prokaryotic-type;_Chorismate_mutase_domain_superfamily	PF01817	Chorismate_mutase_type_II	-	-
Halo_Nar1-KKHJMNJF_00240	Halo_Nar1	KKHJMNJF_1	2643224514	Halo_Nar1_contig_1	675691	0.401	NAR1_11	KKHJMNJF_00240	0.114	357	Threonine synthase	COG2061	Uncharacterized_conserved_protein,_contains_ACT_domain	R	-	1.4e-114	arCOG01431	IlvA	Threonine dehydratase	E	6.3e-114	K01754	3.1e-116	394.4	253.37	threonine_dehydratase_[EC:4.3.1.19]	high_score	PF00291	Pyridoxal-phosphate_dependent_enzyme	1.9e-78	ilvA_1Cterm	-	-	6.2e-108	-	-	-	-	-	-	-	-	-	IPR036052;_IPR000634;_IPR001926	Tryptophan_synthase_beta_subunit-like_PLP-dependent_enzyme;_Serine/threonine_dehydratase,_pyridoxal-phosphate-binding_site;_Pyridoxal-phosphate_dependent_enzyme	PF00291	Pyridoxal-phosphate_dependent_enzyme	-	-
Halo_Nar1-KKHJMNJF_00250	Halo_Nar1	KKHJMNJF_1	2643224514	Halo_Nar1_contig_1	675691	0.401	NAR1_11	KKHJMNJF_00250	0.124	145	hypothetical protein	-	-	-	-	-	-	-	-	-	-	-	-	-	-	-	-	-	-	-	-	-	-	-	-	-	-	-	-	-	-	-	-	-	-	-	-	-	-
Halo_Nar1-KKHJMNJF_00260	Halo_Nar1	KKHJMNJF_1	2643224514	Halo_Nar1_contig_1	675691	0.401	NAR1_11	KKHJMNJF_00260	0.087	229	DNA repair and recombination protein RadB	COG0468	RecA/RadA_recombinase	L	-	1.9e-40	arCOG00417	RadB	RecA/RadA recombinase	L	1.2e-46	K04484	8e-73	250.5	216.9	DNA_repair_protein_RadB	high_score	PF08423	Rad51	2.9e-33	recomb_radB	-	-	2.4e-67	-	-	-	-	-	-	-	-	-	IPR020588;_IPR027417;_IPR011939;_IPR003593;_IPR013632	DNA_recombination_and_repair_protein_RecA-like,_ATP-binding_domain;_P-loop_containing_nucleoside_triphosphate_hydrolase;_DNA_repair_and_recombination_protein_RadB;_AAA+_ATPase_domain;_DNA_recombination_and_repair_protein_Rad51-like,_C-terminal	PF08423	Rad51	-	-
Halo_Nar1-KKHJMNJF_00270	Halo_Nar1	KKHJMNJF_1	2643224514	Halo_Nar1_contig_1	675691	0.401	NAR1_11	KKHJMNJF_00270	0.061	113	hypothetical protein	-	-	-	-	-	-	-	-	-	-	-	-	-	-	-	-	-	-	-	-	-	-	-	-	-	-	-	-	-	-	-	-	-	-	-	-	-	-
Halo_Nar1-KKHJMNJF_00280	Halo_Nar1	KKHJMNJF_1	2643224514	Halo_Nar1_contig_1	675691	0.401	NAR1_11	KKHJMNJF_00280	0.077	759	VCP-like ATPase	COG1222	ATP-dependent_26S_proteasome_regulatory_subunit	O	-	2.7e-221	arCOG01308	Cdc48	ATPase of the AAA+ class , CDC48 family	O	2.6e-282	K13525	3.1e-293	980.3	801.3	transitional_endoplasmic_reticulum_ATPase	high_score	PF00004	ATPase_family_associated_with_various_cellular_activities_(AAA)	1.1e-99	CDC48	-	-	4.9e-301	-	-	-	-	0	-	-	-	-	IPR027417;_IPR003593;_IPR003959;_IPR003338;_IPR009010;_IPR005938;_IPR003960;_IPR004201;_IPR029067	P-loop_containing_nucleoside_triphosphate_hydrolase;_AAA+_ATPase_domain;_ATPase,_AAA-type,_core;_CDC48,_N-terminal_subdomain;_Aspartate_decarboxylase-like_domain_superfamily;_AAA_ATPase,_CDC48_family;_ATPase,_AAA-type,_conserved_site;_CDC48,_domain_2;_CDC48_domain_2-like_superfamily	PF00004;_PF02359;_PF02933	ATPase_family_associated_with_various_cellular_activities_(AAA);_Cell_division_protein_48_(CDC48),_N-terminal_domain;_Cell_division_protein_48_(CDC48),_domain_2	-	-
Halo_Nar1-KKHJMNJF_00290	Halo_Nar1	KKHJMNJF_1	2643224514	Halo_Nar1_contig_1	675691	0.401	NAR1_11	KKHJMNJF_00290	0.039	381	Chromosome partition protein Smc	-	-	-	-	-	-	-	-	-	-	K03529	2e-07	35.2	577.97	chromosome_segregation_protein	-	-	-	-	SMC_prok_A	-	-	8e-08	-	-	-	-	-	-	-	-	-	-	-	-	-	-	-
Halo_Nar1-KKHJMNJF_00300	Halo_Nar1	KKHJMNJF_1	2643224514	Halo_Nar1_contig_1	675691	0.401	NAR1_11	KKHJMNJF_00300	0.038	315	hypothetical protein	-	-	-	-	-	-	-	-	-	-	-	-	-	-	-	-	-	-	-	-	-	-	-	-	-	-	-	-	-	-	-	-	-	-	-	-	-	SignalP-noTM;_SignalP-TM
Halo_Nar1-KKHJMNJF_00310	Halo_Nar1	KKHJMNJF_1	2643224514	Halo_Nar1_contig_1	675691	0.401	NAR1_11	KKHJMNJF_00310	0.069	86	hypothetical protein	-	-	-	-	-	-	-	-	-	-	-	-	-	-	-	-	-	-	-	-	-	-	-	-	-	-	-	-	-	-	-	-	-	-	-	-	TMhelix	-
Halo_Nar1-KKHJMNJF_00320	Halo_Nar1	KKHJMNJF_1	2643224514	Halo_Nar1_contig_1	675691	0.401	NAR1_11	KKHJMNJF_00320	0.04	589	hypothetical protein	-	-	-	-	-	-	-	-	-	-	-	-	-	-	-	-	-	-	-	-	-	-	-	-	-	-	-	-	-	-	-	-	-	-	-	-	TMhelix	-
Halo_Nar1-KKHJMNJF_00330	Halo_Nar1	KKHJMNJF_1	2643224514	Halo_Nar1_contig_1	675691	0.401	NAR1_11	KKHJMNJF_00330	0.149	5998	hypothetical protein	COG0433	Archaeal_DNA_helicase_HerA_or_a_related_bacterial_ATPase,_contains_HAS-barrel_and_ATPase_domains	L	-	2.4e-31	arCOG00286	-	HerA helicase	L	2.4e-10	K06915	1.8e-32	119	118.23	uncharacterized_protein	high_score	PF10633	NPCBM-associated,_NEW3_domain_of_alpha-galactosidase	3.9e-16	-	-	-	-	-	-	-	-	-	-	-	-	-	IPR027417;_IPR018905;_IPR006935	P-loop_containing_nucleoside_triphosphate_hydrolase;_Alpha-galactosidase,_NEW3_domain;_Helicase/UvrB,_N-terminal	PF10633;_PF04851	NPCBM-associated,_NEW3_domain_of_alpha-galactosidase;_Type_III_restriction_enzyme,_res_subunit	TMhelix	-
Halo_Nar1-KKHJMNJF_00340	Halo_Nar1	KKHJMNJF_1	2643224514	Halo_Nar1_contig_1	675691	0.401	NAR1_11	KKHJMNJF_00340	0.091	296	Methionine aminopeptidase	COG0024	Methionine_aminopeptidase	J	-	9.8e-46	arCOG01001	Map	Methionine aminopeptidase	J	2.8e-68	K01265	5e-38	137.4	129.73	methionyl_aminopeptidase_[EC:3.4.11.18]	high_score	PF00557	Metallopeptidase_family_M24	1.4e-35	met_pdase_II	-	-	2.1e-88	-	-	-	-	-	-	-	-	-	IPR036388;_IPR036005;_IPR001714;_IPR000994;_IPR002468;_IPR036390	Winged_helix-like_DNA-binding_domain_superfamily;_Creatinase/aminopeptidase-like;_Peptidase_M24,_methionine_aminopeptidase;_Peptidase_M24;_Peptidase_M24A,_methionine_aminopeptidase,_subfamily_2;_Winged_helix_DNA-binding_domain_superfamily	PF00557	Metallopeptidase_family_M24	-	-
Halo_Nar1-KKHJMNJF_00350	Halo_Nar1	KKHJMNJF_1	2643224514	Halo_Nar1_contig_1	675691	0.401	NAR1_11	KKHJMNJF_00350	0.087	378	NAD-dependent malic enzyme	COG0281	Malic_enzyme	C	Urea_cycle	6.4e-161	arCOG00853	SfcA	Malic enzyme	C	7.5e-119	K00027	6.3e-150	505.9	519.7	malate_dehydrogenase_(oxaloacetate-decarboxylating)_[EC:1.1.1.38]	-	PF00390	Malic_enzyme,_N-terminal_domain	1.3e-28	-	-	-	-	-	-	-	-	-	-	-	-	-	IPR012301;_IPR036291;_IPR037062;_IPR012302;_IPR001891	Malic_enzyme,_N-terminal_domain;_NAD(P)-binding_domain_superfamily;_Malic_enzyme,_N-terminal_domain_superfamily;_Malic_enzyme,_NAD-binding;_Malic_oxidoreductase	PF03949;_PF00390	Malic_enzyme,_NAD_binding_domain;_Malic_enzyme,_N-terminal_domain	-	-
Halo_Nar1-KKHJMNJF_00360	Halo_Nar1	KKHJMNJF_1	2643224514	Halo_Nar1_contig_1	675691	0.401	NAR1_11	KKHJMNJF_00360	0.095	126	hypothetical protein	-	-	-	-	-	arCOG04524	-	Uncharacterized membrane protein	S	1.6e-10	-	-	-	-	-	-	-	-	-	-	-	-	-	-	-	-	-	-	-	-	-	-	-	-	-	-	TMhelix	-
Halo_Nar1-KKHJMNJF_00370	Halo_Nar1	KKHJMNJF_1	2643224514	Halo_Nar1_contig_1	675691	0.401	NAR1_11	KKHJMNJF_00370	0.088	259	hypothetical protein	COG0702	Uncharacterized_conserved_protein_YbjT,_contains_NAD(P)-binding_and_DUF2867_domains	R	-	8e-23	arCOG03015	-	Uncharacterized protein YbjT, contains NAD(P)-binding and DUF2867 domains	R	4.1e-26	K00356	9.7e-41	146	-	-	high_score	PF01370	NAD_dependent_epimerase/dehydratase_family	1.4e-06	-	-	-	-	-	-	-	-	-	-	-	-	-	IPR016040;_IPR036291	NAD(P)-binding_domain;_NAD(P)-binding_domain_superfamily	PF13460	NAD(P)H-binding	-	-
Halo_Nar1-KKHJMNJF_00380	Halo_Nar1	KKHJMNJF_1	2643224514	Halo_Nar1_contig_1	675691	0.401	NAR1_11	KKHJMNJF_00380	0.087	216	hypothetical protein	COG0265	Periplasmic_serine_protease,_S1-C_subfamily,_contain_C-terminal_PDZ_domain	O	-	3.7e-24	arCOG02833	DegQ	Serine protease Do (heat-shock protein)	O	1.3e-25	K04771	1e-27	103.9	281	serine_protease_Do_[EC:3.4.21.107]	-	PF13365	Trypsin-like_peptidase_domain	2.2e-20	degP_htrA_DO	-	-	2e-19	-	-	-	-	-	-	-	-	-	IPR009003;_IPR001940	Peptidase_S1,_PA_clan;_Peptidase_S1C	PF13365	Trypsin-like_peptidase_domain	-	SignalP-TM;_SignalP-noTM
Halo_Nar1-KKHJMNJF_00390	Halo_Nar1	KKHJMNJF_1	2643224514	Halo_Nar1_contig_1	675691	0.401	NAR1_11	KKHJMNJF_00390	0.078	678	Acetate--CoA ligase [ADP-forming] I	COG1042	Acyl-CoA_synthetase_(NDP_forming)	C	-	3.1e-215	arCOG01340	-	Acyl-CoA synthetase (NDP forming)	C	1.9e-132	K01905	4.5e-245	821.1	573.4	acetate---CoA_ligase_(ADP-forming)_subunit_alpha_[EC:6.2.1.13]	high_score	PF13549	ATP-grasp_domain	1.7e-57	AcCoA-syn-alpha	-	-	9.3e-165	-	-	-	-	-	-	-	-	-	IPR016102;_IPR036291;_IPR032875;_IPR013815;_IPR003781	Succinyl-CoA_synthetase-like;_NAD(P)-binding_domain_superfamily;_Succinyl-CoA_synthetase-like,_flavodoxin_domain;_ATP-grasp_fold,_subdomain_1;_CoA-binding	PF13549;_PF13607;_PF13380	ATP-grasp_domain;_Succinyl-CoA_ligase_like_flavodoxin_domain;_CoA_binding_domain	-	-
Halo_Nar1-KKHJMNJF_00400	Halo_Nar1	KKHJMNJF_1	2643224514	Halo_Nar1_contig_1	675691	0.401	NAR1_11	KKHJMNJF_00400	0.065	353	2-oxoglutarate dehydrogenase E1 component	COG1071	TPP-dependent_pyruvate_or_acetoin_dehydrogenase_subunit_alpha	C	Pyruvate_oxidation	5.8e-114	arCOG01054	AcoA	Pyruvate/2-oxoglutarate/acetoin dehydrogenase complex, dehydrogenase (E1) component, eukaryotic type, alpha subunit	C	2.7e-113	K00166	6.7e-105	357.3	358.13	2-oxoisovalerate_dehydrogenase_E1_component_alpha_subunit_[EC:1.2.4.4]	-	PF00676	Dehydrogenase_E1_component	1.5e-83	PDH_E1_alph_x	-	-	5e-132	-	-	-	-	-	-	-	-	-	IPR017596;_IPR029061;_IPR001017	Pyruvate_dehydrogenase_E1_component_subunit_alpha/BCKADH_E1-alpha;_Thiamin_diphosphate-binding_fold;_Dehydrogenase,_E1_component	PF00676	Dehydrogenase_E1_component	-	-
Halo_Nar1-KKHJMNJF_00410	Halo_Nar1	KKHJMNJF_1	2643224514	Halo_Nar1_contig_1	675691	0.401	NAR1_11	KKHJMNJF_00410	0.071	322	1-deoxy-D-xylulose-5-phosphate synthase	COG0022	Pyruvate/2-oxoglutarate/acetoin_dehydrogenase_complex,_dehydrogenase_(E1)_component,_beta_subunit	C	Pyruvate_oxidation	5.5e-128	arCOG01052	AcoB	Pyruvate/2-oxoglutarate/acetoin dehydrogenase complex, dehydrogenase (E1) component	C	3.3e-118	K00167	4.1e-111	377.2	452.6	2-oxoisovalerate_dehydrogenase_E1_component_beta_subunit_[EC:1.2.4.4]	-	PF02779	Transketolase,_pyrimidine_binding_domain	1.2e-43	dxs	-	-	6.3e-13	-	-	-	-	-	-	-	-	-	IPR005475;_IPR029061;_IPR033248;_IPR009014	Transketolase-like,_pyrimidine-binding_domain;_Thiamin_diphosphate-binding_fold;_Transketolase,_C-terminal_domain;_Transketolase_C-terminal/Pyruvate-ferredoxin_oxidoreductase_domain_II	PF02779;_PF02780	Transketolase,_pyrimidine_binding_domain;_Transketolase,_C-terminal_domain	-	-
Halo_Nar1-KKHJMNJF_00420	Halo_Nar1	KKHJMNJF_1	2643224514	Halo_Nar1_contig_1	675691	0.401	NAR1_11	KKHJMNJF_00420	0.046	107	hypothetical protein	-	-	-	-	-	-	-	-	-	-	-	-	-	-	-	-	-	-	-	-	-	-	-	-	-	-	-	-	-	-	-	-	-	-	-	-	TMhelix	-
Halo_Nar1-KKHJMNJF_00430	Halo_Nar1	KKHJMNJF_1	2643224514	Halo_Nar1_contig_1	675691	0.401	NAR1_11	KKHJMNJF_00430	0.067	488	hypothetical protein	COG0508	Pyruvate/2-oxoglutarate_dehydrogenase_complex,_dihydrolipoamide_acyltransferase_(E2)_component	C	Pyruvate_oxidation	1.4e-119	arCOG01706	AceF	Pyruvate/2-oxoglutarate dehydrogenase complex, dihydrolipoamide acyltransferase (E2) component or related enzyme	C	1.4e-123	K00627	1.1e-126	429.3	463.73	pyruvate_dehydrogenase_E2_component_(dihydrolipoamide_acetyltransferase)_[EC:2.3.1.12]	-	PF00198	2-oxoacid_dehydrogenases_acyltransferase_(catalytic_domain)	8.6e-82	PDHac_trf_long	-	-	5.5e-103	-	-	-	-	-	-	-	-	-	IPR036625;_IPR023213;_IPR003016;_IPR004167;_IPR011053;_IPR000089;_IPR001078	E3-binding_domain_superfamily;_Chloramphenicol_acetyltransferase-like_domain_superfamily;_2-oxo_acid_dehydrogenase,_lipoyl-binding_site;_Peripheral_subunit-binding_domain;_Single_hybrid_motif;_Biotin/lipoyl_attachment;_2-oxoacid_dehydrogenase_acyltransferase,_catalytic_domain	PF02817;_PF00364;_PF00198	e3_binding_domain;_Biotin-requiring_enzyme;_2-oxoacid_dehydrogenases_acyltransferase_(catalytic_domain)	-	-
Halo_Nar1-KKHJMNJF_00440	Halo_Nar1	KKHJMNJF_1	2643224514	Halo_Nar1_contig_1	675691	0.401	NAR1_11	KKHJMNJF_00440	0.102	470	Dihydrolipoyl dehydrogenase	COG1249	Dihydrolipoamide_dehydrogenase_(E3)_component_of_pyruvate/2-oxoglutarate_dehydrogenase_complex_or_glutathione_oxidoreductase	C	Glycine_cleavagePyruvate_oxidation	2.6e-127	arCOG01068	Lpd	Pyruvate/2-oxoglutarate dehydrogenase complex, dihydrolipoamide dehydrogenase (E3) component or related enzyme	C	4.6e-124	K00382	3.2e-156	526.8	472.7	dihydrolipoamide_dehydrogenase_[EC:1.8.1.4]	high_score	PF07992	Pyridine_nucleotide-disulphide_oxidoreductase	1.4e-59	lipoamide_DH	-	-	1e-156	-	-	-	-	-	-	-	-	-	IPR012999;_IPR023753;_IPR036188;_IPR016156;_IPR004099;_IPR006258;_IPR001100	Pyridine_nucleotide-disulphide_oxidoreductase,_class_I,_active_site;_FAD/NAD(P)-binding_domain;_FAD/NAD(P)-binding_domain_superfamily;_FAD/NAD-linked_reductase,_dimerisation_domain_superfamily;_Pyridine_nucleotide-disulphide_oxidoreductase,_dimerisation_domain;_Dihydrolipoamide_dehydrogenase;_Pyridine_nucleotide-disulphide_oxidoreductase,_class_I	PF07992;_PF02852	Pyridine_nucleotide-disulphide_oxidoreductase;_Pyridine_nucleotide-disulphide_oxidoreductase,_dimerisation_domain	-	-
Halo_Nar1-KKHJMNJF_00450	Halo_Nar1	KKHJMNJF_1	2643224514	Halo_Nar1_contig_1	675691	0.401	NAR1_11	KKHJMNJF_00450	0.101	255	hypothetical protein	-	-	-	-	-	arCOG02868	DsbG	Protein-disulfide isomerase	O	1.7e-54	K03673	8.8e-12	51.1	78.7	protein_dithiol_oxidoreductase_(disulfide-forming)_[EC:1.8.4.15]	-	PF13462	Thioredoxin	3.8e-35	-	-	-	-	-	-	-	-	-	-	-	-	-	IPR036249;_IPR013087;_IPR012336	Thioredoxin-like_superfamily;_Zinc_finger_C2H2-type;_Thioredoxin-like_fold	PF13462	Thioredoxin	TMhelix	-
Halo_Nar1-KKHJMNJF_00460	Halo_Nar1	KKHJMNJF_1	2643224514	Halo_Nar1_contig_1	675691	0.401	NAR1_11	KKHJMNJF_00460	0.041	219	N-glycosylase/DNA lyase	COG1059	Thermostable_8-oxoguanine_DNA_glycosylase	LV	-	3.7e-51	arCOG04357	ENDO3c	Thermostable 8-oxoguanine DNA glycosylase	L	1.8e-40	K03653	8.4e-58	201.1	125.4	N-glycosylase/DNA_lyase_[EC:3.2.2.-_4.2.99.18]	high_score	-	-	-	-	-	-	-	-	-	-	-	-	-	-	-	-	IPR003265;_IPR011257;_IPR023170	HhH-GPD_domain;_DNA_glycosylase;_Helix-turn-helix,_base-excision_DNA_repair,_C-terminal	-	-	-	-
Halo_Nar1-KKHJMNJF_00470	Halo_Nar1	KKHJMNJF_1	2643224514	Halo_Nar1_contig_1	675691	0.401	NAR1_11	KKHJMNJF_00470	0.031	94	hypothetical protein	-	-	-	-	-	-	-	-	-	-	-	-	-	-	-	-	-	-	-	-	-	-	-	-	-	-	-	-	-	-	-	-	-	-	-	-	-	-
Halo_Nar1-KKHJMNJF_00480	Halo_Nar1	KKHJMNJF_1	2643224514	Halo_Nar1_contig_1	675691	0.401	NAR1_11	KKHJMNJF_00480	0.095	365	Sodium/calcium exchanger MaX1	COG0530	Ca2+/Na+_antiporter	P	-	1.5e-64	arCOG02881	ECM27	Ca2+/Na+ antiporter	P	2.6e-39	K07301	1.7e-54	190.9	141.73	cation:H+_antiporter	high_score	PF01699	Sodium/calcium_exchanger_protein	1.2e-28	TIGR00367	-	-	9e-43	-	-	-	-	-	-	-	-	-	IPR004837	Sodium/calcium_exchanger_membrane_region	PF01699	Sodium/calcium_exchanger_protein	TMhelix	-
Halo_Nar1-KKHJMNJF_00490	Halo_Nar1	KKHJMNJF_1	2643224514	Halo_Nar1_contig_1	675691	0.401	NAR1_11	KKHJMNJF_00490	0.072	1743	DNA polymerase	COG0417	DNA_polymerase_B_elongation_subunit	L	-	1.2e-199	arCOG00328	PolB3	DNA polymerase PolB3	L	7.8e-103	K02319	3.7e-219	735.8	553.4	DNA_polymerase,_archaea_type_[EC:2.7.7.7]	high_score	PF00136	DNA_polymerase_family_B	3.2e-53	pol2	-	-	3.3e-71	-	-	-	-	-	-	-	-	-	IPR030934;_IPR036844;_IPR003587;_IPR004042;_IPR006134;_IPR006142;_IPR023211;_IPR027434;_IPR004860;_IPR003586;_IPR006133;_IPR006172;_IPR012337	Intein_C-terminal_splicing_region;_Hint_domain_superfamily;_Hint_domain_N-terminal;_Intein_DOD_homing_endonuclease;_DNA-directed_DNA_polymerase,_family_B,_multifunctional_domain;_Intein;_DNA_polymerase,_palm_domain_superfamily;_Homing_endonuclease;_Homing_endonuclease,_LAGLIDADG;_Hint_domain_C-terminal;_DNA-directed_DNA_polymerase,_family_B,_exonuclease_domain;_DNA-directed_DNA_polymerase,_family…	PF00136;_PF14890;_PF14528;_PF03104	DNA_polymerase_family_B;_Intein_splicing_domain;_LAGLIDADG-like_domain;_DNA_polymerase_family_B,_exonuclease_domain	-	-
Halo_Nar1-KKHJMNJF_00500	Halo_Nar1	KKHJMNJF_1	2643224514	Halo_Nar1_contig_1	675691	0.401	NAR1_11	KKHJMNJF_00500	0.1	218	3',5'-cyclic adenosine monophosphate phosphodiesterase CpdA	COG2129	Predicted_phosphoesterase,_related_to_the_Icc_protein	R	-	3.2e-39	arCOG01145	-	Phosphohydrolase, Icc/MPP superfamily	R	6e-27	K07096	3.7e-49	173.3	80.27	uncharacterized_protein	high_score	PF12850	Calcineurin-like_phosphoesterase_superfamily_domain	1.3e-14	yfcE	-	-	8.7e-11	-	-	-	-	-	-	-	-	-	IPR029052;_IPR024654	Metallo-dependent_phosphatase-like;_Calcineurin-like_phosphoesterase_domain,_lpxH_type	PF12850	Calcineurin-like_phosphoesterase_superfamily_domain	-	-
Halo_Nar1-KKHJMNJF_00510	Halo_Nar1	KKHJMNJF_1	2643224514	Halo_Nar1_contig_1	675691	0.401	NAR1_11	KKHJMNJF_00510	0.046	65	Archaeal histone A2	COG2036	Archaeal_histone_H3/H4	B	-	1.6e-22	arCOG02144	HHT1	Histones H3 and H4	L	5.9e-15	K11254	1.2e-06	34.3	59.53	histone_H4	-	PF00808	Histone-like_transcription_factor_(CBF/NF-Y)_and_archaeal_histone	1.7e-13	-	-	-	-	-	-	-	-	-	-	-	-	-	IPR001951;_IPR009072;_IPR003958	Histone_H4;_Histone-fold;_Transcription_factor_CBF/NF-Y/archaeal_histone_domain	PF00808	Histone-like_transcription_factor_(CBF/NF-Y)_and_archaeal_histone	-	-
Halo_Nar1-KKHJMNJF_00520	Halo_Nar1	KKHJMNJF_1	2643224514	Halo_Nar1_contig_1	675691	0.401	NAR1_11	KKHJMNJF_00520	0.064	250	hypothetical protein	COG3359	Uncharacterized_conserved_protein_YprB,_contains_RNaseH-like_and_TPR_domains	R	-	1.8e-46	arCOG03130	-	Predicted exonuclease, contains RNaseH-like domain	L	5e-62	K07502	1.6e-43	154.8	77.57	uncharacterized_protein	high_score	PF13482	RNase_H_superfamily	2.3e-38	TIGR03491	-	-	3.1e-08	-	-	-	-	-	-	-	-	-	IPR038720;_IPR012337;_IPR036397	YprB,_ribonuclease_H-like_domain;_Ribonuclease_H-like_superfamily;_Ribonuclease_H_superfamily	PF13482	RNase_H_superfamily	-	-
Halo_Nar1-KKHJMNJF_00530	Halo_Nar1	KKHJMNJF_1	2643224514	Halo_Nar1_contig_1	675691	0.401	NAR1_11	KKHJMNJF_00530	0.05	157	hypothetical protein	-	-	-	-	-	-	-	-	-	-	-	-	-	-	-	-	-	-	-	-	-	-	-	-	-	-	-	-	-	-	-	-	-	-	-	-	-	-
Halo_Nar1-KKHJMNJF_00540	Halo_Nar1	KKHJMNJF_1	2643224514	Halo_Nar1_contig_1	675691	0.401	NAR1_11	KKHJMNJF_00540	0.023	169	Protein GrpE	COG0576	Molecular_chaperone_GrpE_(heat_shock_protein_HSP-70)	O	-	8.8e-37	arCOG04772	GrpE	Molecular chaperone GrpE (heat shock protein)	O	2e-32	K03687	5.9e-37	133.6	31.6	molecular_chaperone_GrpE	high_score	PF01025	GrpE	1.2e-37	-	-	-	-	-	-	-	-	-	-	-	-	-	IPR000740;_IPR009012;_IPR013805	GrpE_nucleotide_exchange_factor;_GrpE_nucleotide_exchange_factor,_head;_GrpE_nucleotide_exchange_factor,_coiled-coil	PF01025	GrpE	-	-
Halo_Nar1-KKHJMNJF_00550	Halo_Nar1	KKHJMNJF_1	2643224514	Halo_Nar1_contig_1	675691	0.401	NAR1_11	KKHJMNJF_00550	0.074	643	Chaperone protein DnaK	COG0443	Molecular_chaperone_DnaK_(HSP70)	O	-	4.8e-169	arCOG03060	DnaK	Chaperone DnaK (HSP70)	O	4.7e-229	K04043	1.2e-228	766.6	787.43	molecular_chaperone_DnaK	-	PF00012	Hsp70_protein	1.5e-218	prok_dnaK	-	-	3.2e-236	-	-	-	-	0	-	-	-	-	IPR018181;_IPR012725;_IPR013126;_IPR029047	Heat_shock_protein_70,_conserved_site;_Chaperone_DnaK;_Heat_shock_protein_70_family;_Heat_shock_protein_70kD,_peptide-binding_domain_superfamily	PF00012	Hsp70_protein	-	-
Halo_Nar1-KKHJMNJF_00560	Halo_Nar1	KKHJMNJF_1	2643224514	Halo_Nar1_contig_1	675691	0.401	NAR1_11	KKHJMNJF_00560	0.124	361	Chaperone protein DnaJ	COG0484	DnaJ-class_molecular_chaperone_with_C-terminal_Zn_finger_domain	O	-	5.1e-25	arCOG06880	DnaJ	DnaJ type Zn finger domain	O	2e-87	K03686	8.5e-121	409.8	407.6	molecular_chaperone_DnaJ	high_score	PF01556	DnaJ_C_terminal_domain	3e-43	DnaJ_bact	-	-	1.9e-121	-	-	-	-	-	-	-	-	-	IPR001305;_IPR001623;_IPR012724;_IPR018253;_IPR036869;_IPR008971;_IPR036410;_IPR002939	Heat_shock_protein_DnaJ,_cysteine-rich_domain;_DnaJ_domain;_Chaperone_DnaJ;_DnaJ_domain,_conserved_site;_Chaperone_J-domain_superfamily;_HSP40/DnaJ_peptide-binding;_Heat_shock_protein_DnaJ,_cysteine-rich_domain_superfamily;_Chaperone_DnaJ,_C-terminal	PF00684;_PF00226;_PF01556	DnaJ_central_domain;_DnaJ_domain;_DnaJ_C_terminal_domain	-	-
Halo_Nar1-KKHJMNJF_00570	Halo_Nar1	KKHJMNJF_1	2643224514	Halo_Nar1_contig_1	675691	0.401	NAR1_11	KKHJMNJF_00570	0.122	245	hypothetical protein	COG0428	Zinc_transporter_ZupT	P	-	2.1e-39	-	-	-	-	-	K16267	5.1e-47	166.3	205.7	zinc_and_cadmium_transporter	-	PF02535	ZIP_Zinc_transporter	9.2e-24	-	-	-	-	-	-	-	-	-	-	-	-	-	IPR003689	Zinc/iron_permease	PF02535	ZIP_Zinc_transporter	TMhelix	-
Halo_Nar1-KKHJMNJF_00580	Halo_Nar1	KKHJMNJF_1	2643224514	Halo_Nar1_contig_1	675691	0.401	NAR1_11	KKHJMNJF_00580	0.053	132	Putative nickel-responsive regulator	COG0864	Metal-responsive_transcriptional_regulator,_contains_CopG/Arc/MetJ_DNA-binding_domain	K	-	1.7e-19	arCOG01008	NikR	Transcriptional regulator, CopG/Arc/MetJ family (DNA-binding and a metal-binding domains)	V	4.7e-15	K07722	1.8e-21	82.6	54.37	CopG_family_transcriptional_regulator,_nickel-responsive_regulator	high_score	PF08753	NikR_C_terminal_nickel_binding_domain	5.2e-09	nikR	-	-	3.4e-09	-	-	-	-	-	-	-	-	-	IPR002145;_IPR010985;_IPR014864;_IPR027271	Ribbon-helix-helix_protein,_CopG;_Ribbon-helix-helix;_Transcription_factor,_NikR,_nickel_binding_C-terminal;_Acetolactate_synthase/Transcription_factor_NikR,_C-terminal	PF01402;_PF08753	Ribbon-helix-helix_protein,_copG_family;_NikR_C_terminal_nickel_binding_domain	-	-
Halo_Nar1-KKHJMNJF_00590	Halo_Nar1	KKHJMNJF_1	2643224514	Halo_Nar1_contig_1	675691	0.401	NAR1_11	KKHJMNJF_00590	0.088	124	hypothetical protein	COG3607	Lactoylglutathione_lyase-related_enzyme,_vicinal_oxygen_chelate_(VOC)_family	R	-	1.2e-12	arCOG02708	GloA	Lactoylglutathione lyase or related enzyme	E	4.9e-20	K01759	3.5e-32	117.6	77.2	lactoylglutathione_lyase_[EC:4.4.1.5]	high_score	PF00903	Glyoxalase/Bleomycin_resistance_protein/Dioxygenase_superfamily	1.8e-17	glyox_I	-	-	6e-27	-	-	-	-	-	-	-	-	-	IPR037523;_IPR004360;_IPR029068	Vicinal_oxygen_chelate_(VOC)_domain;_Glyoxalase/fosfomycin_resistance/dioxygenase_domain;_Glyoxalase/Bleomycin_resistance_protein/Dihydroxybiphenyl_dioxygenase	PF00903	Glyoxalase/Bleomycin_resistance_protein/Dioxygenase_superfamily	-	-
Halo_Nar1-KKHJMNJF_00600	Halo_Nar1	KKHJMNJF_1	2643224514	Halo_Nar1_contig_1	675691	0.401	NAR1_11	KKHJMNJF_00600	0.051	313	hypothetical protein	-	-	-	-	-	arCOG00395	-	Predicted membrane-associated or secreted trancriptional regulator	K	2.6e-08	-	-	-	-	-	-	-	-	-	-	-	-	-	-	-	-	-	-	-	-	-	-	-	-	-	-	-	SignalP-noTM;_SignalP-TM
Halo_Nar1-KKHJMNJF_00610	Halo_Nar1	KKHJMNJF_1	2643224514	Halo_Nar1_contig_1	675691	0.401	NAR1_11	KKHJMNJF_00610	0.068	235	putative bifunctional tRNA threonylcarbamoyladenosine biosynthesis protein	COG3642	tRNA_A-37_threonylcarbamoyl_transferase_component_Bud32	J	tRNA_modification	7.5e-13	-	-	-	-	-	K15904	4.1e-06	31.4	601.67	bifunctional_N6-L-threonylcarbamoyladenine_synthase_/_protein_kinase_Bud32_[EC:2.3.1.234_2.7.11.1]	-	-	-	-	arch_bud32	-	-	4.5e-09	-	-	-	-	-	-	-	-	-	IPR011009	Protein_kinase-like_domain_superfamily	-	-	TMhelix	-
Halo_Nar1-KKHJMNJF_00620	Halo_Nar1	KKHJMNJF_1	2643224514	Halo_Nar1_contig_1	675691	0.401	NAR1_11	KKHJMNJF_00620	0.061	178	hypothetical protein	COG2335	Uncaracterized_surface_protein_containing_fasciclin_(FAS1)_repeats	R	-	3.2e-29	arCOG03335	-	Surface protein containing fasciclin-like repeats	M	3.6e-18	K19519	1.9e-22	85.8	266.23	transforming_growth_factor-beta-induced_protein	-	PF02469	Fasciclin_domain	6.8e-21	-	-	-	-	-	-	-	-	-	-	-	-	-	IPR036378;_IPR000782	FAS1_domain_superfamily;_FAS1_domain	PF02469	Fasciclin_domain	TMhelix	SignalP-noTM;_SignalP-TM
Halo_Nar1-KKHJMNJF_00630	Halo_Nar1	KKHJMNJF_1	2643224514	Halo_Nar1_contig_1	675691	0.401	NAR1_11	KKHJMNJF_00630	0.1	80	hypothetical protein	-	-	-	-	-	-	-	-	-	-	-	-	-	-	-	-	-	-	-	-	-	-	-	-	-	-	-	-	-	-	-	-	-	-	-	-	-	-
Halo_Nar1-KKHJMNJF_00640	Halo_Nar1	KKHJMNJF_1	2643224514	Halo_Nar1_contig_1	675691	0.401	NAR1_11	KKHJMNJF_00640	0.025	116	hypothetical protein	-	-	-	-	-	-	-	-	-	-	-	-	-	-	-	-	-	-	-	-	-	-	-	-	-	-	-	-	-	-	-	-	-	-	-	-	-	-
Halo_Nar1-KKHJMNJF_00650	Halo_Nar1	KKHJMNJF_1	2643224514	Halo_Nar1_contig_1	675691	0.401	NAR1_11	KKHJMNJF_00650	0.03	65	DNA-binding protein HMf-2	COG2036	Archaeal_histone_H3/H4	B	-	1.9e-17	arCOG02144	HHT1	Histones H3 and H4	L	3e-07	-	-	-	-	-	-	PF00808	Histone-like_transcription_factor_(CBF/NF-Y)_and_archaeal_histone	2.4e-11	-	-	-	-	-	-	-	-	-	-	-	-	-	IPR003958;_IPR009072	Transcription_factor_CBF/NF-Y/archaeal_histone_domain;_Histone-fold	PF00808	Histone-like_transcription_factor_(CBF/NF-Y)_and_archaeal_histone	-	-
Halo_Nar1-KKHJMNJF_00660	Halo_Nar1	KKHJMNJF_1	2643224514	Halo_Nar1_contig_1	675691	0.401	NAR1_11	KKHJMNJF_00660	0.081	333	Replication factor A	COG1599	ssDNA-binding_replication_factor_A,_large_subunit	L	-	1.8e-50	arCOG01510	RPA1	Single-stranded DNA-binding replication protein A (RPA), large (70 kD) subunit or related ssDNA-binding protein	L	4e-22	K07466	1.7e-18	73.2	91.8	replication_factor_A1	-	PF01336	OB-fold_nucleic_acid_binding_domain	1.2e-13	rpa1	-	-	1.1e-07	-	-	-	-	-	-	-	-	-	IPR012340;_IPR004365;_IPR018716;_IPR013955	Nucleic_acid-binding,_OB-fold;_OB-fold_nucleic_acid_binding_domain,_AA-tRNA_synthetase-type;_Protein_of_unknown_function_DUF2240;_Replication_factor_A,_C-terminal	PF01336;_PF09999;_PF08646	OB-fold_nucleic_acid_binding_domain;_Uncharacterized_protein_conserved_in_archaea_(DUF2240);_Replication_factor-A_C_terminal_domain	-	-
Halo_Nar1-KKHJMNJF_00670	Halo_Nar1	KKHJMNJF_1	2643224514	Halo_Nar1_contig_1	675691	0.401	NAR1_11	KKHJMNJF_00670	0.103	320	DNA repair and recombination protein RadA	COG0468	RecA/RadA_recombinase	L	-	4.5e-59	arCOG00415	RadA	RecA/RadA recombinase, contains N-terminal HHH domain	L	1.2e-98	K04483	2.3e-135	456.7	444.5	DNA_repair_protein_RadA	high_score	PF08423	Rad51	1.9e-85	recomb_radA	-	-	3.6e-132	-	-	-	-	-	-	-	-	-	IPR016467;_IPR027417;_IPR013632;_IPR020587;_IPR003593;_IPR011938;_IPR010995;_IPR020588;_IPR003583;_IPR033925	DNA_recombination_and_repair_protein,_RecA-like;_P-loop_containing_nucleoside_triphosphate_hydrolase;_DNA_recombination_and_repair_protein_Rad51-like,_C-terminal;_DNA_recombination_and_repair_protein_RecA,_monomer-monomer_interface;_AAA+_ATPase_domain;_DNA_recombination/repair_protein_RadA;_DNA_repair_Rad51/transcription_factor_NusA,_alpha-helical;_DNA_recombination_and_repair_protein_RecA-like,_…	PF08423;_PF14520	Rad51;_Helix-hairpin-helix_domain	-	-
Halo_Nar1-KKHJMNJF_00680	Halo_Nar1	KKHJMNJF_1	2643224514	Halo_Nar1_contig_1	675691	0.401	NAR1_11	KKHJMNJF_00680	0.086	115	hypothetical protein	-	-	-	-	-	-	-	-	-	-	-	-	-	-	-	-	-	-	-	-	-	-	-	-	-	-	-	-	-	-	-	-	-	-	-	-	-	-
Halo_Nar1-KKHJMNJF_00690	Halo_Nar1	KKHJMNJF_1	2643224514	Halo_Nar1_contig_1	675691	0.401	NAR1_11	KKHJMNJF_00690	0.093	86	hypothetical protein	COG1873	Sporulation_protein_YlmC,_YlmC/YmxH_family,_contains_PRC-barrel_domain	R	-	1.3e-06	-	-	-	-	-	-	-	-	-	-	-	PF05239	PRC-barrel_domain	5.1e-06	-	-	-	-	-	-	-	-	-	-	-	-	-	IPR011033;_IPR027275	PRC-barrel-like_superfamily;_PRC-barrel_domain	PF05239	PRC-barrel_domain	-	-
Halo_Nar1-KKHJMNJF_00700	Halo_Nar1	KKHJMNJF_1	2643224514	Halo_Nar1_contig_1	675691	0.401	NAR1_11	KKHJMNJF_00700	0.043	186	RNA 2',3'-cyclic phosphodiesterase	COG1514	RNA_2',3'-cyclic_phosphodiesterase_(2'-5'_RNA_ligase)	J	-	1.6e-21	arCOG01736	LigT	2'-5' RNA ligase	J	1e-20	K01975	2.2e-24	92.6	63.4	RNA_2',3'-cyclic_3'-phosphodiesterase_[EC:3.1.4.58]	high_score	PF02834	LigT_like_Phosphoesterase	5.4e-19	2_5_ligase	-	-	8.2e-32	-	-	-	-	-	-	-	-	-	IPR009097;_IPR004175;_IPR019510	Cyclic_phosphodiesterase;_RNA_2',3'-cyclic_phosphodiesterase;_Protein_kinase_A_anchor_protein,_nuclear_localisation_signal_domain	PF10469	AKAP7_2'5'_RNA_ligase-like_domain	-	-
Halo_Nar1-KKHJMNJF_00710	Halo_Nar1	KKHJMNJF_1	2643224514	Halo_Nar1_contig_1	675691	0.401	NAR1_11	KKHJMNJF_00710	0.087	114	hypothetical protein	COG4085	DNA/RNA_endonuclease_YhcR,_contains_UshA_esterase_domain	A	-	1e-10	arCOG03400	-	Predicted RNA-binding protein, contains TRAM domain	R	2.7e-12	K06931	4.8e-07	35.4	175.53	uncharacterized_protein	-	PF01336	OB-fold_nucleic_acid_binding_domain	7.9e-07	-	-	-	-	-	-	-	-	-	-	-	-	-	IPR012340;_IPR004365	Nucleic_acid-binding,_OB-fold;_OB-fold_nucleic_acid_binding_domain,_AA-tRNA_synthetase-type	PF01336	OB-fold_nucleic_acid_binding_domain	TMhelix	-
Halo_Nar1-KKHJMNJF_00720	Halo_Nar1	KKHJMNJF_1	2643224514	Halo_Nar1_contig_1	675691	0.401	NAR1_11	KKHJMNJF_00720	0.095	347	Tetrahedral aminopeptidase	COG1363	Putative_aminopeptidase_FrvX	EG	-	4.8e-101	arCOG01518	FrvX	Peptidase M42 family protein	E	7.5e-67	K20608	7.7e-78	267.7	367.23	tetrahedral_aminopeptidase_[EC:3.4.11.-]	-	PF05343	M42_glutamyl_aminopeptidase	8.1e-84	glu_aminopep	-	-	5.8e-51	-	-	-	-	-	-	-	-	-	IPR008007;_IPR023367	Peptidase_M42;_Peptidase_M42,_domain_2	PF05343	M42_glutamyl_aminopeptidase	-	-
Halo_Nar1-KKHJMNJF_00730	Halo_Nar1	KKHJMNJF_1	2643224514	Halo_Nar1_contig_1	675691	0.401	NAR1_11	KKHJMNJF_00730	0.034	609	hypothetical protein	COG1164	Oligoendopeptidase_F	E	-	2.5e-173	arCOG04758	PepF	Oligoendopeptidase F	E	2.5e-188	K08602	3.9e-209	702.2	145.83	oligoendopeptidase_F_[EC:3.4.24.-]	high_score	PF01432	Peptidase_family_M3	3.5e-71	pepF	-	-	1.1e-192	-	-	-	-	-	-	-	-	-	IPR004438;_IPR001567;_IPR013647	Peptidase_M3B,_oligoendopeptidase_F;_Peptidase_M3A/M3B_catalytic_domain;_Oligopeptidase_F,_N-terminal_domain	PF01432;_PF08439	Peptidase_family_M3;_Oligopeptidase_F	-	-
Halo_Nar1-KKHJMNJF_00740	Halo_Nar1	KKHJMNJF_1	2643224514	Halo_Nar1_contig_1	675691	0.401	NAR1_11	KKHJMNJF_00740	0.085	128	hypothetical protein	COG3030	FxsA_protein_affecting_phage_T7_exclusion_by_the_F_plasmid,_UPF0716_family	R	-	3.7e-30	arCOG03059	FxsA	Protein affecting phage T7 exclusion by the F plasmid	V	1.3e-23	K07113	4.9e-29	106.7	65.33	UPF0716_protein_FxsA	high_score	PF04186	FxsA_cytoplasmic_membrane_protein_	5.7e-25	-	-	-	-	-	-	-	-	-	-	-	-	-	IPR007313	FxsA_cytoplasmic_membrane_protein	PF04186	FxsA_cytoplasmic_membrane_protein	TMhelix	-
Halo_Nar1-KKHJMNJF_00750	Halo_Nar1	KKHJMNJF_1	2643224514	Halo_Nar1_contig_1	675691	0.401	NAR1_11	KKHJMNJF_00750	0.081	234	hypothetical protein	-	-	-	-	-	arCOG04599	-	Uncharacterized membrane protein	S	1.6e-08	-	-	-	-	-	-	PF19107	Family_of_unknown_function_(DUF5794)	1.1e-15	-	-	-	-	-	-	-	-	-	-	-	-	-	-	-	-	-	TMhelix	-
Halo_Nar1-KKHJMNJF_00760	Halo_Nar1	KKHJMNJF_1	2643224514	Halo_Nar1_contig_1	675691	0.401	NAR1_11	KKHJMNJF_00760	0	40	hypothetical protein	-	-	-	-	-	-	-	-	-	-	-	-	-	-	-	-	-	-	-	-	-	-	-	-	-	-	-	-	-	-	-	-	-	-	-	-	-	-
Halo_Nar1-KKHJMNJF_00770	Halo_Nar1	KKHJMNJF_1	2643224514	Halo_Nar1_contig_1	675691	0.401	NAR1_11	KKHJMNJF_00770	0.017	524	Chromosome partition protein Smc	COG4717	Uncharacterized_conserved_protein_YhaN,_contains_AAA_domain	S	-	3.4e-08	-	-	-	-	-	K03529	7.9e-11	46.5	577.97	chromosome_segregation_protein	-	-	-	-	SMC_prok_A	-	-	1.1e-09	-	-	-	-	-	-	-	-	-	-	-	-	-	-	-
Halo_Nar1-KKHJMNJF_00780	Halo_Nar1	KKHJMNJF_1	2643224514	Halo_Nar1_contig_1	675691	0.401	NAR1_11	KKHJMNJF_00780	0.078	317	hypothetical protein	COG2309	Leucyl_aminopeptidase_(aminopeptidase_T)	E	-	7.5e-66	arCOG01890	AmpS	Leucyl aminopeptidase (aminopeptidase T)	E	1.8e-66	K19689	1.7e-24	92.6	114.1	aminopeptidase_[EC:3.4.11.-]	-	PF02073	Thermophilic_metalloprotease_(M29)	7.4e-09	-	-	-	-	-	-	-	-	-	-	-	-	-	IPR000787	Peptidase_M29	PF02073	Thermophilic_metalloprotease_(M29)	-	-
Halo_Nar1-KKHJMNJF_00790	Halo_Nar1	KKHJMNJF_1	2643224514	Halo_Nar1_contig_1	675691	0.401	NAR1_11	KKHJMNJF_00790	0.123	65	hypothetical protein	-	-	-	-	-	arCOG05093	-	Uncharacterized protein, DUF2582 family	S	4.6e-07	-	-	-	-	-	-	PF10771	Winged_helix-turn-helix_domain_(DUF2582)	3.1e-16	-	-	-	-	-	-	-	-	-	-	-	-	-	IPR036388;_IPR019707	Winged_helix-like_DNA-binding_domain_superfamily;_Winged_helix-turn-helix_domain_(DUF2582)	PF10771	Winged_helix-turn-helix_domain_(DUF2582)	-	-
Halo_Nar1-KKHJMNJF_00800	Halo_Nar1	KKHJMNJF_1	2643224514	Halo_Nar1_contig_1	675691	0.401	NAR1_11	KKHJMNJF_00800	0.07	298	hypothetical protein	COG3001	Fructosamine-3-kinase	G	-	8.5e-17	arCOG04682	-	Predicted aminoglycoside phosphotransferase	R	5.6e-06	K02204	3.9e-11	48.9	137.47	homoserine_kinase_type_II_[EC:2.7.1.39]	-	PF01636	Phosphotransferase_enzyme_family	1.3e-16	-	-	-	-	-	-	-	-	-	-	-	-	-	IPR002575;_IPR011009	Aminoglycoside_phosphotransferase;_Protein_kinase-like_domain_superfamily	PF01636	Phosphotransferase_enzyme_family	-	-
Halo_Nar1-KKHJMNJF_00810	Halo_Nar1	KKHJMNJF_1	2643224514	Halo_Nar1_contig_1	675691	0.401	NAR1_11	KKHJMNJF_00810	0.057	277	hypothetical protein	-	-	-	-	-	-	-	-	-	-	-	-	-	-	-	-	-	-	-	-	-	-	-	-	-	-	-	-	-	-	-	-	-	-	-	-	TMhelix	-
Halo_Nar1-KKHJMNJF_00820	Halo_Nar1	KKHJMNJF_1	2643224514	Halo_Nar1_contig_1	675691	0.401	NAR1_11	KKHJMNJF_00820	0.072	138	hypothetical protein	-	-	-	-	-	-	-	-	-	-	-	-	-	-	-	-	-	-	-	-	-	-	-	-	-	-	-	-	-	-	-	-	-	-	-	-	-	SignalP-noTM;_SignalP-TM
Halo_Nar1-KKHJMNJF_00830	Halo_Nar1	KKHJMNJF_1	2643224514	Halo_Nar1_contig_1	675691	0.401	NAR1_11	KKHJMNJF_00830	0.069	259	Small-conductance mechanosensitive channel MscMJ	COG3264	Small-conductance_mechanosensitive_channel_MscK	M	-	1.6e-41	arCOG01568	MscS	Small-conductance mechanosensitive channel	M	2.6e-33	K05802	1.9e-43	155.1	482.2	potassium-dependent_mechanosensitive_channel	-	PF00924	Mechanosensitive_ion_channel	1.3e-29	-	-	-	-	-	-	-	-	-	-	-	-	-	IPR011066;_IPR010920;_IPR006685;_IPR023408	Mechanosensitive_ion_channel_MscS,_C-terminal;_LSM_domain_superfamily;_Mechanosensitive_ion_channel_MscS;_Mechanosensitive_ion_channel_MscS_domain_superfamily	PF00924	Mechanosensitive_ion_channel	TMhelix	-
Halo_Nar1-KKHJMNJF_00840	Halo_Nar1	KKHJMNJF_1	2643224514	Halo_Nar1_contig_1	675691	0.401	NAR1_11	KKHJMNJF_00840	0.081	381	DNA primase DnaG	COG0358	DNA_primase_(bacterial_type)	L	-	8.5e-15	arCOG04281	DnaG	DNA primase (bacterial type)	L	4.8e-84	K02316	1.3e-14	60.3	70.53	DNA_primase_[EC:2.7.7.101]	-	PF13662	Toprim_domain	8.6e-09	dnaG	-	-	3.6e-08	-	-	-	-	-	-	-	-	-	IPR006171;_IPR020607;_IPR034154	TOPRIM__domain;_DNA_primase_DnaG,_archaea;_Archaeal_primase_DnaG/twinkle,_TOPRIM_domain	PF13662	Toprim_domain	-	-
Halo_Nar1-KKHJMNJF_00850	Halo_Nar1	KKHJMNJF_1	2643224514	Halo_Nar1_contig_1	675691	0.401	NAR1_11	KKHJMNJF_00850	0.074	81	hypothetical protein	-	-	-	-	-	arCOG04058	-	Uncharacterized protein YggU, DUF167 family	S	4.9e-09	-	-	-	-	-	-	PF02594	Uncharacterised_ACR,_YggU_family_COG1872	1.3e-06	-	-	-	-	-	-	-	-	-	-	-	-	-	IPR003746;_IPR036591	Protein_of_unknown_function_DUF167;_YggU-like_superfamily	PF02594	Uncharacterised_ACR,_YggU_family_COG1872	-	-
Halo_Nar1-KKHJMNJF_00860	Halo_Nar1	KKHJMNJF_1	2643224514	Halo_Nar1_contig_1	675691	0.401	NAR1_11	KKHJMNJF_00860	0.086	219	hypothetical protein	-	-	-	-	-	-	-	-	-	-	-	-	-	-	-	-	-	-	-	-	-	-	-	-	-	-	-	-	-	-	-	-	-	-	-	-	-	-
Halo_Nar1-KKHJMNJF_00870	Halo_Nar1	KKHJMNJF_1	2643224514	Halo_Nar1_contig_1	675691	0.401	NAR1_11	KKHJMNJF_00870	0.043	209	hypothetical protein	-	-	-	-	-	-	-	-	-	-	-	-	-	-	-	-	-	-	-	-	-	-	-	-	-	-	-	-	-	-	-	-	-	-	-	-	-	-
Halo_Nar1-KKHJMNJF_00880	Halo_Nar1	KKHJMNJF_1	2643224514	Halo_Nar1_contig_1	675691	0.401	NAR1_11	KKHJMNJF_00880	0.054	147	hypothetical protein	-	-	-	-	-	-	-	-	-	-	-	-	-	-	-	-	-	-	-	-	-	-	-	-	-	-	-	-	-	-	-	-	-	-	-	-	-	-
Halo_Nar1-KKHJMNJF_00890	Halo_Nar1	KKHJMNJF_1	2643224514	Halo_Nar1_contig_1	675691	0.401	NAR1_11	KKHJMNJF_00890	0.09	176	hypothetical protein	COG2524	Predicted_transcriptional_regulator,_contains_C-terminal_CBS_domains	K	-	3.5e-26	arCOG00606	-	CBS domain	R	1.9e-31	K04767	2.7e-28	104.8	144.17	acetoin_utilization_protein_AcuB	-	PF00571	CBS_domain	7.2e-21	IMP_dehydrog	-	-	1.1e-08	-	-	-	-	-	-	-	-	-	IPR000644	CBS_domain	PF00571	CBS_domain	-	-
Halo_Nar1-KKHJMNJF_00900	Halo_Nar1	KKHJMNJF_1	2643224514	Halo_Nar1_contig_1	675691	0.401	NAR1_11	KKHJMNJF_00900	0.081	1814	DNA polymerase II large subunit	COG1933	Archaeal_DNA_polymerase_II,_large_subunit	L	-	0	arCOG04447	-	Archaeal DNA polymerase II, large subunit	L	1.7e-289	K02322	0	1415.5	1260.47	DNA_polymerase_II_large_subunit_[EC:2.7.7.7]	high_score	PF03833	DNA_polymerase_II_large_subunit_DP2	0	polC	-	-	0	-	-	-	-	-	-	-	-	-	IPR030934;_IPR006142;_IPR004042;_IPR004475;_IPR006141;_IPR016033;_IPR003586;_IPR036844;_IPR003587;_IPR027434	Intein_C-terminal_splicing_region;_Intein;_Intein_DOD_homing_endonuclease;_DNA_polymerase_II_large_subunit_DP2;_Intein_N-terminal_splicing_region;_DNA_polymerase_II_large_subunit_DP2,_N-terminal;_Hint_domain_C-terminal;_Hint_domain_superfamily;_Hint_domain_N-terminal;_Homing_endonuclease	PF03833;_PF14890	DNA_polymerase_II_large_subunit_DP2;_Intein_splicing_domain	-	-
Halo_Nar1-KKHJMNJF_00910	Halo_Nar1	KKHJMNJF_1	2643224514	Halo_Nar1_contig_1	675691	0.401	NAR1_11	KKHJMNJF_00910	0.066	573	DNA polymerase II small subunit	COG1311	Archaeal_DNA_polymerase_II,_small_subunit/DNA_polymerase_delta,_subunit_B	L	-	2.7e-148	arCOG04455	HYS2	Archaeal DNA polymerase II, small subunit/DNA polymerase delta, subunit B	L	1.1e-108	K02323	3.4e-147	497.2	328	DNA_polymerase_II_small_subunit_[EC:2.7.7.7]	high_score	PF04042	DNA_polymerase_alpha/epsilon_subunit_B	5.2e-09	-	-	-	-	-	-	-	-	-	-	-	-	-	IPR029052;_IPR011149;_IPR007185	Metallo-dependent_phosphatase-like;_DNA_polymerase_II_small_subunit,_archaeal;_DNA_polymerase_alpha/epsilon,_subunit_B	PF04042	DNA_polymerase_alpha/epsilon_subunit_B	-	-
Halo_Nar1-KKHJMNJF_00920	Halo_Nar1	KKHJMNJF_1	2643224514	Halo_Nar1_contig_1	675691	0.401	NAR1_11	KKHJMNJF_00920	0.067	401	ORC1-type DNA replication protein	COG1474	Cdc6-related_protein,_AAA_superfamily_ATPase	L	-	6.7e-110	arCOG00467	CDC6	Cdc6-related protein, AAA superfamily ATPase	L	2.9e-133	K10725	1.9e-151	510.5	190.1	archaeal_cell_division_control_protein_6	high_score	PF09079	CDC6,_C_terminal_winged_helix_domain	3e-20	TIGR02928	-	-	1.5e-132	-	-	-	-	-	-	-	-	-	IPR036390;_IPR015163;_IPR003593;_IPR014277;_IPR027417;_IPR036388	Winged_helix_DNA-binding_domain_superfamily;_Cdc6,_C-terminal;_AAA+_ATPase_domain;_Orc1/Cdc6-type_DNA_replication_protein,_archaea;_P-loop_containing_nucleoside_triphosphate_hydrolase;_Winged_helix-like_DNA-binding_domain_superfamily	PF09079;_PF13401	CDC6,_C_terminal_winged_helix_domain;_AAA_domain	-	-
Halo_Nar1-KKHJMNJF_00930	Halo_Nar1	KKHJMNJF_1	2643224514	Halo_Nar1_contig_1	675691	0.401	NAR1_11	KKHJMNJF_00930	0.08	50	hypothetical protein	-	-	-	-	-	-	-	-	-	-	-	-	-	-	-	-	-	-	-	-	-	-	-	-	-	-	-	-	-	-	-	-	-	-	-	-	TMhelix	-
Halo_Nar1-KKHJMNJF_00940	Halo_Nar1	KKHJMNJF_1	2643224514	Halo_Nar1_contig_1	675691	0.401	NAR1_11	KKHJMNJF_00940	0	36	hypothetical protein	-	-	-	-	-	-	-	-	-	-	-	-	-	-	-	-	-	-	-	-	-	-	-	-	-	-	-	-	-	-	-	-	-	-	-	-	-	-
Halo_Nar1-KKHJMNJF_00950	Halo_Nar1	KKHJMNJF_1	2643224514	Halo_Nar1_contig_1	675691	0.401	NAR1_11	KKHJMNJF_00950	0.062	370	Trehalose synthase	-	-	-	-	-	arCOG01403	AglL	Glycosyltransferase	M	1e-62	K03843	1.7e-42	151.5	193.27	alpha-1,3/alpha-1,6-mannosyltransferase_[EC:2.4.1.132_2.4.1.257]	-	PF00534	Glycosyl_transferases_group_1	1.4e-28	mycothiol_MshA	-	-	2.6e-17	GT4	3.7e-26	__sucrose_synthase_(EC_2.4.1.13);_sucrose-phosphate_synthase_(EC_2.4.1.14);_alpha-glucosyltransferase_(EC_2.4.1.52);_lipopolysaccharide_N-acetylglucosaminyltransferase_(EC_2.4.1.56);_phosphatidylinositol_alpha-mannosyltransferase_(EC_2.4.1.57);_GDP-Man:_Man1GlcNAc2-PP-dolichol_alpha-1,3-mannosyltransferase_(EC_2.4.1.132);_GDP-Man:_Man3GlcNAc2-PP-dolichol/Man4GlcNAc2-PP-dolichol_alpha-1,2-mannosyl…	-	-	-	-	-	-	IPR001296;_IPR028098	Glycosyl_transferase,_family_1;_Glycosyltransferase_subfamily_4-like,_N-terminal_domain	PF00534;_PF13439	Glycosyl_transferases_group_1;_Glycosyltransferase_Family_4	-	-
Halo_Nar1-KKHJMNJF_00960	Halo_Nar1	KKHJMNJF_1	2643224514	Halo_Nar1_contig_1	675691	0.401	NAR1_11	KKHJMNJF_00960	0.091	340	Glycosyltransferase AglI	COG1216	Glycosyltransferase,_GT2_family	G	-	5e-13	arCOG01385	-	Glycosyl transferase family 2	M	4.1e-27	K19427	4e-20	78.6	327.17	glycosyltransferase_EpsJ_[EC:2.4.-.-]	-	PF00535	Glycosyl_transferase_family_2	5e-19	PgaC_IcaA	-	-	9.2e-14	-	-	-	-	-	-	-	-	-	IPR001173;_IPR029044	Glycosyltransferase_2-like;_Nucleotide-diphospho-sugar_transferases	PF00535	Glycosyl_transferase_family_2	-	-
Halo_Nar1-KKHJMNJF_00970	Halo_Nar1	KKHJMNJF_1	2643224514	Halo_Nar1_contig_1	675691	0.401	NAR1_11	KKHJMNJF_00970	0.067	328	Glycogen synthase	-	-	-	-	-	arCOG01403	AglL	Glycosyltransferase	M	8.8e-53	K00754	1.7e-32	119	250.8	L-malate_glycosyltransferase_[EC:2.4.1.-]	-	PF13439	Glycosyltransferase_Family_4	2.4e-18	MSMEG_0565_glyc	-	-	1.3e-13	-	-	-	-	-	-	-	-	-	IPR028098	Glycosyltransferase_subfamily_4-like,_N-terminal_domain	PF13439;_PF13692	Glycosyltransferase_Family_4;_Glycosyl_transferases_group_1	-	-
Halo_Nar1-KKHJMNJF_00980	Halo_Nar1	KKHJMNJF_1	2643224514	Halo_Nar1_contig_1	675691	0.401	NAR1_11	KKHJMNJF_00980	0.055	379	Trehalose synthase	COG4641	Spore_maturation_protein_CgeB	D	-	1.2e-19	arCOG01403	AglL	Glycosyltransferase	M	1.4e-57	K00754	7.9e-44	156.3	250.8	L-malate_glycosyltransferase_[EC:2.4.1.-]	-	PF00534	Glycosyl_transferases_group_1	9.5e-32	thiol_BshA	-	-	1.6e-21	GT4	1.4e-30	__sucrose_synthase_(EC_2.4.1.13);_sucrose-phosphate_synthase_(EC_2.4.1.14);_alpha-glucosyltransferase_(EC_2.4.1.52);_lipopolysaccharide_N-acetylglucosaminyltransferase_(EC_2.4.1.56);_phosphatidylinositol_alpha-mannosyltransferase_(EC_2.4.1.57);_GDP-Man:_Man1GlcNAc2-PP-dolichol_alpha-1,3-mannosyltransferase_(EC_2.4.1.132);_GDP-Man:_Man3GlcNAc2-PP-dolichol/Man4GlcNAc2-PP-dolichol_alpha-1,2-mannosyl…	-	-	-	-	-	-	IPR001296	Glycosyl_transferase,_family_1	PF00534	Glycosyl_transferases_group_1	-	-
Halo_Nar1-KKHJMNJF_00990	Halo_Nar1	KKHJMNJF_1	2643224514	Halo_Nar1_contig_1	675691	0.401	NAR1_11	KKHJMNJF_00990	0.086	416	UDP-N-acetyl-D-mannosamine dehydrogenase	COG0677	UDP-N-acetyl-D-mannosaminuronate_dehydrogenase	M	-	3.3e-146	arCOG00252	WecC	UDP-N-acetyl-D-mannosaminuronate dehydrogenase	M	2.5e-94	K13015	1.7e-133	451.3	453.37	UDP-N-acetyl-D-glucosamine_dehydrogenase_[EC:1.1.1.136]	-	PF03721	UDP-glucose/GDP-mannose_dehydrogenase_family,_NAD_binding_domain	7.3e-38	NDP-sugDHase	-	-	4.4e-120	-	-	-	-	-	-	-	-	-	IPR017476;_IPR036220;_IPR014026;_IPR014027;_IPR036291;_IPR008927;_IPR028359;_IPR001732	UDP-glucose/GDP-mannose_dehydrogenase;_UDP-glucose/GDP-mannose_dehydrogenase,_C-terminal_domain_superfamily;_UDP-glucose/GDP-mannose_dehydrogenase,_dimerisation;_UDP-glucose/GDP-mannose_dehydrogenase,_C-terminal;_NAD(P)-binding_domain_superfamily;_6-phosphogluconate_dehydrogenase-like,_C-terminal_domain_superfamily;_UDP-N-acetyl-D-mannosamine/glucosamine_dehydrogenase;_UDP-glucose/GDP-mannose_deh…	PF00984;_PF03720;_PF03721	UDP-glucose/GDP-mannose_dehydrogenase_family,_central_domain;_UDP-glucose/GDP-mannose_dehydrogenase_family,_UDP_binding_domain;_UDP-glucose/GDP-mannose_dehydrogenase_family,_NAD_binding_domain	-	-
Halo_Nar1-KKHJMNJF_01000	Halo_Nar1	KKHJMNJF_1	2643224514	Halo_Nar1_contig_1	675691	0.401	NAR1_11	KKHJMNJF_01000	0.073	355	D-inositol-3-phosphate glycosyltransferase	-	-	-	-	-	arCOG01403	AglL	Glycosyltransferase	M	1.2e-67	K13668	3.6e-65	226.1	249.4	phosphatidyl-myo-inositol_dimannoside_synthase_[EC:2.4.1.346]	-	PF00534	Glycosyl_transferases_group_1	2.8e-36	mycothiol_MshA	-	-	3.2e-22	GT4	1.2e-32	__sucrose_synthase_(EC_2.4.1.13);_sucrose-phosphate_synthase_(EC_2.4.1.14);_alpha-glucosyltransferase_(EC_2.4.1.52);_lipopolysaccharide_N-acetylglucosaminyltransferase_(EC_2.4.1.56);_phosphatidylinositol_alpha-mannosyltransferase_(EC_2.4.1.57);_GDP-Man:_Man1GlcNAc2-PP-dolichol_alpha-1,3-mannosyltransferase_(EC_2.4.1.132);_GDP-Man:_Man3GlcNAc2-PP-dolichol/Man4GlcNAc2-PP-dolichol_alpha-1,2-mannosyl…	-	-	-	-	-	-	IPR028098;_IPR001296	Glycosyltransferase_subfamily_4-like,_N-terminal_domain;_Glycosyl_transferase,_family_1	PF13439;_PF00534	Glycosyltransferase_Family_4;_Glycosyl_transferases_group_1	-	-
Halo_Nar1-KKHJMNJF_01010	Halo_Nar1	KKHJMNJF_1	2643224514	Halo_Nar1_contig_1	675691	0.401	NAR1_11	KKHJMNJF_01010	0.122	49	hypothetical protein	-	-	-	-	-	-	-	-	-	-	-	-	-	-	-	-	-	-	-	-	-	-	-	-	-	-	-	-	-	-	-	-	-	-	-	-	-	-
Halo_Nar1-KKHJMNJF_01020	Halo_Nar1	KKHJMNJF_1	2643224514	Halo_Nar1_contig_1	675691	0.401	NAR1_11	KKHJMNJF_01020	0.054	277	Hexuronic acid methyltransferase AglP	COG2242	Precorrin-6B_methylase_2	H	Cobalamine/B12_biosynthesis	3.4e-17	arCOG01402	AglP	SAM-dependent methyltransferase	Q	4e-36	-	-	-	-	-	-	PF05050	Methyltransferase_FkbM_domain	6.6e-16	fkbM_fam	-	-	6.3e-28	-	-	-	-	-	-	-	-	-	IPR006342;_IPR029063	Methyltransferase_FkbM;_S-adenosyl-L-methionine-dependent_methyltransferase	PF05050	Methyltransferase_FkbM_domain	-	-
Halo_Nar1-KKHJMNJF_01030	Halo_Nar1	KKHJMNJF_1	2643224514	Halo_Nar1_contig_1	675691	0.401	NAR1_11	KKHJMNJF_01030	0.091	98	hypothetical protein	-	-	-	-	-	-	-	-	-	-	-	-	-	-	-	-	-	-	-	-	-	-	-	-	-	-	-	-	-	-	-	-	-	-	-	-	-	-
Halo_Nar1-KKHJMNJF_01040	Halo_Nar1	KKHJMNJF_1	2643224514	Halo_Nar1_contig_1	675691	0.401	NAR1_11	KKHJMNJF_01040	0.073	109	hypothetical protein	-	-	-	-	-	arCOG04525	-	Arylsulfatase A or related enzyme	P	4.2e-18	-	-	-	-	-	-	-	-	-	-	-	-	-	-	-	-	-	-	-	-	-	-	-	-	-	-	-	-
Halo_Nar1-KKHJMNJF_01050	Halo_Nar1	KKHJMNJF_1	2643224514	Halo_Nar1_contig_1	675691	0.401	NAR1_11	KKHJMNJF_01050	0.062	449	hypothetical protein	COG3119	Arylsulfatase_A_or_related_enzyme,_AlkP_superfamily	P	-	1.3e-54	arCOG02785	-	Arylsulfatase A or related enzyme	P	8.6e-65	K01133	2e-55	194.8	450.33	choline-sulfatase_[EC:3.1.6.6]	-	PF00884	Sulfatase	3e-42	chol_sulfatase	-	-	3.4e-25	-	-	-	-	-	-	-	-	-	IPR017850;_IPR017849;_IPR000917	Alkaline-phosphatase-like,_core_domain_superfamily;_Alkaline_phosphatase-like,_alpha/beta/alpha;_Sulfatase,_N-terminal	PF00884	Sulfatase	-	-
Halo_Nar1-KKHJMNJF_01060	Halo_Nar1	KKHJMNJF_1	2643224514	Halo_Nar1_contig_1	675691	0.401	NAR1_11	KKHJMNJF_01060	0.075	332	Trehalose synthase	COG4641	Spore_maturation_protein_CgeB	D	-	1.4e-07	arCOG01403	AglL	Glycosyltransferase	M	9.1e-44	K16150	4.7e-24	91.2	299.43	glycogen_synthase_[EC:2.4.1.11]	-	PF00534	Glycosyl_transferases_group_1	1.7e-18	mycothiol_MshA	-	-	3.4e-15	-	-	-	-	-	-	-	-	-	IPR028098;_IPR001296	Glycosyltransferase_subfamily_4-like,_N-terminal_domain;_Glycosyl_transferase,_family_1	PF13439;_PF00534	Glycosyltransferase_Family_4;_Glycosyl_transferases_group_1	-	-
Halo_Nar1-KKHJMNJF_01070	Halo_Nar1	KKHJMNJF_1	2643224514	Halo_Nar1_contig_1	675691	0.401	NAR1_11	KKHJMNJF_01070	0.051	327	hypothetical protein	COG3119	Arylsulfatase_A_or_related_enzyme,_AlkP_superfamily	P	-	7.6e-21	arCOG02785	-	Arylsulfatase A or related enzyme	P	3.7e-39	K01138	1.4e-20	79.7	400.17	uncharacterized_sulfatase_[EC:3.1.6.-]	-	PF00884	Sulfatase	3.3e-11	-	-	-	-	-	-	-	-	-	-	-	-	-	IPR017849;_IPR017850;_IPR000917	Alkaline_phosphatase-like,_alpha/beta/alpha;_Alkaline-phosphatase-like,_core_domain_superfamily;_Sulfatase,_N-terminal	PF00884	Sulfatase	-	-
Halo_Nar1-KKHJMNJF_01080	Halo_Nar1	KKHJMNJF_1	2643224514	Halo_Nar1_contig_1	675691	0.401	NAR1_11	KKHJMNJF_01080	0.077	515	hypothetical protein	COG5841	Stage_V_sporulation_protein_SpoVB/SpoIIIF,_required_for_spore_cortex_synthesis	D	-	5e-51	arCOG02209	AglR	MATE family membrane protein, Rfbx family, flippase	M	4.9e-70	K06409	4.6e-58	202.9	376.8	stage_V_sporulation_protein_B	-	PF01943	Polysaccharide_biosynthesis_protein	1.3e-30	spore_V_B	-	-	1.9e-15	-	-	-	-	-	-	-	-	-	IPR029303;_IPR002797	Polysaccharide_biosynthesis_protein,_C-terminal_domain;_Polysaccharide_biosynthesis_protein	PF14667;_PF01943	Polysaccharide_biosynthesis_C-terminal_domain;_Polysaccharide_biosynthesis_protein	TMhelix	-
Halo_Nar1-KKHJMNJF_01090	Halo_Nar1	KKHJMNJF_1	2643224514	Halo_Nar1_contig_1	675691	0.401	NAR1_11	KKHJMNJF_01090	0.066	360	hypothetical protein	COG3379	Predicted_phosphohydrolase_or_phosphomutase,_AlkP_superfamily	R	-	3.4e-34	arCOG01377	-	Phosphodiesterase of AP superfamily	R	1.2e-24	-	-	-	-	-	-	PF01663	Type_I_phosphodiesterase_/_nucleotide_pyrophosphatase	7.4e-15	-	-	-	-	-	-	-	-	-	-	-	-	-	IPR002591;_IPR017849;_IPR017850	Type_I_phosphodiesterase/nucleotide_pyrophosphatase/phosphate_transferase;_Alkaline_phosphatase-like,_alpha/beta/alpha;_Alkaline-phosphatase-like,_core_domain_superfamily	PF01663	Type_I_phosphodiesterase_/_nucleotide_pyrophosphatase	-	-
Halo_Nar1-KKHJMNJF_01100	Halo_Nar1	KKHJMNJF_1	2643224514	Halo_Nar1_contig_1	675691	0.401	NAR1_11	KKHJMNJF_01100	0.09	418	UDP-glucose 6-dehydrogenase AglM	COG1004	UDP-glucose_6-dehydrogenase	M	-	2.2e-139	arCOG00253	AglM/Ugd	UDP-glucose 6-dehydrogenase	M	9.3e-134	K00012	3.7e-135	457	354.27	UDPglucose_6-dehydrogenase_[EC:1.1.1.22]	high_score	PF03721	UDP-glucose/GDP-mannose_dehydrogenase_family,_NAD_binding_domain	2.1e-52	NDP-sugDHase	-	-	4.3e-131	-	-	-	-	-	-	-	-	-	IPR017476;_IPR008927;_IPR036220;_IPR028357;_IPR001732;_IPR014027;_IPR014026;_IPR036291	UDP-glucose/GDP-mannose_dehydrogenase;_6-phosphogluconate_dehydrogenase-like,_C-terminal_domain_superfamily;_UDP-glucose/GDP-mannose_dehydrogenase,_C-terminal_domain_superfamily;_UDP-glucose_6-dehydrogenase,_bacterial_type;_UDP-glucose/GDP-mannose_dehydrogenase,_N-terminal;_UDP-glucose/GDP-mannose_dehydrogenase,_C-terminal;_UDP-glucose/GDP-mannose_dehydrogenase,_dimerisation;_NAD(P)-binding_domai…	PF03721;_PF00984;_PF03720	UDP-glucose/GDP-mannose_dehydrogenase_family,_NAD_binding_domain;_UDP-glucose/GDP-mannose_dehydrogenase_family,_central_domain;_UDP-glucose/GDP-mannose_dehydrogenase_family,_UDP_binding_domain	-	-
Halo_Nar1-KKHJMNJF_01110	Halo_Nar1	KKHJMNJF_1	2643224514	Halo_Nar1_contig_1	675691	0.401	NAR1_11	KKHJMNJF_01110	0.099	241	UTP--glucose-1-phosphate uridylyltransferase AglF	COG1209	dTDP-glucose_pyrophosphorylase	M	-	1.5e-56	arCOG00664	AglF/RfbA	Glucose-1-phosphate uridyltransferase	M	1.9e-46	K00973	3.3e-54	190.2	250.5	glucose-1-phosphate_thymidylyltransferase_[EC:2.7.7.24]	-	PF00483	Nucleotidyl_transferase	3.5e-34	galU	-	-	5.1e-50	-	-	-	-	-	-	-	-	-	IPR029044;_IPR005835	Nucleotide-diphospho-sugar_transferases;_Nucleotidyl_transferase_domain	PF00483	Nucleotidyl_transferase	-	-
Halo_Nar1-KKHJMNJF_01120	Halo_Nar1	KKHJMNJF_1	2643224514	Halo_Nar1_contig_1	675691	0.401	NAR1_11	KKHJMNJF_01120	0.067	74	hypothetical protein	-	-	-	-	-	arCOG02836	NikR	Transcriptional regulator, CopG/Arc/MetJ family (DNA-binding and a metal-binding domains)	V	2e-10	-	-	-	-	-	-	-	-	-	-	-	-	-	-	-	-	-	-	-	-	-	-	-	-	-	-	-	-
Halo_Nar1-KKHJMNJF_01130	Halo_Nar1	KKHJMNJF_1	2643224514	Halo_Nar1_contig_1	675691	0.401	NAR1_11	KKHJMNJF_01130	0.015	64	hypothetical protein	-	-	-	-	-	arCOG08982	-	Ribbon-helix-helix protein, copG family, potential antitoxin	V	9.4e-11	-	-	-	-	-	-	-	-	-	-	-	-	-	-	-	-	-	-	-	-	-	-	-	-	-	-	-	-
Halo_Nar1-KKHJMNJF_01140	Halo_Nar1	KKHJMNJF_1	2643224514	Halo_Nar1_contig_1	675691	0.401	NAR1_11	KKHJMNJF_01140	0.064	250	hypothetical protein	COG3379	Predicted_phosphohydrolase_or_phosphomutase,_AlkP_superfamily	R	-	6.3e-27	arCOG01377	-	Phosphodiesterase of AP superfamily	R	4.5e-12	-	-	-	-	-	-	PF01663	Type_I_phosphodiesterase_/_nucleotide_pyrophosphatase	2.2e-18	-	-	-	-	-	-	-	-	-	-	-	-	-	IPR017849;_IPR002591;_IPR017850	Alkaline_phosphatase-like,_alpha/beta/alpha;_Type_I_phosphodiesterase/nucleotide_pyrophosphatase/phosphate_transferase;_Alkaline-phosphatase-like,_core_domain_superfamily	PF01663	Type_I_phosphodiesterase_/_nucleotide_pyrophosphatase	-	-
Halo_Nar1-KKHJMNJF_01150	Halo_Nar1	KKHJMNJF_1	2643224514	Halo_Nar1_contig_1	675691	0.401	NAR1_11	KKHJMNJF_01150	0.062	304	Sulfate adenylyltransferase subunit 2	COG0175	3'-phosphoadenosine_5'-phosphosulfate_sulfotransferase_(PAPS_reductase)/FAD_synthetase_or_related_enzyme	EH	Cysteine_biosynthesis	2.4e-32	arCOG04586	CysH	3'-phosphoadenosine 5'-phosphosulfate sulfotransferase (PAPS reductase)/FAD synthetase or related enzyme	E	7.2e-83	K00390	4e-30	111	152.63	phosphoadenosine_phosphosulfate_reductase_[EC:1.8.4.8_1.8.4.10]	-	PF01507	Phosphoadenosine_phosphosulfate_reductase_family	1.1e-21	CysD	-	-	3.8e-12	-	-	-	-	-	-	-	-	-	IPR002500;_IPR014729	Phosphoadenosine_phosphosulphate_reductase;_Rossmann-like_alpha/beta/alpha_sandwich_fold	PF01507	Phosphoadenosine_phosphosulfate_reductase_family	-	-
Halo_Nar1-KKHJMNJF_01160	Halo_Nar1	KKHJMNJF_1	2643224514	Halo_Nar1_contig_1	675691	0.401	NAR1_11	KKHJMNJF_01160	0.077	283	hypothetical protein	COG3780	DNA_endonuclease_related_to_intein-encoded_endonucleases	L	-	3.1e-09	-	-	-	-	-	-	-	-	-	-	-	-	-	-	-	-	-	-	-	-	-	-	-	-	-	-	-	IPR027434	Homing_endonuclease	-	-	-	-
Halo_Nar1-KKHJMNJF_01170	Halo_Nar1	KKHJMNJF_1	2643224514	Halo_Nar1_contig_1	675691	0.401	NAR1_11	KKHJMNJF_01170	0.057	226	Bifunctional polymyxin resistance protein ArnA	COG0223	Methionyl-tRNA_formyltransferase	J	-	3.6e-27	arCOG02825	PurN	Folate-dependent phosphoribosylglycinamide formyltransferase PurN	F	1.1e-22	K22885	5.3e-67	231.8	190.13	dTDP-4-amino-4,6-dideoxyglucose_formyltransferase_[EC:2.3.1.-]	high_score	PF00551	Formyl_transferase	4.7e-22	fmt	-	-	5.6e-25	-	-	-	-	-	-	-	-	-	IPR001555;_IPR002376;_IPR036477	Phosphoribosylglycinamide_formyltransferase,_active_site;_Formyl_transferase,_N-terminal;_Formyl_transferase,_N-terminal_domain_superfamily	PF00551	Formyl_transferase	-	-
Halo_Nar1-KKHJMNJF_01180	Halo_Nar1	KKHJMNJF_1	2643224514	Halo_Nar1_contig_1	675691	0.401	NAR1_11	KKHJMNJF_01180	0.074	269	Bifunctional protein FolD protein	COG0190	5,10-methylene-tetrahydrofolate_dehydrogenase/Methenyl_tetrahydrofolate_cyclohydrolase	H	-	1.3e-82	arCOG04538	FolD	5,10-methylene-tetrahydrofolate dehydrogenase/Methenyl tetrahydrofolate cyclohydrolase	H	7.4e-72	K01491	3.5e-82	281.5	399.27	methylenetetrahydrofolate_dehydrogenase_(NADP+)_/_methenyltetrahydrofolate_cyclohydrolase_[EC:1.5.1.5_3.5.4.9]	-	PF02882	Tetrahydrofolate_dehydrogenase/cyclohydrolase,_NAD(P)-binding_domain	1.5e-43	-	-	-	-	-	-	-	-	-	-	-	-	-	IPR020867;_IPR020631;_IPR000672;_IPR020630;_IPR036291	Tetrahydrofolate_dehydrogenase/cyclohydrolase,_conserved_site;_Tetrahydrofolate_dehydrogenase/cyclohydrolase,_NAD(P)-binding_domain;_Tetrahydrofolate_dehydrogenase/cyclohydrolase;_Tetrahydrofolate_dehydrogenase/cyclohydrolase,_catalytic_domain;_NAD(P)-binding_domain_superfamily	PF02882;_PF00763	Tetrahydrofolate_dehydrogenase/cyclohydrolase,_NAD(P)-binding_domain;_Tetrahydrofolate_dehydrogenase/cyclohydrolase,_catalytic_domain	-	-
Halo_Nar1-KKHJMNJF_01190	Halo_Nar1	KKHJMNJF_1	2643224514	Halo_Nar1_contig_1	675691	0.401	NAR1_11	KKHJMNJF_01190	0.084	248	Bifunctional protein GlmU	COG1208	NDP-sugar_pyrophosphorylase,_includes_eIF-2Bgamma,_eIF-2Bepsilon,_and_LPS_biosynthesis_protein_s	JM	-	1.6e-35	arCOG00666	GCD1	N-acetylglucosamine-1-phosphate uridyltransferase	M	9.9e-34	K00966	1.4e-36	132	326.2	mannose-1-phosphate_guanylyltransferase_[EC:2.7.7.13]	-	PF00483	Nucleotidyl_transferase	5.4e-21	Arch_glmU	-	-	3.3e-29	-	-	-	-	-	-	-	-	-	IPR029044;_IPR005835;_IPR010985;_IPR002145	Nucleotide-diphospho-sugar_transferases;_Nucleotidyl_transferase_domain;_Ribbon-helix-helix;_Ribbon-helix-helix_protein,_CopG	PF00483;_PF01402	Nucleotidyl_transferase;_Ribbon-helix-helix_protein,_copG_family	-	-
Halo_Nar1-KKHJMNJF_01200	Halo_Nar1	KKHJMNJF_1	2643224514	Halo_Nar1_contig_1	675691	0.401	NAR1_11	KKHJMNJF_01200	0.1	140	hypothetical protein	-	-	-	-	-	-	-	-	-	-	-	-	-	-	-	-	-	-	-	-	-	-	-	-	-	-	-	-	-	-	-	-	-	-	-	-	TMhelix	-
Halo_Nar1-KKHJMNJF_01210	Halo_Nar1	KKHJMNJF_1	2643224514	Halo_Nar1_contig_1	675691	0.401	NAR1_11	KKHJMNJF_01210	0.093	225	hypothetical protein	-	-	-	-	-	-	-	-	-	-	-	-	-	-	-	-	-	-	-	-	-	-	-	-	-	-	-	-	-	-	-	-	-	-	-	-	-	-
Halo_Nar1-KKHJMNJF_01220	Halo_Nar1	KKHJMNJF_1	2643224514	Halo_Nar1_contig_1	675691	0.401	NAR1_11	KKHJMNJF_01220	0.066	181	ADP-ribose pyrophosphatase	COG1051	ADP-ribose_pyrophosphatase_YjhB,_NUDIX_family	F	-	2.5e-13	arCOG01075	-	NUDIX family hydrolase	F	8.1e-13	K03574	3.4e-13	55.6	66.33	8-oxo-dGTP_diphosphatase_[EC:3.6.1.55]	-	PF00293	NUDIX_domain	6.1e-18	mutt	-	-	4.2e-07	-	-	-	-	-	-	-	-	-	IPR000086;_IPR015797;_IPR020084;_IPR020476	NUDIX_hydrolase_domain;_NUDIX_hydrolase-like_domain_superfamily;_NUDIX_hydrolase,_conserved_site;_NUDIX_hydrolase	PF00293	NUDIX_domain	-	-
Halo_Nar1-KKHJMNJF_01230	Halo_Nar1	KKHJMNJF_1	2643224514	Halo_Nar1_contig_1	675691	0.401	NAR1_11	KKHJMNJF_01230	0.086	312	L-arabinose 1-dehydrogenase (NAD(P)(+))	COG1088	dTDP-D-glucose_4,6-dehydratase	M	-	1.3e-62	arCOG01369	WcaG	Nucleoside-diphosphate-sugar epimerase	M	1.7e-81	K02473	7.8e-85	290.7	437.27	UDP-N-acetylglucosamine/UDP-N-acetylgalactosamine_4-epimerase_[EC:5.1.3.7_5.1.3.-]	-	PF01370	NAD_dependent_epimerase/dehydratase_family	1.3e-55	heptose_epim	-	-	2.6e-51	-	-	-	-	-	-	-	-	-	IPR036291;_IPR001509	NAD(P)-binding_domain_superfamily;_NAD-dependent_epimerase/dehydratase	PF01370	NAD_dependent_epimerase/dehydratase_family	-	-
Halo_Nar1-KKHJMNJF_01240	Halo_Nar1	KKHJMNJF_1	2643224514	Halo_Nar1_contig_1	675691	0.401	NAR1_11	KKHJMNJF_01240	0.08	124	hypothetical protein	COG3837	Uncharacterized_conserved_protein,_cupin_superfamily	S	-	3.6e-08	arCOG02998	-	Cupin domain containing protein	S	2.9e-07	K14673	1.1e-07	37.2	82.5	putative_monooxygenase	-	PF07883	Cupin_domain	1.1e-06	-	-	-	-	-	-	-	-	-	-	-	-	-	IPR014710;_IPR011051;_IPR013096	RmlC-like_jelly_roll_fold;_RmlC-like_cupin_domain_superfamily;_Cupin_2,_conserved_barrel	PF07883	Cupin_domain	-	-
Halo_Nar1-KKHJMNJF_01250	Halo_Nar1	KKHJMNJF_1	2643224514	Halo_Nar1_contig_1	675691	0.401	NAR1_11	KKHJMNJF_01250	0.113	361	Phospho-N-acetylmuramoyl-pentapeptide- transferase	COG0472	UDP-N-acetylmuramyl_pentapeptide_phosphotransferase/UDP-N-acetylglucosamine-1-phosphate_transferase	M	Mureine_biosynthesis	1e-36	arCOG03199	AglH/Rfe	UDP-N-acetylmuramyl pentapeptide phosphotransferase/UDP-N-acetylglucosamine-1-phosphate transferase	M	4.7e-63	K01001	7.9e-51	179.1	122.8	UDP-N-acetylglucosamine--dolichyl-phosphate_N-acetylglucosaminephosphotransferase_[EC:2.7.8.15]	high_score	PF00953	Glycosyl_transferase_family_4	1e-23	-	-	-	-	-	-	-	-	-	-	-	-	-	IPR000715	Glycosyl_transferase,_family_4	PF00953	Glycosyl_transferase_family_4	TMhelix	-
Halo_Nar1-KKHJMNJF_01260	Halo_Nar1	KKHJMNJF_1	2643224514	Halo_Nar1_contig_1	675691	0.401	NAR1_11	KKHJMNJF_01260	0.101	914	hypothetical protein	COG1287	Asparagine_N-glycosylation_enzyme,_membrane_subunit_Stt3	O	-	6e-92	arCOG02044	AglB	Oligosaccharyltransferase membrane subunit	M	2.4e-35	K07151	1.1e-60	212.2	249.9	dolichyl-diphosphooligosaccharide---protein_glycosyltransferase_[EC:2.4.99.18]	-	PF02516	Oligosaccharyl_transferase_STT3_subunit	2.4e-18	archaeo_STT3	-	-	1e-26	GT66	2.3e-62	__dolichyl-diphosphooligosaccharideÃƒÂ¢Ã¢â€šÂ¬Ã¢â‚¬Âprotein_glycotransferase_(EC_2.4.99.18);_undecaprenyl-diphosphooligosaccharideÃƒÂ¢Ã¢â€šÂ¬Ã¢â‚¬Âprotein_glycotransferase_(EC_2.4.99.19)_	-	-	-	-	-	-	IPR003674	Oligosaccharyl_transferase,_STT3_subunit	PF02516	Oligosaccharyl_transferase_STT3_subunit	TMhelix	-
Halo_Nar1-KKHJMNJF_01270	Halo_Nar1	KKHJMNJF_1	2643224514	Halo_Nar1_contig_1	675691	0.401	NAR1_11	KKHJMNJF_01270	0.071	306	Protein-export membrane protein SecF	COG0341	Preprotein_translocase_subunit_SecF	U	-	2.2e-37	arCOG03054	SecF	Preprotein translocase subunit SecF	U	1.2e-72	K03074	1.4e-42	151.8	327	preprotein_translocase_subunit_SecF	-	PF02355	Protein_export_membrane_protein	1e-30	3a0501s07	-	-	1.7e-20	-	-	-	-	5.28e-37	-	-	-	-	IPR022813;_IPR024921	Protein-export_membrane_protein_SecD/SecF,_archaeal_and_bacterial;_Protein-export_membrane_protein_SecF,_archaeal	PF02355	Protein_export_membrane_protein	TMhelix	-
Halo_Nar1-KKHJMNJF_01280	Halo_Nar1	KKHJMNJF_1	2643224514	Halo_Nar1_contig_1	675691	0.401	NAR1_11	KKHJMNJF_01280	0.081	538	Protein-export membrane protein SecD	COG0342	Preprotein_translocase_subunit_SecD	U	-	9.8e-55	arCOG03055	SecD	Preprotein translocase subunit SecD	U	4.8e-77	K03072	4e-65	226.2	446.53	preprotein_translocase_subunit_SecD	-	PF02355	Protein_export_membrane_protein	7.6e-09	secD	-	-	8.9e-29	-	-	-	-	1.54e-34	-	-	-	-	IPR022813	Protein-export_membrane_protein_SecD/SecF,_archaeal_and_bacterial	PF02355	Protein_export_membrane_protein	TMhelix	-
Halo_Nar1-KKHJMNJF_01290	Halo_Nar1	KKHJMNJF_1	2643224514	Halo_Nar1_contig_1	675691	0.401	NAR1_11	KKHJMNJF_01290	0.069	259	L-rhamnose 1-dehydrogenase (NADP(+))	COG4221	NADP-dependent_3-hydroxy_acid_dehydrogenase_YdfG	C	Pyrimidine_degradation	1.2e-33	arCOG01259	FabG	Short-chain alcohol dehydrogenase	I	3.2e-42	K00019	1.3e-44	158.3	252.2	3-hydroxybutyrate_dehydrogenase_[EC:1.1.1.30]	-	PF00106	short_chain_dehydrogenase	3.9e-42	dhbA_paeA	-	-	9.6e-32	-	-	-	-	6.1e-25	-	-	-	-	IPR020904;_IPR002347;_IPR036291	Short-chain_dehydrogenase/reductase,_conserved_site;_Short-chain_dehydrogenase/reductase_SDR;_NAD(P)-binding_domain_superfamily	PF00106	short_chain_dehydrogenase	-	-
Halo_Nar1-KKHJMNJF_01300	Halo_Nar1	KKHJMNJF_1	2643224514	Halo_Nar1_contig_1	675691	0.401	NAR1_11	KKHJMNJF_01300	0.087	103	Nascent polypeptide-associated complex protein	COG1308	Transcription_factor_homologous_to_NACalpha-BTF3	K	-	7.6e-29	arCOG04061	EGD2	Transcription factor homologous to NACalpha-BTF3	K	2.6e-19	-	-	-	-	-	-	PF01849	NAC_domain	4.4e-07	TIGR00264	-	-	2.5e-24	-	-	-	-	-	-	-	-	-	IPR002715;_IPR038187;_IPR005231	Nascent_polypeptide-associated_complex_NAC_domain;_NAC_A/B_domain_superfamily;_Nascent_polypeptide-associated_complex_(NAC),_archaeal	PF01849	NAC_domain	-	-
Halo_Nar1-KKHJMNJF_01310	Halo_Nar1	KKHJMNJF_1	2643224514	Halo_Nar1_contig_1	675691	0.401	NAR1_11	KKHJMNJF_01310	0.103	319	hypothetical protein	COG1784	TctA_family_transporter	R	-	8.8e-72	arCOG04469	-	Tripartite tricarboxylate transporter (TTT) class transporter	R	3.2e-46	K08971	4.4e-73	252.5	185.83	putative_membrane_protein	high_score	PF01970	Tripartite_tricarboxylate_transporter_TctA_family	1.8e-40	-	-	-	-	-	-	-	-	9.34e-23	-	-	-	-	IPR002823	Protein_of_unknown_function_DUF112,_transmembrane	PF01970	Tripartite_tricarboxylate_transporter_TctA_family	TMhelix	-
Halo_Nar1-KKHJMNJF_01320	Halo_Nar1	KKHJMNJF_1	2643224514	Halo_Nar1_contig_1	675691	0.401	NAR1_11	KKHJMNJF_01320	0.096	333	hypothetical protein	COG0628	Predicted_PurR-regulated_permease_PerM	R	-	4.7e-49	arCOG02642	PerM	Predicted PurR-regulated permease PerM	R	3.3e-62	K03548	5.3e-30	111.1	233	putative_permease	-	PF01594	AI-2E_family_transporter	5.9e-48	spore_ytvI	-	-	3.1e-15	-	-	-	-	6.9e-43	-	-	-	-	IPR002549	Transmembrane_protein_TqsA-like	PF01594	AI-2E_family_transporter	TMhelix	-
Halo_Nar1-KKHJMNJF_01330	Halo_Nar1	KKHJMNJF_1	2643224514	Halo_Nar1_contig_1	675691	0.401	NAR1_11	KKHJMNJF_01330	0.066	120	hypothetical protein	COG1833	Uri_superfamily_endonuclease	R	-	6.5e-36	arCOG00463	-	Uri superfamily endonuclease	L	4.4e-30	-	-	-	-	-	-	PF01986	Domain_of_unknown_function_DUF123	1.8e-19	-	-	-	-	-	-	-	-	-	-	-	-	-	IPR002837;_IPR000305	Protein_of_unknown_function_DUF123;_GIY-YIG_endonuclease	PF01986	Domain_of_unknown_function_DUF123	-	-
Halo_Nar1-KKHJMNJF_01340	Halo_Nar1	KKHJMNJF_1	2643224514	Halo_Nar1_contig_1	675691	0.401	NAR1_11	KKHJMNJF_01340	0.072	289	hypothetical protein	COG0122	3-methyladenine_DNA_glycosylase/8-oxoguanine_DNA_glycosylase	L	-	2.2e-37	arCOG00464	AlkA	3-methyladenine DNA glycosylase/8-oxoguanine DNA glycosylase	L	1.8e-69	K03660	1.2e-75	260.5	141.23	N-glycosylase/DNA_lyase_[EC:3.2.2.-_4.2.99.18]	high_score	PF00730	HhH-GPD_superfamily_base_excision_DNA_repair_protein	3.3e-11	ogg	-	-	4.6e-49	-	-	-	-	-	-	-	-	-	IPR012904;_IPR003265;_IPR011257	8-oxoguanine_DNA_glycosylase,_N-terminal;_HhH-GPD_domain;_DNA_glycosylase	PF07934;_PF00730	8-oxoguanine_DNA_glycosylase,_N-terminal_domain;_HhH-GPD_superfamily_base_excision_DNA_repair_protein	-	-
Halo_Nar1-KKHJMNJF_01350	Halo_Nar1	KKHJMNJF_1	2643224514	Halo_Nar1_contig_1	675691	0.401	NAR1_11	KKHJMNJF_01350	0.07	100	hypothetical protein	COG1694	NTP_pyrophosphatase,_house-cleaning_of_non-canonical_NTPs	V	-	3e-10	arCOG01084	MazG	Predicted pyrophosphatase	R	1.8e-07	K04765	7.2e-07	34.7	369.77	nucleoside_triphosphate_diphosphatase_[EC:3.6.1.9]	-	PF03819	MazG_nucleotide_pyrophosphohydrolase_domain	3.5e-07	-	-	-	-	-	-	-	-	-	-	-	-	-	IPR004518	NTP_pyrophosphohydrolase_MazG,_putative_catalytic_core	PF03819	MazG_nucleotide_pyrophosphohydrolase_domain	-	-
Halo_Nar1-KKHJMNJF_01360	Halo_Nar1	KKHJMNJF_1	2643224514	Halo_Nar1_contig_1	675691	0.401	NAR1_11	KKHJMNJF_01360	0.027	108	hypothetical protein	COG3355	Predicted_transcriptional_regulator	K	-	4e-15	arCOG02242	Sta1	Viral transcriptional activator, contains HTH domain	K	1.7e-11	-	-	-	-	-	-	PF01978	Sugar-specific_transcriptional_regulator_TrmB	8e-08	-	-	-	-	-	-	-	-	-	-	-	-	-	IPR036390;_IPR036388;_IPR002831;_IPR011991	Winged_helix_DNA-binding_domain_superfamily;_Winged_helix-like_DNA-binding_domain_superfamily;_Transcription_regulator_TrmB,_N-terminal;_ArsR-like_helix-turn-helix_domain	PF01978	Sugar-specific_transcriptional_regulator_TrmB	-	-
Halo_Nar1-KKHJMNJF_01370	Halo_Nar1	KKHJMNJF_1	2643224514	Halo_Nar1_contig_1	675691	0.401	NAR1_11	KKHJMNJF_01370	0.04	99	hypothetical protein	-	-	-	-	-	-	-	-	-	-	-	-	-	-	-	-	-	-	-	-	-	-	-	-	-	-	-	-	-	-	-	-	-	-	-	-	TMhelix	-
Halo_Nar1-KKHJMNJF_01380	Halo_Nar1	KKHJMNJF_1	2643224514	Halo_Nar1_contig_1	675691	0.401	NAR1_11	KKHJMNJF_01380	0.106	94	hypothetical protein	COG1873	Sporulation_protein_YlmC,_YlmC/YmxH_family,_contains_PRC-barrel_domain	R	-	3.2e-08	arCOG02155	-	Protein implicated in RNA metabolism, contains PRC-barrel domain	R	4.2e-07	-	-	-	-	-	-	PF05239	PRC-barrel_domain	2.3e-09	-	-	-	-	-	-	-	-	-	-	-	-	-	IPR027275;_IPR011033	PRC-barrel_domain;_PRC-barrel-like_superfamily	PF05239	PRC-barrel_domain	-	-
Halo_Nar1-KKHJMNJF_01390	Halo_Nar1	KKHJMNJF_1	2643224514	Halo_Nar1_contig_1	675691	0.401	NAR1_11	KKHJMNJF_01390	0.112	195	Thymidine kinase	COG1435	Thymidine_kinase	F	Pyrimidine_salvage	4.6e-67	arCOG04798	Tdk	Thymidine kinase	F	1.1e-64	K00857	3.9e-57	199.2	50.87	thymidine_kinase_[EC:2.7.1.21]	high_score	PF00265	Thymidine_kinase	2.6e-49	-	-	-	-	-	-	-	-	-	-	-	-	-	IPR027417;_IPR001267;_IPR020633	P-loop_containing_nucleoside_triphosphate_hydrolase;_Thymidine_kinase;_Thymidine_kinase,_conserved_site	PF00265	Thymidine_kinase	-	-
Halo_Nar1-KKHJMNJF_01400	Halo_Nar1	KKHJMNJF_1	2643224514	Halo_Nar1_contig_1	675691	0.401	NAR1_11	KKHJMNJF_01400	0.041	120	hypothetical protein	-	-	-	-	-	-	-	-	-	-	-	-	-	-	-	-	-	-	-	-	-	-	-	-	-	-	-	-	-	-	-	-	-	-	-	-	TMhelix	-
Halo_Nar1-KKHJMNJF_01410	Halo_Nar1	KKHJMNJF_1	2643224514	Halo_Nar1_contig_1	675691	0.401	NAR1_11	KKHJMNJF_01410	0.073	299	Thiol-disulfide oxidoreductase ResA	COG0526	Thiol-disulfide_isomerase_or_thioredoxin	O	-	3.7e-07	arCOG03562	TrxA	Thiol-disulfide isomerase or thioredoxin	O	2.2e-15	-	-	-	-	-	-	PF17991	Thioredoxin_like_C-terminal_domain	7.5e-14	-	-	-	-	-	-	-	-	-	-	-	-	-	IPR008979;_IPR036249;_IPR000866	Galactose-binding-like_domain_superfamily;_Thioredoxin-like_superfamily;_Alkyl_hydroperoxide_reductase_subunit_C/_Thiol_specific_antioxidant	PF00578	AhpC/TSA_family	-	-
Halo_Nar1-KKHJMNJF_01420	Halo_Nar1	KKHJMNJF_1	2643224514	Halo_Nar1_contig_1	675691	0.401	NAR1_11	KKHJMNJF_01420	0.117	373	hypothetical protein	COG0265	Periplasmic_serine_protease,_S1-C_subfamily,_contain_C-terminal_PDZ_domain	O	-	5.8e-70	arCOG02833	DegQ	Serine protease Do (heat-shock protein)	O	1.5e-89	K08372	4.1e-94	322.1	375.23	putative_serine_protease_PepD_[EC:3.4.21.-]	-	PF13365	Trypsin-like_peptidase_domain	6.6e-33	degP_htrA_DO	-	-	9e-90	-	-	-	-	-	-	-	-	-	IPR001478;_IPR009003;_IPR036034;_IPR001940	PDZ_domain;_Peptidase_S1,_PA_clan;_PDZ_superfamily;_Peptidase_S1C	PF13180;_PF13365	PDZ_domain;_Trypsin-like_peptidase_domain	TMhelix	-
Halo_Nar1-KKHJMNJF_01430	Halo_Nar1	KKHJMNJF_1	2643224514	Halo_Nar1_contig_1	675691	0.401	NAR1_11	KKHJMNJF_01430	0.082	328	Protein pelota	COG1537	Stalled_ribosome_rescue_protein_Dom34,_pelota_family	J	-	1.2e-82	arCOG01741	PelA	Release factor eRF1	J	3.4e-48	K06965	5.3e-58	202.8	140.33	protein_pelota	high_score	PF03465	eRF1_domain_3	6.5e-18	pelota	-	-	2.9e-61	-	-	-	-	-	-	-	-	-	IPR005140;_IPR029064;_IPR005141;_IPR005142;_IPR038069;_IPR004405	eRF1_domain_1/Pelota-like;_50S_ribosomal_protein_L30e-like;_eRF1_domain_2;_eRF1_domain_3;_Pelota/DOM34,_N-terminal_domain;_Translation_release_factor__pelota	PF03463;_PF03464;_PF03465	eRF1_domain_1;_eRF1_domain_2;_eRF1_domain_3	-	-
Halo_Nar1-KKHJMNJF_01440	Halo_Nar1	KKHJMNJF_1	2643224514	Halo_Nar1_contig_1	675691	0.401	NAR1_11	KKHJMNJF_01440	0.074	387	hypothetical protein	-	-	-	-	-	-	-	-	-	-	-	-	-	-	-	-	-	-	-	-	-	-	-	-	-	-	-	-	-	-	-	-	-	-	-	-	TMhelix	-
Halo_Nar1-KKHJMNJF_01450	Halo_Nar1	KKHJMNJF_1	2643224514	Halo_Nar1_contig_1	675691	0.401	NAR1_11	KKHJMNJF_01450	0.121	741	hypothetical protein	-	-	-	-	-	-	-	-	-	-	-	-	-	-	-	-	-	-	-	-	-	-	-	-	-	-	-	-	-	-	-	-	-	-	-	-	TMhelix	-
Halo_Nar1-KKHJMNJF_01460	Halo_Nar1	KKHJMNJF_1	2643224514	Halo_Nar1_contig_1	675691	0.401	NAR1_11	KKHJMNJF_01460	0.071	264	hypothetical protein	COG1967	Uncharacterized_membrane_protein	S	-	1.7e-43	arCOG02177	-	Uncharacterized membrane protein	S	1.6e-46	-	-	-	-	-	-	PF01889	Membrane_protein_of_unknown_function_DUF63	8.8e-44	-	-	-	-	-	-	-	-	-	-	-	-	-	IPR002749	Protein_of_unknown_function_DUF63	PF01889	Membrane_protein_of_unknown_function_DUF63	TMhelix	-
Halo_Nar1-KKHJMNJF_01470	Halo_Nar1	KKHJMNJF_1	2643224514	Halo_Nar1_contig_1	675691	0.401	NAR1_11	KKHJMNJF_01470	0.092	293	hypothetical protein	-	-	-	-	-	-	-	-	-	-	-	-	-	-	-	-	-	-	-	-	-	-	-	-	-	-	-	-	-	-	-	-	-	-	-	-	-	SignalP-noTM
Halo_Nar1-KKHJMNJF_01480	Halo_Nar1	KKHJMNJF_1	2643224514	Halo_Nar1_contig_1	675691	0.401	NAR1_11	KKHJMNJF_01480	0.076	273	hypothetical protein	-	-	-	-	-	-	-	-	-	-	-	-	-	-	-	-	-	-	-	-	-	-	-	-	-	-	-	-	-	-	-	-	-	-	-	-	-	SignalP-noTM
Halo_Nar1-KKHJMNJF_01490	Halo_Nar1	KKHJMNJF_1	2643224514	Halo_Nar1_contig_1	675691	0.401	NAR1_11	KKHJMNJF_01490	0.103	348	hypothetical protein	-	-	-	-	-	-	-	-	-	-	-	-	-	-	-	-	-	-	-	-	-	-	-	-	-	-	-	-	-	-	-	-	-	-	-	-	-	SignalP-noTM;_SignalP-TM
Halo_Nar1-KKHJMNJF_01500	Halo_Nar1	KKHJMNJF_1	2643224514	Halo_Nar1_contig_1	675691	0.401	NAR1_11	KKHJMNJF_01500	0.101	592	hypothetical protein	-	-	-	-	-	-	-	-	-	-	-	-	-	-	-	-	-	-	-	-	-	-	-	-	-	-	-	-	-	-	-	-	-	-	-	-	-	SignalP-TM
Halo_Nar1-KKHJMNJF_01510	Halo_Nar1	KKHJMNJF_1	2643224514	Halo_Nar1_contig_1	675691	0.401	NAR1_11	KKHJMNJF_01510	0.068	580	hypothetical protein	COG1470	Uncharacterized_membrane_protein	S	-	1.5e-22	-	-	-	-	-	-	-	-	-	-	-	PF11614	IG-like_fold_at_C-terminal_of_FixG,_putative_oxidoreductase	1.6e-10	ccoG_rdxA_fixG	-	-	6.1e-07	-	-	-	-	-	-	-	-	-	IPR013783	Immunoglobulin-like_fold	-	-	TMhelix	SignalP-noTM;_SignalP-TM
Halo_Nar1-KKHJMNJF_01520	Halo_Nar1	KKHJMNJF_1	2643224514	Halo_Nar1_contig_1	675691	0.401	NAR1_11	KKHJMNJF_01520	0.093	1025	hypothetical protein	-	-	-	-	-	arCOG07581	-	Glycosyl hydrolase family 18, contains cellulose binding domain	G	7.4e-14	-	-	-	-	-	-	PF13620	Carboxypeptidase_regulatory-like_domain	6.2e-24	-	-	-	-	-	-	-	-	-	-	-	-	-	IPR022409;_IPR013783;_IPR008969;_IPR000601;_IPR035986	PKD/Chitinase_domain;_Immunoglobulin-like_fold;_Carboxypeptidase-like,_regulatory_domain_superfamily;_PKD_domain;_PKD_domain_superfamily	PF13620;_PF00801	Carboxypeptidase_regulatory-like_domain;_PKD_domain	TMhelix	SignalP-TM
Halo_Nar1-KKHJMNJF_01530	Halo_Nar1	KKHJMNJF_1	2643224514	Halo_Nar1_contig_1	675691	0.401	NAR1_11	KKHJMNJF_01530	0.113	265	hypothetical protein	-	-	-	-	-	-	-	-	-	-	-	-	-	-	-	-	-	-	-	-	-	-	-	-	-	-	-	-	-	-	-	-	-	-	-	-	-	-
Halo_Nar1-KKHJMNJF_01540	Halo_Nar1	KKHJMNJF_1	2643224514	Halo_Nar1_contig_1	675691	0.401	NAR1_11	KKHJMNJF_01540	0.033	241	hypothetical protein	-	-	-	-	-	-	-	-	-	-	-	-	-	-	-	-	-	-	-	-	-	-	-	-	-	-	-	-	-	-	-	-	-	-	-	-	-	-
Halo_Nar1-KKHJMNJF_01550	Halo_Nar1	KKHJMNJF_1	2643224514	Halo_Nar1_contig_1	675691	0.401	NAR1_11	KKHJMNJF_01550	0.077	489	hypothetical protein	COG0189	Glutathione_synthase,_LysX_or_RimK-type_ligase,_ATP-grasp_superfamily	EHJQ	Lysine_biosynthesis	3.4e-14	arCOG01589	RimK	Glutathione synthase/glutaminyl transferase/alpha-L-glutamate ligase	H	1.9e-08	K05844	4.2e-11	48.5	305.67	ribosomal_protein_S6--L-glutamate_ligase_[EC:6.3.2.-]	-	-	-	-	rimK_fam	-	-	1.3e-06	-	-	-	-	-	-	-	-	-	-	-	-	-	-	-
Halo_Nar1-KKHJMNJF_01560	Halo_Nar1	KKHJMNJF_1	2643224514	Halo_Nar1_contig_1	675691	0.401	NAR1_11	KKHJMNJF_01560	0.032	123	hypothetical protein	-	-	-	-	-	-	-	-	-	-	-	-	-	-	-	-	-	-	-	-	-	-	-	-	-	-	-	-	-	-	-	-	-	-	-	-	-	-
Halo_Nar1-KKHJMNJF_01570	Halo_Nar1	KKHJMNJF_1	2643224514	Halo_Nar1_contig_1	675691	0.401	NAR1_11	KKHJMNJF_01570	0.068	249	hypothetical protein	-	-	-	-	-	-	-	-	-	-	-	-	-	-	-	-	-	-	-	-	-	-	-	-	-	-	-	-	-	-	-	-	-	-	-	-	-	-
Halo_Nar1-KKHJMNJF_01580	Halo_Nar1	KKHJMNJF_1	2643224514	Halo_Nar1_contig_1	675691	0.401	NAR1_11	KKHJMNJF_01580	0.071	351	hypothetical protein	-	-	-	-	-	-	-	-	-	-	-	-	-	-	-	-	-	-	-	-	-	-	-	-	-	-	-	-	-	-	-	-	-	-	-	-	-	-
Halo_Nar1-KKHJMNJF_01590	Halo_Nar1	KKHJMNJF_1	2643224514	Halo_Nar1_contig_1	675691	0.401	NAR1_11	KKHJMNJF_01590	0.066	344	tRNA (guanine(37)-N1)-methyltransferase Trm5b	COG2520	tRNA_G37_N-methylase_Trm5	J	tRNA_modification	1e-68	arCOG00033	Trm5	Wybutosine (yW) biosynthesis enzyme Trm5, tRNA (guanine) methyltransferase	J	2.4e-66	K15429	2e-49	174.9	179.9	tRNA_(guanine37-N1)-methyltransferase_[EC:2.1.1.228]	-	PF02475	Met-10+_like-protein	3.6e-50	rumA	-	-	9.7e-07	-	-	-	-	-	-	-	-	-	IPR030382;_IPR029063	SAM-dependent_methyltransferase_TRM5/TYW2-type;_S-adenosyl-L-methionine-dependent_methyltransferase	PF02475	Met-10+_like-protein	-	-
Halo_Nar1-KKHJMNJF_01600	Halo_Nar1	KKHJMNJF_1	2643224514	Halo_Nar1_contig_1	675691	0.401	NAR1_11	KKHJMNJF_01600	0.068	234	Diphthine synthase	COG1798	Diphthamide_biosynthesis_methyltransferase	J	-	3.4e-66	arCOG04161	DPH5	Diphthamide biosynthesis methyltransferase	J	1e-45	K20215	4.2e-66	228.9	294.97	diphthine_synthase_[EC:2.1.1.98]	-	PF00590	Tetrapyrrole_(Corrin/Porphyrin)_Methylases	2.1e-21	dph5	-	-	1.2e-54	-	-	-	-	-	-	-	-	-	IPR004551;_IPR014777;_IPR035996;_IPR000878;_IPR014776	Diphthine_synthase;_Tetrapyrrole_methylase,_subdomain_1;_Tetrapyrrole_methylase_superfamily;_Tetrapyrrole_methylase;_Tetrapyrrole_methylase,_subdomain_2	PF00590	Tetrapyrrole_(Corrin/Porphyrin)_Methylases	-	-
Halo_Nar1-KKHJMNJF_01610	Halo_Nar1	KKHJMNJF_1	2643224514	Halo_Nar1_contig_1	675691	0.401	NAR1_11	KKHJMNJF_01610	0.025	79	hypothetical protein	COG1849	Uncharacterized_conserved_protein	S	-	3.5e-13	-	-	-	-	-	K09728	1e-14	59.8	59.6	uncharacterized_protein	high_score	PF04010	Protein_of_unknown_function_(DUF357)	4.5e-09	-	-	-	-	-	-	-	-	-	-	-	-	-	IPR036809;_IPR023140	AF1782-like_superfamily;_Domain_of_unknown_function_DUF357	PF04010	Protein_of_unknown_function_(DUF357)	-	-
Halo_Nar1-KKHJMNJF_01620	Halo_Nar1	KKHJMNJF_1	2643224514	Halo_Nar1_contig_1	675691	0.401	NAR1_11	KKHJMNJF_01620	0.189	95	hypothetical protein	-	-	-	-	-	-	-	-	-	-	-	-	-	-	-	-	-	-	-	-	-	-	-	-	-	-	-	-	-	-	-	-	-	-	-	-	TMhelix	-
Halo_Nar1-KKHJMNJF_01630	Halo_Nar1	KKHJMNJF_1	2643224514	Halo_Nar1_contig_1	675691	0.401	NAR1_11	KKHJMNJF_01630	0.05	138	hypothetical protein	-	-	-	-	-	-	-	-	-	-	-	-	-	-	-	-	-	-	-	-	-	-	-	-	-	-	-	-	-	-	-	-	-	-	-	-	TMhelix	-
Halo_Nar1-KKHJMNJF_01640	Halo_Nar1	KKHJMNJF_1	2643224514	Halo_Nar1_contig_1	675691	0.401	NAR1_11	KKHJMNJF_01640	0.061	731	Chromosome partition protein Smc	-	-	-	-	-	-	-	-	-	-	K10060	2.4e-07	35.9	276.57	C-type_lectin_domain_family_4_member_F	-	-	-	-	-	-	-	-	-	-	-	-	-	-	-	-	-	-	-	-	-	TMhelix	-
Halo_Nar1-KKHJMNJF_01650	Halo_Nar1	KKHJMNJF_1	2643224514	Halo_Nar1_contig_1	675691	0.401	NAR1_11	KKHJMNJF_01650	0.127	47	hypothetical protein	-	-	-	-	-	-	-	-	-	-	-	-	-	-	-	-	-	-	-	-	-	-	-	-	-	-	-	-	-	-	-	-	-	-	-	-	TMhelix	-
Halo_Nar1-KKHJMNJF_01660	Halo_Nar1	KKHJMNJF_1	2643224514	Halo_Nar1_contig_1	675691	0.401	NAR1_11	KKHJMNJF_01660	0.047	84	hypothetical protein	-	-	-	-	-	-	-	-	-	-	-	-	-	-	-	-	-	-	-	-	-	-	-	-	-	-	-	-	-	-	-	-	-	-	-	-	TMhelix	-
Halo_Nar1-KKHJMNJF_01670	Halo_Nar1	KKHJMNJF_1	2643224514	Halo_Nar1_contig_1	675691	0.401	NAR1_11	KKHJMNJF_01670	0.06	197	hypothetical protein	-	-	-	-	-	-	-	-	-	-	-	-	-	-	-	-	-	-	-	-	-	-	-	-	-	-	-	-	-	-	-	-	-	-	-	-	TMhelix	-
Halo_Nar1-KKHJMNJF_01680	Halo_Nar1	KKHJMNJF_1	2643224514	Halo_Nar1_contig_1	675691	0.401	NAR1_11	KKHJMNJF_01680	0.116	172	hypothetical protein	-	-	-	-	-	-	-	-	-	-	-	-	-	-	-	-	-	-	-	-	-	-	-	-	-	-	-	-	-	-	-	-	-	-	-	-	TMhelix	-
Halo_Nar1-KKHJMNJF_01690	Halo_Nar1	KKHJMNJF_1	2643224514	Halo_Nar1_contig_1	675691	0.401	NAR1_11	KKHJMNJF_01690	0.089	290	hypothetical protein	-	-	-	-	-	-	-	-	-	-	-	-	-	-	-	-	-	-	-	-	-	-	-	-	-	-	-	-	-	-	-	-	-	-	-	-	-	-
Halo_Nar1-KKHJMNJF_01700	Halo_Nar1	KKHJMNJF_1	2643224514	Halo_Nar1_contig_1	675691	0.401	NAR1_11	KKHJMNJF_01700	0.019	152	hypothetical protein	-	-	-	-	-	-	-	-	-	-	-	-	-	-	-	-	-	-	-	-	-	-	-	-	-	-	-	-	-	-	-	-	-	-	-	-	-	-
Halo_Nar1-KKHJMNJF_01710	Halo_Nar1	KKHJMNJF_1	2643224514	Halo_Nar1_contig_1	675691	0.401	NAR1_11	KKHJMNJF_01710	0.06	1249	hypothetical protein	COG0630	Type_IV_secretory_pathway_ATPase_VirB11/Archaellum_biosynthesis_ATPase_ArlI/FlaI	NU	-	2.1e-83	arCOG01818	-	ATPase involved in pili biosynthesis	N	1.4e-166	K07332	2.8e-64	223.7	388.9	archaeal_flagellar_protein_FlaI	-	PF14890	Intein_splicing_domain	3.5e-27	heli_sec_ATPase	-	-	1.2e-29	-	-	-	-	-	-	-	-	-	IPR006141;_IPR006142;_IPR027434;_IPR030934;_IPR027417;_IPR004860;_IPR004042;_IPR003586;_IPR036844;_IPR001482;_IPR003587	Intein_N-terminal_splicing_region;_Intein;_Homing_endonuclease;_Intein_C-terminal_splicing_region;_P-loop_containing_nucleoside_triphosphate_hydrolase;_Homing_endonuclease,_LAGLIDADG;_Intein_DOD_homing_endonuclease;_Hint_domain_C-terminal;_Hint_domain_superfamily;_Type_II/IV_secretion_system_protein;_Hint_domain_N-terminal	PF14528;_PF00437;_PF14890	LAGLIDADG-like_domain;_Type_II/IV_secretion_system_protein;_Intein_splicing_domain	-	-
Halo_Nar1-KKHJMNJF_01720	Halo_Nar1	KKHJMNJF_1	2643224514	Halo_Nar1_contig_1	675691	0.401	NAR1_11	KKHJMNJF_01720	0.137	29	hypothetical protein	-	-	-	-	-	-	-	-	-	-	-	-	-	-	-	-	-	-	-	-	-	-	-	-	-	-	-	-	-	-	-	-	-	-	-	-	-	-
Halo_Nar1-KKHJMNJF_01730	Halo_Nar1	KKHJMNJF_1	2643224514	Halo_Nar1_contig_1	675691	0.401	NAR1_11	KKHJMNJF_01730	0.077	720	hypothetical protein	COG1955	Archaellum_biogenesis_protein_ArlJ/FlaJ,_TadC_family	N	-	4.1e-20	arCOG01814	TadC	Pilus assembly protein TadC	N	6.7e-94	K07333	1.4e-18	72.8	105.8	archaeal_flagellar_protein_FlaJ	-	PF00482	Type_II_secretion_system_(T2SS),_protein_F	1.2e-06	-	-	-	-	-	-	-	-	-	-	-	-	-	-	-	-	-	TMhelix	-
Halo_Nar1-KKHJMNJF_01740	Halo_Nar1	KKHJMNJF_1	2643224514	Halo_Nar1_contig_1	675691	0.401	NAR1_11	KKHJMNJF_01740	0.145	62	hypothetical protein	-	-	-	-	-	-	-	-	-	-	-	-	-	-	-	-	-	-	-	-	-	-	-	-	-	-	-	-	-	-	-	-	-	-	-	-	TMhelix	SignalP-TM
Halo_Nar1-KKHJMNJF_01750	Halo_Nar1	KKHJMNJF_1	2643224514	Halo_Nar1_contig_1	675691	0.401	NAR1_11	KKHJMNJF_01750	0.116	628	hypothetical protein	-	-	-	-	-	-	-	-	-	-	-	-	-	-	-	-	-	-	-	-	-	-	-	-	-	-	-	-	-	-	-	-	-	-	-	-	TMhelix	-
Halo_Nar1-KKHJMNJF_01760	Halo_Nar1	KKHJMNJF_1	2643224514	Halo_Nar1_contig_1	675691	0.401	NAR1_11	KKHJMNJF_01760	0.074	54	hypothetical protein	-	-	-	-	-	-	-	-	-	-	-	-	-	-	-	-	-	-	-	-	-	-	-	-	-	-	-	-	-	-	-	-	-	-	-	-	TMhelix	-
Halo_Nar1-KKHJMNJF_01770	Halo_Nar1	KKHJMNJF_1	2643224514	Halo_Nar1_contig_1	675691	0.401	NAR1_11	KKHJMNJF_01770	0.095	84	hypothetical protein	-	-	-	-	-	-	-	-	-	-	-	-	-	-	-	-	-	-	-	-	-	-	-	-	-	-	-	-	-	-	-	-	-	-	-	-	TMhelix	-
Halo_Nar1-KKHJMNJF_01780	Halo_Nar1	KKHJMNJF_1	2643224514	Halo_Nar1_contig_1	675691	0.401	NAR1_11	KKHJMNJF_01780	0.16	137	hypothetical protein	-	-	-	-	-	-	-	-	-	-	-	-	-	-	-	-	-	-	-	-	-	-	-	-	-	-	-	-	-	-	-	-	-	-	-	-	TMhelix	-
Halo_Nar1-KKHJMNJF_01790	Halo_Nar1	KKHJMNJF_1	2643224514	Halo_Nar1_contig_1	675691	0.401	NAR1_11	KKHJMNJF_01790	0.079	151	hypothetical protein	-	-	-	-	-	-	-	-	-	-	-	-	-	-	-	-	-	-	-	-	-	-	-	-	-	-	-	-	-	-	-	-	-	-	-	-	TMhelix	-
Halo_Nar1-KKHJMNJF_01800	Halo_Nar1	KKHJMNJF_1	2643224514	Halo_Nar1_contig_1	675691	0.401	NAR1_11	KKHJMNJF_01800	0.065	137	hypothetical protein	-	-	-	-	-	-	-	-	-	-	-	-	-	-	-	-	-	-	-	-	-	-	-	-	-	-	-	-	-	-	-	-	-	-	-	-	TMhelix	-
Halo_Nar1-KKHJMNJF_01810	Halo_Nar1	KKHJMNJF_1	2643224514	Halo_Nar1_contig_1	675691	0.401	NAR1_11	KKHJMNJF_01810	0.081	147	hypothetical protein	-	-	-	-	-	-	-	-	-	-	-	-	-	-	-	-	-	-	-	-	-	-	-	-	-	-	-	-	-	-	-	-	-	-	-	-	TMhelix	-
Halo_Nar1-KKHJMNJF_01820	Halo_Nar1	KKHJMNJF_1	2643224514	Halo_Nar1_contig_1	675691	0.401	NAR1_11	KKHJMNJF_01820	0.088	339	hypothetical protein	-	-	-	-	-	-	-	-	-	-	-	-	-	-	-	-	-	-	-	-	-	-	-	-	-	-	-	-	-	-	-	-	-	-	-	-	-	-
Halo_Nar1-KKHJMNJF_01830	Halo_Nar1	KKHJMNJF_1	2643224514	Halo_Nar1_contig_1	675691	0.401	NAR1_11	KKHJMNJF_01830	0.042	95	DNA/RNA-binding protein Alba 2	COG1581	DNA/RNA-binding_protein_AlbA/Ssh10b	K	-	3.7e-32	arCOG01753	Ssh10b	Archaeal DNA-binding protein Alba	K	8.6e-22	K03622	7.9e-33	118.2	54.23	archaea-specific_DNA-binding_protein	high_score	PF01918	Alba	1.8e-17	TIGR00285	-	-	1.1e-35	-	-	-	-	-	-	-	-	-	IPR036882;_IPR013795;_IPR002775	Alba-like_domain_superfamily;_DNA/RNA-binding_protein_Alba;_DNA/RNA-binding_protein_Alba-like	PF01918	Alba	-	-
Halo_Nar1-KKHJMNJF_01840	Halo_Nar1	KKHJMNJF_1	2643224514	Halo_Nar1_contig_1	675691	0.401	NAR1_11	KKHJMNJF_01840	0.134	89	hypothetical protein	-	-	-	-	-	-	-	-	-	-	-	-	-	-	-	-	-	-	-	-	-	-	-	-	-	-	-	-	-	-	-	-	-	-	-	-	TMhelix	-
Halo_Nar1-KKHJMNJF_01850	Halo_Nar1	KKHJMNJF_1	2643224514	Halo_Nar1_contig_1	675691	0.401	NAR1_11	KKHJMNJF_01850	0.112	80	hypothetical protein	-	-	-	-	-	-	-	-	-	-	-	-	-	-	-	-	-	-	-	-	-	-	-	-	-	-	-	-	-	-	-	-	-	-	-	-	TMhelix	-
Halo_Nar1-KKHJMNJF_01860	Halo_Nar1	KKHJMNJF_1	2643224514	Halo_Nar1_contig_1	675691	0.401	NAR1_11	KKHJMNJF_01860	0.076	483	2,3-bisphosphoglycerate-independent phosphoglycerate mutase	COG0696	Phosphoglycerate_mutase_(BPG-independent),_AlkP_superfamily	G	Glycolysis	9.4e-178	arCOG03068	GpmI	Phosphoglyceromutase	G	3.7e-139	K15633	3.4e-177	595.9	77.43	2,3-bisphosphoglycerate-independent_phosphoglycerate_mutase_[EC:5.4.2.12]	high_score	PF06415	BPG-independent_PGAM_N-terminus_(iPGM_N)	3.4e-68	pgm_bpd_ind	-	-	1.1e-166	-	-	-	-	-	-	-	-	-	IPR036646;_IPR017850;_IPR011258;_IPR017849;_IPR006124;_IPR005995	BPG-independent_phosphoglycerate_mutase,_domain_B_superfamily;_Alkaline-phosphatase-like,_core_domain_superfamily;_BPG-independent_PGAM,_N-terminal;_Alkaline_phosphatase-like,_alpha/beta/alpha;_Metalloenzyme;_Phosphoglycerate_mutase,_2,3-bisphosphoglycerate-independent	PF06415;_PF01676	BPG-independent_PGAM_N-terminus_(iPGM_N);_Metalloenzyme_superfamily	-	-
Halo_Nar1-KKHJMNJF_01870	Halo_Nar1	KKHJMNJF_1	2643224514	Halo_Nar1_contig_1	675691	0.401	NAR1_11	KKHJMNJF_01870	0.035	478	hypothetical protein	-	-	-	-	-	-	-	-	-	-	K13582	5e-09	41.3	263.57	localization_factor_PodJL	-	-	-	-	-	-	-	-	-	-	-	-	-	-	-	-	-	-	-	-	-	-	-
Halo_Nar1-KKHJMNJF_01880	Halo_Nar1	KKHJMNJF_1	2643224514	Halo_Nar1_contig_1	675691	0.401	NAR1_11	KKHJMNJF_01880	0.033	540	Chromosome partition protein Smc	-	-	-	-	-	-	-	-	-	-	K13582	1.6e-16	66.1	263.57	localization_factor_PodJL	-	PF06009	Laminin_Domain_II	9.5e-08	SMC_prok_A	-	-	1.2e-13	-	-	-	-	-	-	-	-	-	-	-	-	-	-	-
Halo_Nar1-KKHJMNJF_01890	Halo_Nar1	KKHJMNJF_1	2643224514	Halo_Nar1_contig_1	675691	0.401	NAR1_11	KKHJMNJF_01890	0.069	343	Flap endonuclease 1	COG0258	5'-3'_exonuclease_Xni/ExoIX_(flap_endonuclease)	L	-	2.3e-23	arCOG04050	FEN1	5'-3' exonuclease	L	5.3e-50	K04799	1e-93	320.5	270.2	flap_endonuclease-1_[EC:3.-.-.-]	high_score	PF00867	XPG_I-region	7.1e-20	fen_arch	-	-	3e-128	-	-	-	-	-	-	-	-	-	IPR006086;_IPR019974;_IPR029060;_IPR023426;_IPR006085;_IPR002421;_IPR036279;_IPR008918;_IPR006084;_IPR019973	XPG-I_domain;_XPG_conserved_site;_PIN-like_domain_superfamily;_Flap_endonuclease_1;_XPG_N-terminal;_5'-3'_exonuclease,_N-terminal;_5'-3'_exonuclease,_C-terminal_domain_superfamily;_Helix-hairpin-helix_motif,_class_2;_XPG/Rad2_endonuclease;_Flap_structure-specific_endonuclease,_archaea	PF00867;_PF00752	XPG_I-region;_XPG_N-terminal_domain	-	-
Halo_Nar1-KKHJMNJF_01900	Halo_Nar1	KKHJMNJF_1	2643224514	Halo_Nar1_contig_1	675691	0.401	NAR1_11	KKHJMNJF_01900	0.083	84	Elongation factor 1-beta	COG2092	Translation_elongation_factor_EF-1beta	J	Translation_factors	3e-23	arCOG01988	EFB1	Translation elongation factor EF-1beta	J	6.6e-11	K03232	7.3e-10	45.2	247.9	elongation_factor_1-beta	-	PF00736	EF-1_guanine_nucleotide_exchange_domain	7.1e-18	aEF-1_beta	-	-	2.1e-17	-	-	-	-	-	-	-	-	-	IPR036219;_IPR004542;_IPR014038;_IPR014717	Translation_elongation_factor_eEF-1beta-like_superfamily;_Translation_elongation_factor_EF1B,_beta_chain,_archaeal;_Translation_elongation_factor_EF1B,_beta/delta_subunit,_guanine_nucleotide_exchange_domain;_Translation_elongation_factor_EF1B/ribosomal_protein_S6	PF00736	EF-1_guanine_nucleotide_exchange_domain	-	-
Halo_Nar1-KKHJMNJF_01910	Halo_Nar1	KKHJMNJF_1	2643224514	Halo_Nar1_contig_1	675691	0.401	NAR1_11	KKHJMNJF_01910	0.071	181	disulfide formation protein	COG1495	Disulfide_bond_formation_protein_DsbB	O	-	1.9e-26	arCOG06168	DsbB	Disulfide bond formation protein DsbB	O	6.1e-23	K03611	4.8e-23	88.1	43.27	protein_dithiol:quinone_oxidoreductase_[EC:1.8.5.9]	high_score	PF02600	Disulfide_bond_formation_protein_DsbB	3.6e-08	-	-	-	-	-	-	-	-	-	-	-	-	-	IPR023380;_IPR003752;_IPR012187	DsbB-like_superfamily;_Disulphide_bond_formation_protein_DsbB/BdbC;_Disulphide_bond_formation_protein__BdbC	PF02600	Disulfide_bond_formation_protein_DsbB	TMhelix	-
Halo_Nar1-KKHJMNJF_01920	Halo_Nar1	KKHJMNJF_1	2643224514	Halo_Nar1_contig_1	675691	0.401	NAR1_11	KKHJMNJF_01920	0.069	333	Glyoxylate reductase	COG1052	Lactate_dehydrogenase_or_related_2-hydroxyacid_dehydrogenase	CHR	Pyridoxal_phosphate_biosynthesis	4e-87	arCOG01754	SerA	Phosphoglycerate dehydrogenase or related dehydrogenase	H	9e-59	K03778	9.6e-103	349.3	331.33	D-lactate_dehydrogenase_[EC:1.1.1.28]	high_score	PF02826	D-isomer_specific_2-hydroxyacid_dehydrogenase,_NAD_binding_domain	1.5e-52	PGDH	-	-	2.1e-56	-	-	-	-	-	-	-	-	-	IPR029753;_IPR006140;_IPR006139;_IPR036291	D-isomer_specific_2-hydroxyacid_dehydrogenase,_NAD-binding_domain_conserved_site;_D-isomer_specific_2-hydroxyacid_dehydrogenase,_NAD-binding_domain;_D-isomer_specific_2-hydroxyacid_dehydrogenase,_catalytic_domain;_NAD(P)-binding_domain_superfamily	PF02826;_PF00389	D-isomer_specific_2-hydroxyacid_dehydrogenase,_NAD_binding_domain;_D-isomer_specific_2-hydroxyacid_dehydrogenase,_catalytic_domain	-	-
Halo_Nar1-KKHJMNJF_01930	Halo_Nar1	KKHJMNJF_1	2643224514	Halo_Nar1_contig_1	675691	0.401	NAR1_11	KKHJMNJF_01930	0.025	118	hypothetical protein	COG1430	Uncharacterized_conserved_membrane_protein,_UPF0127_family	S	-	1.4e-10	arCOG03113	-	Uncharacterized protein	S	4.4e-08	K09005	8e-08	38.1	27.6	uncharacterized_protein	high_score	-	-	-	-	-	-	-	-	-	-	-	-	-	-	-	-	IPR003795;_IPR038695	Protein_of_unknown_function_DUF192;_Saro_0823-like_superfamily	PF02643	Uncharacterized_ACR,_COG1430	-	-
Halo_Nar1-KKHJMNJF_01940	Halo_Nar1	KKHJMNJF_1	2643224514	Halo_Nar1_contig_1	675691	0.401	NAR1_11	KKHJMNJF_01940	0.097	226	hypothetical protein	COG1499	NMD_protein_affecting_ribosome_stability_and_mRNA_decay	J	-	6.8e-48	arCOG04149	NMD3	NMD protein affecting ribosome stability and mRNA decay	J	4.9e-27	K07562	4.7e-23	88	60.3	nonsense-mediated_mRNA_decay_protein_3	high_score	PF04981	NMD3_family_	7.6e-39	-	-	-	-	-	-	-	-	-	-	-	-	-	IPR007064	NMD3	PF04981	NMD3_family	-	-
Halo_Nar1-KKHJMNJF_01950	Halo_Nar1	KKHJMNJF_1	2643224514	Halo_Nar1_contig_1	675691	0.401	NAR1_11	KKHJMNJF_01950	0.144	104	Translation initiation factor 1A	COG0361	Translation_initiation_factor_IF-1	J	Translation_factors	2.3e-15	arCOG01179	InfA	Translation initiation factor 1 (IF-1)	J	8.7e-21	K03236	9.5e-18	70.4	73.4	translation_initiation_factor_1A	-	PF01176	Translation_initiation_factor_1A_/_IF-1	2.8e-16	eIF-1A	-	-	1.6e-21	-	-	-	-	-	-	-	-	-	IPR001253;_IPR012340;_IPR006196	Translation_initiation_factor_1A_(eIF-1A);_Nucleic_acid-binding,_OB-fold;_RNA-binding_domain,_S1,_IF1_type	PF01176	Translation_initiation_factor_1A_/_IF-1	-	-
Halo_Nar1-KKHJMNJF_01960	Halo_Nar1	KKHJMNJF_1	2643224514	Halo_Nar1_contig_1	675691	0.401	NAR1_11	KKHJMNJF_01960	0.066	255	RIO-type serine/threonine-protein kinase Rio1	COG1718	Serine/threonine-protein_kinase_RIO1	T	-	1.9e-54	arCOG01180	RIO1	Serine/threonine protein kinase involved in cell cycle control	T	8.7e-59	K07178	8.2e-70	242.1	164.67	RIO_kinase_1_[EC:2.7.11.1]	high_score	PF01163	RIO1_family	3.6e-52	-	-	-	-	-	-	-	-	-	-	-	-	-	IPR000687;_IPR008266;_IPR018935;_IPR011009	RIO_kinase;_Tyrosine-protein_kinase,_active_site;_RIO_kinase,_conserved_site;_Protein_kinase-like_domain_superfamily	PF01163	RIO1_family	-	-
Halo_Nar1-KKHJMNJF_01970	Halo_Nar1	KKHJMNJF_1	2643224514	Halo_Nar1_contig_1	675691	0.401	NAR1_11	KKHJMNJF_01970	0.083	167	hypothetical protein	COG1094	rRNA_processing_protein_Krr1/Pno1,_contains_KH_domain	J	-	1.7e-25	arCOG04150	Krr1	rRNA processing protein Krr1/Pno1, contains KH domain	J	3.4e-39	K06961	1.3e-17	69.7	67.8	ribosomal_RNA_assembly_protein	high_score	PF00013	KH_domain	9.6e-08	arCOG04150	-	-	7.9e-53	-	-	-	-	-	-	-	-	-	IPR019964;_IPR004087;_IPR036612;_IPR004088	KH_domain_protein,_archaea;_K_Homology_domain;_K_Homology_domain,_type_1_superfamily;_K_Homology_domain,_type_1	PF00013	KH_domain	-	-
Halo_Nar1-KKHJMNJF_01980	Halo_Nar1	KKHJMNJF_1	2643224514	Halo_Nar1_contig_1	675691	0.401	NAR1_11	KKHJMNJF_01980	0.08	531	Type 2 DNA topoisomerase 6 subunit B	COG1389	DNA_topoisomerase_VI,_subunit_B	L	-	3.1e-204	arCOG01165	-	DNA topoisomerase VI, subunit B	L	1.3e-142	K03167	4.9e-193	648.6	325.9	DNA_topoisomerase_VI_subunit_B_[EC:5.6.2.2]	high_score	PF09239	Topoisomerase_VI_B_subunit,_transducer	2.7e-60	top6b	-	-	1.9e-165	-	-	-	-	-	-	-	-	-	IPR015320;_IPR014721;_IPR005734;_IPR003594;_IPR010979;_IPR020568;_IPR036890	DNA_topoisomerase_VI,_subunit_B,_transducer;_Ribosomal_protein_S5_domain_2-type_fold,_subgroup;_DNA_topoisomerase_VI,_subunit_B;_Histidine_kinase/HSP90-like_ATPase;_Ribosomal_protein_S13-like,_H2TH;_Ribosomal_protein_S5_domain_2-type_fold;_Histidine_kinase/HSP90-like_ATPase_superfamily	PF13589;_PF09239	Histidine_kinase-,_DNA_gyrase_B-,_and_HSP90-like_ATPase;_Topoisomerase_VI_B_subunit,_transducer	-	-
Halo_Nar1-KKHJMNJF_01990	Halo_Nar1	KKHJMNJF_1	2643224514	Halo_Nar1_contig_1	675691	0.401	NAR1_11	KKHJMNJF_01990	0.071	376	Type 2 DNA topoisomerase 6 subunit A	COG1697	DNA_topoisomerase_VI,_subunit_A	L	-	1.9e-108	arCOG04143	-	DNA topoisomerase VI, subunit A	L	1.5e-91	K03166	2.3e-119	404.3	361.7	DNA_topoisomerase_VI_subunit_A_[EC:5.6.2.2]	high_score	PF04406	Type_IIB_DNA_topoisomerase	3.6e-16	-	-	-	-	-	-	-	-	-	-	-	-	-	IPR034136;_IPR002815;_IPR036388;_IPR004085;_IPR036078;_IPR013049	Topoisomerase_6_subunit_A/Spo11,_TOPRIM_domain;_Spo11/DNA_topoisomerase_VI_subunit_A;_Winged_helix-like_DNA-binding_domain_superfamily;_DNA_topoisomerase_VI,_subunit_A;_Spo11/DNA_topoisomerase_VI_subunit_A_superfamily;_Spo11/DNA_topoisomerase_VI,_subunit_A,_N-terminal	PF04406	Type_IIB_DNA_topoisomerase	-	-
Halo_Nar1-KKHJMNJF_02000	Halo_Nar1	KKHJMNJF_1	2643224514	Halo_Nar1_contig_1	675691	0.401	NAR1_11	KKHJMNJF_02000	0.067	134	hypothetical protein	-	-	-	-	-	arCOG10716	-	Uncharacterized protein	S	3.8e-27	-	-	-	-	-	-	PF11645	PD-(D/E)XK_endonuclease	2.6e-33	-	-	-	-	-	-	-	-	-	-	-	-	-	IPR011856;_IPR021671	tRNA_endonuclease-like_domain_superfamily;_PD(D/E)XK_endonuclease	PF11645	PD-(D/E)XK_endonuclease	-	-
Halo_Nar1-KKHJMNJF_02010	Halo_Nar1	KKHJMNJF_1	2643224514	Halo_Nar1_contig_1	675691	0.401	NAR1_11	KKHJMNJF_02010	0.053	316	hypothetical protein	-	-	-	-	-	-	-	-	-	-	-	-	-	-	-	-	-	-	-	-	-	-	-	-	-	-	-	-	-	-	-	-	-	-	-	-	-	-
Halo_Nar1-KKHJMNJF_02020	Halo_Nar1	KKHJMNJF_1	2643224514	Halo_Nar1_contig_1	675691	0.401	NAR1_11	KKHJMNJF_02020	0.066	271	hypothetical protein	COG0656	Aldo/keto_reductase,_related_to_diketogulonate_reductase	Q	-	7.9e-90	arCOG01619	ARA1	Aldo/keto reductase, related to diketogulonate reductase	R	2.6e-78	K06222	1.8e-100	341.3	322.8	2,5-diketo-D-gluconate_reductase_B_[EC:1.1.1.346]	high_score	PF00248	Aldo/keto_reductase_family	7.7e-56	Kv_beta	-	-	1.3e-12	-	-	-	-	4.45e-27	-	-	-	-	IPR023210;_IPR036812;_IPR018170;_IPR020471	NADP-dependent_oxidoreductase_domain;_NADP-dependent_oxidoreductase_domain_superfamily;_Aldo/keto_reductase,_conserved_site;_Aldo/keto_reductase	PF00248	Aldo/keto_reductase_family	-	-
Halo_Nar1-KKHJMNJF_02030	Halo_Nar1	KKHJMNJF_1	2643224514	Halo_Nar1_contig_1	675691	0.401	NAR1_11	KKHJMNJF_02030	0.075	119	hypothetical protein	-	-	-	-	-	-	-	-	-	-	-	-	-	-	-	-	-	-	-	-	-	-	-	-	-	-	-	-	-	-	-	-	-	-	-	-	-	-
Halo_Nar1-KKHJMNJF_02040	Halo_Nar1	KKHJMNJF_1	2643224514	Halo_Nar1_contig_1	675691	0.401	NAR1_11	KKHJMNJF_02040	0.083	336	putative deoxyhypusine synthase	COG1899	Deoxyhypusine_synthase	OJ	-	2.4e-88	arCOG04142	DYS1	Deoxyhypusine synthase	O	6.5e-76	K00809	1.7e-102	349.2	146.2	deoxyhypusine_synthase_[EC:2.5.1.46]	high_score	PF01916	Deoxyhypusine_synthase	5.5e-96	dhys	-	-	4.4e-85	-	-	-	-	-	-	-	-	-	IPR029035;_IPR036982;_IPR002773	DHS-like_NAD/FAD-binding_domain_superfamily;_Deoxyhypusine_synthase_superfamily;_Deoxyhypusine_synthase	PF01916	Deoxyhypusine_synthase	-	-
Halo_Nar1-KKHJMNJF_02050	Halo_Nar1	KKHJMNJF_1	2643224514	Halo_Nar1_contig_1	675691	0.401	NAR1_11	KKHJMNJF_02050	0.061	114	hypothetical protein	-	-	-	-	-	-	-	-	-	-	-	-	-	-	-	-	-	-	-	-	-	-	-	-	-	-	-	-	-	-	-	-	-	-	-	-	-	-
Halo_Nar1-KKHJMNJF_02060	Halo_Nar1	KKHJMNJF_1	2643224514	Halo_Nar1_contig_1	675691	0.401	NAR1_11	KKHJMNJF_02060	0.044	67	hypothetical protein	-	-	-	-	-	-	-	-	-	-	-	-	-	-	-	-	-	-	-	-	-	-	-	-	-	-	-	-	-	-	-	-	-	-	-	-	-	-
Halo_Nar1-KKHJMNJF_02070	Halo_Nar1	KKHJMNJF_1	2643224514	Halo_Nar1_contig_1	675691	0.401	NAR1_11	KKHJMNJF_02070	0.055	144	hypothetical protein	-	-	-	-	-	-	-	-	-	-	-	-	-	-	-	-	-	-	-	-	-	-	-	-	-	-	-	-	-	-	-	-	IPR013373	Flagellin/pilin,_N-terminal	-	-	TMhelix	SignalP-TM;_SignalP-noTM
Halo_Nar1-KKHJMNJF_02080	Halo_Nar1	KKHJMNJF_1	2643224514	Halo_Nar1_contig_1	675691	0.401	NAR1_11	KKHJMNJF_02080	0.062	143	hypothetical protein	COG3430	Archaeal_flagellin_(archaellin),_FlaG/FlaF_family	N	-	8.4e-06	-	-	-	-	-	-	-	-	-	-	-	-	-	-	-	-	-	-	-	-	-	-	-	-	-	-	-	IPR012859;_IPR013373	Archaeal_Type_IV_pilin,_N-terminal;_Flagellin/pilin,_N-terminal	PF07790	Archaeal_Type_IV_pilin,_N-terminal	TMhelix	SignalP-noTM;_SignalP-TM
Halo_Nar1-KKHJMNJF_02090	Halo_Nar1	KKHJMNJF_1	2643224514	Halo_Nar1_contig_1	675691	0.401	NAR1_11	KKHJMNJF_02090	0.081	403	hypothetical protein	COG1955	Archaellum_biogenesis_protein_ArlJ/FlaJ,_TadC_family	N	-	2.1e-62	arCOG01811	TadC	Pilus assembly protein TadC	N	2.8e-43	K07333	1.1e-56	198.4	105.8	archaeal_flagellar_protein_FlaJ	high_score	PF00482	Type_II_secretion_system_(T2SS),_protein_F	2.2e-18	-	-	-	-	-	-	-	-	-	-	-	-	-	IPR018076	Type_II_secretion_system_F_domain	PF00482	Type_II_secretion_system_(T2SS),_protein_F	TMhelix	-
Halo_Nar1-KKHJMNJF_02100	Halo_Nar1	KKHJMNJF_1	2643224514	Halo_Nar1_contig_1	675691	0.401	NAR1_11	KKHJMNJF_02100	0.071	308	hypothetical protein	COG1955	Archaellum_biogenesis_protein_ArlJ/FlaJ,_TadC_family	N	-	8.7e-75	arCOG01812	TadC	Pilus assembly protein TadC	N	1e-42	K07333	3.3e-49	173.8	105.8	archaeal_flagellar_protein_FlaJ	high_score	PF00482	Type_II_secretion_system_(T2SS),_protein_F	2.7e-12	-	-	-	-	-	-	-	-	-	-	-	-	-	IPR018076	Type_II_secretion_system_F_domain	PF00482	Type_II_secretion_system_(T2SS),_protein_F	TMhelix	-
Halo_Nar1-KKHJMNJF_02110	Halo_Nar1	KKHJMNJF_1	2643224514	Halo_Nar1_contig_1	675691	0.401	NAR1_11	KKHJMNJF_02110	0.08	212	hypothetical protein	COG0467	RecA-superfamily_ATPase,_KaiC/GvpD/RAD55_family	T	-	3.1e-49	arCOG01171	KaiC	KaiC family ATPase implicated in signal transduction	T	2.7e-42	K08482	1.3e-51	181.8	134.87	circadian_clock_protein_KaiC	high_score	PF06745	KaiC	2e-40	KaiC_arch_3	-	-	1.2e-29	-	-	-	-	-	-	-	-	-	IPR010624;_IPR027417;_IPR014774	KaiC_domain;_P-loop_containing_nucleoside_triphosphate_hydrolase;_KaiC-like_domain	PF06745	KaiC	-	-
Halo_Nar1-KKHJMNJF_02120	Halo_Nar1	KKHJMNJF_1	2643224514	Halo_Nar1_contig_1	675691	0.401	NAR1_11	KKHJMNJF_02120	0.057	645	hypothetical protein	COG0630	Type_IV_secretory_pathway_ATPase_VirB11/Archaellum_biosynthesis_ATPase_ArlI/FlaI	NU	-	4.2e-174	arCOG01817	FlaI	ATPase involved in archaellum/pili biosynthesis	N	1.5e-147	K07332	1.3e-176	594.4	388.9	archaeal_flagellar_protein_FlaI	high_score	PF00437	Type_II/IV_secretion_system_protein	1.3e-38	heli_sec_ATPase	-	-	3.9e-45	-	-	-	-	1.65e-47	-	-	-	-	IPR001482;_IPR027417	Type_II/IV_secretion_system_protein;_P-loop_containing_nucleoside_triphosphate_hydrolase	PF00437	Type_II/IV_secretion_system_protein	-	-
Halo_Nar1-KKHJMNJF_02130	Halo_Nar1	KKHJMNJF_1	2643224514	Halo_Nar1_contig_1	675691	0.401	NAR1_11	KKHJMNJF_02130	0.069	545	Arginine--tRNA ligase	COG0018	Arginyl-tRNA_synthetase	J	Aminoacyl-tRNA_synthetases	7.4e-161	arCOG00487	ArgS	Arginyl-tRNA synthetase	J	1.1e-91	K01887	3.9e-153	517.3	103.97	arginyl-tRNA_synthetase_[EC:6.1.1.19]	high_score	PF00750	tRNA_synthetases_class_I_(R)	1.4e-65	argS	-	-	4.3e-141	-	-	-	-	-	-	-	-	-	IPR001278;_IPR035684;_IPR005148;_IPR008909;_IPR014729;_IPR009080;_IPR001412;_IPR036695	Arginine-tRNA_ligase;_Arginyl-tRNA_synthetase,_catalytic_core_domain;_Arginyl_tRNA_synthetase_N-terminal_domain;_DALR_anticodon_binding;_Rossmann-like_alpha/beta/alpha_sandwich_fold;_Aminoacyl-tRNA_synthetase,_class_Ia,_anticodon-binding;_Aminoacyl-tRNA_synthetase,_class_I,_conserved_site;_Arginyl_tRNA_synthetase_N-terminal_domain_superfamily	PF00750;_PF05746;_PF03485	tRNA_synthetases_class_I_(R);_DALR_anticodon_binding_domain;_Arginyl_tRNA_synthetase_N_terminal_domain	-	-
Halo_Nar1-KKHJMNJF_02140	Halo_Nar1	KKHJMNJF_1	2643224514	Halo_Nar1_contig_1	675691	0.401	NAR1_11	KKHJMNJF_02140	0.046	259	N(1)-aminopropylagmatine ureohydrolase	COG0010	Arginase/agmatinase_family_enzyme	E	Urea_cycle	7.8e-36	arCOG01700	SpeB	Arginase family enzyme	E	9e-25	K01480	2.5e-30	111.9	195.63	agmatinase_[EC:3.5.3.11]	-	PF00491	Arginase_family	2.9e-34	agmatinase	-	-	5.7e-25	-	-	-	-	-	-	-	-	-	IPR023696;_IPR006035	Ureohydrolase_domain_superfamily;_Ureohydrolase	PF00491	Arginase_family	-	-
Halo_Nar1-KKHJMNJF_02150	Halo_Nar1	KKHJMNJF_1	2643224514	Halo_Nar1_contig_1	675691	0.401	NAR1_11	KKHJMNJF_02150	0.148	54	hypothetical protein	COG4023	Preprotein_translocase_subunit_SecG_(Sec61beta)	U	-	6.7e-10	arCOG02957	SBH1	Preprotein translocase subunit Sec61beta	U	1.1e-06	-	-	-	-	-	-	PF03911	Sec61beta_family	2.7e-08	-	-	-	-	-	-	-	-	-	-	-	-	-	IPR016482	Protein_transport_protein_SecG/Sec61-beta/Sbh	PF03911	Sec61beta_family	-	-
Halo_Nar1-KKHJMNJF_02160	Halo_Nar1	KKHJMNJF_1	2643224514	Halo_Nar1_contig_1	675691	0.401	NAR1_11	KKHJMNJF_02160	0.058	442	hypothetical protein	COG3119	Arylsulfatase_A_or_related_enzyme,_AlkP_superfamily	P	-	8.8e-54	arCOG02787	-	Arylsulfatase A or related enzyme	P	4.7e-89	K01133	2.4e-59	207.7	450.33	choline-sulfatase_[EC:3.1.6.6]	-	PF00884	Sulfatase	4.2e-39	chol_sulfatase	-	-	2.6e-20	-	-	-	-	-	-	-	-	-	IPR017849;_IPR017850;_IPR000917	Alkaline_phosphatase-like,_alpha/beta/alpha;_Alkaline-phosphatase-like,_core_domain_superfamily;_Sulfatase,_N-terminal	PF00884	Sulfatase	-	-
Halo_Nar1-KKHJMNJF_02170	Halo_Nar1	KKHJMNJF_1	2643224514	Halo_Nar1_contig_1	675691	0.401	NAR1_11	KKHJMNJF_02170	0.032	93	hypothetical protein	-	-	-	-	-	arCOG06363	FhlA	Signal transduction protein, GAF and REC domains	T	4.4e-06	-	-	-	-	-	-	-	-	-	-	-	-	-	-	-	-	-	-	-	-	-	-	IPR011006	CheY-like_superfamily	-	-	-	-
Halo_Nar1-KKHJMNJF_02180	Halo_Nar1	KKHJMNJF_1	2643224514	Halo_Nar1_contig_1	675691	0.401	NAR1_11	KKHJMNJF_02180	0.058	206	hypothetical protein	COG3605	Signal_transduction_protein_containing_GAF_and_PtsI_domains	T	-	5.6e-07	arCOG06363	FhlA	Signal transduction protein, GAF and REC domains	T	1.2e-43	K20962	6.7e-07	34	382.27	c-di-GMP_phosphodiesterase_[EC:3.1.4.52]	-	-	-	-	-	-	-	-	-	-	-	-	-	-	-	-	-	IPR003018;_IPR029016	GAF_domain;_GAF-like_domain_superfamily	PF01590	GAF_domain	-	-
Halo_Nar1-KKHJMNJF_02190	Halo_Nar1	KKHJMNJF_1	2643224514	Halo_Nar1_contig_1	675691	0.401	NAR1_11	KKHJMNJF_02190	0.048	187	hypothetical protein	COG0467	RecA-superfamily_ATPase,_KaiC/GvpD/RAD55_family	T	-	4.2e-08	arCOG02452	-	KaiC family ATPase, possibly inactivated	R	6.3e-16	-	-	-	-	-	-	-	-	-	-	-	-	-	-	-	-	-	-	-	-	-	-	-	-	-	-	-	-
Halo_Nar1-KKHJMNJF_02200	Halo_Nar1	KKHJMNJF_1	2643224514	Halo_Nar1_contig_1	675691	0.401	NAR1_11	KKHJMNJF_02200	0.08	297	hypothetical protein	COG0467	RecA-superfamily_ATPase,_KaiC/GvpD/RAD55_family	T	-	3.8e-59	arCOG01171	KaiC	KaiC family ATPase implicated in signal transduction	T	7e-57	K08482	2.1e-63	220.7	134.87	circadian_clock_protein_KaiC	high_score	PF06745	KaiC	1.5e-57	KaiC_arch_3	-	-	3.4e-47	-	-	-	-	-	-	-	-	-	IPR014774;_IPR027417;_IPR010624	KaiC-like_domain;_P-loop_containing_nucleoside_triphosphate_hydrolase;_KaiC_domain	PF06745	KaiC	-	-
Halo_Nar1-KKHJMNJF_02210	Halo_Nar1	KKHJMNJF_1	2643224514	Halo_Nar1_contig_1	675691	0.401	NAR1_11	KKHJMNJF_02210	0.044	134	hypothetical protein	-	-	-	-	-	-	-	-	-	-	-	-	-	-	-	-	-	-	-	-	-	-	-	-	-	-	-	-	-	-	-	-	-	-	-	-	-	-
Halo_Nar1-KKHJMNJF_02220	Halo_Nar1	KKHJMNJF_1	2643224514	Halo_Nar1_contig_1	675691	0.401	NAR1_11	KKHJMNJF_02220	0.028	35	hypothetical protein	-	-	-	-	-	-	-	-	-	-	-	-	-	-	-	-	-	-	-	-	-	-	-	-	-	-	-	-	-	-	-	-	-	-	-	-	-	-
Halo_Nar1-KKHJMNJF_02230	Halo_Nar1	KKHJMNJF_1	2643224514	Halo_Nar1_contig_1	675691	0.401	NAR1_11	KKHJMNJF_02230	0.068	218	hypothetical protein	COG1082	Sugar_phosphate_isomerase/epimerase	G	-	1.1e-11	arCOG01895	IolE	Sugar phosphate isomerase/epimerase	G	8e-09	K10709	8.3e-08	37.4	245.5	fructoselysine_3-epimerase_[EC:5.1.3.41]	-	PF01261	Xylose_isomerase-like_TIM_barrel	7.5e-11	-	-	-	-	-	-	-	-	-	-	-	-	-	IPR036237	Xylose_isomerase-like_superfamily	-	-	-	-
Halo_Nar1-KKHJMNJF_02240	Halo_Nar1	KKHJMNJF_1	2643224514	Halo_Nar1_contig_1	675691	0.401	NAR1_11	KKHJMNJF_02240	0.1	406	NAD-specific glutamate dehydrogenase A	COG0334	Glutamate_dehydrogenase/leucine_dehydrogenase	E	Glutamine_biosynthesis	4.1e-142	arCOG01352	GdhA	Glutamate dehydrogenase/leucine dehydrogenase	E	2.9e-117	K00260	4.9e-156	525.8	636.9	glutamate_dehydrogenase_[EC:1.4.1.2]	-	PF00208	Glutamate/Leucine/Phenylalanine/Valine_dehydrogenase	1.5e-60	-	-	-	-	-	-	-	-	-	-	-	-	-	IPR036291;_IPR006096;_IPR033922;_IPR006097;_IPR014362;_IPR006095	NAD(P)-binding_domain_superfamily;_Glutamate/phenylalanine/leucine/valine_dehydrogenase,_C-terminal;_NAD(P)_binding_domain_of_glutamate_dehydrogenase;_Glutamate/phenylalanine/leucine/valine_dehydrogenase,_dimerisation_domain;_Glutamate_dehydrogenase;_Glutamate/phenylalanine/leucine/valine_dehydrogenase	PF00208;_PF02812	Glutamate/Leucine/Phenylalanine/Valine_dehydrogenase;_Glu/Leu/Phe/Val_dehydrogenase,_dimerisation_domain	-	-
Halo_Nar1-KKHJMNJF_02250	Halo_Nar1	KKHJMNJF_1	2643224514	Halo_Nar1_contig_1	675691	0.401	NAR1_11	KKHJMNJF_02250	0.108	147	Plastocyanin	COG3794	Plastocyanin	C	-	1.1e-11	arCOG02929	PetE	Plastocyanin/azurin/halocyanin family protein	C	9.4e-11	K02638	2.1e-06	33.9	89.4	plastocyanin	-	-	-	-	-	-	-	-	-	-	-	-	-	-	-	-	-	IPR008972	Cupredoxin	-	-	-	SignalP-noTM
Halo_Nar1-KKHJMNJF_02260	Halo_Nar1	KKHJMNJF_1	2643224514	Halo_Nar1_contig_1	675691	0.401	NAR1_11	KKHJMNJF_02260	0.072	125	hypothetical protein	-	-	-	-	-	arCOG09233	-	Uncharacterized membrane protein	S	1.8e-06	-	-	-	-	-	-	-	-	-	-	-	-	-	-	-	-	-	-	-	-	-	-	-	-	-	-	TMhelix	-
Halo_Nar1-KKHJMNJF_02270	Halo_Nar1	KKHJMNJF_1	2643224514	Halo_Nar1_contig_1	675691	0.401	NAR1_11	KKHJMNJF_02270	0.058	258	hypothetical protein	COG3212	PepSY_domain_containing_protein,_regulator_of_zincin_peptidase_activity	O	-	1.4e-06	-	-	-	-	-	-	-	-	-	-	-	-	-	-	-	-	-	-	-	-	-	-	-	-	-	-	-	-	-	-	-	-	SignalP-noTM;_SignalP-TM
Halo_Nar1-KKHJMNJF_02280	Halo_Nar1	KKHJMNJF_1	2643224514	Halo_Nar1_contig_1	675691	0.401	NAR1_11	KKHJMNJF_02280	0.053	375	hypothetical protein	COG1562	Phytoene/squalene_synthetase	I	-	9.6e-30	arCOG02936	ERG9	Phytoene/squalene synthetase	I	1.2e-35	K00801	5.6e-53	186.1	116	farnesyl-diphosphate_farnesyltransferase_[EC:2.5.1.21]	high_score	PF00494	Squalene/phytoene_synthase	1.6e-25	squal_synth	-	-	1.6e-25	-	-	-	-	-	-	-	-	-	IPR002060;_IPR008949	Squalene/phytoene_synthase;_Isoprenoid_synthase_domain_superfamily	PF00494	Squalene/phytoene_synthase	-	-
Halo_Nar1-KKHJMNJF_02290	Halo_Nar1	KKHJMNJF_1	2643224514	Halo_Nar1_contig_1	675691	0.401	NAR1_11	KKHJMNJF_02290	0	38	hypothetical protein	-	-	-	-	-	-	-	-	-	-	-	-	-	-	-	-	-	-	-	-	-	-	-	-	-	-	-	-	-	-	-	-	-	-	-	-	TMhelix	-
Halo_Nar1-KKHJMNJF_02300	Halo_Nar1	KKHJMNJF_1	2643224514	Halo_Nar1_contig_1	675691	0.401	NAR1_11	KKHJMNJF_02300	0.074	161	hypothetical protein	-	-	-	-	-	-	-	-	-	-	-	-	-	-	-	-	-	-	-	-	-	-	-	-	-	-	-	-	-	-	-	-	-	-	-	-	TMhelix	-
Halo_Nar1-KKHJMNJF_02310	Halo_Nar1	KKHJMNJF_1	2643224514	Halo_Nar1_contig_1	675691	0.401	NAR1_11	KKHJMNJF_02310	0.048	494	Thermostable carboxypeptidase 1	COG2317	Zn-dependent_carboxypeptidase,_M32_family	O	-	1.8e-189	arCOG04247	YpwA	Zn-dependent carboxypeptidase, M32 family	E	6.6e-186	K01299	5e-180	605.3	184	carboxypeptidase_Taq_[EC:3.4.17.19]	high_score	PF02074	Carboxypeptidase_Taq_(M32)_metallopeptidase	1.9e-167	-	-	-	-	-	-	-	-	-	-	-	-	-	IPR001333	Peptidase_M32,_carboxypeptidase_Taq	PF02074	Carboxypeptidase_Taq_(M32)_metallopeptidase	-	-
Halo_Nar1-KKHJMNJF_02320	Halo_Nar1	KKHJMNJF_1	2643224514	Halo_Nar1_contig_1	675691	0.401	NAR1_11	KKHJMNJF_02320	0.088	203	hypothetical protein	-	-	-	-	-	-	-	-	-	-	-	-	-	-	-	-	-	-	-	-	-	-	-	-	-	-	-	-	-	-	-	-	IPR006311	Twin-arginine_translocation_pathway,_signal_sequence	-	-	-	-
Halo_Nar1-KKHJMNJF_02330	Halo_Nar1	KKHJMNJF_1	2643224514	Halo_Nar1_contig_1	675691	0.401	NAR1_11	KKHJMNJF_02330	0.098	326	hypothetical protein	-	-	-	-	-	-	-	-	-	-	-	-	-	-	-	-	-	-	-	-	-	-	-	-	-	-	-	-	-	-	-	-	-	-	-	-	TMhelix	SignalP-noTM;_SignalP-TM
Halo_Nar1-KKHJMNJF_02340	Halo_Nar1	KKHJMNJF_1	2643224514	Halo_Nar1_contig_1	675691	0.401	NAR1_11	KKHJMNJF_02340	0.156	262	hypothetical protein	-	-	-	-	-	-	-	-	-	-	-	-	-	-	-	-	-	-	-	-	-	-	-	-	-	-	-	-	-	-	-	-	-	-	-	-	-	-
Halo_Nar1-KKHJMNJF_02350	Halo_Nar1	KKHJMNJF_1	2643224514	Halo_Nar1_contig_1	675691	0.401	NAR1_11	KKHJMNJF_02350	0.108	120	hypothetical protein	-	-	-	-	-	-	-	-	-	-	-	-	-	-	-	-	-	-	-	-	-	-	-	-	-	-	-	-	-	-	-	-	-	-	-	-	TMhelix	-
Halo_Nar1-KKHJMNJF_02360	Halo_Nar1	KKHJMNJF_1	2643224514	Halo_Nar1_contig_1	675691	0.401	NAR1_11	KKHJMNJF_02360	0.079	277	Octanoyltransferase LipM	COG0095	Lipoate-protein_ligase_A	H	Lipoate_biosynthesis	2.7e-32	arCOG01939	LplA	Lipoate-protein ligase A	H	6.3e-13	K03800	3e-27	102.1	238.73	lipoate---protein_ligase_[EC:6.3.1.20]	-	-	-	-	lipoyltrans	-	-	8.1e-09	-	-	-	-	-	-	-	-	-	IPR004143	Biotinyl_protein_ligase_(BPL)_and_lipoyl_protein_ligase_(LPL),_catalytic_domain	-	-	-	-
Halo_Nar1-KKHJMNJF_02370	Halo_Nar1	KKHJMNJF_1	2643224514	Halo_Nar1_contig_1	675691	0.401	NAR1_11	KKHJMNJF_02370	0.104	86	hypothetical protein	-	-	-	-	-	arCOG03837	-	Lipoate-protein ligase A associated domain	H	7.9e-06	-	-	-	-	-	-	-	-	-	-	-	-	-	-	-	-	-	-	-	-	-	-	-	-	-	-	-	-
Halo_Nar1-KKHJMNJF_02380	Halo_Nar1	KKHJMNJF_1	2643224514	Halo_Nar1_contig_1	675691	0.401	NAR1_11	KKHJMNJF_02380	0.056	250	Lipoate-protein ligase A subunit 1	COG0095	Lipoate-protein_ligase_A	H	Lipoate_biosynthesis	7.7e-73	arCOG01939	LplA	Lipoate-protein ligase A	H	1.2e-48	K03800	5.1e-56	196.5	238.73	lipoate---protein_ligase_[EC:6.3.1.20]	-	PF03099	Biotin/lipoate_A/B_protein_ligase_family	3.6e-07	lipoyltrans	-	-	2e-37	-	-	-	-	-	-	-	-	-	IPR004143	Biotinyl_protein_ligase_(BPL)_and_lipoyl_protein_ligase_(LPL),_catalytic_domain	PF03099	Biotin/lipoate_A/B_protein_ligase_family	-	-
Halo_Nar1-KKHJMNJF_02390	Halo_Nar1	KKHJMNJF_1	2643224514	Halo_Nar1_contig_1	675691	0.401	NAR1_11	KKHJMNJF_02390	0.069	72	hypothetical protein	-	-	-	-	-	-	-	-	-	-	-	-	-	-	-	-	-	-	-	-	-	-	-	-	-	-	-	-	-	-	-	-	-	-	-	-	-	-
Halo_Nar1-KKHJMNJF_02400	Halo_Nar1	KKHJMNJF_1	2643224514	Halo_Nar1_contig_1	675691	0.401	NAR1_11	KKHJMNJF_02400	0.063	172	hypothetical protein	COG2096	Cob(II)alamin_adenosyltransferase	H	Cobalamine/B12_biosynthesis	1.9e-59	arCOG00489	PduO	Cob(I)alamin adenosyltransferase	H	1.2e-38	K00798	5.1e-54	188.6	35.43	cob(I)alamin_adenosyltransferase_[EC:2.5.1.17]	high_score	PF01923	Cobalamin_adenosyltransferase	2.6e-54	PduO_Nterm	-	-	4.4e-54	-	-	-	-	-	-	-	-	-	IPR016030;_IPR029499;_IPR036451	Cobalamin_adenosyltransferase-like;_ATP:cob(I)alamin_adenosyltransferase,_PduO-type;_Cobalamin_adenosyltransferase-like_superfamily	PF01923	Cobalamin_adenosyltransferase	-	-
Halo_Nar1-KKHJMNJF_02410	Halo_Nar1	KKHJMNJF_1	2643224514	Halo_Nar1_contig_1	675691	0.401	NAR1_11	KKHJMNJF_02410	0.087	377	hypothetical protein	COG0045	Succinyl-CoA_synthetase,_beta_subunit	C	TCA_cycle	6.9e-78	arCOG01337	SucC	Succinyl-CoA synthetase, beta subunit	C	7.9e-49	K15232	8.7e-108	366.6	744.03	citryl-CoA_synthetase_large_subunit_[EC:6.2.1.18]	-	PF08442	ATP-grasp_domain	2.8e-26	sucCoAbeta	-	-	9.1e-57	-	-	-	-	-	-	-	-	-	IPR017866;_IPR016102;_IPR005809;_IPR013650;_IPR013815;_IPR032263	Succinyl-CoA_synthetase,_beta_subunit,_conserved_site;_Succinyl-CoA_synthetase-like;_Succinate--CoA_synthetase,_beta_subunit;_ATP-grasp_fold,_succinyl-CoA_synthetase-type;_ATP-grasp_fold,_subdomain_1;_ATP-citrate_synthase,_citrate-binding_domain	PF08442;_PF16114	ATP-grasp_domain;_ATP_citrate_lyase_citrate-binding	-	-
Halo_Nar1-KKHJMNJF_02420	Halo_Nar1	KKHJMNJF_1	2643224514	Halo_Nar1_contig_1	675691	0.401	NAR1_11	KKHJMNJF_02420	0.063	235	hypothetical protein	-	-	-	-	-	-	-	-	-	-	K07025	7.8e-07	35.4	115.9	putative_hydrolase_of_the_HAD_superfamily	-	-	-	-	-	-	-	-	-	-	-	-	-	-	-	-	-	IPR036412	HAD-like_superfamily	-	-	-	-
Halo_Nar1-KKHJMNJF_02430	Halo_Nar1	KKHJMNJF_1	2643224514	Halo_Nar1_contig_1	675691	0.401	NAR1_11	KKHJMNJF_02430	0.111	296	Succinate--CoA ligase [ADP-forming] subunit alpha	COG0074	Succinyl-CoA_synthetase,_alpha_subunit	C	TCA_cycle	1.7e-97	arCOG01339	SucD	Succinyl-CoA synthetase, alpha subunit	C	1.8e-59	K01902	7.5e-102	346.1	344.03	succinyl-CoA_synthetase_alpha_subunit_[EC:6.2.1.5]	high_score	PF02629	CoA_binding_domain	2.6e-22	sucCoAalpha	-	-	1.6e-93	-	-	-	-	-	-	-	-	-	IPR003781;_IPR005810;_IPR036291;_IPR016102;_IPR033847;_IPR005811	CoA-binding;_Succinyl-CoA_ligase,_alpha_subunit;_NAD(P)-binding_domain_superfamily;_Succinyl-CoA_synthetase-like;_ATP-citrate_lyase/succinyl-CoA_ligase,_conserved_site;_ATP-citrate_lyase/succinyl-CoA_ligase	PF02629;_PF00549	CoA_binding_domain;_CoA-ligase	-	-
Halo_Nar1-KKHJMNJF_02440	Halo_Nar1	KKHJMNJF_1	2643224514	Halo_Nar1_contig_1	675691	0.401	NAR1_11	KKHJMNJF_02440	0.047	190	hypothetical protein	-	-	-	-	-	-	-	-	-	-	-	-	-	-	-	-	-	-	-	-	-	-	-	-	-	-	-	-	-	-	-	-	-	-	-	-	-	SignalP-noTM;_SignalP-TM
Halo_Nar1-KKHJMNJF_02450	Halo_Nar1	KKHJMNJF_1	2643224514	Halo_Nar1_contig_1	675691	0.401	NAR1_11	KKHJMNJF_02450	0.107	233	Citrate synthase	COG0372	Citrate_synthase	C	TCA_cycle	4.3e-53	arCOG04237	GltA	Citrate synthase	C	1.5e-38	K15234	3.6e-71	245.5	330.2	citryl-CoA_lyase_[EC:4.1.3.34]	-	PF00285	Citrate_synthase,_C-terminal_domain	3e-40	cit_synth_II	-	-	2.5e-30	-	-	-	-	-	-	-	-	-	IPR002020;_IPR036969;_IPR016142	Citrate_synthase;_Citrate_synthase_superfamily;_Citrate_synthase-like,_large_alpha_subdomain	PF00285	Citrate_synthase,_C-terminal_domain	-	-
Halo_Nar1-KKHJMNJF_02460	Halo_Nar1	KKHJMNJF_1	2643224514	Halo_Nar1_contig_1	675691	0.401	NAR1_11	KKHJMNJF_02460	0.088	124	hypothetical protein	-	-	-	-	-	-	-	-	-	-	-	-	-	-	-	-	-	-	-	-	-	-	-	-	-	-	-	-	-	-	-	-	-	-	-	-	-	-
Halo_Nar1-KKHJMNJF_02470	Halo_Nar1	KKHJMNJF_1	2643224514	Halo_Nar1_contig_1	675691	0.401	NAR1_11	KKHJMNJF_02470	0.057	52	hypothetical protein	-	-	-	-	-	-	-	-	-	-	-	-	-	-	-	-	-	-	-	-	-	-	-	-	-	-	-	-	-	-	-	-	-	-	-	-	-	-
Halo_Nar1-KKHJMNJF_02480	Halo_Nar1	KKHJMNJF_1	2643224514	Halo_Nar1_contig_1	675691	0.401	NAR1_11	KKHJMNJF_02480	0.097	144	hypothetical protein	COG3428	Uncharacterized_membrane_protein_YdbT,_contains_bPH2_(bacterial_pleckstrin_homology)_domain	S	-	7.7e-21	arCOG04619	-	Uncharacterized membrane protein, contains bPH2 (bacterial pleckstrin homology) domain	S	5.7e-13	K08981	4.1e-11	48.7	118.27	putative_membrane_protein	-	PF03703	Bacterial_PH_domain	2.5e-16	-	-	-	-	-	-	-	-	-	-	-	-	-	IPR005182	Domain_of_unknown_function_DUF304	PF03703	Bacterial_PH_domain	-	-
Halo_Nar1-KKHJMNJF_02490	Halo_Nar1	KKHJMNJF_1	2643224514	Halo_Nar1_contig_1	675691	0.401	NAR1_11	KKHJMNJF_02490	0.047	106	hypothetical protein	-	-	-	-	-	-	-	-	-	-	-	-	-	-	-	-	-	-	-	-	-	-	-	-	-	-	-	-	-	-	-	-	-	-	-	-	-	-
Halo_Nar1-KKHJMNJF_02500	Halo_Nar1	KKHJMNJF_1	2643224514	Halo_Nar1_contig_1	675691	0.401	NAR1_11	KKHJMNJF_02500	0.04	200	hypothetical protein	-	-	-	-	-	-	-	-	-	-	-	-	-	-	-	-	-	-	-	-	-	-	-	-	-	-	-	-	-	-	-	-	-	-	-	-	-	-
Halo_Nar1-KKHJMNJF_02510	Halo_Nar1	KKHJMNJF_1	2643224514	Halo_Nar1_contig_1	675691	0.401	NAR1_11	KKHJMNJF_02510	0.052	210	hypothetical protein	-	-	-	-	-	-	-	-	-	-	-	-	-	-	-	-	-	-	-	-	-	-	-	-	-	-	-	-	-	-	-	-	-	-	-	-	-	-
Halo_Nar1-KKHJMNJF_02520	Halo_Nar1	KKHJMNJF_1	2643224514	Halo_Nar1_contig_1	675691	0.401	NAR1_11	KKHJMNJF_02520	0.04	148	hypothetical protein	COG0537	Purine_nucleoside_phosphoramidase/Ap4A_hydrolase,_histidine_triade_(HIT)_family	FR	-	2.4e-17	arCOG00419	Hit	HIT family hydrolase	F	2.3e-09	K02503	2.9e-07	36.5	95.43	histidine_triad_(HIT)_family_protein	-	PF01230	HIT_domain	5.4e-12	-	-	-	-	-	-	-	-	-	-	-	-	-	IPR036265;_IPR001310;_IPR011146	HIT-like_superfamily;_Histidine_triad_(HIT)_protein;_HIT-like_domain	PF01230	HIT_domain	-	-
Halo_Nar1-KKHJMNJF_02530	Halo_Nar1	KKHJMNJF_1	2643224514	Halo_Nar1_contig_1	675691	0.401	NAR1_11	KKHJMNJF_02530	0.02	1091	hypothetical protein	-	-	-	-	-	-	-	-	-	-	K08757	2.3e-25	95.4	214.27	apolipoprotein_A-I	-	PF01442	Apolipoprotein_A1/A4/E_domain	1.9e-37	-	-	-	-	-	-	-	-	-	-	-	-	-	IPR000074	Apolipoprotein_A/E	PF01442	Apolipoprotein_A1/A4/E_domain	-	-
Halo_Nar1-KKHJMNJF_02540	Halo_Nar1	KKHJMNJF_1	2643224514	Halo_Nar1_contig_1	675691	0.401	NAR1_11	KKHJMNJF_02540	0.089	134	hypothetical protein	COG0537	Purine_nucleoside_phosphoramidase/Ap4A_hydrolase,_histidine_triade_(HIT)_family	FR	-	2.3e-36	arCOG00419	Hit	HIT family hydrolase	F	1.5e-25	K02503	3.3e-33	120.1	95.43	histidine_triad_(HIT)_family_protein	high_score	PF01230	HIT_domain	3.8e-24	-	-	-	-	-	-	-	-	-	-	-	-	-	IPR036265;_IPR011146;_IPR001310;_IPR019808	HIT-like_superfamily;_HIT-like_domain;_Histidine_triad_(HIT)_protein;_Histidine_triad,_conserved_site	PF01230	HIT_domain	-	-
Halo_Nar1-KKHJMNJF_02550	Halo_Nar1	KKHJMNJF_1	2643224514	Halo_Nar1_contig_1	675691	0.401	NAR1_11	KKHJMNJF_02550	0.113	274	Zinc transporter ZupT	COG0428	Zinc_transporter_ZupT	P	-	2.7e-59	arCOG00576	-	Predicted divalent heavy-metal cations transporter	P	2.6e-38	K07238	8.9e-45	158.9	118.93	zinc_transporter,_ZIP_family	high_score	PF02535	ZIP_Zinc_transporter	7.6e-15	-	-	-	-	-	-	-	-	3.61e-25	-	-	-	-	IPR003689	Zinc/iron_permease	PF02535	ZIP_Zinc_transporter	TMhelix	-
Halo_Nar1-KKHJMNJF_02560	Halo_Nar1	KKHJMNJF_1	2643224514	Halo_Nar1_contig_1	675691	0.401	NAR1_11	KKHJMNJF_02560	0.079	126	RNA pyrophosphohydrolase	COG1051	ADP-ribose_pyrophosphatase_YjhB,_NUDIX_family	F	-	1.6e-17	arCOG01083	-	NUDIX family hydrolase	L	2.2e-14	K03574	4.2e-17	68.2	66.33	8-oxo-dGTP_diphosphatase_[EC:3.6.1.55]	high_score	PF00293	NUDIX_domain	1.1e-15	mutt	-	-	7.7e-11	-	-	-	-	-	-	-	-	-	IPR000086;_IPR015797;_IPR020084;_IPR020476	NUDIX_hydrolase_domain;_NUDIX_hydrolase-like_domain_superfamily;_NUDIX_hydrolase,_conserved_site;_NUDIX_hydrolase	PF00293	NUDIX_domain	-	-
Halo_Nar1-KKHJMNJF_02570	Halo_Nar1	KKHJMNJF_1	2643224514	Halo_Nar1_contig_1	675691	0.401	NAR1_11	KKHJMNJF_02570	0.106	66	DNA-directed RNA polymerase subunit N	COG1644	DNA-directed_RNA_polymerase,_subunit_N_(RpoN/RPB10)	K	-	3.2e-27	arCOG04244	RPB10	DNA-directed RNA polymerase, subunit N (RpoN/RPB10)	K	3.2e-22	K03058	7.8e-27	98.9	100.8	DNA-directed_RNA_polymerase_subunit_N_[EC:2.7.7.6]	-	PF01194	RNA_polymerases_N_/_8_kDa_subunit	9.1e-24	-	-	-	-	-	-	-	-	-	-	-	-	-	IPR023580;_IPR000268	RNA_polymerase_subunit_RPB10;_DNA-directed_RNA_polymerase,_subunit_N/Rpb10	PF01194	RNA_polymerases_N_/_8_kDa_subunit	-	-
Halo_Nar1-KKHJMNJF_02580	Halo_Nar1	KKHJMNJF_1	2643224514	Halo_Nar1_contig_1	675691	0.401	NAR1_11	KKHJMNJF_02580	0.075	133	30S ribosomal protein S9	COG0103	Ribosomal_protein_S9	J	Ribosome_30S_subunit	1.4e-26	arCOG04243	RpsI	Ribosomal protein S9	J	1.9e-34	K02996	1e-26	99.9	104.63	small_subunit_ribosomal_protein_S9	-	PF00380	Ribosomal_protein_S9/S16	2.4e-26	uS9_arch	-	-	1e-45	-	-	-	-	-	-	-	-	-	IPR020568;_IPR020574;_IPR014721;_IPR000754	Ribosomal_protein_S5_domain_2-type_fold;_Ribosomal_protein_S9,_conserved_site;_Ribosomal_protein_S5_domain_2-type_fold,_subgroup;_Ribosomal_protein_S9	PF00380	Ribosomal_protein_S9/S16	-	-
Halo_Nar1-KKHJMNJF_02590	Halo_Nar1	KKHJMNJF_1	2643224514	Halo_Nar1_contig_1	675691	0.401	NAR1_11	KKHJMNJF_02590	0.081	135	50S ribosomal protein L13	COG0102	Ribosomal_protein_L13	J	Ribosome_50S_subunit	7.3e-16	arCOG04242	RplM	Ribosomal protein L13	J	1.4e-24	K02872	1.4e-12	53.4	142.2	large_subunit_ribosomal_protein_L13Ae	-	PF00572	Ribosomal_protein_L13	9.3e-12	L13_A_E	-	-	1.9e-29	-	-	-	-	-	-	-	-	-	IPR036899;_IPR005822;_IPR005755	Ribosomal_protein_L13_superfamily;_Ribosomal_protein_L13;_Ribosomal_protein_L13,_eukaryotic/archaeal	PF00572	Ribosomal_protein_L13	-	-
Halo_Nar1-KKHJMNJF_02600	Halo_Nar1	KKHJMNJF_1	2643224514	Halo_Nar1_contig_1	675691	0.401	NAR1_11	KKHJMNJF_02600	0.068	116	50S ribosomal protein L18e	COG1727	Ribosomal_protein_L18E	J	Archaeal_ribosomal_proteins	1.3e-35	arCOG00780	RPL18A	Ribosomal protein L18E	J	6.5e-25	K02883	1.9e-11	49.8	45.53	large_subunit_ribosomal_protein_L18e	high_score	-	-	-	-	-	-	-	-	-	-	-	-	-	-	-	-	IPR036227;_IPR001196;_IPR021131;_IPR022947	Ribosomal_L18e/L15P_superfamily;_Ribosomal_protein_L15,_conserved_site;_Ribosomal_protein_L18e/L15P;_Ribosomal_protein_L18e,_archaea	PF00828	Ribosomal_proteins_50S-L15,_50S-L18e,_60S-L27A	-	-
Halo_Nar1-KKHJMNJF_02610	Halo_Nar1	KKHJMNJF_1	2643224514	Halo_Nar1_contig_1	675691	0.401	NAR1_11	KKHJMNJF_02610	0.058	68	hypothetical protein	-	-	-	-	-	-	-	-	-	-	-	-	-	-	-	-	-	-	-	-	-	-	-	-	-	-	-	-	-	-	-	-	-	-	-	-	-	-
Halo_Nar1-KKHJMNJF_02620	Halo_Nar1	KKHJMNJF_1	2643224514	Halo_Nar1_contig_1	675691	0.401	NAR1_11	KKHJMNJF_02620	0.043	411	hypothetical protein	-	-	-	-	-	-	-	-	-	-	K13582	3.6e-06	31.8	263.57	localization_factor_PodJL	-	-	-	-	-	-	-	-	-	-	-	-	-	-	-	-	-	-	-	-	-	-	-
Halo_Nar1-KKHJMNJF_02630	Halo_Nar1	KKHJMNJF_1	2643224514	Halo_Nar1_contig_1	675691	0.401	NAR1_11	KKHJMNJF_02630	0.083	132	hypothetical protein	COG2259	Uncharacterized_membrane_protein_YphA,_DoxX/SURF4_family	S	-	3.2e-16	arCOG08092	-	Predicted membrane protein, DoxD family	S	5.7e-20	K15977	1.4e-20	80.2	58.67	putative_oxidoreductase	high_score	PF07681	DoxX	4.1e-16	-	-	-	-	-	-	-	-	-	-	-	-	-	IPR032808	DoxX_family	PF07681	DoxX	TMhelix	-
Halo_Nar1-KKHJMNJF_02640	Halo_Nar1	KKHJMNJF_1	2643224514	Halo_Nar1_contig_1	675691	0.401	NAR1_11	KKHJMNJF_02640	0.077	142	Peroxiredoxin	COG2077	Peroxiredoxin	O	-	1.4e-08	arCOG00310	Bcp	Peroxiredoxin	O	4e-17	K03564	9.6e-46	161.4	155.77	thioredoxin-dependent_peroxiredoxin_[EC:1.11.1.24]	high_score	PF00578	AhpC/TSA_family	1.1e-28	AhpC	-	-	5.8e-12	-	-	-	-	-	-	-	-	-	IPR013766;_IPR000866;_IPR024706;_IPR036249	Thioredoxin_domain;_Alkyl_hydroperoxide_reductase_subunit_C/_Thiol_specific_antioxidant;_Peroxiredoxin,_AhpC-type;_Thioredoxin-like_superfamily	PF00578	AhpC/TSA_family	-	-
Halo_Nar1-KKHJMNJF_02650	Halo_Nar1	KKHJMNJF_1	2643224514	Halo_Nar1_contig_1	675691	0.401	NAR1_11	KKHJMNJF_02650	0.027	184	30S ribosomal protein S3Ae	COG1890	Ribosomal_protein_S3AE	J	Archaeal_ribosomal_proteins	1.2e-51	arCOG04186	RPS1A	Ribosomal protein S3AE	J	2.3e-29	K02984	4.3e-31	114.5	100.27	small_subunit_ribosomal_protein_S3Ae	high_score	PF01015	Ribosomal_S3Ae_family	5.9e-43	-	-	-	-	-	-	-	-	-	-	-	-	-	IPR001593	Ribosomal_protein_S3Ae	PF01015	Ribosomal_S3Ae_family	-	-
Halo_Nar1-KKHJMNJF_02660	Halo_Nar1	KKHJMNJF_1	2643224514	Halo_Nar1_contig_1	675691	0.401	NAR1_11	KKHJMNJF_02660	0.115	415	hypothetical protein	COG0608	ssDNA-specific_exonuclease_RecJ,_DHH_superfamily,_may_be_involved_in_archaeal_DNA_replication_intiation	L	-	1.1e-36	arCOG00427	RecJ/Cdc45	Single-stranded DNA-specific exonuclease RecJ	L	2.2e-62	K07462	2.3e-37	135	57.87	single-stranded-DNA-specific_exonuclease_[EC:3.1.-.-]	high_score	PF02272	DHHA1_domain	3.8e-15	recJ	-	-	4.2e-16	-	-	-	-	-	-	-	-	-	IPR038763;_IPR003156	DHH_phosphoesterase_superfamily;_DHHA1_domain	PF02272	DHHA1_domain	-	-
Halo_Nar1-KKHJMNJF_02670	Halo_Nar1	KKHJMNJF_1	2643224514	Halo_Nar1_contig_1	675691	0.401	NAR1_11	KKHJMNJF_02670	0.061	146	30S ribosomal protein S15	COG0184	Ribosomal_protein_S15P/S13E	J	Ribosome_30S_subunit	1.8e-09	arCOG04185	RpsO	Ribosomal protein S15P	J	5.1e-42	K02953	4.7e-42	149.2	190.63	small_subunit_ribosomal_protein_S13e	-	PF08069	Ribosomal_S13/S15_N-terminal_domain	2.2e-24	-	-	-	-	-	-	-	-	-	-	-	-	-	IPR000589;_IPR009068;_IPR012606;_IPR023029	Ribosomal_protein_S15;_S15/NS1,_RNA-binding;_Ribosomal_protein_S13/S15,_N-terminal;_Ribosomal_protein_S15P	PF08069;_PF00312	Ribosomal_S13/S15_N-terminal_domain;_Ribosomal_protein_S15	-	-
Halo_Nar1-KKHJMNJF_02680	Halo_Nar1	KKHJMNJF_1	2643224514	Halo_Nar1_contig_1	675691	0.401	NAR1_11	KKHJMNJF_02680	0.062	274	hypothetical protein	-	-	-	-	-	arCOG06332	-	Uncharacterized membrane protein	S	2e-34	-	-	-	-	-	-	-	-	-	-	-	-	-	-	-	-	-	-	-	-	-	-	-	-	-	-	TMhelix	-
Halo_Nar1-KKHJMNJF_02690	Halo_Nar1	KKHJMNJF_1	2643224514	Halo_Nar1_contig_1	675691	0.401	NAR1_11	KKHJMNJF_02690	0.042	190	KEOPS complex subunit Bud32	COG3642	tRNA_A-37_threonylcarbamoyl_transferase_component_Bud32	J	tRNA_modification	3.7e-37	arCOG01185	Bud32	tRNA A-37 threonylcarbamoyl transferase component Bud32	J	5.5e-35	K15904	1.7e-51	181.1	601.67	bifunctional_N6-L-threonylcarbamoyladenine_synthase_/_protein_kinase_Bud32_[EC:2.3.1.234_2.7.11.1]	-	PF01163	RIO1_family	1.6e-06	arch_bud32	-	-	1.7e-61	-	-	-	-	-	-	-	-	-	IPR011009;_IPR000719;_IPR022495	Protein_kinase-like_domain_superfamily;_Protein_kinase_domain;_Serine/threonine-protein_kinase_Bud32	PF01163	RIO1_family	-	-
Halo_Nar1-KKHJMNJF_02700	Halo_Nar1	KKHJMNJF_1	2643224514	Halo_Nar1_contig_1	675691	0.401	NAR1_11	KKHJMNJF_02700	0.058	550	Glutathione-regulated potassium-efflux system protein KefB	COG4651	Predicted_Kef-type_K+_transport_protein,_K+/H+_antiporter_domain	P	-	2.8e-94	arCOG01955	KefB	Potassium-efflux system protein KefB	P	3.5e-97	K03455	3.1e-86	296.2	151.63	monovalent_cation:H+_antiporter-2,_CPA2_family	high_score	PF00999	Sodium/hydrogen_exchanger_family	1.8e-30	2a37	-	-	7.7e-21	-	-	-	-	7.9e-26	-	-	-	-	IPR003148;_IPR038770;_IPR006153;_IPR036291	Regulator_of_K+_conductance,_N-terminal;_Sodium/solute__symporter__superfamily;_Cation/H+_exchanger;_NAD(P)-binding_domain_superfamily	PF02254;_PF00999	TrkA-N_domain;_Sodium/hydrogen_exchanger_family	TMhelix	-
Halo_Nar1-KKHJMNJF_02710	Halo_Nar1	KKHJMNJF_1	2643224514	Halo_Nar1_contig_1	675691	0.401	NAR1_11	KKHJMNJF_02710	0.064	561	Glutathione-regulated potassium-efflux system protein KefB	COG4651	Predicted_Kef-type_K+_transport_protein,_K+/H+_antiporter_domain	P	-	4.8e-112	arCOG01955	KefB	Potassium-efflux system protein KefB	P	1.4e-135	K03455	7.7e-94	321.3	151.63	monovalent_cation:H+_antiporter-2,_CPA2_family	high_score	PF00999	Sodium/hydrogen_exchanger_family	4.7e-41	2a37	-	-	6.5e-40	-	-	-	-	3.51e-29	-	-	-	-	IPR006153;_IPR003148;_IPR036291;_IPR038770	Cation/H+_exchanger;_Regulator_of_K+_conductance,_N-terminal;_NAD(P)-binding_domain_superfamily;_Sodium/solute__symporter__superfamily	PF00999;_PF02254	Sodium/hydrogen_exchanger_family;_TrkA-N_domain	TMhelix	-
Halo_Nar1-KKHJMNJF_02720	Halo_Nar1	KKHJMNJF_1	2643224514	Halo_Nar1_contig_1	675691	0.401	NAR1_11	KKHJMNJF_02720	0.051	194	Threonylcarbamoyl-AMP synthase	COG0009	tRNA_A37_threonylcarbamoyladenosine_synthetase_subunit_TsaC/SUA5/YrdC	J	tRNA_modification	2.3e-50	arCOG01952	SUA5	tRNA A37 threonylcarbamoyladenosine synthetase subunit TsaC/SUA5/YrdC	J	1.2e-40	K07566	3e-49	173.8	92.1	L-threonylcarbamoyladenylate_synthase_[EC:2.7.7.87]	high_score	PF01300	Telomere_recombination	5e-42	TIGR00057	-	-	7.4e-52	-	-	-	-	-	-	-	-	-	IPR017945;_IPR006070	DHBP_synthase_RibB-like_alpha/beta_domain_superfamily;_YrdC-like_domain	PF01300	Telomere_recombination	-	-
Halo_Nar1-KKHJMNJF_02730	Halo_Nar1	KKHJMNJF_1	2643224514	Halo_Nar1_contig_1	675691	0.401	NAR1_11	KKHJMNJF_02730	0.099	332	tRNA N6-adenosine threonylcarbamoyltransferase	COG0533	tRNA_A37_threonylcarbamoyltransferase_TsaD	J	tRNA_modification	2.2e-94	arCOG01185	Bud32	tRNA A-37 threonylcarbamoyl transferase component Bud32	J	8.5e-115	K15904	9.5e-128	432.8	601.67	bifunctional_N6-L-threonylcarbamoyladenine_synthase_/_protein_kinase_Bud32_[EC:2.3.1.234_2.7.11.1]	-	PF00814	tRNA_N6-adenosine_threonylcarbamoyltransferase	2e-81	arch_KAE1	-	-	4.3e-128	-	-	-	-	-	-	-	-	-	IPR034680;_IPR017860;_IPR022449;_IPR017861;_IPR000905	tRNA_N6-adenosine_threonylcarbamoyltransferase_Kae1/OSGEP;_Peptidase_M22,_conserved_site;_tRNA_N6-adenosine_threonylcarbamoyltransferase_Kae1,_archaea;_Kae1/TsaD_family;_Gcp-like_domain	PF00814	Glycoprotease_family	-	-
Halo_Nar1-KKHJMNJF_02740	Halo_Nar1	KKHJMNJF_1	2643224514	Halo_Nar1_contig_1	675691	0.401	NAR1_11	KKHJMNJF_02740	0.166	60	30S ribosomal protein S27ae	COG1998	Ribosomal_protein_S27AE	J	Archaeal_ribosomal_proteins	1.3e-10	arCOG04183	RPS27AE	Ribosomal protein S27AE	J	3.2e-07	-	-	-	-	-	-	PF01599	Ribosomal_protein_S27a	3.8e-08	-	-	-	-	-	-	-	-	-	-	-	-	-	IPR038582;_IPR002906;_IPR011332	S27a-like_superfamily;_Ribosomal_protein_S27a;_Zinc-binding_ribosomal_protein	PF01599	Ribosomal_protein_S27a	-	-
Halo_Nar1-KKHJMNJF_02750	Halo_Nar1	KKHJMNJF_1	2643224514	Halo_Nar1_contig_1	675691	0.401	NAR1_11	KKHJMNJF_02750	0.033	151	30S ribosomal protein S24e	COG2004	Ribosomal_protein_S24E	J	Archaeal_ribosomal_proteins	8.8e-20	arCOG04182	RPS24A	Ribosomal protein S24E	J	4.9e-08	K02974	1.1e-10	46.9	35.1	small_subunit_ribosomal_protein_S24e	high_score	PF01282	Ribosomal_protein_S24e	9e-11	-	-	-	-	-	-	-	-	-	-	-	-	-	IPR001976;_IPR012678;_IPR012677	Ribosomal_protein_S24e;_Ribosomal_protein_L23/L15e_core_domain_superfamily;_Nucleotide-binding_alpha-beta_plait_domain_superfamily	PF01282	Ribosomal_protein_S24e	-	-
Halo_Nar1-KKHJMNJF_02760	Halo_Nar1	KKHJMNJF_1	2643224514	Halo_Nar1_contig_1	675691	0.401	NAR1_11	KKHJMNJF_02760	0.129	62	Transcription elongation factor Spt4	COG2093	RNA_polymerase_subunit_RPABC4/transcription_elongation_factor_Spt4	K	RNA_polymerase	3.1e-14	arCOG04077	Spt4	Transcription elongation factor Spt4/RpoE2, zinc finger protein	K	6.6e-18	K03050	4.4e-26	96.2	57.5	DNA-directed_RNA_polymerase_subunit_E"_[EC:2.7.7.6]	high_score	PF06093	Spt4/RpoE2_zinc_finger	1.2e-13	-	-	-	-	-	-	-	-	-	-	-	-	-	IPR029040;_IPR007178;_IPR022800;_IPR038589	RNA_polymerase_subunit_RPABC4/transcription_elongation_factor_Spt4;_Archaeal_transcription_elongation_factor_Spt4;_Spt4/RpoE2_zinc_finger;_Archaeal_transcription_elongation_factor_Spt4_superfamily	PF06093	Spt4/RpoE2_zinc_finger	-	-
Halo_Nar1-KKHJMNJF_02770	Halo_Nar1	KKHJMNJF_1	2643224514	Halo_Nar1_contig_1	675691	0.401	NAR1_11	KKHJMNJF_02770	0.089	190	DNA-directed RNA polymerase subunit E'	COG1095	DNA-directed_RNA_polymerase,_subunit_E'/Rpb7	K	RNA_polymerase	2e-69	arCOG00675	RPB7	DNA-directed RNA polymerase, subunit E'/Rpb7	K	6.3e-49	K03049	8e-69	236.7	174.27	DNA-directed_RNA_polymerase_subunit_E'_[EC:2.7.7.6]	high_score	PF03876	SHS2_domain_found_in_N_terminus_of_Rpb7p/Rpc25p/MJ0397	3.3e-11	rpoE	-	-	1.1e-52	-	-	-	-	-	-	-	-	-	IPR005576;_IPR004519;_IPR012340;_IPR022967;_IPR003029;_IPR036898	RNA_polymerase_Rpb7,_N-terminal;_DNA-directed_RNA_polymerase,_subunit_E/RPC8;_Nucleic_acid-binding,_OB-fold;_RNA-binding_domain,_S1;_S1_domain;_RNA_polymerase_Rpb7-like,_N-terminal_domain_superfamily	PF03876;_PF00575	SHS2_domain_found_in_N_terminus_of_Rpb7p/Rpc25p/MJ0397;_S1_RNA_binding_domain	-	-
Halo_Nar1-KKHJMNJF_02780	Halo_Nar1	KKHJMNJF_1	2643224514	Halo_Nar1_contig_1	675691	0.401	NAR1_11	KKHJMNJF_02780	0.055	127	hypothetical protein	COG1412	rRNA-processing_protein_FCF1	J	-	6.8e-21	arCOG04312	Fcf1	rRNA-processing protein FCF1, contains PIN domain	J	1.1e-13	K07158	1.8e-16	66.4	66.6	uncharacterized_protein	-	PF18477	PIN_like_domain	4.9e-11	-	-	-	-	-	-	-	-	-	-	-	-	-	IPR029060	PIN-like_domain_superfamily	-	-	-	-
Halo_Nar1-KKHJMNJF_02790	Halo_Nar1	KKHJMNJF_1	2643224514	Halo_Nar1_contig_1	675691	0.401	NAR1_11	KKHJMNJF_02790	0.064	309	Coenzyme gamma-F420-2:alpha-L-glutamate ligase	COG0189	Glutathione_synthase,_LysX_or_RimK-type_ligase,_ATP-grasp_superfamily	EHJQ	Lysine_biosynthesis	4.4e-23	arCOG01589	RimK	Glutathione synthase/glutaminyl transferase/alpha-L-glutamate ligase	H	8.4e-20	K05844	1.9e-23	89	305.67	ribosomal_protein_S6--L-glutamate_ligase_[EC:6.3.2.-]	-	PF14397	Sugar-transfer_associated_ATP-grasp	7.2e-14	rimK_fam	-	-	1.4e-14	-	-	-	-	-	-	-	-	-	IPR013651;_IPR011761	ATP-grasp_fold,_RimK-type;_ATP-grasp_fold	PF08443	RimK-like_ATP-grasp_domain	-	-
Halo_Nar1-KKHJMNJF_02800	Halo_Nar1	KKHJMNJF_1	2643224514	Halo_Nar1_contig_1	675691	0.401	NAR1_11	KKHJMNJF_02800	0.102	294	Tetrahydromethanopterin:alpha-L-glutamate ligase	COG0189	Glutathione_synthase,_LysX_or_RimK-type_ligase,_ATP-grasp_superfamily	EHJQ	Lysine_biosynthesis	1.1e-34	arCOG01589	RimK	Glutathione synthase/glutaminyl transferase/alpha-L-glutamate ligase	H	1.4e-42	K05844	3.1e-50	176.9	305.67	ribosomal_protein_S6--L-glutamate_ligase_[EC:6.3.2.-]	-	PF08443	RimK-like_ATP-grasp_domain	2.6e-31	rimK_fam	-	-	7.1e-42	-	-	-	-	-	-	-	-	-	IPR013651;_IPR011761;_IPR004666;_IPR013815	ATP-grasp_fold,_RimK-type;_ATP-grasp_fold;_Ribosomal_S6_modification_enzyme_RimK/Lysine_biosynthesis_enzyme_LysX;_ATP-grasp_fold,_subdomain_1	PF08443	RimK-like_ATP-grasp_domain	-	-
Halo_Nar1-KKHJMNJF_02810	Halo_Nar1	KKHJMNJF_1	2643224514	Halo_Nar1_contig_1	675691	0.401	NAR1_11	KKHJMNJF_02810	0.04	270	Ribosomal protein S6--L-glutamate ligase	COG0189	Glutathione_synthase,_LysX_or_RimK-type_ligase,_ATP-grasp_superfamily	EHJQ	Lysine_biosynthesis	4.4e-14	arCOG01589	RimK	Glutathione synthase/glutaminyl transferase/alpha-L-glutamate ligase	H	2.2e-10	K05844	1.1e-20	80	305.67	ribosomal_protein_S6--L-glutamate_ligase_[EC:6.3.2.-]	-	-	-	-	rimK_fam	-	-	4.4e-09	-	-	-	-	-	-	-	-	-	IPR013651	ATP-grasp_fold,_RimK-type	PF08443	RimK-like_ATP-grasp_domain	-	-
Halo_Nar1-KKHJMNJF_02820	Halo_Nar1	KKHJMNJF_1	2643224514	Halo_Nar1_contig_1	675691	0.401	NAR1_11	KKHJMNJF_02820	0.067	502	hypothetical protein	COG0668	Small-conductance_mechanosensitive_channel	M	-	7.7e-20	arCOG01570	MscS	Small-conductance mechanosensitive channel	M	4.6e-14	K03442	1.2e-19	76.6	240.8	small_conductance_mechanosensitive_channel	-	PF00924	Mechanosensitive_ion_channel	6.7e-11	-	-	-	-	-	-	-	-	-	-	-	-	-	IPR008910;_IPR006685;_IPR023408;_IPR010920	Conserved_TM_helix;_Mechanosensitive_ion_channel_MscS;_Mechanosensitive_ion_channel_MscS_domain_superfamily;_LSM_domain_superfamily	PF05552;_PF00924	Conserved_TM_helix;_Mechanosensitive_ion_channel	TMhelix	-
Halo_Nar1-KKHJMNJF_02830	Halo_Nar1	KKHJMNJF_1	2643224514	Halo_Nar1_contig_1	675691	0.401	NAR1_11	KKHJMNJF_02830	0.101	395	Translation initiation factor 2 subunit gamma	COG5257	Translation_initiation_factor_2,_gamma_subunit_(eIF-2gamma;_GTPase)	J	Translation_factors	1.6e-172	arCOG01563	GCD11	Translation initiation factor 2, gamma subunit eIF-2 gamma, GTPase	J	6.5e-130	K03242	6.4e-145	489.3	215.27	translation_initiation_factor_2_subunit_3	high_score	PF00009	Elongation_factor_Tu_GTP_binding_domain	1e-30	eif2g_arch	-	-	1e-168	-	-	-	-	-	-	-	-	-	IPR015256;_IPR005225;_IPR000795;_IPR009001;_IPR009000;_IPR022424;_IPR027417	Translation_initiation_factor_2,_gamma_subunit,_C-terminal;_Small_GTP-binding_protein_domain;_Transcription_factor,_GTP-binding_domain;_Translation_elongation_factor_EF1A/initiation_factor_IF2gamma,_C-terminal;_Translation_protein,_beta-barrel_domain_superfamily;_Translation_initiation_factor_2,_gamma_subunit;_P-loop_containing_nucleoside_triphosphate_hydrolase	PF09173;_PF00009	Initiation_factor_eIF2_gamma,_C_terminal;_Elongation_factor_Tu_GTP_binding_domain	-	-
Halo_Nar1-KKHJMNJF_02840	Halo_Nar1	KKHJMNJF_1	2643224514	Halo_Nar1_contig_1	675691	0.401	NAR1_11	KKHJMNJF_02840	0.15	126	30S ribosomal protein S6e	COG2125	Ribosomal_protein_S6E_(S10)	J	Archaeal_ribosomal_proteins	4.8e-39	arCOG01946	RPS6A	Ribosomal protein S6E/S10	J	1.3e-21	K02991	2.2e-26	98.7	57.47	small_subunit_ribosomal_protein_S6e	high_score	PF01092	Ribosomal_protein_S6e	1e-33	-	-	-	-	-	-	-	-	-	-	-	-	-	IPR018282;_IPR001377;_IPR020924	Ribosomal_protein_S6e,_conserved_site;_Ribosomal_protein_S6e;_Ribosomal_protein_S6e,_archaeal	PF01092	Ribosomal_protein_S6e	-	-
Halo_Nar1-KKHJMNJF_02850	Halo_Nar1	KKHJMNJF_1	2643224514	Halo_Nar1_contig_1	675691	0.401	NAR1_11	KKHJMNJF_02850	0.079	164	hypothetical protein	-	-	-	-	-	-	-	-	-	-	-	-	-	-	-	-	-	-	-	-	-	-	-	-	-	-	-	-	-	-	-	-	-	-	-	-	-	-
Halo_Nar1-KKHJMNJF_02860	Halo_Nar1	KKHJMNJF_1	2643224514	Halo_Nar1_contig_1	675691	0.401	NAR1_11	KKHJMNJF_02860	0.089	480	hypothetical protein	COG0168	Trk-type_K+_transport_system,_membrane_component	P	-	2.1e-97	arCOG04145	TrkG	Trk-type K+ transport system, membrane component	P	3.8e-90	K03498	4.3e-104	355	103.83	trk_system_potassium_uptake_protein	high_score	PF02386	Cation_transport_protein	3e-48	2a38	-	-	6.1e-74	-	-	-	-	3.73e-43	-	-	-	-	IPR003445	Cation_transporter	PF02386	Cation_transport_protein	TMhelix	-
Halo_Nar1-KKHJMNJF_02870	Halo_Nar1	KKHJMNJF_1	2643224514	Halo_Nar1_contig_1	675691	0.401	NAR1_11	KKHJMNJF_02870	0.059	219	Trk system potassium uptake protein TrkA	COG0569	Trk/Ktr_K+_transport_system_regulatory_component_TrkA/KtrA/KtrC,_RCK_domain	PT	-	6.5e-20	arCOG01957	TrkA	TrkA, K+ transport system, NAD-binding component	P	3.2e-23	K03499	2.9e-38	137.6	135.97	trk_system_potassium_uptake_protein	high_score	PF02254	TrkA-N_domain	2.3e-22	-	-	-	-	-	-	-	-	-	-	-	-	-	IPR003148;_IPR036721;_IPR006037;_IPR006036;_IPR036291	Regulator_of_K+_conductance,_N-terminal;_Regulator_of_K+_conductance,_C-terminal_domain_superfamily;_Regulator_of_K+_conductance,_C-terminal;_Potassium_uptake_protein_TrkA;_NAD(P)-binding_domain_superfamily	PF02254	TrkA-N_domain	-	-
Halo_Nar1-KKHJMNJF_02880	Halo_Nar1	KKHJMNJF_1	2643224514	Halo_Nar1_contig_1	675691	0.401	NAR1_11	KKHJMNJF_02880	0.05	472	Deoxyribodipyrimidine photo-lyase	COG0415	Deoxyribodipyrimidine_photolyase	L	-	1.4e-125	arCOG02840	PhrB	Deoxyribodipyrimidine photolyase	L	2.2e-133	K01669	1.4e-123	419.4	371.97	deoxyribodipyrimidine_photo-lyase_[EC:4.1.99.3]	high_score	PF03441	FAD_binding_domain_of_DNA_photolyase	6.3e-76	photolyase_8HDF	-	-	1.9e-107	-	-	-	-	-	-	-	-	-	IPR002081;_IPR006050;_IPR014729;_IPR005101;_IPR036134;_IPR036155	Cryptochrome/DNA_photolyase_class_1;_DNA_photolyase,_N-terminal;_Rossmann-like_alpha/beta/alpha_sandwich_fold;_Cryptochrome/DNA_photolyase,_FAD-binding_domain;_Cryptochrome/DNA_photolyase,_FAD-binding_domain-like_superfamily;_Cryptochrome/photolyase,_N-terminal_domain_superfamily	PF00875;_PF03441	DNA_photolyase;_FAD_binding_domain_of_DNA_photolyase	-	-
Halo_Nar1-KKHJMNJF_02890	Halo_Nar1	KKHJMNJF_1	2643224514	Halo_Nar1_contig_1	675691	0.401	NAR1_11	KKHJMNJF_02890	0.079	288	hypothetical protein	COG2510	Riboflavin_transporter_RibN,_EamA_domain	H	-	1.7e-35	arCOG00272	RhaT	Permease of the drug/metabolite transporter (DMT) superfamily	G	5.4e-25	K08978	6.3e-22	84.2	69.57	bacterial/archaeal_transporter_family_protein	high_score	PF00892	EamA-like_transporter_family	1.8e-22	phn_DUF6	-	-	3.3e-19	-	-	-	-	2.24e-22	-	-	-	-	IPR000620	EamA_domain	PF00892	EamA-like_transporter_family	TMhelix	-
Halo_Nar1-KKHJMNJF_02900	Halo_Nar1	KKHJMNJF_1	2643224514	Halo_Nar1_contig_1	675691	0.401	NAR1_11	KKHJMNJF_02900	0.081	703	hypothetical protein	COG1470	Uncharacterized_membrane_protein	S	-	2.7e-09	-	-	-	-	-	-	-	-	-	-	-	PF19077	Bacterial_Ig-like_domain	2.5e-06	-	-	-	-	-	-	-	-	-	-	-	-	-	IPR013783;_IPR011635	Immunoglobulin-like_fold;_CARDB_domain	PF07705	CARDB	TMhelix	SignalP-noTM
Halo_Nar1-KKHJMNJF_02910	Halo_Nar1	KKHJMNJF_1	2643224514	Halo_Nar1_contig_1	675691	0.401	NAR1_11	KKHJMNJF_02910	0.043	114	hypothetical protein	COG2522	Predicted_transcriptional_regulator,_contains_XRE-type_HTH_domain	K	-	3.4e-20	arCOG00017	-	Predicted transcriptional regulator	R	1.2e-14	K07108	6.3e-19	74	71.1	uncharacterized_protein	high_score	-	-	-	-	-	-	-	-	-	-	-	-	-	-	-	-	IPR010982;_IPR001387	Lambda_repressor-like,_DNA-binding_domain_superfamily;_Cro/C1-type_helix-turn-helix_domain	PF01381	Helix-turn-helix	-	-
Halo_Nar1-KKHJMNJF_02920	Halo_Nar1	KKHJMNJF_1	2643224514	Halo_Nar1_contig_1	675691	0.401	NAR1_11	KKHJMNJF_02920	0.063	267	hypothetical protein	-	-	-	-	-	-	-	-	-	-	-	-	-	-	-	-	-	-	-	-	-	-	-	-	-	-	-	-	-	-	-	-	-	-	-	-	-	-
Halo_Nar1-KKHJMNJF_02930	Halo_Nar1	KKHJMNJF_1	2643224514	Halo_Nar1_contig_1	675691	0.401	NAR1_11	KKHJMNJF_02930	0.044	113	hypothetical protein	-	-	-	-	-	arCOG06503	-	Uncharacterized protein	S	4.1e-07	-	-	-	-	-	-	-	-	-	-	-	-	-	-	-	-	-	-	-	-	-	-	-	-	-	-	-	-
Halo_Nar1-KKHJMNJF_02940	Halo_Nar1	KKHJMNJF_1	2643224514	Halo_Nar1_contig_1	675691	0.401	NAR1_11	KKHJMNJF_02940	0.025	78	hypothetical protein	-	-	-	-	-	-	-	-	-	-	-	-	-	-	-	-	-	-	-	-	-	-	-	-	-	-	-	-	-	-	-	-	-	-	-	-	TMhelix	-
Halo_Nar1-KKHJMNJF_02950	Halo_Nar1	KKHJMNJF_1	2643224514	Halo_Nar1_contig_1	675691	0.401	NAR1_11	KKHJMNJF_02950	0.025	80	hypothetical protein	-	-	-	-	-	-	-	-	-	-	-	-	-	-	-	-	-	-	-	-	-	-	-	-	-	-	-	-	-	-	-	-	-	-	-	-	-	-
Halo_Nar1-KKHJMNJF_02960	Halo_Nar1	KKHJMNJF_1	2643224514	Halo_Nar1_contig_1	675691	0.401	NAR1_11	KKHJMNJF_02960	0.09	411	Multidrug resistance protein MdtG	COG2270	MFS-type_transporter_involved_in_bile_tolerance,_Atg22_family	R	-	1.6e-21	arCOG00130	-	MFS family permease	G	3.6e-35	K08161	1.3e-32	119.2	304.53	MFS_transporter,_DHA1_family,_multidrug_resistance_protein	-	PF07690	Major_Facilitator_Superfamily	4.2e-29	2_A_01_02	-	-	7.4e-08	-	-	-	-	-	-	-	-	-	IPR011701;_IPR036259;_IPR020846	Major_facilitator_superfamily;_MFS_transporter_superfamily;_Major_facilitator_superfamily_domain	PF07690	Major_Facilitator_Superfamily	TMhelix	-
Halo_Nar1-KKHJMNJF_02970	Halo_Nar1	KKHJMNJF_1	2643224514	Halo_Nar1_contig_1	675691	0.401	NAR1_11	KKHJMNJF_02970	0.073	246	hypothetical protein	COG1407	Metallophosphoesterase_superfamily_enzyme	R	-	1.4e-46	arCOG01150	-	Phosphohydrolase, Icc/MPP superfamily	R	3.9e-37	K06953	1.1e-49	174.9	85.4	uncharacterized_protein	high_score	PF00149	Calcineurin-like_phosphoesterase	1.6e-06	SbcD_rel_arch	-	-	2.5e-42	-	-	-	-	-	-	-	-	-	IPR029052;_IPR024173;_IPR004376;_IPR004843	Metallo-dependent_phosphatase-like;_Phosphoesterase,_MJ0037;_Conserved_hypothetical_protein_CHP00024,_phosphoesterase-like;_Calcineurin-like_phosphoesterase_domain,_ApaH_type	PF00149	Calcineurin-like_phosphoesterase	-	-
Halo_Nar1-KKHJMNJF_02980	Halo_Nar1	KKHJMNJF_1	2643224514	Halo_Nar1_contig_1	675691	0.401	NAR1_11	KKHJMNJF_02980	0.038	286	hypothetical protein	COG1721	Uncharacterized_conserved_protein,_DUF58_family,_contains_vWF_domain	S	-	9.8e-27	arCOG02745	-	Uncharacterized protein, DUF58 family, contains vWF domain	S	6e-75	-	-	-	-	-	-	PF01882	Protein_of_unknown_function_DUF58	8.2e-17	-	-	-	-	-	-	-	-	-	-	-	-	-	IPR036465;_IPR002881	von_Willebrand_factor_A-like_domain_superfamily;_Domain_of_unknown_function_DUF58	PF01882	Protein_of_unknown_function_DUF58	-	-
Halo_Nar1-KKHJMNJF_02990	Halo_Nar1	KKHJMNJF_1	2643224514	Halo_Nar1_contig_1	675691	0.401	NAR1_11	KKHJMNJF_02990	0.055	322	hypothetical protein	COG0714	MoxR-like_ATPase	R	Cobalamine/B12_biosynthesis	1.4e-72	arCOG00434	-	AAA+ ATPase of MoxR-like family, a component of a putative secretion system	N	5.5e-85	K03924	1.2e-110	375.5	115.27	MoxR-like_ATPase_[EC:3.6.3.-]	high_score	PF07726	ATPase_family_associated_with_various_cellular_activities_(AAA)	1.7e-60	BchD-ChlD	-	-	2.2e-12	-	-	-	-	-	-	-	-	-	IPR027417;_IPR011703	P-loop_containing_nucleoside_triphosphate_hydrolase;_ATPase,_AAA-3	PF07726	ATPase_family_associated_with_various_cellular_activities_(AAA)	-	-
Halo_Nar1-KKHJMNJF_03000	Halo_Nar1	KKHJMNJF_1	2643224514	Halo_Nar1_contig_1	675691	0.401	NAR1_11	KKHJMNJF_03000	0.064	250	hypothetical protein	-	-	-	-	-	arCOG06258	-	Uncharacterized membrane protein	S	8.5e-19	-	-	-	-	-	-	-	-	-	-	-	-	-	-	-	-	-	-	-	-	-	-	-	-	-	-	TMhelix	-
Halo_Nar1-KKHJMNJF_03010	Halo_Nar1	KKHJMNJF_1	2643224514	Halo_Nar1_contig_1	675691	0.401	NAR1_11	KKHJMNJF_03010	0.054	165	Chromosome partition protein Smc	-	-	-	-	-	-	-	-	-	-	K12575	1.4e-08	39.9	145.93	kinetochore_protein_SLK19	-	-	-	-	Mplasa_alph_rch	-	-	5.4e-09	-	-	-	-	-	-	-	-	-	-	-	-	-	TMhelix	SignalP-TM
Halo_Nar1-KKHJMNJF_03020	Halo_Nar1	KKHJMNJF_1	2643224514	Halo_Nar1_contig_1	675691	0.401	NAR1_11	KKHJMNJF_03020	0.078	729	hypothetical protein	COG5426	Uncharacterized_protein_STM3548,_contains_class_I_glutamine_amidotransferase_domain	R	-	9.2e-33	arCOG02907	-	vWFA domain containing protein	R	1.1e-91	K07114	5e-19	75.1	90.7	Ca-activated_chloride_channel_homolog	-	PF00092	von_Willebrand_factor_type_A_domain	3.9e-10	-	-	-	-	-	-	-	-	-	-	-	-	-	IPR036465;_IPR002035;_IPR029062	von_Willebrand_factor_A-like_domain_superfamily;_von_Willebrand_factor,_type_A;_Class_I_glutamine_amidotransferase-like	PF00092	von_Willebrand_factor_type_A_domain	TMhelix	-
Halo_Nar1-KKHJMNJF_03030	Halo_Nar1	KKHJMNJF_1	2643224514	Halo_Nar1_contig_1	675691	0.401	NAR1_11	KKHJMNJF_03030	0.059	574	hypothetical protein	COG5426	Uncharacterized_protein_STM3548,_contains_class_I_glutamine_amidotransferase_domain	R	-	1.5e-14	arCOG02905	-	vWFA domain containing protein	R	2.4e-66	K07114	2.1e-06	33.7	90.7	Ca-activated_chloride_channel_homolog	-	PF07584	Aerotolerance_regulator_N-terminal	9.7e-10	two_anch	-	-	8.7e-08	-	-	-	-	-	-	-	-	-	IPR011933;_IPR036465;_IPR024163	Double_transmembrane_domain;_von_Willebrand_factor_A-like_domain_superfamily;_Aerotolerance_regulator,_N-terminal	PF07584	Aerotolerance_regulator_N-terminal	TMhelix	-
Halo_Nar1-KKHJMNJF_03040	Halo_Nar1	KKHJMNJF_1	2643224514	Halo_Nar1_contig_1	675691	0.401	NAR1_11	KKHJMNJF_03040	0.073	896	ATP-dependent DNA helicase Hel308	COG1201	Lhr-like_helicase	L	-	0	arCOG00557	Lhr	Lhr-like helicase with C-terminal Zn finger domain	R	2.1e-247	K03724	2e-282	945.6	283.67	ATP-dependent_helicase_Lhr_and_Lhr-like_helicase_[EC:3.6.4.-]	high_score	PF08494	DEAD/H_associated	2.3e-46	DEXH_lig_assoc	-	-	3.3e-163	-	-	-	-	-	-	-	-	-	IPR014001;_IPR001650;_IPR017170;_IPR011545;_IPR027417;_IPR013701	Helicase_superfamily_1/2,_ATP-binding_domain;_Helicase,_C-terminal;_Lhr-like_ATP-dependent_RNA_helicase,_predicted;_DEAD/DEAH_box_helicase_domain;_P-loop_containing_nucleoside_triphosphate_hydrolase;_DEAD/H_associated	PF00270;_PF08494;_PF00271	DEAD/DEAH_box_helicase;_DEAD/H_associated;_Helicase_conserved_C-terminal_domain	-	-
Halo_Nar1-KKHJMNJF_03050	Halo_Nar1	KKHJMNJF_1	2643224514	Halo_Nar1_contig_1	675691	0.401	NAR1_11	KKHJMNJF_03050	0.078	292	hypothetical protein	-	-	-	-	-	-	-	-	-	-	-	-	-	-	-	-	-	-	-	-	-	-	-	-	-	-	-	-	-	-	-	-	-	-	-	-	TMhelix	-
Halo_Nar1-KKHJMNJF_03060	Halo_Nar1	KKHJMNJF_1	2643224514	Halo_Nar1_contig_1	675691	0.401	NAR1_11	KKHJMNJF_03060	0.093	311	SAMP-activating enzyme E1	COG0476	Molybdopterin_or_thiamine_biosynthesis_adenylyltransferase	H	Molybdopterin_biosynthesis	7.2e-37	arCOG01676	ThiF	Dinucleotide-utilizing enzyme involved in molybdopterin and thiamine biosynthesis	H	1.7e-26	K21029	9.5e-46	162.3	278.8	molybdopterin-synthase_adenylyltransferase_[EC:2.7.7.80]	-	PF00899	ThiF_family	6e-27	adenyl_thiF	-	-	6.6e-40	-	-	-	-	-	-	-	-	-	IPR035985;_IPR000594	Ubiquitin-activating_enzyme;_THIF-type_NAD/FAD_binding_fold	PF00899	ThiF_family	-	-
Halo_Nar1-KKHJMNJF_03070	Halo_Nar1	KKHJMNJF_1	2643224514	Halo_Nar1_contig_1	675691	0.401	NAR1_11	KKHJMNJF_03070	0.079	276	Large-conductance mechanosensitive channel MscMJLR	COG3264	Small-conductance_mechanosensitive_channel_MscK	M	-	5.2e-66	arCOG01568	MscS	Small-conductance mechanosensitive channel	M	2.3e-67	K03442	2.3e-69	239.7	240.8	small_conductance_mechanosensitive_channel	-	PF00924	Mechanosensitive_ion_channel	1.9e-50	-	-	-	-	-	-	-	-	8.38e-35	-	-	-	-	IPR011066;_IPR010920;_IPR011014;_IPR006685;_IPR023408	Mechanosensitive_ion_channel_MscS,_C-terminal;_LSM_domain_superfamily;_Mechanosensitive_ion_channel_MscS,_transmembrane-2;_Mechanosensitive_ion_channel_MscS;_Mechanosensitive_ion_channel_MscS_domain_superfamily	PF00924	Mechanosensitive_ion_channel	TMhelix	-
Halo_Nar1-KKHJMNJF_03080	Halo_Nar1	KKHJMNJF_1	2643224514	Halo_Nar1_contig_1	675691	0.401	NAR1_11	KKHJMNJF_03080	0.077	103	Thiol-disulfide oxidoreductase ResA	COG0526	Thiol-disulfide_isomerase_or_thioredoxin	O	-	2.5e-10	arCOG01972	TrxA	Thiol-disulfide isomerase or thioredoxin	O	4.1e-19	K03672	8e-30	109.6	156.63	thioredoxin_2_[EC:1.8.1.8]	-	PF00085	Thioredoxin	6.1e-27	thioredoxin	-	-	7.5e-30	-	-	-	-	-	-	-	-	-	IPR005746;_IPR013766;_IPR017937;_IPR036249	Thioredoxin;_Thioredoxin_domain;_Thioredoxin,_conserved_site;_Thioredoxin-like_superfamily	PF00085	Thioredoxin	-	-
Halo_Nar1-KKHJMNJF_03090	Halo_Nar1	KKHJMNJF_1	2643224514	Halo_Nar1_contig_1	675691	0.401	NAR1_11	KKHJMNJF_03090	0.054	164	Putative adenylate kinase	COG1936	Broad-specificity_NMP_kinase	F	-	6.5e-45	arCOG01038	Fap7	Broad-specificity NMP kinase	F	7.2e-36	K18532	2.1e-31	115.1	68.87	adenylate_kinase_[EC:2.7.4.3]	high_score	PF13238	AAA_domain	2.4e-21	cyt_kin_arch	-	-	4.2e-09	-	-	-	-	-	-	-	-	-	IPR027417;_IPR020618	P-loop_containing_nucleoside_triphosphate_hydrolase;_Adenylate_kinase_isoenzyme_6	PF13238	AAA_domain	-	-
Halo_Nar1-KKHJMNJF_03100	Halo_Nar1	KKHJMNJF_1	2643224514	Halo_Nar1_contig_1	675691	0.401	NAR1_11	KKHJMNJF_03100	0.063	316	Replication factor C small subunit	COG0470	DNA_polymerase_III,_delta_prime_subunit	L	-	3.9e-109	arCOG00469	RFCS	Clamp loader ATPase, small subunit	L	1.8e-100	K04801	2.4e-138	466.4	373.5	replication_factor_C_small_subunit	high_score	PF08542	Replication_factor_C_C-terminal_domain	1.8e-19	dnaX_nterm	-	-	2e-44	-	-	-	-	-	-	-	-	-	IPR003959;_IPR013748;_IPR008921;_IPR027417;_IPR003593;_IPR023748	ATPase,_AAA-type,_core;_Replication_factor_C,_C-terminal;_DNA_polymerase_III,_clamp_loader_complex,_gamma/delta/delta_subunit,_C-terminal;_P-loop_containing_nucleoside_triphosphate_hydrolase;_AAA+_ATPase_domain;_Replication_factor_C_small_subunit,_archaeal	PF00004;_PF08542	ATPase_family_associated_with_various_cellular_activities_(AAA);_Replication_factor_C_C-terminal_domain	-	-
Halo_Nar1-KKHJMNJF_03110	Halo_Nar1	KKHJMNJF_1	2643224514	Halo_Nar1_contig_1	675691	0.401	NAR1_11	KKHJMNJF_03110	0.06	395	Replication factor C large subunit	COG0470	DNA_polymerase_III,_delta_prime_subunit	L	-	5.9e-41	arCOG00470	RFCL	Clamp loader ATPase, large subunit	L	1.1e-95	K04800	9.3e-144	485.5	304.77	replication_factor_C_large_subunit	high_score	PF00004	ATPase_family_associated_with_various_cellular_activities_(AAA)	2.4e-14	dnaX_nterm	-	-	1.5e-15	-	-	-	-	-	-	-	-	-	IPR003593;_IPR027417;_IPR023935;_IPR003959;_IPR013725;_IPR008921	AAA+_ATPase_domain;_P-loop_containing_nucleoside_triphosphate_hydrolase;_Replication_factor_C,_large_subunit;_ATPase,_AAA-type,_core;_DNA_replication_factor_RFC1,_C-terminal;_DNA_polymerase_III,_clamp_loader_complex,_gamma/delta/delta_subunit,_C-terminal	PF00004;_PF08519	ATPase_family_associated_with_various_cellular_activities_(AAA);_Replication_factor_RFC1_C_terminal_domain	-	-
Halo_Nar1-KKHJMNJF_03120	Halo_Nar1	KKHJMNJF_1	2643224514	Halo_Nar1_contig_1	675691	0.401	NAR1_11	KKHJMNJF_03120	0.07	100	hypothetical protein	-	-	-	-	-	-	-	-	-	-	-	-	-	-	-	-	-	-	-	-	-	-	-	-	-	-	-	-	-	-	-	-	-	-	-	-	TMhelix	SignalP-noTM;_SignalP-TM
Halo_Nar1-KKHJMNJF_03130	Halo_Nar1	KKHJMNJF_1	2643224514	Halo_Nar1_contig_1	675691	0.401	NAR1_11	KKHJMNJF_03130	0.08	598	hypothetical protein	-	-	-	-	-	-	-	-	-	-	-	-	-	-	-	-	-	-	-	-	-	-	-	-	-	-	-	-	-	-	-	-	-	-	-	-	TMhelix	-
Halo_Nar1-KKHJMNJF_03140	Halo_Nar1	KKHJMNJF_1	2643224514	Halo_Nar1_contig_1	675691	0.401	NAR1_11	KKHJMNJF_03140	0.061	278	hypothetical protein	-	-	-	-	-	-	-	-	-	-	-	-	-	-	-	-	-	-	-	-	-	-	-	-	-	-	-	-	-	-	-	-	-	-	-	-	TMhelix	-
Halo_Nar1-KKHJMNJF_03150	Halo_Nar1	KKHJMNJF_1	2643224514	Halo_Nar1_contig_1	675691	0.401	NAR1_11	KKHJMNJF_03150	0.108	342	hypothetical protein	COG1955	Archaellum_biogenesis_protein_ArlJ/FlaJ,_TadC_family	N	-	2e-54	arCOG01811	TadC	Pilus assembly protein TadC	N	5.3e-40	K07333	3.8e-58	203.3	105.8	archaeal_flagellar_protein_FlaJ	high_score	PF00482	Type_II_secretion_system_(T2SS),_protein_F	1.4e-14	-	-	-	-	-	-	-	-	-	-	-	-	-	IPR018076	Type_II_secretion_system_F_domain	PF00482	Type_II_secretion_system_(T2SS),_protein_F	TMhelix	-
Halo_Nar1-KKHJMNJF_03160	Halo_Nar1	KKHJMNJF_1	2643224514	Halo_Nar1_contig_1	675691	0.401	NAR1_11	KKHJMNJF_03160	0.082	291	hypothetical protein	COG1955	Archaellum_biogenesis_protein_ArlJ/FlaJ,_TadC_family	N	-	2.2e-72	arCOG01812	TadC	Pilus assembly protein TadC	N	4.3e-48	K07333	3.9e-54	190	105.8	archaeal_flagellar_protein_FlaJ	high_score	PF00482	Type_II_secretion_system_(T2SS),_protein_F	8.8e-17	-	-	-	-	-	-	-	-	-	-	-	-	-	IPR018076	Type_II_secretion_system_F_domain	PF00482	Type_II_secretion_system_(T2SS),_protein_F	TMhelix	-
Halo_Nar1-KKHJMNJF_03170	Halo_Nar1	KKHJMNJF_1	2643224514	Halo_Nar1_contig_1	675691	0.401	NAR1_11	KKHJMNJF_03170	0.064	572	hypothetical protein	COG0630	Type_IV_secretory_pathway_ATPase_VirB11/Archaellum_biosynthesis_ATPase_ArlI/FlaI	NU	-	1.2e-170	arCOG01817	FlaI	ATPase involved in archaellum/pili biosynthesis	N	2.8e-149	K07332	4.8e-179	602.5	388.9	archaeal_flagellar_protein_FlaI	high_score	PF00437	Type_II/IV_secretion_system_protein	1.1e-38	heli_sec_ATPase	-	-	1.5e-46	-	-	-	-	1.99e-46	-	-	-	-	IPR001482;_IPR027417	Type_II/IV_secretion_system_protein;_P-loop_containing_nucleoside_triphosphate_hydrolase	PF00437	Type_II/IV_secretion_system_protein	-	-
Halo_Nar1-KKHJMNJF_03180	Halo_Nar1	KKHJMNJF_1	2643224514	Halo_Nar1_contig_1	675691	0.401	NAR1_11	KKHJMNJF_03180	0.09	132	hypothetical protein	-	-	-	-	-	-	-	-	-	-	-	-	-	-	-	-	-	-	-	-	-	-	-	-	-	-	-	-	-	-	-	-	-	-	-	-	TMhelix	-
Halo_Nar1-KKHJMNJF_03190	Halo_Nar1	KKHJMNJF_1	2643224514	Halo_Nar1_contig_1	675691	0.401	NAR1_11	KKHJMNJF_03190	0.09	220	hypothetical protein	-	-	-	-	-	-	-	-	-	-	-	-	-	-	-	-	-	-	-	-	-	-	-	-	-	-	-	-	-	-	-	-	-	-	-	-	TMhelix	SignalP-TM
Halo_Nar1-KKHJMNJF_03200	Halo_Nar1	KKHJMNJF_1	2643224514	Halo_Nar1_contig_1	675691	0.401	NAR1_11	KKHJMNJF_03200	0.121	173	hypothetical protein	-	-	-	-	-	-	-	-	-	-	-	-	-	-	-	-	-	-	-	-	-	-	-	-	-	-	-	-	-	-	-	-	IPR013373	Flagellin/pilin,_N-terminal	-	-	TMhelix	SignalP-TM
Halo_Nar1-KKHJMNJF_03210	Halo_Nar1	KKHJMNJF_1	2643224514	Halo_Nar1_contig_1	675691	0.401	NAR1_11	KKHJMNJF_03210	0.111	162	hypothetical protein	COG3353	Archaellum_component_FlaF,_FlaF/FlaG_flagellin_family	N	-	2.2e-09	arCOG03871	-	Pilin/Flagellin, FlaG/FlaF family	N	1.9e-06	K07329	1e-08	41.2	77.03	archaeal_flagellar_protein_FlaF	-	-	-	-	-	-	-	-	-	-	-	-	-	-	-	-	-	IPR013373	Flagellin/pilin,_N-terminal	-	-	TMhelix	SignalP-noTM;_SignalP-TM
Halo_Nar1-KKHJMNJF_03220	Halo_Nar1	KKHJMNJF_1	2643224514	Halo_Nar1_contig_1	675691	0.401	NAR1_11	KKHJMNJF_03220	0.082	241	hypothetical protein	-	-	-	-	-	-	-	-	-	-	-	-	-	-	-	-	-	-	-	-	-	-	-	-	-	-	-	-	-	-	-	-	-	-	-	-	-	-
Halo_Nar1-KKHJMNJF_03230	Halo_Nar1	KKHJMNJF_1	2643224514	Halo_Nar1_contig_1	675691	0.401	NAR1_11	KKHJMNJF_03230	0.122	122	Putative 3-methyladenine DNA glycosylase	COG2094	3-methyladenine_DNA_glycosylase_Mpg	L	-	2.6e-25	arCOG04295	Mpg	3-methyladenine DNA glycosylase	L	8.2e-20	K03652	1.7e-24	92.3	42.6	DNA-3-methyladenine_glycosylase_[EC:3.2.2.21]	high_score	PF02245	Methylpurine-DNA_glycosylase_(MPG)	8.1e-24	3mg	-	-	1.5e-20	-	-	-	-	-	-	-	-	-	IPR011034;_IPR036995;_IPR003180	Formyl_transferase-like,_C-terminal_domain_superfamily;_Methylpurine-DNA_glycosylase_superfamily;_Methylpurine-DNA_glycosylase	PF02245	Methylpurine-DNA_glycosylase_(MPG)	-	-
Halo_Nar1-KKHJMNJF_03240	Halo_Nar1	KKHJMNJF_1	2643224514	Halo_Nar1_contig_1	675691	0.401	NAR1_11	KKHJMNJF_03240	0.111	555	Thermosome subunit	COG0459	Chaperonin_GroEL_(HSP60_family)	O	-	1.3e-148	arCOG01257	GroEL	Chaperonin GroEL, HSP60 family	O	8.5e-221	K22447	9.4e-244	815.9	596.97	archaeal_chaperonin	high_score	PF00118	TCP-1/cpn60_chaperonin_family	1.6e-179	thermosome_arch	-	-	3.2e-231	-	-	-	-	-	-	-	-	-	IPR027413;_IPR027410;_IPR002194;_IPR012714;_IPR017998;_IPR027409;_IPR002423	GroEL-like_equatorial_domain_superfamily;_TCP-1-like_chaperonin_intermediate_domain_superfamily;_Chaperonin_TCP-1,_conserved_site;_Thermosome,_archaeal;_Chaperone_tailless_complex_polypeptide_1_(TCP-1);_GroEL-like_apical_domain_superfamily;_Chaperonin_Cpn60/TCP-1_family	PF00118	TCP-1/cpn60_chaperonin_family	-	-
Halo_Nar1-KKHJMNJF_03250	Halo_Nar1	KKHJMNJF_1	2643224514	Halo_Nar1_contig_1	675691	0.401	NAR1_11	KKHJMNJF_03250	0.068	424	D-alanine--poly(phosphoribitol) ligase subunit 1	COG1541	Phenylacetate-coenzyme_A_ligase_PaaK,_adenylate-forming_domain_family	H	-	2.3e-40	arCOG02620	-	4-Hydroxybutyryl-CoA synthetase (AMP-forming)	C	6.8e-21	K01912	2.6e-42	151.7	122.8	phenylacetate-CoA_ligase_[EC:6.2.1.30]	high_score	PF00501	AMP-binding_enzyme	7.5e-12	PA_CoA_ligase	-	-	4.7e-18	-	-	-	-	-	-	-	-	-	IPR000873	AMP-dependent_synthetase/ligase	PF00501	AMP-binding_enzyme	-	-
Halo_Nar1-KKHJMNJF_03260	Halo_Nar1	KKHJMNJF_1	2643224514	Halo_Nar1_contig_1	675691	0.401	NAR1_11	KKHJMNJF_03260	0.069	289	Chorismate dehydratase	COG0715	ABC-type_nitrate/sulfonate/bicarbonate_transport_system,_periplasmic_component	P	-	5.2e-16	arCOG01805	PhnD	ABC-type phosphate/phosphonate transport system, periplasmic component	P	5.4e-07	K02051	3.6e-23	89.1	101.97	NitT/TauT_family_transport_system_substrate-binding_protein	-	PF09084	NMT1/THI5_like	6.8e-09	SsuA_fam	-	-	3.1e-12	-	-	-	-	-	-	-	-	-	IPR015168	SsuA/THI5-like	PF09084	NMT1/THI5_like	-	-
Halo_Nar1-KKHJMNJF_03270	Halo_Nar1	KKHJMNJF_1	2643224514	Halo_Nar1_contig_1	675691	0.401	NAR1_11	KKHJMNJF_03270	0.039	253	hypothetical protein	COG0600	ABC-type_nitrate/sulfonate/bicarbonate_transport_system,_permease_component	P	-	2.5e-42	arCOG00169	TauC	ABC-type nitrate/sulfonate/bicarbonate transport system, permease component	P	8e-40	K02050	5.6e-45	159.9	141.6	NitT/TauT_family_transport_system_permease_protein	high_score	PF00528	Binding-protein-dependent_transport_system_inner_membrane_component	6.5e-17	ntrB	-	-	4.4e-13	-	-	-	-	-	-	-	-	-	IPR035906;_IPR000515	MetI-like_superfamily;_ABC_transporter_type_1,_transmembrane_domain_MetI-like	PF00528	Binding-protein-dependent_transport_system_inner_membrane_component	TMhelix	-
Halo_Nar1-KKHJMNJF_03280	Halo_Nar1	KKHJMNJF_1	2643224514	Halo_Nar1_contig_1	675691	0.401	NAR1_11	KKHJMNJF_03280	0.084	225	Trehalose/maltose import ATP-binding protein MalK	COG1116	ABC-type_nitrate/sulfonate/bicarbonate_transport_system,_ATPase_component	P	-	7.3e-72	arCOG00193	TauB	ABC-type nitrate/sulfonate/bicarbonate transport system, ATPase component	P	1.4e-55	K02049	3.9e-73	252	355.83	NitT/TauT_family_transport_system_ATP-binding_protein	-	PF00005	ABC_transporter	1.4e-29	PhnT2	-	-	1.7e-53	-	-	-	-	6.88e-48	-	-	-	-	IPR017871;_IPR003439;_IPR027417;_IPR003593	ABC_transporter,_conserved_site;_ABC_transporter-like;_P-loop_containing_nucleoside_triphosphate_hydrolase;_AAA+_ATPase_domain	PF00005	ABC_transporter	-	-
Halo_Nar1-KKHJMNJF_03290	Halo_Nar1	KKHJMNJF_1	2643224514	Halo_Nar1_contig_1	675691	0.401	NAR1_11	KKHJMNJF_03290	0.098	182	Peroxyureidoacrylate/ureidoacrylate amidohydrolase RutB	COG1335	Nicotinamidase-related_amidase	HR	Pyrimidine_degradation	2.4e-32	arCOG01943	PncA	Amidase related to nicotinamidase	Q	2.8e-25	K09020	8.5e-31	113.1	211.8	ureidoacrylate_peracid_hydrolase_[EC:3.5.1.110]	-	PF00857	Isochorismatase_family	2.1e-36	RutB	-	-	5.9e-14	-	-	-	-	-	-	-	-	-	IPR036380;_IPR000868	Isochorismatase-like_superfamily;_Isochorismatase-like	PF00857	Isochorismatase_family	-	-
Halo_Nar1-KKHJMNJF_03300	Halo_Nar1	KKHJMNJF_1	2643224514	Halo_Nar1_contig_1	675691	0.401	NAR1_11	KKHJMNJF_03300	0.073	616	Glutamyl-tRNA(Gln) amidotransferase subunit E	COG2511	Archaeal_Glu-tRNAGln_amidotransferase_subunit_E,_contains_GAD_domain	J	-	3.3e-201	arCOG01719	GatE	Archaeal Glu-tRNAGln amidotransferase subunit E (contains GAD domain)	J	3e-150	K03330	4.1e-212	711.9	488.8	glutamyl-tRNA(Gln)_amidotransferase_subunit_E_[EC:6.3.5.7]	high_score	PF02934	GatB/GatE_catalytic_domain	1.7e-66	gatE_arch	-	-	5.2e-181	-	-	-	-	-	-	-	-	-	IPR029351;_IPR018027;_IPR017958;_IPR006075;_IPR004115;_IPR004414;_IPR003789;_IPR014746	GAD_domain;_Asn/Gln_amidotransferase;_Glutamyl-tRNA(Gln)_amidotransferase,_subunit_B,_conserved_site;_Aspartyl/Glutamyl-tRNA(Gln)_amidotransferase,_subunit_B/E,_catalytic;_GAD-like_domain_superfamily;_Glutamyl-tRNA(Gln)_amidotransferase_subunit_E;_Aspartyl/glutamyl-tRNA_amidotransferase_subunit_B-like;_Glutamine_synthetase/guanido_kinase,_catalytic_domain	PF02938;_PF02637;_PF02934	GAD_domain;_GatB_domain;_GatB/GatE_catalytic_domain	-	-
Halo_Nar1-KKHJMNJF_03310	Halo_Nar1	KKHJMNJF_1	2643224514	Halo_Nar1_contig_1	675691	0.401	NAR1_11	KKHJMNJF_03310	0.062	96	hypothetical protein	-	-	-	-	-	-	-	-	-	-	-	-	-	-	-	-	-	-	-	-	-	-	-	-	-	-	-	-	-	-	-	-	-	-	-	-	-	-
Halo_Nar1-KKHJMNJF_03320	Halo_Nar1	KKHJMNJF_1	2643224514	Halo_Nar1_contig_1	675691	0.401	NAR1_11	KKHJMNJF_03320	0.061	178	hypothetical protein	COG1931	Predicted_RNA_binding_protein_with_dsRBD_fold,_UPF0201_family	R	-	7.7e-30	arCOG01045	CoaE	Dephospho-CoA kinase	H	1.4e-27	-	-	-	-	-	-	PF13207	AAA_domain	6.1e-09	-	-	-	-	-	-	-	-	-	-	-	-	-	IPR027417	P-loop_containing_nucleoside_triphosphate_hydrolase	PF13207	AAA_domain	-	-
Halo_Nar1-KKHJMNJF_03330	Halo_Nar1	KKHJMNJF_1	2643224514	Halo_Nar1_contig_1	675691	0.401	NAR1_11	KKHJMNJF_03330	0.028	71	hypothetical protein	-	-	-	-	-	-	-	-	-	-	-	-	-	-	-	-	-	-	-	-	-	-	-	-	-	-	-	-	-	-	-	-	-	-	-	-	-	-
Halo_Nar1-KKHJMNJF_03340	Halo_Nar1	KKHJMNJF_1	2643224514	Halo_Nar1_contig_1	675691	0.401	NAR1_11	KKHJMNJF_03340	0.033	89	hypothetical protein	-	-	-	-	-	-	-	-	-	-	-	-	-	-	-	-	-	-	-	-	-	-	-	-	-	-	-	-	-	-	-	-	-	-	-	-	-	-
Halo_Nar1-KKHJMNJF_03350	Halo_Nar1	KKHJMNJF_1	2643224514	Halo_Nar1_contig_1	675691	0.401	NAR1_11	KKHJMNJF_03350	0.09	432	Glutamyl-tRNA(Gln) amidotransferase subunit D	COG0252	L-asparaginase/archaeal_Glu-tRNAGln_amidotransferase_subunit_D	JE	-	8.6e-93	arCOG01924	AnsB	L-asparaginase/archaeal Glu-tRNAGln amidotransferase subunit D	E	3.6e-99	K09482	1.9e-147	497.1	410.13	glutamyl-tRNA(Gln)_amidotransferase_subunit_D_[EC:6.3.5.7]	high_score	PF00710	Asparaginase,_N-terminal	1.9e-54	gatD_arch	-	-	7.7e-133	-	-	-	-	-	-	-	-	-	IPR037222;_IPR020827;_IPR006034;_IPR036152;_IPR027475;_IPR027473;_IPR027474;_IPR011878;_IPR006033;_IPR037152	GatD,_N-terminal;_Asparaginase/glutaminase,_active_site_1;_Asparaginase/glutaminase-like;_Asparaginase/glutaminase-like_superfamily;_Asparaginase/glutaminase,_active_site_2;_L-asparaginase,_C-terminal;_L-asparaginase,_N-terminal;_Glutamyl-tRNA(Gln)_amidotransferase_subunit__D;_L-asparaginase,_type_I;_L-asparaginase,_N-terminal_domain_superfamily	PF00710	Asparaginase,_N-terminal	-	-
Halo_Nar1-KKHJMNJF_03360	Halo_Nar1	KKHJMNJF_1	2643224514	Halo_Nar1_contig_1	675691	0.401	NAR1_11	KKHJMNJF_03360	0.082	243	hypothetical protein	-	-	-	-	-	-	-	-	-	-	-	-	-	-	-	-	-	-	-	-	-	-	-	-	-	-	-	-	-	-	-	-	-	-	-	-	TMhelix	-
Halo_Nar1-KKHJMNJF_03370	Halo_Nar1	KKHJMNJF_1	2643224514	Halo_Nar1_contig_1	675691	0.401	NAR1_11	KKHJMNJF_03370	0.047	188	hypothetical protein	-	-	-	-	-	-	-	-	-	-	-	-	-	-	-	-	-	-	-	-	-	-	-	-	-	-	-	-	-	-	-	-	-	-	-	-	TMhelix	SignalP-TM
Halo_Nar1-KKHJMNJF_03380	Halo_Nar1	KKHJMNJF_1	2643224514	Halo_Nar1_contig_1	675691	0.401	NAR1_11	KKHJMNJF_03380	0.065	200	hypothetical protein	-	-	-	-	-	-	-	-	-	-	-	-	-	-	-	-	-	-	-	-	-	-	-	-	-	-	-	-	-	-	-	-	-	-	-	-	-	-
Halo_Nar1-KKHJMNJF_03390	Halo_Nar1	KKHJMNJF_1	2643224514	Halo_Nar1_contig_1	675691	0.401	NAR1_11	KKHJMNJF_03390	0.095	746	hypothetical protein	-	-	-	-	-	arCOG07813	-	LamG-like jellyroll fold domain	S	5.9e-19	-	-	-	-	-	-	PF13385	Concanavalin_A-like_lectin/glucanases_superfamily	3.8e-17	-	-	-	-	-	-	-	-	-	-	-	-	-	IPR013320	Concanavalin_A-like_lectin/glucanase_domain_superfamily	PF13385	Concanavalin_A-like_lectin/glucanases_superfamily	TMhelix	-
Halo_Nar1-KKHJMNJF_03400	Halo_Nar1	KKHJMNJF_1	2643224514	Halo_Nar1_contig_1	675691	0.401	NAR1_11	KKHJMNJF_03400	0.062	318	hypothetical protein	-	-	-	-	-	-	-	-	-	-	-	-	-	-	-	-	-	-	-	-	-	-	-	-	-	-	-	-	-	-	-	-	-	-	-	-	-	SignalP-noTM;_SignalP-TM
Halo_Nar1-KKHJMNJF_03410	Halo_Nar1	KKHJMNJF_1	2643224514	Halo_Nar1_contig_1	675691	0.401	NAR1_11	KKHJMNJF_03410	0.108	203	hypothetical protein	-	-	-	-	-	-	-	-	-	-	-	-	-	-	-	-	-	-	-	-	-	-	-	-	-	-	-	-	-	-	-	-	-	-	-	-	TMhelix	-
Halo_Nar1-KKHJMNJF_03420	Halo_Nar1	KKHJMNJF_1	2643224514	Halo_Nar1_contig_1	675691	0.401	NAR1_11	KKHJMNJF_03420	0.125	508	hypothetical protein	-	-	-	-	-	-	-	-	-	-	-	-	-	-	-	-	-	-	-	-	-	-	-	-	-	-	-	-	-	-	-	-	-	-	-	-	-	SignalP-noTM;_SignalP-TM
Halo_Nar1-KKHJMNJF_03430	Halo_Nar1	KKHJMNJF_1	2643224514	Halo_Nar1_contig_1	675691	0.401	NAR1_11	KKHJMNJF_03430	0.138	1325	hypothetical protein	-	-	-	-	-	-	-	-	-	-	-	-	-	-	-	-	-	-	-	-	-	-	-	-	-	-	-	-	-	-	-	-	-	-	-	-	TMhelix	SignalP-TM;_SignalP-noTM
Halo_Nar1-KKHJMNJF_03440	Halo_Nar1	KKHJMNJF_1	2643224514	Halo_Nar1_contig_1	675691	0.401	NAR1_11	KKHJMNJF_03440	0.076	394	hypothetical protein	-	-	-	-	-	-	-	-	-	-	-	-	-	-	-	-	-	-	-	-	-	-	-	-	-	-	-	-	-	-	-	-	-	-	-	-	TMhelix	-
Halo_Nar1-KKHJMNJF_03450	Halo_Nar1	KKHJMNJF_1	2643224514	Halo_Nar1_contig_1	675691	0.401	NAR1_11	KKHJMNJF_03450	0.127	1312	hypothetical protein	COG5306	Uncharacterized_conserved_protein_MJ1470,_contains_DUF2341_domain,_predicted_component_of_type_IV_pili-like_system	R	-	3e-39	arCOG07813	-	LamG-like jellyroll fold domain	S	1.1e-91	K19636	8e-23	84.4	790.93	usherin	-	PF13385	Concanavalin_A-like_lectin/glucanases_superfamily	5.1e-99	-	-	-	-	CBM40	1.3e-28	__Modules_of_approx._200_residues,_found_at_the_N-terminus_of_GH33_sialidases._Can_also_be_found_inserted_in_the_beta-propeller_of_GH33_sialidases._The_sialic_acid_binding_function_has_been_demonstrated_for_the_N-terminal_CBM40_of_Vibrio_cholerae_sialidase_(Moustafa_et_al._(2004)_J_Biol_Chem_279:40819-26)_(PMID:_15226294).	-	-	-	-	-	-	IPR013320;_IPR001791;_IPR008979;_IPR006558	Concanavalin_A-like_lectin/glucanase_domain_superfamily;_Laminin_G_domain;_Galactose-binding-like_domain_superfamily;_LamG-like_jellyroll_fold	PF13385	Concanavalin_A-like_lectin/glucanases_superfamily	TMhelix	-
Halo_Nar1-KKHJMNJF_03460	Halo_Nar1	KKHJMNJF_1	2643224514	Halo_Nar1_contig_1	675691	0.401	NAR1_11	KKHJMNJF_03460	0.073	164	hypothetical protein	-	-	-	-	-	-	-	-	-	-	-	-	-	-	-	-	-	-	-	-	-	-	-	-	-	-	-	-	-	-	-	-	-	-	-	-	TMhelix	-
Halo_Nar1-KKHJMNJF_03470	Halo_Nar1	KKHJMNJF_1	2643224514	Halo_Nar1_contig_1	675691	0.401	NAR1_11	KKHJMNJF_03470	0.059	271	hypothetical protein	-	-	-	-	-	-	-	-	-	-	-	-	-	-	-	-	-	-	-	-	-	-	-	-	-	-	-	-	-	-	-	-	-	-	-	-	-	-
Halo_Nar1-KKHJMNJF_03480	Halo_Nar1	KKHJMNJF_1	2643224514	Halo_Nar1_contig_1	675691	0.401	NAR1_11	KKHJMNJF_03480	0.145	1039	hypothetical protein	-	-	-	-	-	-	-	-	-	-	-	-	-	-	-	-	-	-	-	-	-	-	-	-	-	-	-	-	-	-	-	-	-	-	-	-	-	SignalP-noTM;_SignalP-TM
Halo_Nar1-KKHJMNJF_03490	Halo_Nar1	KKHJMNJF_1	2643224514	Halo_Nar1_contig_1	675691	0.401	NAR1_11	KKHJMNJF_03490	0.098	91	hypothetical protein	-	-	-	-	-	-	-	-	-	-	-	-	-	-	-	-	-	-	-	-	-	-	-	-	-	-	-	-	-	-	-	-	-	-	-	-	TMhelix	-
Halo_Nar1-KKHJMNJF_03500	Halo_Nar1	KKHJMNJF_1	2643224514	Halo_Nar1_contig_1	675691	0.401	NAR1_11	KKHJMNJF_03500	0.116	774	hypothetical protein	-	-	-	-	-	arCOG07581	-	Glycosyl hydrolase family 18, contains cellulose binding domain	G	4.7e-10	-	-	-	-	-	-	PF18911	PKD_domain	8.5e-09	-	-	-	-	-	-	-	-	-	-	-	-	-	IPR000601;_IPR022409;_IPR035986;_IPR013783	PKD_domain;_PKD/Chitinase_domain;_PKD_domain_superfamily;_Immunoglobulin-like_fold	PF00801	PKD_domain	TMhelix	SignalP-noTM;_SignalP-TM
Halo_Nar1-KKHJMNJF_03510	Halo_Nar1	KKHJMNJF_1	2643224514	Halo_Nar1_contig_1	675691	0.401	NAR1_11	KKHJMNJF_03510	0.281	313	hypothetical protein	-	-	-	-	-	-	-	-	-	-	-	-	-	-	-	-	-	-	-	-	-	-	-	-	-	-	-	-	-	-	-	-	-	-	-	-	-	-
Halo_Nar1-KKHJMNJF_03520	Halo_Nar1	KKHJMNJF_1	2643224514	Halo_Nar1_contig_1	675691	0.401	NAR1_11	KKHJMNJF_03520	0.112	98	hypothetical protein	-	-	-	-	-	-	-	-	-	-	-	-	-	-	-	-	-	-	-	-	-	-	-	-	-	-	-	-	-	-	-	-	-	-	-	-	-	-
Halo_Nar1-KKHJMNJF_03530	Halo_Nar1	KKHJMNJF_1	2643224514	Halo_Nar1_contig_1	675691	0.401	NAR1_11	KKHJMNJF_03530	0.084	308	hypothetical protein	-	-	-	-	-	-	-	-	-	-	-	-	-	-	-	-	-	-	-	-	-	-	-	-	-	-	-	-	-	-	-	-	-	-	-	-	TMhelix	SignalP-TM;_SignalP-noTM
Halo_Nar1-KKHJMNJF_03540	Halo_Nar1	KKHJMNJF_1	2643224514	Halo_Nar1_contig_1	675691	0.401	NAR1_11	KKHJMNJF_03540	0.108	304	hypothetical protein	-	-	-	-	-	arCOG02868	DsbG	Protein-disulfide isomerase	O	1.3e-48	K03673	3.6e-08	39.3	78.7	protein_dithiol_oxidoreductase_(disulfide-forming)_[EC:1.8.4.15]	-	PF13462	Thioredoxin	8.5e-34	-	-	-	-	-	-	-	-	-	-	-	-	-	IPR012336;_IPR036249;_IPR013087;_IPR013766	Thioredoxin-like_fold;_Thioredoxin-like_superfamily;_Zinc_finger_C2H2-type;_Thioredoxin_domain	PF13462	Thioredoxin	-	-
Halo_Nar1-KKHJMNJF_03550	Halo_Nar1	KKHJMNJF_1	2643224514	Halo_Nar1_contig_1	675691	0.401	NAR1_11	KKHJMNJF_03550	0.091	437	Ribonuclease J	COG0595	mRNA_degradation_ribonuclease_J1/J2	J	-	3e-96	arCOG00546	RnjA	mRNA degradation ribonuclease J1/J2	J	1.1e-120	K12574	3.9e-100	342.1	129.47	ribonuclease_J_[EC:3.1.-.-]	high_score	PF00753	Metallo-beta-lactamase_superfamily	6.4e-10	MG423	-	-	1.9e-113	-	-	-	-	-	-	-	-	-	IPR001279;_IPR036866;_IPR011108	Metallo-beta-lactamase;_Ribonuclease_Z/Hydroxyacylglutathione_hydrolase-like;_Zn-dependent_metallo-hydrolase,_RNA_specificity_domain	PF07521;_PF00753	Zn-dependent_metallo-hydrolase_RNA_specificity_domain;_Metallo-beta-lactamase_superfamily	-	-
Halo_Nar1-KKHJMNJF_03560	Halo_Nar1	KKHJMNJF_1	2643224514	Halo_Nar1_contig_1	675691	0.401	NAR1_11	KKHJMNJF_03560	0.04	468	hypothetical protein	COG3046	Uncharacterized_conserved_protein_related_to_deoxyribodipyrimidine_photolyase	R	-	2.9e-154	arCOG02839	-	Uncharacterized protein related to deoxyribodipyrimidine photolyase	R	1.5e-115	K06876	2.6e-143	484.6	316.2	deoxyribodipyrimidine_photolyase-related_protein	high_score	PF04244	Deoxyribodipyrimidine_photo-lyase-related_protein	6.1e-37	photolyase_8HDF	-	-	1.3e-06	-	-	-	-	-	-	-	-	-	IPR014729;_IPR007357;_IPR005101;_IPR036134	Rossmann-like_alpha/beta/alpha_sandwich_fold;_Deoxyribodipyrimidine_photolyase-related_protein;_Cryptochrome/DNA_photolyase,_FAD-binding_domain;_Cryptochrome/DNA_photolyase,_FAD-binding_domain-like_superfamily	PF04244;_PF03441	Deoxyribodipyrimidine_photo-lyase-related_protein;_FAD_binding_domain_of_DNA_photolyase	-	-
Halo_Nar1-KKHJMNJF_03570	Halo_Nar1	KKHJMNJF_1	2643224514	Halo_Nar1_contig_1	675691	0.401	NAR1_11	KKHJMNJF_03570	0.077	142	hypothetical protein	COG1764	Organic_hydroperoxide_reductase_OsmC/OhrA	V	-	2.5e-17	arCOG03686	-	Predicted redox protein, regulator of disulfide bond formation	O	5.1e-18	K04063	1.2e-11	51	54.63	lipoyl-dependent_peroxiredoxin_[EC:1.11.1.28]	-	PF02566	OsmC-like_protein	1.2e-14	perox_SACOL1771	-	-	7.2e-10	-	-	-	-	-	-	-	-	-	IPR015946;_IPR003718;_IPR036102	K_homology_domain-like,_alpha/beta;_OsmC/Ohr_family;_OsmC/Ohr_superfamily	PF02566	OsmC-like_protein	-	-
Halo_Nar1-KKHJMNJF_03580	Halo_Nar1	KKHJMNJF_1	2643224514	Halo_Nar1_contig_1	675691	0.401	NAR1_11	KKHJMNJF_03580	0.081	403	Multidrug resistance protein MdtG	COG2814	Predicted_arabinose_efflux_permease_AraJ,_MFS_family	G	-	3.6e-33	arCOG00130	-	MFS family permease	G	3.9e-52	K08151	3.2e-76	262.7	326.13	MFS_transporter,_DHA1_family,_tetracycline_resistance_protein	-	PF07690	Major_Facilitator_Superfamily	9.3e-42	2_A_01_02	-	-	1.9e-22	-	-	-	-	1.31e-34	-	-	-	-	IPR011701;_IPR036259;_IPR005829;_IPR020846	Major_facilitator_superfamily;_MFS_transporter_superfamily;_Sugar_transporter,_conserved_site;_Major_facilitator_superfamily_domain	PF07690	Major_Facilitator_Superfamily	TMhelix	-
Halo_Nar1-KKHJMNJF_03590	Halo_Nar1	KKHJMNJF_1	2643224514	Halo_Nar1_contig_1	675691	0.401	NAR1_11	KKHJMNJF_03590	0.039	126	hypothetical protein	-	-	-	-	-	-	-	-	-	-	-	-	-	-	-	-	-	-	-	-	-	-	-	-	-	-	-	-	-	-	-	-	-	-	-	-	-	-
Halo_Nar1-KKHJMNJF_03600	Halo_Nar1	KKHJMNJF_1	2643224514	Halo_Nar1_contig_1	675691	0.401	NAR1_11	KKHJMNJF_03600	0.072	276	Bisanhydrobacterioruberin hydratase	COG2324	Uncharacterized_membrane_protein	S	-	3e-51	arCOG02835	-	Uncharacterized membrane protein YcaP, DUF422 family	S	7.6e-104	K08977	3.4e-114	386.8	114.83	bisanhydrobacterioruberin_hydratase_[EC:4.2.1.161]	high_score	PF04240	Carotenoid_biosynthesis_protein	2e-57	crt_membr_arch	-	-	7.1e-55	-	-	-	-	-	-	-	-	-	IPR017823;_IPR007354	Bisanhydrobacterioruberin_hydratase_CruF;_Carotene_biosynthesis_associated_membrane_protein	PF04240	Carotenoid_biosynthesis_protein	TMhelix	-
Halo_Nar1-KKHJMNJF_03610	Halo_Nar1	KKHJMNJF_1	2643224514	Halo_Nar1_contig_1	675691	0.401	NAR1_11	KKHJMNJF_03610	0.083	560	Glutamate--tRNA ligase	COG0008	Glutamyl-_or_glutaminyl-tRNA_synthetase	J	Heme_biosynthesis	3e-65	arCOG04302	GlnS	Glutamyl- or glutaminyl-tRNA synthetase	J	6.4e-154	K01886	1.3e-82	284	582.3	glutaminyl-tRNA_synthetase_[EC:6.1.1.18]	-	PF00749	tRNA_synthetases_class_I_(E_and_Q),_catalytic_domain	1.5e-68	gltX_arch	-	-	1.2e-169	-	-	-	-	-	-	-	-	-	IPR020059;_IPR004526;_IPR000924;_IPR020056;_IPR011035;_IPR014729;_IPR020058;_IPR001412	Glutamyl/glutaminyl-tRNA_synthetase,_class_Ib,_anti-codon_binding_domain;_Glutamyl-tRNA_synthetase,_archaeal/eukaryotic_cytosolic;_Glutamyl/glutaminyl-tRNA_synthetase;_Ribosomal_protein_L25/Gln-tRNA_synthetase,_N-terminal;_Ribosomal_protein_L25/Gln-tRNA_synthetase,_anti-codon-binding_domain_superfamily;_Rossmann-like_alpha/beta/alpha_sandwich_fold;_Glutamyl/glutaminyl-tRNA_synthetase,_class_Ib,_c…	PF03950;_PF00749	tRNA_synthetases_class_I_(E_and_Q),_anti-codon_binding_domain;_tRNA_synthetases_class_I_(E_and_Q),_catalytic_domain	-	-
Halo_Nar1-KKHJMNJF_03620	Halo_Nar1	KKHJMNJF_1	2643224514	Halo_Nar1_contig_1	675691	0.401	NAR1_11	KKHJMNJF_03620	0.043	184	hypothetical protein	-	-	-	-	-	-	-	-	-	-	-	-	-	-	-	-	-	-	-	-	-	-	-	-	-	-	-	-	-	-	-	-	-	-	-	-	-	-
Halo_Nar1-KKHJMNJF_03630	Halo_Nar1	KKHJMNJF_1	2643224514	Halo_Nar1_contig_1	675691	0.401	NAR1_11	KKHJMNJF_03630	0.089	256	hypothetical protein	-	-	-	-	-	-	-	-	-	-	-	-	-	-	-	-	-	-	-	-	-	-	-	-	-	-	-	-	-	-	-	-	-	-	-	-	-	-
Halo_Nar1-KKHJMNJF_03640	Halo_Nar1	KKHJMNJF_1	2643224514	Halo_Nar1_contig_1	675691	0.401	NAR1_11	KKHJMNJF_03640	0.08	272	hypothetical protein	-	-	-	-	-	-	-	-	-	-	-	-	-	-	-	-	-	-	-	-	-	-	-	-	-	-	-	-	-	-	-	-	-	-	-	-	-	-
Halo_Nar1-KKHJMNJF_03650	Halo_Nar1	KKHJMNJF_1	2643224514	Halo_Nar1_contig_1	675691	0.401	NAR1_11	KKHJMNJF_03650	0.083	180	hypothetical protein	-	-	-	-	-	-	-	-	-	-	-	-	-	-	-	-	-	-	-	-	-	-	-	-	-	-	-	-	-	-	-	-	-	-	-	-	-	-
Halo_Nar1-KKHJMNJF_03660	Halo_Nar1	KKHJMNJF_1	2643224514	Halo_Nar1_contig_1	675691	0.401	NAR1_11	KKHJMNJF_03660	0.08	350	hypothetical protein	-	-	-	-	-	-	-	-	-	-	-	-	-	-	-	-	-	-	-	-	-	-	-	-	-	-	-	-	-	-	-	-	-	-	-	-	TMhelix	-
Halo_Nar1-KKHJMNJF_03670	Halo_Nar1	KKHJMNJF_1	2643224514	Halo_Nar1_contig_1	675691	0.401	NAR1_11	KKHJMNJF_03670	0.1	50	hypothetical protein	-	-	-	-	-	-	-	-	-	-	-	-	-	-	-	-	-	-	-	-	-	-	-	-	-	-	-	-	-	-	-	-	-	-	-	-	-	-
Halo_Nar1-KKHJMNJF_03680	Halo_Nar1	KKHJMNJF_1	2643224514	Halo_Nar1_contig_1	675691	0.401	NAR1_11	KKHJMNJF_03680	0.062	177	Inorganic pyrophosphatase	COG0221	Inorganic_pyrophosphatase	C	-	4.9e-66	arCOG01711	Ppa	Inorganic pyrophosphatase	C	9.6e-66	K01507	2.2e-41	148	19.13	inorganic_pyrophosphatase_[EC:3.6.1.1]	high_score	PF00719	Inorganic_pyrophosphatase	2.1e-52	-	-	-	-	-	-	-	-	-	-	-	-	-	IPR008162;_IPR036649	Inorganic_pyrophosphatase;_Inorganic_pyrophosphatase_superfamily	PF00719	Inorganic_pyrophosphatase	-	-
Halo_Nar1-KKHJMNJF_03690	Halo_Nar1	KKHJMNJF_1	2643224514	Halo_Nar1_contig_1	675691	0.401	NAR1_11	KKHJMNJF_03690	0.077	207	hypothetical protein	-	-	-	-	-	-	-	-	-	-	-	-	-	-	-	-	-	-	-	-	-	-	-	-	-	-	-	-	-	-	-	-	-	-	-	-	-	-
Halo_Nar1-KKHJMNJF_03700	Halo_Nar1	KKHJMNJF_1	2643224514	Halo_Nar1_contig_1	675691	0.401	NAR1_11	KKHJMNJF_03700	0.066	271	hypothetical protein	COG3694	ABC-type_uncharacterized_transport_system,_permease_component	R	-	1.5e-60	-	-	-	-	-	-	-	-	-	-	-	PF06182	ABC-2_family_transporter_protein	8.2e-42	-	-	-	-	-	-	-	-	-	-	-	-	-	IPR010390	Protein_of_unknown_function_DUF990	PF06182	ABC-2_family_transporter_protein	TMhelix	-
Halo_Nar1-KKHJMNJF_03710	Halo_Nar1	KKHJMNJF_1	2643224514	Halo_Nar1_contig_1	675691	0.401	NAR1_11	KKHJMNJF_03710	0.083	263	hypothetical protein	COG4587	ABC-type_uncharacterized_transport_system,_permease_component	R	-	2.6e-62	-	-	-	-	-	-	-	-	-	-	-	PF06182	ABC-2_family_transporter_protein	1.2e-09	-	-	-	-	-	-	-	-	-	-	-	-	-	IPR010390	Protein_of_unknown_function_DUF990	PF06182	ABC-2_family_transporter_protein	TMhelix	-
Halo_Nar1-KKHJMNJF_03720	Halo_Nar1	KKHJMNJF_1	2643224514	Halo_Nar1_contig_1	675691	0.401	NAR1_11	KKHJMNJF_03720	0.067	327	Trehalose/maltose import ATP-binding protein MalK	COG4586	ABC-type_uncharacterized_transport_system,_ATPase_component	R	-	1.7e-119	arCOG00196	CcmA	ABC-type multidrug transport system, ATPase component	V	1.3e-59	K01990	2e-68	237	252.5	ABC-2_type_transport_system_ATP-binding_protein	-	PF00005	ABC_transporter	3.3e-26	drrA	-	-	8.9e-62	-	-	-	-	3.33e-85	-	-	-	-	IPR003439;_IPR003593;_IPR027417	ABC_transporter-like;_AAA+_ATPase_domain;_P-loop_containing_nucleoside_triphosphate_hydrolase	PF00005	ABC_transporter	-	-
Halo_Nar1-KKHJMNJF_03730	Halo_Nar1	KKHJMNJF_1	2643224514	Halo_Nar1_contig_1	675691	0.401	NAR1_11	KKHJMNJF_03730	0.056	124	hypothetical protein	-	-	-	-	-	-	-	-	-	-	-	-	-	-	-	-	-	-	-	-	-	-	-	-	-	-	-	-	-	-	-	-	-	-	-	-	-	-
Halo_Nar1-KKHJMNJF_03740	Halo_Nar1	KKHJMNJF_1	2643224514	Halo_Nar1_contig_1	675691	0.401	NAR1_11	KKHJMNJF_03740	0.062	547	ATP-dependent RNA helicase DbpA	COG1061	Superfamily_II_DNA_or_RNA_helicase	KL	-	3e-64	arCOG00874	xpb	ssDNA-dependent ATPase, helicase superfamily II	K	1.6e-61	K10843	7.9e-125	423.6	287.47	DNA_excision_repair_protein_ERCC-3_[EC:3.6.4.12]	high_score	PF16203	ERCC3/RAD25/XPB_C-terminal_helicase	7.2e-23	rad25	-	-	1.1e-46	-	-	-	-	-	-	-	-	-	IPR001650;_IPR006935;_IPR032438;_IPR027417;_IPR014001	Helicase,_C-terminal;_Helicase/UvrB,_N-terminal;_ERCC3/RAD25/XPB_helicase,_C-terminal_domain;_P-loop_containing_nucleoside_triphosphate_hydrolase;_Helicase_superfamily_1/2,_ATP-binding_domain	PF04851;_PF16203	Type_III_restriction_enzyme,_res_subunit;_ERCC3/RAD25/XPB_C-terminal_helicase	-	-
Halo_Nar1-KKHJMNJF_03750	Halo_Nar1	KKHJMNJF_1	2643224514	Halo_Nar1_contig_1	675691	0.401	NAR1_11	KKHJMNJF_03750	0.07	200	Ribosomal protein L11 methyltransferase	COG2263	Predicted_RNA_methylase	R	-	2.5e-40	arCOG00910	-	Predicted RNA methylase	J	4.1e-47	K07579	3.6e-64	221.9	221.9	putative_methylase	-	PF06325	Ribosomal_protein_L11_methyltransferase_(PrmA)	9.3e-14	RF_mod_PrmC	-	-	1.6e-13	-	-	-	-	-	-	-	-	-	IPR029063	S-adenosyl-L-methionine-dependent_methyltransferase	PF06325	Ribosomal_protein_L11_methyltransferase_(PrmA)	-	-
Halo_Nar1-KKHJMNJF_03760	Halo_Nar1	KKHJMNJF_1	2643224514	Halo_Nar1_contig_1	675691	0.401	NAR1_11	KKHJMNJF_03760	0.087	80	hypothetical protein	COG1761	DNA-directed_RNA_polymerase,_subunit_L/RPAC2	K	RNA_polymerase	7.1e-09	-	-	-	-	-	K03056	3.4e-07	35.7	82.87	DNA-directed_RNA_polymerase_subunit_L_[EC:2.7.7.6]	-	-	-	-	-	-	-	-	-	-	-	-	-	-	-	-	-	IPR009025;_IPR036603	DNA-directed_RNA_polymerase,_RBP11-like_dimerisation_domain;_RNA_polymerase,_RBP11-like_subunit	PF13656	RNA_polymerase_Rpb3/Rpb11_dimerisation_domain	-	-
Halo_Nar1-KKHJMNJF_03770	Halo_Nar1	KKHJMNJF_1	2643224514	Halo_Nar1_contig_1	675691	0.401	NAR1_11	KKHJMNJF_03770	0.031	188	hypothetical protein	-	-	-	-	-	-	-	-	-	-	-	-	-	-	-	-	-	-	-	-	-	-	-	-	-	-	-	-	-	-	-	-	-	-	-	-	-	-
Halo_Nar1-KKHJMNJF_03780	Halo_Nar1	KKHJMNJF_1	2643224514	Halo_Nar1_contig_1	675691	0.401	NAR1_11	KKHJMNJF_03780	0.098	182	hypothetical protein	COG1628	Endonuclease_V_homolog,_UPF0215_family	R	-	9.2e-52	arCOG00928	-	Endonuclease V homolog	L	1.6e-34	K09120	4.6e-52	182	71.7	uncharacterized_protein	high_score	PF01949	Protein_of_unknown_function_DUF99	2.2e-49	-	-	-	-	-	-	-	-	-	-	-	-	-	IPR002802	Protein_of_unknown_function_DUF99	PF01949	Protein_of_unknown_function_DUF99	-	-
Halo_Nar1-KKHJMNJF_03790	Halo_Nar1	KKHJMNJF_1	2643224514	Halo_Nar1_contig_1	675691	0.401	NAR1_11	KKHJMNJF_03790	0.105	171	hypothetical protein	COG2932	Phage_repressor_protein_C,_contains_Cro/C1-type_HTH_and_peptisase_s24_domains	X	-	3.6e-08	arCOG01739	LepB	Signal peptidase I	U	3.1e-17	K13280	3.7e-22	85	63.27	signal_peptidase_I_[EC:3.4.21.89]	high_score	-	-	-	sigpep_I_arch	-	-	3.6e-22	-	-	-	-	-	-	-	-	-	IPR001733;_IPR015927;_IPR036286	Peptidase_S26B;_Peptidase_S24/S26A/S26B/S26C;_LexA/Signal_peptidase-like_superfamily	PF00717	Peptidase_S24-like	TMhelix	-
Halo_Nar1-KKHJMNJF_03800	Halo_Nar1	KKHJMNJF_1	2643224514	Halo_Nar1_contig_1	675691	0.401	NAR1_11	KKHJMNJF_03800	0.135	111	Transcription factor S	COG1594	DNA-directed_RNA_polymerase,_subunit_M/Transcription_elongation_factor_TFIIS	K	RNA_polymerase	4.8e-20	arCOG00579	RPB9	DNA-directed RNA polymerase, subunit M/Transcription elongation factor TFIIS	K	2.3e-15	K03057	6.3e-24	90.6	88.53	transcription_factor_S	high_score	PF01096	Transcription_factor_S-II_(TFIIS)	2.4e-12	TFS_arch	-	-	2.7e-17	-	-	-	-	-	-	-	-	-	IPR001222;_IPR001529;_IPR012164;_IPR006288	Zinc_finger,_TFIIS-type;_DNA-directed_RNA_polymerase,_M/15kDa_subunit;_DNA-directed_RNA_polymerase_subunit/transcription_factor_S;_Transcription_factor_S	PF01096;_PF02150	Transcription_factor_S-II_(TFIIS);_RNA_polymerases_M/15_Kd_subunit	-	-
Halo_Nar1-KKHJMNJF_03810	Halo_Nar1	KKHJMNJF_1	2643224514	Halo_Nar1_contig_1	675691	0.401	NAR1_11	KKHJMNJF_03810	0.033	241	hypothetical protein	-	-	-	-	-	-	-	-	-	-	-	-	-	-	-	-	-	-	-	-	-	-	-	-	-	-	-	-	-	-	-	-	-	-	-	-	-	-
Halo_Nar1-KKHJMNJF_03820	Halo_Nar1	KKHJMNJF_1	2643224514	Halo_Nar1_contig_1	675691	0.401	NAR1_11	KKHJMNJF_03820	0.045	109	hypothetical protein	-	-	-	-	-	arCOG05741	-	ssDNA binding protein RPA14, OB-fold	L	2.6e-09	-	-	-	-	-	-	PF01336	OB-fold_nucleic_acid_binding_domain	3.3e-06	-	-	-	-	-	-	-	-	-	-	-	-	-	IPR004365;_IPR012340	OB-fold_nucleic_acid_binding_domain,_AA-tRNA_synthetase-type;_Nucleic_acid-binding,_OB-fold	PF01336	OB-fold_nucleic_acid_binding_domain	-	-
Halo_Nar1-KKHJMNJF_03830	Halo_Nar1	KKHJMNJF_1	2643224514	Halo_Nar1_contig_1	675691	0.401	NAR1_11	KKHJMNJF_03830	0.059	253	DNA polymerase sliding clamp	COG0592	DNA_polymerase_III_sliding_clamp_(beta)_subunit,_PCNA_homolog	L	-	1.1e-10	arCOG00488	DnaN	DNA polymerase sliding clamp subunit (PCNA homolog)	L	1.3e-48	K04802	9.8e-51	178.4	68.23	proliferating_cell_nuclear_antigen	high_score	PF00705	Proliferating_cell_nuclear_antigen,_N-terminal_domain	5.4e-16	pcna	-	-	5e-35	-	-	-	-	-	-	-	-	-	IPR022648;_IPR000730;_IPR022649	Proliferating_cell_nuclear_antigen,_PCNA,_N-terminal;_Proliferating_cell_nuclear_antigen,_PCNA;_Proliferating_cell_nuclear_antigen,_PCNA,_C-terminal	PF00705;_PF02747	Proliferating_cell_nuclear_antigen,_N-terminal_domain;_Proliferating_cell_nuclear_antigen,_C-terminal_domain	-	-
Halo_Nar1-KKHJMNJF_03840	Halo_Nar1	KKHJMNJF_1	2643224514	Halo_Nar1_contig_1	675691	0.401	NAR1_11	KKHJMNJF_03840	0.094	117	hypothetical protein	-	-	-	-	-	-	-	-	-	-	-	-	-	-	-	-	-	-	-	-	-	-	-	-	-	-	-	-	-	-	-	-	-	-	-	-	-	-
Halo_Nar1-KKHJMNJF_03850	Halo_Nar1	KKHJMNJF_1	2643224514	Halo_Nar1_contig_1	675691	0.401	NAR1_11	KKHJMNJF_03850	0.132	128	Peptide methionine sulfoxide reductase MsrB	COG0229	Peptide_methionine_sulfoxide_reductase_MsrB	O	-	9.3e-53	arCOG02815	-	Conserved domain frequently associated with peptide methionine sulfoxide reductase	O	9.8e-46	K07305	5.7e-52	181.1	198.77	peptide-methionine_(R)-S-oxide_reductase_[EC:1.8.4.12]	-	PF01641	SelR_domain	7.1e-49	TIGR00357	-	-	8.3e-49	-	-	-	-	-	-	-	-	-	IPR002579;_IPR011057	Peptide_methionine_sulphoxide_reductase_MrsB;_Mss4-like_superfamily	PF01641	SelR_domain	-	-
Halo_Nar1-KKHJMNJF_03860	Halo_Nar1	KKHJMNJF_1	2643224514	Halo_Nar1_contig_1	675691	0.401	NAR1_11	KKHJMNJF_03860	0.059	440	hypothetical protein	COG1467	Eukaryotic-type_DNA_primase,_catalytic_(small)_subunit	L	-	2.1e-47	arCOG03013	PRI2	Eukaryotic-type DNA primase, large subunit	L	8.3e-06	K02683	1.4e-13	56.9	230.33	DNA_primase_small_subunit_[EC:2.7.7.102]	-	-	-	-	primase_sml	-	-	7.6e-06	-	-	-	-	-	-	-	-	-	-	-	-	-	-	-
Halo_Nar1-KKHJMNJF_03870	Halo_Nar1	KKHJMNJF_1	2643224514	Halo_Nar1_contig_1	675691	0.401	NAR1_11	KKHJMNJF_03870	0.045	200	hypothetical protein	COG1711	DNA_replication_initiation_complex_subunit,_GINS_family	L	-	7.3e-32	arCOG00551	-	DNA replication initiation complex subunit, GINS15 family	L	1e-14	K09723	2.1e-30	111.9	42.43	DNA_replication_factor_GINS	high_score	-	-	-	-	-	-	-	-	-	-	-	-	-	-	-	-	-	-	-	-	-	-
Halo_Nar1-KKHJMNJF_03880	Halo_Nar1	KKHJMNJF_1	2643224514	Halo_Nar1_contig_1	675691	0.401	NAR1_11	KKHJMNJF_03880	0.086	185	Uridylate kinase	COG0528	Uridylate_kinase	F	Pyrimidine_biosynthesis	1.3e-23	arCOG00858	PyrH	Uridylate kinase	F	6e-31	K09903	1.2e-17	70.2	91.67	uridylate_kinase_[EC:2.7.4.22]	-	PF00696	Amino_acid_kinase_family	3.5e-11	pyrH_arch	-	-	4.1e-38	-	-	-	-	-	-	-	-	-	IPR036393;_IPR001048	Acetylglutamate_kinase-like_superfamily;_Aspartate/glutamate/uridylate_kinase	PF00696	Amino_acid_kinase_family	-	-
Halo_Nar1-KKHJMNJF_03890	Halo_Nar1	KKHJMNJF_1	2643224514	Halo_Nar1_contig_1	675691	0.401	NAR1_11	KKHJMNJF_03890	0.1	100	50S ribosomal protein L44e	COG1631	Ribosomal_protein_L44E	J	Archaeal_ribosomal_proteins	5.7e-19	arCOG04109	RPL42A	Ribosomal protein L44E	J	5.5e-09	-	-	-	-	-	-	-	-	-	-	-	-	-	-	-	-	-	-	-	-	-	-	IPR000552;_IPR011332	Ribosomal_protein_L44e;_Zinc-binding_ribosomal_protein	-	-	-	-
Halo_Nar1-KKHJMNJF_03900	Halo_Nar1	KKHJMNJF_1	2643224514	Halo_Nar1_contig_1	675691	0.401	NAR1_11	KKHJMNJF_03900	0.14	57	30S ribosomal protein S27e	COG2051	Ribosomal_protein_S27E	J	Archaeal_ribosomal_proteins	1.8e-13	-	-	-	-	-	K02978	6.2e-11	47.9	32.77	small_subunit_ribosomal_protein_S27e	high_score	PF01667	Ribosomal_protein_S27	2.6e-18	-	-	-	-	-	-	-	-	-	-	-	-	-	IPR011332;_IPR000592;_IPR023407	Zinc-binding_ribosomal_protein;_Ribosomal_protein_S27e;_Ribosomal_protein_S27e,_zinc-binding_domain_superfamily	PF01667	Ribosomal_protein_S27	-	-
Halo_Nar1-KKHJMNJF_03910	Halo_Nar1	KKHJMNJF_1	2643224514	Halo_Nar1_contig_1	675691	0.401	NAR1_11	KKHJMNJF_03910	0.075	252	Translation initiation factor 2 subunit alpha	COG1093	Translation_initiation_factor_2,_alpha_subunit_(eIF-2alpha)	J	Translation_factors	3.5e-67	arCOG04107	SUI2	Translation initiation factor 2, alpha subunit (eIF-2alpha)	J	3.8e-38	K03237	5.6e-52	182.7	105.6	translation_initiation_factor_2_subunit_1	high_score	PF07541	Eukaryotic_translation_initiation_factor_2_alpha_subunit	8.4e-16	-	-	-	-	-	-	-	-	-	-	-	-	-	IPR024055;_IPR012340;_IPR011488;_IPR022967;_IPR024054;_IPR003029	Translation_initiation_factor_2,_alpha_subunit,_C-terminal;_Nucleic_acid-binding,_OB-fold;_Translation_initiation_factor_2,_alpha_subunit;_RNA-binding_domain,_S1;_Translation_initiation_factor_2,_alpha_subunit,_middle_domain_superfamily;_S1_domain	PF07541;_PF00575	Eukaryotic_translation_initiation_factor_2_alpha_subunit;_S1_RNA_binding_domain	-	-
Halo_Nar1-KKHJMNJF_03920	Halo_Nar1	KKHJMNJF_1	2643224514	Halo_Nar1_contig_1	675691	0.401	NAR1_11	KKHJMNJF_03920	0.094	255	hypothetical protein	COG2047	Proteasome_assembly_chaperone_(PAC2)_family_protein	R	-	3e-74	arCOG00348	PbaB	20S proteasome assembly factor, ATP-grasp superfamily enzyme	O	3.9e-56	K07159	8.8e-80	273.6	176.03	uncharacterized_protein	high_score	PF09754	PAC2_family	3.5e-45	TIGR00162	-	-	3.5e-64	-	-	-	-	-	-	-	-	-	IPR004426;_IPR038389;_IPR019151	Conserved_hypothetical_protein_CHP00062;_Proteasome_assembly_chaperone_2_superfamily;_Proteasome_assembly_chaperone_2	PF09754	PAC2_family	-	-
Halo_Nar1-KKHJMNJF_03930	Halo_Nar1	KKHJMNJF_1	2643224514	Halo_Nar1_contig_1	675691	0.401	NAR1_11	KKHJMNJF_03930	0.056	53	DNA-directed RNA polymerase subunit K	COG1758	DNA-directed_RNA_polymerase,_subunit_K/omega	K	RNA_polymerase	1.9e-08	arCOG01268	Rpo6/RpoZ	DNA-directed RNA polymerase subunit K/omega	K	2e-13	K03055	7.9e-23	86	88.83	DNA-directed_RNA_polymerase_subunit_K_[EC:2.7.7.6]	-	PF01192	RNA_polymerase_Rpb6_	3.4e-09	-	-	-	-	-	-	-	-	-	-	-	-	-	IPR036161;_IPR020708;_IPR006111;_IPR006110	RPB6/omega_subunit-like_superfamily;_DNA-directed_RNA_polymerase,_14-18kDa_subunit,_conserved_site;_Archaeal_RpoK/eukaryotic_RPB6_RNA_polymerase_subunit;_RNA_polymerase,_subunit_omega/K/RPB6	PF01192	RNA_polymerase_Rpb6	-	-
Halo_Nar1-KKHJMNJF_03940	Halo_Nar1	KKHJMNJF_1	2643224514	Halo_Nar1_contig_1	675691	0.401	NAR1_11	KKHJMNJF_03940	0.063	282	hypothetical protein	COG4976	Predicted_methyltransferase,_contains_TPR_repeat	R	-	2.8e-07	-	-	-	-	-	-	-	-	-	-	-	-	-	-	-	-	-	-	-	-	-	-	-	-	-	-	-	IPR029063	S-adenosyl-L-methionine-dependent_methyltransferase	-	-	-	-
Halo_Nar1-KKHJMNJF_03950	Halo_Nar1	KKHJMNJF_1	2643224514	Halo_Nar1_contig_1	675691	0.401	NAR1_11	KKHJMNJF_03950	0.093	182	hypothetical protein	COG1719	Predicted_hydrocarbon_binding_protein,_contains_4VR_domain	R	-	3e-22	-	-	-	-	-	K07013	1.2e-13	57.7	62.77	uncharacterized_protein	-	-	-	-	-	-	-	-	-	-	-	-	-	-	-	-	-	IPR024096;_IPR004096	NO_signalling/Golgi_transport_ligand-binding_domain_superfamily;_4-vinyl_reductase,_4VR	-	-	-	-
Halo_Nar1-KKHJMNJF_03960	Halo_Nar1	KKHJMNJF_1	2643224514	Halo_Nar1_contig_1	675691	0.401	NAR1_11	KKHJMNJF_03960	0.076	420	hypothetical protein	COG1541	Phenylacetate-coenzyme_A_ligase_PaaK,_adenylate-forming_domain_family	H	-	1.8e-27	-	-	-	-	-	K01912	5.1e-25	94.8	122.8	phenylacetate-CoA_ligase_[EC:6.2.1.30]	-	-	-	-	-	-	-	-	-	-	-	-	-	-	-	-	-	IPR000873	AMP-dependent_synthetase/ligase	PF00501	AMP-binding_enzyme	-	-
Halo_Nar1-KKHJMNJF_03970	Halo_Nar1	KKHJMNJF_1	2643224514	Halo_Nar1_contig_1	675691	0.401	NAR1_11	KKHJMNJF_03970	0.107	224	hypothetical protein	COG0467	RecA-superfamily_ATPase,_KaiC/GvpD/RAD55_family	T	-	7.6e-54	arCOG01171	KaiC	KaiC family ATPase implicated in signal transduction	T	1.4e-48	K08482	1.8e-49	174.8	134.87	circadian_clock_protein_KaiC	high_score	PF06745	KaiC	5.1e-51	KaiC_arch_3	-	-	8.1e-39	-	-	-	-	-	-	-	-	-	IPR014774;_IPR027417;_IPR010624	KaiC-like_domain;_P-loop_containing_nucleoside_triphosphate_hydrolase;_KaiC_domain	PF06745	KaiC	-	-
Halo_Nar1-KKHJMNJF_03980	Halo_Nar1	KKHJMNJF_1	2643224514	Halo_Nar1_contig_1	675691	0.401	NAR1_11	KKHJMNJF_03980	0.069	373	Enolase	COG0148	Enolase	G	Glycolysis	1.9e-95	arCOG01169	Eno	Enolase	G	2.2e-80	K01689	4.7e-80	275.7	59.87	enolase_[EC:4.2.1.11]	high_score	PF00113	Enolase,_C-terminal_TIM_barrel_domain	1.1e-60	eno	-	-	4.4e-82	-	-	-	-	-	-	-	-	-	IPR029017;_IPR020811;_IPR036849;_IPR000941;_IPR020809;_IPR020810	Enolase-like,_N-terminal;_Enolase,_N-terminal;_Enolase-like,_C-terminal_domain_superfamily;_Enolase;_Enolase,_conserved_site;_Enolase,_C-terminal_TIM_barrel_domain	PF03952;_PF00113	Enolase,_N-terminal_domain;_Enolase,_C-terminal_TIM_barrel_domain	-	-
Halo_Nar1-KKHJMNJF_03990	Halo_Nar1	KKHJMNJF_1	2643224514	Halo_Nar1_contig_1	675691	0.401	NAR1_11	KKHJMNJF_03990	0.049	204	30S ribosomal protein S2	COG0052	Ribosomal_protein_S2	J	Ribosome_30S_subunit	1.9e-45	arCOG04245	RpsB	Ribosomal protein S2	J	1.4e-49	K02998	9.9e-38	135.9	228.7	small_subunit_ribosomal_protein_SAe	-	PF00318	Ribosomal_protein_S2	9.7e-26	uS2_euk_arch	-	-	7.3e-62	-	-	-	-	-	-	-	-	-	IPR018130;_IPR005707;_IPR023591;_IPR001865	Ribosomal_protein_S2,_conserved_site;_Ribosomal_protein_S2,_eukaryotic/archaeal;_Ribosomal_protein_S2,_flavodoxin-like_domain_superfamily;_Ribosomal_protein_S2	PF00318	Ribosomal_protein_S2	-	-
Halo_Nar1-KKHJMNJF_04000	Halo_Nar1	KKHJMNJF_1	2643224514	Halo_Nar1_contig_1	675691	0.401	NAR1_11	KKHJMNJF_04000	0.099	181	Iron-sulfur flavoprotein	COG0431	NAD(P)H-dependent_FMN_reductase	C	-	1.6e-33	arCOG04624	-	Multimeric flavodoxin WrbA	R	4.2e-30	K03206	2.2e-24	91.9	148.77	azobenzene_reductase_[EC:1.7.1.6]	-	PF03358	NADPH-dependent_FMN_reductase	2.2e-27	-	-	-	-	-	-	-	-	-	-	-	-	-	IPR029039;_IPR005025	Flavoprotein-like_superfamily;_NADPH-dependent_FMN_reductase-like	PF03358	NADPH-dependent_FMN_reductase	-	-
Halo_Nar1-KKHJMNJF_04010	Halo_Nar1	KKHJMNJF_1	2643224514	Halo_Nar1_contig_1	675691	0.401	NAR1_11	KKHJMNJF_04010	0.056	316	hypothetical protein	-	-	-	-	-	-	-	-	-	-	-	-	-	-	-	-	-	-	-	-	-	-	-	-	-	-	-	-	-	-	-	-	-	-	-	-	-	-
Halo_Nar1-KKHJMNJF_04020	Halo_Nar1	KKHJMNJF_1	2643224514	Halo_Nar1_contig_1	675691	0.401	NAR1_11	KKHJMNJF_04020	0	74	hypothetical protein	-	-	-	-	-	-	-	-	-	-	-	-	-	-	-	-	-	-	-	-	-	-	-	-	-	-	-	-	-	-	-	-	-	-	-	-	-	-
Halo_Nar1-KKHJMNJF_04030	Halo_Nar1	KKHJMNJF_1	2643224514	Halo_Nar1_contig_1	675691	0.401	NAR1_11	KKHJMNJF_04030	0.064	124	50S ribosomal protein L7Ae	COG1358	Ribosomal_protein_L7Ae_or_related_RNA_K-turn-binding_protein	J	Ribosome_50S_subunit	1.9e-27	arCOG01751	Rpl7Ae	Ribosomal protein L7AE	J	5.6e-30	K11129	5e-21	81.1	126.27	H/ACA_ribonucleoprotein_complex_subunit_2	-	PF01248	Ribosomal_protein_L7Ae/L30e/S12e/Gadd45_family	8.5e-26	eL8_ribo	-	-	4.4e-38	-	-	-	-	-	-	-	-	-	IPR000948;_IPR004038;_IPR029064;_IPR018492;_IPR022481	Ribosomal_protein_L7Ae,_prokaryotes;_Ribosomal_protein_L7Ae/L30e/S12e/Gadd45;_50S_ribosomal_protein_L30e-like;_Ribosomal_protein_L7Ae/L8/Nhp2_family;_Ribosomal_protein_L7Ae,_archaea	PF01248	Ribosomal_protein_L7Ae/L30e/S12e/Gadd45_family	-	-
Halo_Nar1-KKHJMNJF_04040	Halo_Nar1	KKHJMNJF_1	2643224514	Halo_Nar1_contig_1	675691	0.401	NAR1_11	KKHJMNJF_04040	0.12	58	30S ribosomal protein S28e	COG2053	Ribosomal_protein_S28E/S33	J	Archaeal_ribosomal_proteins	3.1e-14	-	-	-	-	-	K02979	1.1e-08	40.4	52.2	small_subunit_ribosomal_protein_S28e	-	PF01200	Ribosomal_protein_S28e	1.7e-13	-	-	-	-	-	-	-	-	-	-	-	-	-	IPR000289;_IPR012340	Ribosomal_protein_S28e;_Nucleic_acid-binding,_OB-fold	PF01200	Ribosomal_protein_S28e	-	-
Halo_Nar1-KKHJMNJF_04050	Halo_Nar1	KKHJMNJF_1	2643224514	Halo_Nar1_contig_1	675691	0.401	NAR1_11	KKHJMNJF_04050	0.156	51	50S ribosomal protein L24e	COG2075	Ribosomal_protein_L24E	J	Archaeal_ribosomal_proteins	5.2e-10	arCOG01950	RPL24A	Ribosomal protein L24E	J	1.8e-06	-	-	-	-	-	-	PF01246	Ribosomal_protein_L24e	6e-09	-	-	-	-	-	-	-	-	-	-	-	-	-	IPR000988;_IPR011017;_IPR038630	Ribosomal_protein_L24e-related;_TRASH_domain;_Ribosomal_protein_L24e/L24_superfamily	PF01246	Ribosomal_protein_L24e	-	-
Halo_Nar1-KKHJMNJF_04060	Halo_Nar1	KKHJMNJF_1	2643224514	Halo_Nar1_contig_1	675691	0.401	NAR1_11	KKHJMNJF_04060	0.085	585	putative translation initiation factor IF-2	COG0532	Translation_initiation_factor_IF-2,_a_GTPase	J	Translation_factors	3.5e-109	arCOG01560	InfB	Translation initiation factor 2 (IF-2; GTPase)	J	2.6e-166	K03243	1.8e-189	637.8	219.7	translation_initiation_factor_5B	high_score	PF00009	Elongation_factor_Tu_GTP_binding_domain	9.2e-31	aIF-2	-	-	1.3e-201	-	-	-	-	-	-	-	-	-	IPR004544;_IPR009000;_IPR027417;_IPR029459;_IPR005225;_IPR023115;_IPR036925;_IPR000795	Translation_initiation_factor_aIF-2,_archaea;_Translation_protein,_beta-barrel_domain_superfamily;_P-loop_containing_nucleoside_triphosphate_hydrolase;_Elongation_factor_Tu-type_domain;_Small_GTP-binding_protein_domain;_Translation_initiation_factor_IF-_2,_domain_3;_Translation_initiation_factor_IF-2,_domain_3_superfamily;_Transcription_factor,_GTP-binding_domain	PF14578;_PF11987;_PF00009	Elongation_factor_Tu_domain_4;_Translation-initiation_factor_2;_Elongation_factor_Tu_GTP_binding_domain	-	-
Halo_Nar1-KKHJMNJF_04070	Halo_Nar1	KKHJMNJF_1	2643224514	Halo_Nar1_contig_1	675691	0.401	NAR1_11	KKHJMNJF_04070	0.044	113	hypothetical protein	-	-	-	-	-	-	-	-	-	-	-	-	-	-	-	-	-	-	-	-	-	-	-	-	-	-	-	-	-	-	-	-	-	-	-	-	-	-
Halo_Nar1-KKHJMNJF_04080	Halo_Nar1	KKHJMNJF_1	2643224514	Halo_Nar1_contig_1	675691	0.401	NAR1_11	KKHJMNJF_04080	0.068	392	DNA repair protein NreA	COG1602	Archaeal_DNA_repair_protein_NreA	L	-	4.8e-138	arCOG04269	NreA	DNA repair protein NreA	L	5.7e-100	K22585	7.7e-136	459.2	276.3	DNA_repair_protein_NreA	high_score	PF04894	Archaeal_Nre,_N-terminal	6.8e-86	-	-	-	-	-	-	-	-	-	-	-	-	-	IPR006979;_IPR006978;_IPR033167	Archaeal_Nre,_C-terminal;_Archaeal_Nre,_N-terminal;_Archaeal_Nre	PF04895;_PF04894	Archaeal_Nre,_C-terminal;_Archaeal_Nre,_N-terminal	-	-
Halo_Nar1-KKHJMNJF_04090	Halo_Nar1	KKHJMNJF_1	2643224514	Halo_Nar1_contig_1	675691	0.401	NAR1_11	KKHJMNJF_04090	0.071	167	hypothetical protein	-	-	-	-	-	-	-	-	-	-	-	-	-	-	-	-	-	-	-	-	-	-	-	-	-	-	-	-	-	-	-	-	-	-	-	-	-	-
Halo_Nar1-KKHJMNJF_04100	Halo_Nar1	KKHJMNJF_1	2643224514	Halo_Nar1_contig_1	675691	0.401	NAR1_11	KKHJMNJF_04100	0.037	53	hypothetical protein	COG3609	Transcriptional_regulator,_contains_Arc/MetJ-type_RHH_(ribbon-helix-helix)_DNA-binding_domain	K	-	8.7e-08	-	-	-	-	-	-	-	-	-	-	-	-	-	-	-	-	-	-	-	-	-	-	-	-	-	-	-	IPR010985	Ribbon-helix-helix	-	-	-	-
Halo_Nar1-KKHJMNJF_04110	Halo_Nar1	KKHJMNJF_1	2643224514	Halo_Nar1_contig_1	675691	0.401	NAR1_11	KKHJMNJF_04110	0.07	610	ATP-dependent DNA helicase	COG1199	Rad3-related_DNA_helicase_DinG	L	-	8.7e-93	arCOG00770	DinG	Rad3-related DNA helicase	K	7.1e-81	K10844	3.9e-98	335.9	407.87	DNA_excision_repair_protein_ERCC-2_[EC:3.6.4.12]	-	PF13307	Helicase_C-terminal_domain	1.7e-37	rad3	-	-	2.6e-73	-	-	-	-	-	-	-	-	-	IPR006555;_IPR027417;_IPR014013;_IPR010614;_IPR014001;_IPR010643;_IPR006554;_IPR011545;_IPR001650	ATP-dependent_helicase,_C-terminal;_P-loop_containing_nucleoside_triphosphate_hydrolase;_Helicase_superfamily_1/2,_ATP-binding_domain,_DinG/Rad3-type;_DEAD2;_Helicase_superfamily_1/2,_ATP-binding_domain;_Helical_and_beta-bridge_domain;_Helicase-like,_DEXD_box_c2_type;_DEAD/DEAH_box_helicase_domain;_Helicase,_C-terminal	PF13307;_PF06733;_PF06777;_PF00270	Helicase_C-terminal_domain;_DEAD_2;_Helical_and_beta-bridge_domain;_DEAD/DEAH_box_helicase	-	-
Halo_Nar1-KKHJMNJF_04120	Halo_Nar1	KKHJMNJF_1	2643224514	Halo_Nar1_contig_1	675691	0.401	NAR1_11	KKHJMNJF_04120	0.056	107	hypothetical protein	-	-	-	-	-	-	-	-	-	-	-	-	-	-	-	-	-	-	-	-	-	-	-	-	-	-	-	-	-	-	-	-	-	-	-	-	-	-
Halo_Nar1-KKHJMNJF_04130	Halo_Nar1	KKHJMNJF_1	2643224514	Halo_Nar1_contig_1	675691	0.401	NAR1_11	KKHJMNJF_04130	0.083	131	FAD synthase	COG0615	Glycerol-3-phosphate_cytidylyltransferase,_cytidylyltransferase_family	M	Riboflavin/FAD_biosynthesis	1.3e-38	arCOG01222	TagD	Cytidylyltransferase fused to conserved domain of DUF357 family	M	1.4e-33	K14656	5.4e-43	152.2	113.23	FAD_synthetase_[EC:2.7.7.2]	high_score	PF01467	Cytidylyltransferase-like	4.3e-14	rfaE_dom_II	-	-	7.1e-15	-	-	-	-	-	-	-	-	-	IPR014729;_IPR004821	Rossmann-like_alpha/beta/alpha_sandwich_fold;_Cytidyltransferase-like_domain	PF01467	Cytidylyltransferase-like	-	-
Halo_Nar1-KKHJMNJF_04140	Halo_Nar1	KKHJMNJF_1	2643224514	Halo_Nar1_contig_1	675691	0.401	NAR1_11	KKHJMNJF_04140	0.084	214	hypothetical protein	-	-	-	-	-	-	-	-	-	-	-	-	-	-	-	-	-	-	-	-	-	-	-	-	-	-	-	-	-	-	-	-	-	-	-	-	-	-
Halo_Nar1-KKHJMNJF_04150	Halo_Nar1	KKHJMNJF_1	2643224514	Halo_Nar1_contig_1	675691	0.401	NAR1_11	KKHJMNJF_04150	0.089	469	hypothetical protein	COG0719	Fe-S_cluster_assembly_scaffold_protein_SufB	O	-	4.1e-167	arCOG01715	SufB	Cysteine desulfurase activator SufB	O	8.1e-119	K09014	4.6e-209	700.6	390.4	Fe-S_cluster_assembly_protein_SufB	high_score	PF01458	SUF_system_FeS_cluster_assembly,_SufBD	6.9e-75	sufB	-	-	1.9e-217	-	-	-	-	-	-	-	-	-	IPR011542;_IPR000825;_IPR037284;_IPR010231	SUF_system_FeS_cluster_assembly,_SufD;_SUF_system_FeS_cluster_assembly,_SufBD;_SUF_system_FeS_cluster_assembly,_SufBD_superfamily;_SUF_system_FeS_cluster_assembly,_SufB	PF01458	Uncharacterized_protein_family_(UPF0051)	-	-
Halo_Nar1-KKHJMNJF_04160	Halo_Nar1	KKHJMNJF_1	2643224514	Halo_Nar1_contig_1	675691	0.401	NAR1_11	KKHJMNJF_04160	0.046	152	putative HTH-type transcriptional regulator	COG1522	DNA-binding_transcriptional_regulator,_Lrp_family	K	-	9.2e-28	arCOG01580	-	DNA-binding transcriptional regulator, Lrp family	K	6.1e-27	K03718	1.7e-36	130.9	152.03	Lrp/AsnC_family_transcriptional_regulator,_regulator_for_asnA,_asnC_and_gidA	-	PF13412	Winged_helix-turn-helix_DNA-binding	3.9e-14	-	-	-	-	-	-	-	-	-	-	-	-	-	IPR036390;_IPR019888;_IPR000485;_IPR011991;_IPR019887;_IPR011008;_IPR036388	Winged_helix_DNA-binding_domain_superfamily;_Transcription_regulator_AsnC-type;_AsnC-type_HTH_domain;_ArsR-like_helix-turn-helix_domain;_Transcription_regulator_AsnC/Lrp,_ligand_binding_domain;_Dimeric_alpha-beta_barrel;_Winged_helix-like_DNA-binding_domain_superfamily	PF13412;_PF01037	Winged_helix-turn-helix_DNA-binding;_Lrp/AsnC_ligand_binding_domain	-	-
Halo_Nar1-KKHJMNJF_04170	Halo_Nar1	KKHJMNJF_1	2643224514	Halo_Nar1_contig_1	675691	0.401	NAR1_11	KKHJMNJF_04170	0.056	125	hypothetical protein	-	-	-	-	-	-	-	-	-	-	-	-	-	-	-	-	-	-	-	-	-	-	-	-	-	-	-	-	-	-	-	-	-	-	-	-	-	-
Halo_Nar1-KKHJMNJF_04180	Halo_Nar1	KKHJMNJF_1	2643224514	Halo_Nar1_contig_1	675691	0.401	NAR1_11	KKHJMNJF_04180	0.06	366	hypothetical protein	COG0719	Fe-S_cluster_assembly_scaffold_protein_SufB	O	-	3.5e-67	arCOG01715	SufB	Cysteine desulfurase activator SufB	O	6.3e-45	K09015	5.4e-69	239.4	278.77	Fe-S_cluster_assembly_protein_SufD	-	PF01458	SUF_system_FeS_cluster_assembly,_SufBD	6.4e-56	sufD	-	-	3.7e-63	-	-	-	-	-	-	-	-	-	IPR000825;_IPR037284	SUF_system_FeS_cluster_assembly,_SufBD;_SUF_system_FeS_cluster_assembly,_SufBD_superfamily	PF01458	Uncharacterized_protein_family_(UPF0051)	-	-
Halo_Nar1-KKHJMNJF_04190	Halo_Nar1	KKHJMNJF_1	2643224514	Halo_Nar1_contig_1	675691	0.401	NAR1_11	KKHJMNJF_04190	0.106	159	Multidrug resistance protein MdtK	COG0534	Na+-driven_multidrug_efflux_pump,_DinF/NorM/MATE_family	V	-	1.6e-23	arCOG01731	NorM	Na+-driven multidrug efflux pump	V	3.2e-28	K03327	7.2e-08	38	111.53	multidrug_resistance_protein,_MATE_family	-	PF01554	MatE	6.1e-16	matE	-	-	1.4e-12	-	-	-	-	-	-	-	-	-	IPR002528	Multi_antimicrobial_extrusion_protein	PF01554	MatE	TMhelix	-
Halo_Nar1-KKHJMNJF_04200	Halo_Nar1	KKHJMNJF_1	2643224514	Halo_Nar1_contig_1	675691	0.401	NAR1_11	KKHJMNJF_04200	0.126	364	Multidrug resistance protein MdtK	COG0534	Na+-driven_multidrug_efflux_pump,_DinF/NorM/MATE_family	V	-	6.1e-73	arCOG01731	NorM	Na+-driven multidrug efflux pump	V	1.5e-86	K03327	1.3e-27	103.1	111.53	multidrug_resistance_protein,_MATE_family	-	PF01554	MatE	5e-36	matE	-	-	1.2e-57	-	-	-	-	2.2e-37	-	-	-	-	IPR002528	Multi_antimicrobial_extrusion_protein	PF01554	MatE	TMhelix	-
Halo_Nar1-KKHJMNJF_04210	Halo_Nar1	KKHJMNJF_1	2643224514	Halo_Nar1_contig_1	675691	0.401	NAR1_11	KKHJMNJF_04210	0.073	394	Cysteine desulfurase	COG0520	Selenocysteine_lyase/Cysteine_desulfurase	E	-	2e-150	arCOG00065	csdA	Selenocysteine lyase/Cysteine desulfurase	O	1.1e-96	K11717	1.6e-162	546.9	538.97	cysteine_desulfurase_/_selenocysteine_lyase_[EC:2.8.1.7_4.4.1.16]	high_score	PF00266	Aminotransferase_class-V	7.5e-137	sufS	-	-	6.2e-155	-	-	-	-	-	-	-	-	-	IPR000192;_IPR015421;_IPR016454;_IPR020578;_IPR015422;_IPR015424;_IPR010970	Aminotransferase_class_V_domain;_Pyridoxal_phosphate-dependent_transferase,_major_domain;_Cysteine_desulfurase;_Aminotransferase_class-V,_pyridoxal-phosphate_binding_site;_Pyridoxal_phosphate-dependent_transferase_domain_1;_Pyridoxal_phosphate-dependent_transferase;_Cysteine_desulfurase,_SufS	PF00266	Aminotransferase_class-V	-	-
Halo_Nar1-KKHJMNJF_04220	Halo_Nar1	KKHJMNJF_1	2643224514	Halo_Nar1_contig_1	675691	0.401	NAR1_11	KKHJMNJF_04220	0.093	118	Iron-sulfur cluster assembly scaffold protein IscU 2	COG0822	Fe-S_cluster_assembly_scaffold_protein_IscU,_NifU_family	O	-	9.2e-30	arCOG02077	IscU	NifU homolog involved in Fe-S cluster formation	C	3.4e-31	K04488	7.5e-32	116.3	153.37	nitrogen_fixation_protein_NifU_and_related_proteins	-	PF01592	NifU-like_N_terminal_domain	1.7e-21	SUF_scaf_2	-	-	1.9e-24	-	-	-	-	-	-	-	-	-	IPR002871	NIF_system_FeS_cluster_assembly,_NifU,_N-terminal	PF01592	NifU-like_N_terminal_domain	-	-
Halo_Nar1-KKHJMNJF_04230	Halo_Nar1	KKHJMNJF_1	2643224514	Halo_Nar1_contig_1	675691	0.401	NAR1_11	KKHJMNJF_04230	0.095	251	putative branched-chain amino acid transport ATP-binding protein LivG	COG0396	Fe-S_cluster_assembly_ATPase_SufC	O	-	1.8e-107	arCOG04236	SufC	Cysteine desulfurase activator ATPase	O	1e-75	K09013	3.2e-109	369.9	165	Fe-S_cluster_assembly_ATP-binding_protein	high_score	PF00005	ABC_transporter	3e-21	sufC	-	-	5.4e-106	-	-	-	-	4.48e-86	-	-	-	-	IPR003439;_IPR010230;_IPR027417;_IPR003593	ABC_transporter-like;_FeS_cluster_assembly_SUF_system,_ATPase_SufC;_P-loop_containing_nucleoside_triphosphate_hydrolase;_AAA+_ATPase_domain	PF00005	ABC_transporter	-	-
Halo_Nar1-KKHJMNJF_04240	Halo_Nar1	KKHJMNJF_1	2643224514	Halo_Nar1_contig_1	675691	0.401	NAR1_11	KKHJMNJF_04240	0.062	192	hypothetical protein	-	-	-	-	-	-	-	-	-	-	-	-	-	-	-	-	-	-	-	-	-	-	-	-	-	-	-	-	-	-	-	-	-	-	-	-	-	-
Halo_Nar1-KKHJMNJF_04250	Halo_Nar1	KKHJMNJF_1	2643224514	Halo_Nar1_contig_1	675691	0.401	NAR1_11	KKHJMNJF_04250	0.102	39	hypothetical protein	-	-	-	-	-	-	-	-	-	-	-	-	-	-	-	-	-	-	-	-	-	-	-	-	-	-	-	-	-	-	-	-	-	-	-	-	-	-
Halo_Nar1-KKHJMNJF_04260	Halo_Nar1	KKHJMNJF_1	2643224514	Halo_Nar1_contig_1	675691	0.401	NAR1_11	KKHJMNJF_04260	0.119	67	hypothetical protein	-	-	-	-	-	-	-	-	-	-	-	-	-	-	-	-	-	-	-	-	-	-	-	-	-	-	-	-	-	-	-	-	-	-	-	-	-	-
Halo_Nar1-KKHJMNJF_04270	Halo_Nar1	KKHJMNJF_1	2643224514	Halo_Nar1_contig_1	675691	0.401	NAR1_11	KKHJMNJF_04270	0.065	215	Fibrillarin-like rRNA/tRNA 2'-O-methyltransferase	COG1889	Fibrillarin-like_rRNA_2'-O-methylase_NOP1	J	-	5e-77	arCOG00078	NOP1	Fibrillarin-like rRNA methylase	J	1.3e-55	K04795	1.1e-76	262.8	281.2	fibrillarin-like_pre-rRNA_processing_protein	-	PF01269	Fibrillarin	1.1e-68	-	-	-	-	-	-	-	-	-	-	-	-	-	IPR000692;_IPR029063	Fibrillarin;_S-adenosyl-L-methionine-dependent_methyltransferase	PF01269	Fibrillarin	-	-
Halo_Nar1-KKHJMNJF_04280	Halo_Nar1	KKHJMNJF_1	2643224514	Halo_Nar1_contig_1	675691	0.401	NAR1_11	KKHJMNJF_04280	0.06	250	putative NOP5 family protein	COG1498	Box_C/D_ribonucleoprotein_Nop56/Prp31/SIK1_subunit	J	-	1.5e-73	arCOG01923	SIK1	RNA processing factor Prp31, contains Nop domain	J	2.8e-55	K14564	1e-66	231.9	538.47	nucleolar_protein_56	-	PF01798	snoRNA_binding_domain,_fibrillarin	2.4e-50	-	-	-	-	-	-	-	-	-	-	-	-	-	IPR002687;_IPR036070;_IPR029012;_IPR012976	Nop_domain;_Nop_domain_superfamily;_Helix_hairpin_bin_domain_superfamily;_NOSIC	PF01798	snoRNA_binding_domain,_fibrillarin	-	-
Halo_Nar1-KKHJMNJF_04290	Halo_Nar1	KKHJMNJF_1	2643224514	Halo_Nar1_contig_1	675691	0.401	NAR1_11	KKHJMNJF_04290	0.034	143	hypothetical protein	-	-	-	-	-	-	-	-	-	-	-	-	-	-	-	-	-	-	-	-	-	-	-	-	-	-	-	-	-	-	-	-	-	-	-	-	-	-
Halo_Nar1-KKHJMNJF_04300	Halo_Nar1	KKHJMNJF_1	2643224514	Halo_Nar1_contig_1	675691	0.401	NAR1_11	KKHJMNJF_04300	0.108	46	hypothetical protein	-	-	-	-	-	-	-	-	-	-	-	-	-	-	-	-	-	-	-	-	-	-	-	-	-	-	-	-	-	-	-	-	-	-	-	-	TMhelix	-
Halo_Nar1-KKHJMNJF_04310	Halo_Nar1	KKHJMNJF_1	2643224514	Halo_Nar1_contig_1	675691	0.401	NAR1_11	KKHJMNJF_04310	0.075	146	disulfide formation protein	COG1495	Disulfide_bond_formation_protein_DsbB	O	-	8.9e-13	arCOG06168	DsbB	Disulfide bond formation protein DsbB	O	7.4e-13	K03611	1.8e-13	56.9	43.27	protein_dithiol:quinone_oxidoreductase_[EC:1.8.5.9]	high_score	-	-	-	-	-	-	-	-	-	-	-	-	-	-	-	-	IPR023380	DsbB-like_superfamily	-	-	TMhelix	-
Halo_Nar1-KKHJMNJF_04320	Halo_Nar1	KKHJMNJF_1	2643224514	Halo_Nar1_contig_1	675691	0.401	NAR1_11	KKHJMNJF_04320	0.075	186	hypothetical protein	-	-	-	-	-	-	-	-	-	-	-	-	-	-	-	-	-	-	-	-	-	-	-	-	-	-	-	-	-	-	-	-	-	-	-	-	TMhelix	-
Halo_Nar1-KKHJMNJF_04330	Halo_Nar1	KKHJMNJF_1	2643224514	Halo_Nar1_contig_1	675691	0.401	NAR1_11	KKHJMNJF_04330	0.052	153	hypothetical protein	COG3398	Predicted_transcriptional_regulator,_contains_two_HTH_domains	K	-	2.9e-25	arCOG02611	-	Predicted transcriptional regulator, containd two HTH domains	K	5e-10	K07725	1.3e-10	47.3	73.27	CRISPR-associated_protein_Csa3	-	PF13412	Winged_helix-turn-helix_DNA-binding	2.3e-08	cas_HTH	-	-	1.4e-07	-	-	-	-	-	-	-	-	-	IPR011991;_IPR001845;_IPR036388;_IPR036390	ArsR-like_helix-turn-helix_domain;_HTH_ArsR-type_DNA-binding_domain;_Winged_helix-like_DNA-binding_domain_superfamily;_Winged_helix_DNA-binding_domain_superfamily	PF01022	Bacterial_regulatory_protein,_arsR_family	-	-
Halo_Nar1-KKHJMNJF_04340	Halo_Nar1	KKHJMNJF_1	2643224514	Halo_Nar1_contig_1	675691	0.401	NAR1_11	KKHJMNJF_04340	0.102	88	hypothetical protein	-	-	-	-	-	arCOG08000	-	Uncharacterized membrane protein	S	4.4e-06	-	-	-	-	-	-	-	-	-	-	-	-	-	-	-	-	-	-	-	-	-	-	-	-	-	-	TMhelix	-
Halo_Nar1-KKHJMNJF_04350	Halo_Nar1	KKHJMNJF_1	2643224514	Halo_Nar1_contig_1	675691	0.401	NAR1_11	KKHJMNJF_04350	0.063	142	hypothetical protein	-	-	-	-	-	-	-	-	-	-	-	-	-	-	-	-	-	-	-	-	-	-	-	-	-	-	-	-	-	-	-	-	-	-	-	-	TMhelix	SignalP-TM
Halo_Nar1-KKHJMNJF_04360	Halo_Nar1	KKHJMNJF_1	2643224514	Halo_Nar1_contig_1	675691	0.401	NAR1_11	KKHJMNJF_04360	0.107	167	hypothetical protein	-	-	-	-	-	arCOG06293	-	Uncharacterized membrane protein	S	9.5e-14	-	-	-	-	-	-	-	-	-	-	-	-	-	-	-	-	-	-	-	-	-	-	-	-	-	-	TMhelix	-
Halo_Nar1-KKHJMNJF_04370	Halo_Nar1	KKHJMNJF_1	2643224514	Halo_Nar1_contig_1	675691	0.401	NAR1_11	KKHJMNJF_04370	0.097	268	hypothetical protein	-	-	-	-	-	arCOG02868	DsbG	Protein-disulfide isomerase	O	1.3e-47	K03981	1.8e-09	43.5	111.53	thiol:disulfide_interchange_protein_DsbC_[EC:5.3.4.1]	-	PF13462	Thioredoxin	1.6e-34	-	-	-	-	-	-	-	-	-	-	-	-	-	IPR036249;_IPR012336;_IPR013766	Thioredoxin-like_superfamily;_Thioredoxin-like_fold;_Thioredoxin_domain	PF13462	Thioredoxin	-	-
Halo_Nar1-KKHJMNJF_04380	Halo_Nar1	KKHJMNJF_1	2643224514	Halo_Nar1_contig_1	675691	0.401	NAR1_11	KKHJMNJF_04380	0.128	202	hypothetical protein	-	-	-	-	-	-	-	-	-	-	-	-	-	-	-	-	-	-	-	-	-	-	-	-	-	-	-	-	-	-	-	-	IPR013087	Zinc_finger_C2H2-type	-	-	TMhelix	-
Halo_Nar1-KKHJMNJF_04390	Halo_Nar1	KKHJMNJF_1	2643224514	Halo_Nar1_contig_1	675691	0.401	NAR1_11	KKHJMNJF_04390	0.089	267	NAD-dependent glucose-6-phosphate dehydrogenase	COG0451	Nucleoside-diphosphate-sugar_epimerase	M	-	1.8e-18	arCOG01369	WcaG	Nucleoside-diphosphate-sugar epimerase	M	1.1e-18	K19243	6.5e-28	103.8	258.6	NAD+_dependent_glucose-6-phosphate_dehydrogenase_[EC:1.1.1.388]	-	PF01370	NAD_dependent_epimerase/dehydratase_family	2.2e-15	galE	-	-	8e-07	-	-	-	-	-	-	-	-	-	IPR036291;_IPR001509	NAD(P)-binding_domain_superfamily;_NAD-dependent_epimerase/dehydratase	PF01370	NAD_dependent_epimerase/dehydratase_family	-	-
Halo_Nar1-KKHJMNJF_04400	Halo_Nar1	KKHJMNJF_1	2643224514	Halo_Nar1_contig_1	675691	0.401	NAR1_11	KKHJMNJF_04400	0.092	206	hypothetical protein	COG1878	Kynurenine_formamidase	E	-	5.3e-41	arCOG02462	-	Kynurenine formamidase	E	4.4e-28	K07130	7.9e-59	204.8	131.33	arylformamidase_[EC:3.5.1.9]	high_score	PF04199	Putative_cyclase	2.2e-19	trp_arylform	-	-	3.5e-32	-	-	-	-	-	-	-	-	-	IPR037175;_IPR007325	Kynurenine_formamidase_superfamily;_Kynurenine_formamidase/cyclase-like	PF04199	Putative_cyclase	-	-
Halo_Nar1-KKHJMNJF_04410	Halo_Nar1	KKHJMNJF_1	2643224514	Halo_Nar1_contig_1	675691	0.401	NAR1_11	KKHJMNJF_04410	0.05	99	hypothetical protein	-	-	-	-	-	-	-	-	-	-	-	-	-	-	-	-	-	-	-	-	-	-	-	-	-	-	-	-	-	-	-	-	-	-	-	-	-	-
Halo_Nar1-KKHJMNJF_04420	Halo_Nar1	KKHJMNJF_1	2643224514	Halo_Nar1_contig_1	675691	0.401	NAR1_11	KKHJMNJF_04420	0.069	173	Protein SprT	COG3091	Predicted_Zn-dependent_metalloprotease,_SprT_family	R	-	2.8e-28	arCOG08163	SprT	Zn-dependent metalloprotease, SprT family	E	1.4e-08	K02742	5.5e-24	90.5	61.87	SprT_protein	high_score	PF10263	SprT-like_family	4.9e-09	-	-	-	-	-	-	-	-	-	-	-	-	-	IPR006640	SprT-like	PF10263	SprT-like_family	-	-
Halo_Nar1-KKHJMNJF_04430	Halo_Nar1	KKHJMNJF_1	2643224514	Halo_Nar1_contig_1	675691	0.401	NAR1_11	KKHJMNJF_04430	0.086	184	hypothetical protein	-	-	-	-	-	arCOG04664	-	Predicted membrane-bound metal-dependent hydrolase	R	4.3e-61	K07038	2.1e-08	40.2	34.27	inner_membrane_protein	high_score	-	-	-	-	-	-	-	-	-	-	-	-	-	-	-	-	-	-	-	-	TMhelix	-
Halo_Nar1-KKHJMNJF_04440	Halo_Nar1	KKHJMNJF_1	2643224514	Halo_Nar1_contig_1	675691	0.401	NAR1_11	KKHJMNJF_04440	0.043	160	hypothetical protein	COG3216	Uncharacterized_conserved_protein,_DUF2062_family	S	-	1.7e-18	arCOG06355	-	Uncharacterized protein, DUF2062 family	S	4.2e-17	K09928	3.9e-18	71.7	58.3	uncharacterized_protein	high_score	PF09835	Uncharacterized_protein_conserved_in_bacteria_(DUF2062)	2.7e-16	-	-	-	-	-	-	-	-	-	-	-	-	-	IPR018639	Domain_of_unknown_function_DUF2062	PF09835	Uncharacterized_protein_conserved_in_bacteria_(DUF2062)	TMhelix	-
Halo_Nar1-KKHJMNJF_04450	Halo_Nar1	KKHJMNJF_1	2643224514	Halo_Nar1_contig_1	675691	0.401	NAR1_11	KKHJMNJF_04450	0.051	194	hypothetical protein	-	-	-	-	-	arCOG04663	-	Uncharacterized membrane protein	S	1e-46	-	-	-	-	-	-	-	-	-	-	-	-	-	-	-	-	-	-	-	-	-	-	-	-	-	-	TMhelix	-
Halo_Nar1-KKHJMNJF_04460	Halo_Nar1	KKHJMNJF_1	2643224514	Halo_Nar1_contig_1	675691	0.401	NAR1_11	KKHJMNJF_04460	0.091	197	hypothetical protein	COG3647	Uncharacterized_membrane_protein_YjdF	S	-	8.4e-07	arCOG04662	-	Uncharacterized membrane protein	S	5.5e-68	-	-	-	-	-	-	-	-	-	-	-	-	-	-	-	-	-	-	-	-	-	-	-	-	-	-	TMhelix	-
Halo_Nar1-KKHJMNJF_04470	Halo_Nar1	KKHJMNJF_1	2643224514	Halo_Nar1_contig_1	675691	0.401	NAR1_11	KKHJMNJF_04470	0.029	172	hypothetical protein	COG3685	Ferritin-like_metal-binding_protein_YciE	P	-	2.4e-35	arCOG10787	-	Ferritin-like metal-binding protein YciE	P	5e-28	-	-	-	-	-	-	PF05974	Domain_of_unknown_function_(DUF892)	5.9e-31	-	-	-	-	-	-	-	-	-	-	-	-	-	IPR012347;_IPR010287;_IPR009078	Ferritin-like;_Domain_of_unknown_function_DUF892;_Ferritin-like_superfamily	PF05974	Domain_of_unknown_function_(DUF892)	-	-
Halo_Nar1-KKHJMNJF_04480	Halo_Nar1	KKHJMNJF_1	2643224514	Halo_Nar1_contig_1	675691	0.401	NAR1_11	KKHJMNJF_04480	0.061	146	hypothetical protein	-	-	-	-	-	-	-	-	-	-	-	-	-	-	-	-	-	-	-	-	-	-	-	-	-	-	-	-	-	-	-	-	-	-	-	-	-	-
Halo_Nar1-KKHJMNJF_04490	Halo_Nar1	KKHJMNJF_1	2643224514	Halo_Nar1_contig_1	675691	0.401	NAR1_11	KKHJMNJF_04490	0.029	68	hypothetical protein	-	-	-	-	-	-	-	-	-	-	-	-	-	-	-	-	-	-	-	-	-	-	-	-	-	-	-	-	-	-	-	-	-	-	-	-	-	-
Halo_Nar1-KKHJMNJF_04500	Halo_Nar1	KKHJMNJF_1	2643224514	Halo_Nar1_contig_1	675691	0.401	NAR1_11	KKHJMNJF_04500	0.028	71	hypothetical protein	-	-	-	-	-	-	-	-	-	-	-	-	-	-	-	-	-	-	-	-	-	-	-	-	-	-	-	-	-	-	-	-	-	-	-	-	-	-
Halo_Nar1-KKHJMNJF_04510	Halo_Nar1	KKHJMNJF_1	2643224514	Halo_Nar1_contig_1	675691	0.401	NAR1_11	KKHJMNJF_04510	0.074	107	hypothetical protein	COG2151	Metal-sulfur_cluster_biosynthetic_enzyme	O	-	2e-31	arCOG01845	PaaD	Metal-sulfur cluster biosynthetic enzyme	O	6e-21	K02612	9.5e-15	60.6	140.37	ring-1,2-phenylacetyl-CoA_epoxidase_subunit_PaaD	-	PF01883	Iron-sulfur_cluster_assembly_protein	1e-18	SUF_assoc	-	-	1.5e-31	-	-	-	-	-	-	-	-	-	IPR034904;_IPR002744	Fe-S_cluster_assembly_domain_superfamily;_MIP18_family-like	PF01883	Iron-sulfur_cluster_assembly_protein	-	-
Halo_Nar1-KKHJMNJF_04520	Halo_Nar1	KKHJMNJF_1	2643224514	Halo_Nar1_contig_1	675691	0.401	NAR1_11	KKHJMNJF_04520	0.077	142	hypothetical protein	COG4711	Uncharacterized_membrane_protein	S	-	2.1e-24	arCOG03887	-	Uncharacterized membrane protein	S	3.4e-23	-	-	-	-	-	-	-	-	-	-	-	-	-	-	-	-	-	-	-	-	-	-	IPR024464	Protein_of_unknown_function_DUF2391	PF09622	Putative_integral_membrane_protein_(DUF2391)	TMhelix	-
Halo_Nar1-KKHJMNJF_04530	Halo_Nar1	KKHJMNJF_1	2643224514	Halo_Nar1_contig_1	675691	0.401	NAR1_11	KKHJMNJF_04530	0.059	553	hypothetical protein	COG3356	Predicted_membrane-associated_lipid_hydrolase,_neutral_ceramidase_superfamily	I	-	3.9e-88	arCOG04351	-	Predicted membrane associated lipid hydrolase, neutral ceramidase superfamily	I	8.8e-54	K08979	1.5e-76	263.9	129.17	putative_membrane_protein	high_score	PF09843	Predicted_membrane_protein_(DUF2070)	7.6e-67	-	-	-	-	-	-	-	-	2.86e-162	-	-	-	-	IPR019204	Domain_of_unknown_function_DUF2070,_membrane	PF09843	Predicted_membrane_protein_(DUF2070)	TMhelix	-
Halo_Nar1-KKHJMNJF_04540	Halo_Nar1	KKHJMNJF_1	2643224514	Halo_Nar1_contig_1	675691	0.401	NAR1_11	KKHJMNJF_04540	0.063	348	D-inositol-3-phosphate glycosyltransferase	-	-	-	-	-	arCOG01403	AglL	Glycosyltransferase	M	9.9e-55	K19002	6.1e-56	195.9	282	1,2-diacylglycerol_3-alpha-glucosyltransferase_[EC:2.4.1.337]	-	PF00534	Glycosyl_transferases_group_1	1.5e-18	thiol_BshA	-	-	1.1e-08	-	-	-	-	-	-	-	-	-	IPR028098;_IPR001296	Glycosyltransferase_subfamily_4-like,_N-terminal_domain;_Glycosyl_transferase,_family_1	PF13439;_PF00534	Glycosyltransferase_Family_4;_Glycosyl_transferases_group_1	-	-
Halo_Nar1-KKHJMNJF_04550	Halo_Nar1	KKHJMNJF_1	2643224514	Halo_Nar1_contig_1	675691	0.401	NAR1_11	KKHJMNJF_04550	0.083	324	hypothetical protein	-	-	-	-	-	arCOG01407	RfaG	Glycosyltransferase	M	4.5e-61	K13677	3.4e-81	278.8	361.7	1,2-diacylglycerol-3-alpha-glucose_alpha-1,2-glucosyltransferase_[EC:2.4.1.208]	-	PF00534	Glycosyl_transferases_group_1	5.7e-12	MSMEG_0565_glyc	-	-	1.3e-08	-	-	-	-	-	-	-	-	-	IPR001296;_IPR028098	Glycosyl_transferase,_family_1;_Glycosyltransferase_subfamily_4-like,_N-terminal_domain	PF00534;_PF13439	Glycosyl_transferases_group_1;_Glycosyltransferase_Family_4	-	-
Halo_Nar1-KKHJMNJF_04560	Halo_Nar1	KKHJMNJF_1	2643224514	Halo_Nar1_contig_1	675691	0.401	NAR1_11	KKHJMNJF_04560	0.112	98	Ribonuclease P protein component 4	COG2023	Ribonuclease_P_protein_subunit_RPR2	J	-	1.8e-24	arCOG04345	RPR2	RNase P subunit RPR2	J	4.2e-20	K03540	4.4e-16	65.3	51.23	ribonuclease_P_protein_subunit_RPR2_[EC:3.1.26.5]	high_score	PF04032	RNAse_P_Rpr2/Rpp21/SNM1_subunit_domain	3.8e-11	-	-	-	-	-	-	-	-	-	-	-	-	-	IPR016432;_IPR007175	Ribonuclease_P,_protein_component_4;_RNAse_P,_Rpr2/Rpp21_subunit	PF04032	RNAse_P_Rpr2/Rpp21/SNM1_subunit_domain	-	-
Halo_Nar1-KKHJMNJF_04570	Halo_Nar1	KKHJMNJF_1	2643224514	Halo_Nar1_contig_1	675691	0.401	NAR1_11	KKHJMNJF_04570	0.111	333	hypothetical protein	COG0392	Predicted_membrane_flippase_AglD2/YbhN,_UPF0104_family	M	-	3.2e-47	arCOG00899	AglD2	Predicted flippase	M	1.3e-34	K07027	4.9e-34	124.9	99.2	glycosyltransferase_2_family_protein	high_score	PF03706	Lysylphosphatidylglycerol_synthase_TM_region	1.5e-42	TIGR00374	-	-	2.5e-30	-	-	-	-	-	-	-	-	-	IPR022791	Lysylphosphatidylglycerol_synthetase/glycosyltransferase_AglD	PF03706	Lysylphosphatidylglycerol_synthase_TM_region	TMhelix	-
Halo_Nar1-KKHJMNJF_04580	Halo_Nar1	KKHJMNJF_1	2643224514	Halo_Nar1_contig_1	675691	0.401	NAR1_11	KKHJMNJF_04580	0.09	308	tRNA (guanine(10)-N2)-dimethyltransferase	COG1041	tRNA_G10_N-methylase_Trm11	J	tRNA_modification	1.8e-36	arCOG00047	Trm11	tRNA G10 N-methylase Trm11	J	9.1e-57	K07446	5.9e-81	278.4	171.4	tRNA_(guanine10-N2)-dimethyltransferase_[EC:2.1.1.213]	high_score	PF01170	Putative_RNA_methylase_family_UPF0020	3.2e-24	TIGR01177	-	-	5.7e-76	-	-	-	-	-	-	-	-	-	IPR000241;_IPR029063;_IPR004114	Putative_RNA_methylase_domain;_S-adenosyl-L-methionine-dependent_methyltransferase;_THUMP_domain	PF01170;_PF02926	Putative_RNA_methylase_family_UPF0020;_THUMP_domain	-	-
Halo_Nar1-KKHJMNJF_04590	Halo_Nar1	KKHJMNJF_1	2643224514	Halo_Nar1_contig_1	675691	0.401	NAR1_11	KKHJMNJF_04590	0.04	122	hypothetical protein	-	-	-	-	-	-	-	-	-	-	-	-	-	-	-	-	-	-	-	-	-	-	-	-	-	-	-	-	-	-	-	-	-	-	-	-	-	-
Halo_Nar1-KKHJMNJF_04600	Halo_Nar1	KKHJMNJF_1	2643224514	Halo_Nar1_contig_1	675691	0.401	NAR1_11	KKHJMNJF_04600	0.099	303	Ribonuclease Z	COG1234	Ribonuclease_BN,_tRNA_processing_enzyme	J	-	8e-63	arCOG00501	Rnz	Ribonuclease Z, beta-lactamase superfamily hydrolase	J	1.3e-78	K00784	9.2e-61	211.7	91.27	ribonuclease_Z_[EC:3.1.26.11]	high_score	PF12706	Beta-lactamase_superfamily_domain	7.5e-20	RNase_Z	-	-	1.4e-92	-	-	-	-	-	-	-	-	-	IPR013471;_IPR001279;_IPR036866	Ribonuclease_Z/BN;_Metallo-beta-lactamase;_Ribonuclease_Z/Hydroxyacylglutathione_hydrolase-like	PF00753;_PF12706	Metallo-beta-lactamase_superfamily;_Beta-lactamase_superfamily_domain	-	-
Halo_Nar1-KKHJMNJF_04610	Halo_Nar1	KKHJMNJF_1	2643224514	Halo_Nar1_contig_1	675691	0.401	NAR1_11	KKHJMNJF_04610	0.062	191	hypothetical protein	-	-	-	-	-	-	-	-	-	-	-	-	-	-	-	-	-	-	-	-	-	-	-	-	-	-	-	-	-	-	-	-	-	-	-	-	-	-
Halo_Nar1-KKHJMNJF_04620	Halo_Nar1	KKHJMNJF_1	2643224514	Halo_Nar1_contig_1	675691	0.401	NAR1_11	KKHJMNJF_04620	0.081	172	tRNA (cytidine(56)-2'-O)-methyltransferase	COG1303	tRNA_C56-2-O'-methylase,_SpoU_family	J	-	4.5e-66	arCOG01857	-	SpoU rRNA Methylase family enzyme	R	2e-57	K07254	4.9e-66	227.7	162.6	tRNA_(cytidine56-2'-O)-methyltransferase_[EC:2.1.1.206]	high_score	PF01994	tRNA_ribose_2'-O-methyltransferase,_aTrm56	7e-43	-	-	-	-	-	-	-	-	-	-	-	-	-	IPR029028;_IPR002845;_IPR029026	Alpha/beta_knot_methyltransferases;_tRNA_ribose_2'-O-methyltransferase,_aTrm56;_tRNA_(guanine-N1-)-methyltransferase,_N-terminal	PF01994	tRNA_ribose_2'-O-methyltransferase,_aTrm56	-	-
Halo_Nar1-KKHJMNJF_04630	Halo_Nar1	KKHJMNJF_1	2643224514	Halo_Nar1_contig_1	675691	0.401	NAR1_11	KKHJMNJF_04630	0.076	641	Threonine--tRNA ligase catalytic subunit	COG0441	Threonyl-tRNA_synthetase	J	Aminoacyl-tRNA_synthetases	2.7e-256	arCOG00401	ThrS	Threonyl-tRNA synthetase	J	3.5e-152	K01868	1.7e-233	782.7	181.03	threonyl-tRNA_synthetase_[EC:6.1.1.3]	high_score	PF00587	tRNA_synthetase_class_II_core_domain_(G,_H,_P,_S_and_T)	4e-29	thrS	-	-	6.5e-206	-	-	-	-	-	-	-	-	-	IPR002314;_IPR006195;_IPR033728;_IPR012676;_IPR012947;_IPR036621;_IPR004095;_IPR002320;_IPR012675;_IPR018163;_IPR004154	Aminoacyl-tRNA_synthetase,_class_II_(G/_P/_S/T);_Aminoacyl-tRNA_synthetase,_class_II;_Threonine-tRNA_ligase_catalytic_core_domain;_TGS-like;_Threonyl/alanyl_tRNA_synthetase,_SAD;_Anticodon-binding_domain_superfamily;_TGS;_Threonine-tRNA_ligase,_class_IIa;_Beta-grasp_domain_superfamily;_Threonyl/alanyl_tRNA_synthetase,_class_II-like,_putative_editing_domain_superfamily;_Anticodon-binding	PF00587;_PF07973;_PF02824;_PF03129	tRNA_synthetase_class_II_core_domain_(G,_H,_P,_S_and_T);_Threonyl_and_Alanyl_tRNA_synthetase_second_additional_domain;_TGS_domain;_Anticodon_binding_domain	-	-
Halo_Nar1-KKHJMNJF_04640	Halo_Nar1	KKHJMNJF_1	2643224514	Halo_Nar1_contig_1	675691	0.401	NAR1_11	KKHJMNJF_04640	0.068	397	hypothetical protein	COG2271	Sugar_phosphate_permease	G	-	6.3e-22	arCOG00132	-	MFS family permease	G	1e-48	K08221	2e-17	68.8	250.7	MFS_transporter,_ACDE_family,_multidrug_resistance_protein	-	PF07690	Major_Facilitator_Superfamily	9.1e-21	2_A_01_02	-	-	6.9e-07	-	-	-	-	2.35e-44	-	-	-	-	IPR011701;_IPR005829;_IPR020846;_IPR036259	Major_facilitator_superfamily;_Sugar_transporter,_conserved_site;_Major_facilitator_superfamily_domain;_MFS_transporter_superfamily	PF07690	Major_Facilitator_Superfamily	TMhelix	-
Halo_Nar1-KKHJMNJF_04650	Halo_Nar1	KKHJMNJF_1	2643224514	Halo_Nar1_contig_1	675691	0.401	NAR1_11	KKHJMNJF_04650	0.088	371	hypothetical protein	COG2309	Leucyl_aminopeptidase_(aminopeptidase_T)	E	-	3.3e-103	arCOG01888	AmpS	Leucyl aminopeptidase (aminopeptidase T)	E	3.1e-89	K19689	1.4e-103	352.9	114.1	aminopeptidase_[EC:3.4.11.-]	high_score	PF02073	Thermophilic_metalloprotease_(M29)	4.6e-71	-	-	-	-	-	-	-	-	-	-	-	-	-	IPR035097;_IPR000787	Peptidase_M29,_N-terminal;_Peptidase_M29	PF02073	Thermophilic_metalloprotease_(M29)	-	-
Halo_Nar1-KKHJMNJF_04660	Halo_Nar1	KKHJMNJF_1	2643224514	Halo_Nar1_contig_1	675691	0.401	NAR1_11	KKHJMNJF_04660	0.081	135	30S ribosomal protein S19e	COG2238	Ribosomal_protein_S19E_(S16A)	J	Archaeal_ribosomal_proteins	7.5e-55	arCOG01344	RPS19A	Ribosomal protein S19E (S16A)	J	9e-39	K02966	2.3e-45	159.8	46.57	small_subunit_ribosomal_protein_S19e	high_score	PF01090	Ribosomal_protein_S19e	1.7e-49	-	-	-	-	-	-	-	-	-	-	-	-	-	IPR027548;_IPR001266;_IPR018277;_IPR036390;_IPR038111	Ribosomal_protein_S19e,_archaeal;_Ribosomal_protein_S19e;_Ribosomal_protein_S19e,_conserved_site;_Winged_helix_DNA-binding_domain_superfamily;_Ribosomal_protein_S19e_domain_superfamily	PF01090	Ribosomal_protein_S19e	-	-
Halo_Nar1-KKHJMNJF_04670	Halo_Nar1	KKHJMNJF_1	2643224514	Halo_Nar1_contig_1	675691	0.401	NAR1_11	KKHJMNJF_04670	0.035	113	DNA-binding protein	COG2118	DNA-binding_TFAR19-related_protein,_PDSD5_family	R	-	3.6e-07	arCOG04179	PDCD5	DNA-binding TFAR19-related protein, PDSD5 family	R	4.4e-11	K06875	1.5e-13	56.5	45.63	programmed_cell_death_protein_5	high_score	PF01984	Double-stranded_DNA-binding_domain	3.4e-13	-	-	-	-	-	-	-	-	-	-	-	-	-	IPR036883;_IPR002836	PDCD5-like_superfamily;_PDCD5-like	PF01984	Double-stranded_DNA-binding_domain	-	-
Halo_Nar1-KKHJMNJF_04680	Halo_Nar1	KKHJMNJF_1	2643224514	Halo_Nar1_contig_1	675691	0.401	NAR1_11	KKHJMNJF_04680	0.041	146	50S ribosomal protein L31e	COG2097	Ribosomal_protein_L31E	J	Archaeal_ribosomal_proteins	1.7e-17	arCOG04473	RPL31A	Ribosomal protein L31E	J	2.7e-10	K02910	3.6e-09	42.5	35.1	large_subunit_ribosomal_protein_L31e	high_score	-	-	-	-	-	-	-	-	-	-	-	-	-	-	-	-	IPR023621;_IPR000054	Ribosomal_protein_L31e_domain_superfamily;_Ribosomal_protein_L31e	PF01198	Ribosomal_protein_L31e	-	-
Halo_Nar1-KKHJMNJF_04690	Halo_Nar1	KKHJMNJF_1	2643224514	Halo_Nar1_contig_1	675691	0.401	NAR1_11	KKHJMNJF_04690	0.097	216	Translation initiation factor 6	COG1976	Translation_initiation_factor_6_(eIF-6)	J	Translation_factors	7e-69	arCOG04176	TIF6	Translation initiation factor 6 (eIF-6)	J	1.3e-52	K03264	5.9e-40	142.8	63.1	translation_initiation_factor_6	high_score	PF01912	eIF-6_family	7.4e-53	eIF-6	-	-	9.6e-49	-	-	-	-	-	-	-	-	-	IPR002769	Translation_initiation_factor_IF6	PF01912	eIF-6_family	-	-
Halo_Nar1-KKHJMNJF_04700	Halo_Nar1	KKHJMNJF_1	2643224514	Halo_Nar1_contig_1	675691	0.401	NAR1_11	KKHJMNJF_04700	0.096	114	hypothetical protein	-	-	-	-	-	-	-	-	-	-	-	-	-	-	-	-	-	-	-	-	-	-	-	-	-	-	-	-	-	-	-	-	-	-	-	-	TMhelix	-
Halo_Nar1-KKHJMNJF_04710	Halo_Nar1	KKHJMNJF_1	2643224514	Halo_Nar1_contig_1	675691	0.401	NAR1_11	KKHJMNJF_04710	0.054	310	hypothetical protein	-	-	-	-	-	arCOG08131	-	Uncharacterized membrane protein	S	2.5e-83	-	-	-	-	-	-	-	-	-	-	-	-	-	-	-	-	-	-	-	-	-	-	-	-	-	-	TMhelix	-
Halo_Nar1-KKHJMNJF_04720	Halo_Nar1	KKHJMNJF_1	2643224514	Halo_Nar1_contig_1	675691	0.401	NAR1_11	KKHJMNJF_04720	0.052	57	50S ribosomal protein L18Ae	COG2157	Ribosomal_protein_L20A_(L18A)	J	Archaeal_ribosomal_proteins	4.5e-12	-	-	-	-	-	K02944	2.2e-11	49.2	55.77	large_subunit_ribosomal_protein_LX	-	PF01775	Ribosomal_proteins_50S-L18Ae/60S-L20/60S-L18A	4.7e-06	-	-	-	-	-	-	-	-	-	-	-	-	-	IPR002768;_IPR023573	50S_ribosomal_protein_L18Ae,_archaea;_Ribosomal_protein_50S-L18Ae/60S-L20/60S-L18A	PF01775	Ribosomal_proteins_50S-L18Ae/60S-L20/60S-L18A	-	-
Halo_Nar1-KKHJMNJF_04730	Halo_Nar1	KKHJMNJF_1	2643224514	Halo_Nar1_contig_1	675691	0.401	NAR1_11	KKHJMNJF_04730	0.05	140	Prefoldin subunit alpha	COG1730	Prefoldin_subunit_5	O	-	2.4e-24	arCOG01341	GIM5	Predicted prefoldin, molecular chaperone implicated in de novo protein folding	O	2e-19	K04797	2.4e-19	75.7	55.53	prefoldin_alpha_subunit	high_score	PF02996	Prefoldin_subunit	5.2e-19	TIGR00293	-	-	1e-23	-	-	-	-	-	-	-	-	-	IPR009053;_IPR011599;_IPR004127	Prefoldin;_Prefoldin_alpha_subunit,_archaea-type;_Prefoldin_alpha-like	PF02996	Prefoldin_subunit	-	-
Halo_Nar1-KKHJMNJF_04740	Halo_Nar1	KKHJMNJF_1	2643224514	Halo_Nar1_contig_1	675691	0.401	NAR1_11	KKHJMNJF_04740	0.074	296	Signal recognition particle receptor FtsY	COG0552	Signal_recognition_particle_GTPase_FtsY	U	-	9.2e-79	arCOG01227	FtsY	Signal recognition particle GTPase	U	5.7e-75	K03110	3.8e-74	255.7	291.33	fused_signal_recognition_particle_receptor	-	PF00448	SRP54-type_protein,_GTPase_domain	1.2e-61	ftsY	-	-	9.4e-76	-	-	-	-	1.11e-78	-	-	-	-	IPR027417;_IPR000897;_IPR036225;_IPR013822;_IPR003593	P-loop_containing_nucleoside_triphosphate_hydrolase;_Signal_recognition_particle,_SRP54_subunit,_GTPase_domain;_SRP/SRP_receptor,_N-terminal;_Signal_recognition_particle,_SRP54_subunit,_helical_bundle;_AAA+_ATPase_domain	PF00448;_PF02881	SRP54-type_protein,_GTPase_domain;_SRP54-type_protein,_helical_bundle_domain	-	-
Halo_Nar1-KKHJMNJF_04750	Halo_Nar1	KKHJMNJF_1	2643224514	Halo_Nar1_contig_1	675691	0.401	NAR1_11	KKHJMNJF_04750	0.034	116	hypothetical protein	-	-	-	-	-	-	-	-	-	-	-	-	-	-	-	-	-	-	-	-	-	-	-	-	-	-	-	-	-	-	-	-	-	-	-	-	-	-
Halo_Nar1-KKHJMNJF_04760	Halo_Nar1	KKHJMNJF_1	2643224514	Halo_Nar1_contig_1	675691	0.401	NAR1_11	KKHJMNJF_04760	0.06	115	hypothetical protein	-	-	-	-	-	-	-	-	-	-	-	-	-	-	-	-	-	-	-	-	-	-	-	-	-	-	-	-	-	-	-	-	-	-	-	-	-	-
Halo_Nar1-KKHJMNJF_04770	Halo_Nar1	KKHJMNJF_1	2643224514	Halo_Nar1_contig_1	675691	0.401	NAR1_11	KKHJMNJF_04770	0.052	172	hypothetical protein	-	-	-	-	-	-	-	-	-	-	-	-	-	-	-	-	-	-	-	-	-	-	-	-	-	-	-	-	-	-	-	-	-	-	-	-	-	-
Halo_Nar1-KKHJMNJF_04780	Halo_Nar1	KKHJMNJF_1	2643224514	Halo_Nar1_contig_1	675691	0.401	NAR1_11	KKHJMNJF_04780	0.032	274	hypothetical protein	COG0596	2-succinyl-6-hydroxy-2,4-cyclohexadiene-1-carboxylate_synthase_MenH_and_related_esterases,_alpha/beta_hydrolase_fold	HR	Menaquinone_biosynthesis	6.7e-07	arCOG01648	MhpC	Alpha/beta superfamily hydrolase	R	1e-06	K22369	2.6e-07	36.1	259.77	epoxide_hydrolase_4_[EC:3.3.-.-]	-	-	-	-	-	-	-	-	-	-	-	-	-	-	-	-	-	IPR029058	Alpha/Beta_hydrolase_fold	-	-	-	-
Halo_Nar1-KKHJMNJF_04790	Halo_Nar1	KKHJMNJF_1	2643224514	Halo_Nar1_contig_1	675691	0.401	NAR1_11	KKHJMNJF_04790	0.125	112	hypothetical protein	-	-	-	-	-	-	-	-	-	-	-	-	-	-	-	-	-	-	-	-	-	-	-	-	-	-	-	-	-	-	-	-	-	-	-	-	TMhelix	-
Halo_Nar1-KKHJMNJF_04800	Halo_Nar1	KKHJMNJF_1	2643224514	Halo_Nar1_contig_1	675691	0.401	NAR1_11	KKHJMNJF_04800	0.083	432	Signal recognition particle 54 kDa protein	COG0541	Signal_recognition_particle_GTPase	U	-	1.1e-121	arCOG01228	Ffh	Signal recognition particle GTPase	U	1e-106	K03106	5.6e-122	413.7	337.63	signal_recognition_particle_subunit_SRP54_[EC:3.6.5.4]	high_score	PF00448	SRP54-type_protein,_GTPase_domain	2.6e-59	ffh	-	-	5.4e-98	-	-	-	-	1.83e-123	-	-	-	-	IPR036891;_IPR013822;_IPR000897;_IPR036225;_IPR004125;_IPR027417;_IPR003593	Signal_recognition_particle,_SRP54_subunit,_M-domain_superfamily;_Signal_recognition_particle,_SRP54_subunit,_helical_bundle;_Signal_recognition_particle,_SRP54_subunit,_GTPase_domain;_SRP/SRP_receptor,_N-terminal;_Signal_recognition_particle,_SRP54_subunit,_M-domain;_P-loop_containing_nucleoside_triphosphate_hydrolase;_AAA+_ATPase_domain	PF00448;_PF02978;_PF02881	SRP54-type_protein,_GTPase_domain;_Signal_peptide_binding_domain;_SRP54-type_protein,_helical_bundle_domain	-	-
Halo_Nar1-KKHJMNJF_04810	Halo_Nar1	KKHJMNJF_1	2643224514	Halo_Nar1_contig_1	675691	0.401	NAR1_11	KKHJMNJF_04810	0.062	128	hypothetical protein	-	-	-	-	-	-	-	-	-	-	-	-	-	-	-	-	-	-	-	-	-	-	-	-	-	-	-	-	-	-	-	-	-	-	-	-	-	-
Halo_Nar1-KKHJMNJF_04820	Halo_Nar1	KKHJMNJF_1	2643224514	Halo_Nar1_contig_1	675691	0.401	NAR1_11	KKHJMNJF_04820	0.131	175	Phosphodiesterase	COG0622	Predicted_phosphodiesterase,_calcineurin_family	R	-	2.7e-17	arCOG01141	-	ICC-like phosphoesterase	R	5.2e-29	K07095	2.7e-31	114.4	94.37	uncharacterized_protein	high_score	PF12850	Calcineurin-like_phosphoesterase_superfamily_domain	7.1e-24	yfcE	-	-	1e-36	-	-	-	-	-	-	-	-	-	IPR000979;_IPR024654;_IPR029052	Phosphodiesterase_MJ0936/Vps29;_Calcineurin-like_phosphoesterase_domain,_lpxH_type;_Metallo-dependent_phosphatase-like	PF12850	Calcineurin-like_phosphoesterase_superfamily_domain	-	-
Halo_Nar1-KKHJMNJF_04830	Halo_Nar1	KKHJMNJF_1	2643224514	Halo_Nar1_contig_1	675691	0.401	NAR1_11	KKHJMNJF_04830	0.08	411	tRNA pseudouridine synthase Pus10	COG1258	tRNA_U54_and_U55_pseudouridine_synthase_Pus10	J	tRNA_modification	3.2e-135	arCOG01015	Pus10	tRNA U54 and U55 pseudouridine synthase Pus10	J	7.1e-89	K07583	2.4e-84	290.1	67.27	tRNA_pseudouridine_synthase_10_[EC:5.4.99.25]	high_score	-	-	-	pseudo_Pus10arc	-	-	4.9e-115	-	-	-	-	-	-	-	-	-	IPR005912;_IPR020103;_IPR004114	tRNA_pseudouridine_synthase,_Pus10;_Pseudouridine_synthase,_catalytic_domain_superfamily;_THUMP_domain	PF02926	THUMP_domain	-	-
Halo_Nar1-KKHJMNJF_04840	Halo_Nar1	KKHJMNJF_1	2643224514	Halo_Nar1_contig_1	675691	0.401	NAR1_11	KKHJMNJF_04840	0.09	177	hypothetical protein	-	-	-	-	-	-	-	-	-	-	-	-	-	-	-	-	-	-	-	-	-	-	-	-	-	-	-	-	-	-	-	-	-	-	-	-	-	-
Halo_Nar1-KKHJMNJF_04850	Halo_Nar1	KKHJMNJF_1	2643224514	Halo_Nar1_contig_1	675691	0.401	NAR1_11	KKHJMNJF_04850	0.093	96	50S ribosomal protein L21e	COG2139	Ribosomal_protein_L21E	J	Archaeal_ribosomal_proteins	2.8e-25	arCOG04129	RPL21A	Ribosomal protein L21E	J	3.6e-15	K02889	5.8e-10	44.9	47.63	large_subunit_ribosomal_protein_L21e	-	PF01157	Ribosomal_protein_L21e	4e-17	-	-	-	-	-	-	-	-	-	-	-	-	-	IPR036948;_IPR001147;_IPR022856;_IPR008991	Ribosomal_protein_L21_superfamily;_Ribosomal_protein_L21e;_Ribosomal_protein_L21e,_archaeal;_Translation_protein_SH3-like_domain_superfamily	PF01157	Ribosomal_protein_L21e	-	-
Halo_Nar1-KKHJMNJF_04860	Halo_Nar1	KKHJMNJF_1	2643224514	Halo_Nar1_contig_1	675691	0.401	NAR1_11	KKHJMNJF_04860	0.009	110	hypothetical protein	COG1460	DNA-directed_RNA_polymerase,_subunit_F	K	RNA_polymerase	1.7e-18	-	-	-	-	-	K03051	9e-17	67.1	61.4	DNA-directed_RNA_polymerase_subunit_F_[EC:2.7.7.6]	high_score	-	-	-	-	-	-	-	-	-	-	-	-	-	-	-	-	IPR010997;_IPR005574	HRDC-like_superfamily;_RNA_polymerase_subunit_RPB4/RPC9	PF03874	RNA_polymerase_Rpb4	-	-
Halo_Nar1-KKHJMNJF_04870	Halo_Nar1	KKHJMNJF_1	2643224514	Halo_Nar1_contig_1	675691	0.401	NAR1_11	KKHJMNJF_04870	0.083	179	hypothetical protein	COG1491	Predicted_nucleic_acid-binding_OB-fold_protein	R	-	4e-56	arCOG04130	-	Predicted RNA-binding protein	J	2.2e-42	K07572	9.7e-61	210.7	143.1	putative_nucleotide_binding_protein	high_score	PF04919	Protein_of_unknown_function_(DUF655)	1.2e-50	-	-	-	-	-	-	-	-	-	-	-	-	-	IPR007003	Protein_of_unknown_function_DUF655	PF04919	Protein_of_unknown_function_(DUF655)	-	-
Halo_Nar1-KKHJMNJF_04880	Halo_Nar1	KKHJMNJF_1	2643224514	Halo_Nar1_contig_1	675691	0.401	NAR1_11	KKHJMNJF_04880	0.049	265	putative ribosomal RNA small subunit methyltransferase A	COG0030	16S_rRNA_A1518_and_A1519_N6-dimethyltransferase_RsmA/KsgA/DIM1_(may_also_have_DNA_glycosylase/AP_lyase_activity)	J	16S_rRNA_modification	3.2e-47	arCOG04131	RsmA	16S rRNA A1518 and A1519 N6-dimethyltransferase RsmA/KsgA/DIM1	J	2.4e-37	K02528	4.4e-56	196	257.17	16S_rRNA_(adenine1518-N6/adenine1519-N6)-dimethyltransferase_[EC:2.1.1.182]	-	PF00398	Ribosomal_RNA_adenine_dimethylase	9.1e-40	ksgA	-	-	4.4e-58	-	-	-	-	-	-	-	-	-	IPR020596;_IPR029063;_IPR011530;_IPR001737;_IPR023165;_IPR020598	Ribosomal_RNA_adenine_methylase_transferase,_conserved_site;_S-adenosyl-L-methionine-dependent_methyltransferase;_Ribosomal_RNA_adenine_dimethylase;_Ribosomal_RNA_adenine_methyltransferase_KsgA/Erm;_rRNA_adenine_dimethylase-like;_Ribosomal_RNA_adenine_methylase_transferase,_N-terminal	PF00398	Ribosomal_RNA_adenine_dimethylase	-	-
Halo_Nar1-KKHJMNJF_04890	Halo_Nar1	KKHJMNJF_1	2643224514	Halo_Nar1_contig_1	675691	0.401	NAR1_11	KKHJMNJF_04890	0.105	519	CTP synthase	COG0504	CTP_synthase_(UTP-ammonia_lyase)	F	Pyrimidine_biosynthesis	2.3e-208	arCOG00063	PyrG	CTP synthase (UTP-ammonia lyase)	F	4.4e-152	K01937	9e-195	654.3	106.7	CTP_synthase_[EC:6.3.4.2]	high_score	PF06418	CTP_synthase_N-terminus	1.5e-107	PyrG	-	-	8e-209	-	-	-	-	-	-	-	-	-	IPR017456;_IPR029062;_IPR033828;_IPR027417;_IPR017926;_IPR004468	CTP_synthase,_N-terminal;_Class_I_glutamine_amidotransferase-like;_CTP_synthase_GATase_domain;_P-loop_containing_nucleoside_triphosphate_hydrolase;_Glutamine_amidotransferase;_CTP_synthase	PF06418;_PF00117	CTP_synthase_N-terminus;_Glutamine_amidotransferase_class-I	-	-
Halo_Nar1-KKHJMNJF_04900	Halo_Nar1	KKHJMNJF_1	2643224514	Halo_Nar1_contig_1	675691	0.401	NAR1_11	KKHJMNJF_04900	0.09	176	putative S-adenosylmethionine-dependent methyltransferase	COG2890	Methylase_of_polypeptide_chain_release_factors	J	-	1.2e-28	arCOG00109	HemK	Methylase of polypeptide chain release factors	J	9.4e-28	K02493	1.9e-30	112.3	237	release_factor_glutamine_methyltransferase_[EC:2.1.1.297]	-	PF05175	Methyltransferase_small_domain	2.6e-19	hemK_rel_arch	-	-	8.4e-35	-	-	-	-	-	-	-	-	-	IPR004557;_IPR002052;_IPR007848;_IPR029063	Eukaryotic/archaeal_PrmC-related;_DNA_methylase,_N-6_adenine-specific,_conserved_site;_Methyltransferase_small_domain;_S-adenosyl-L-methionine-dependent_methyltransferase	PF05175	Methyltransferase_small_domain	-	-
Halo_Nar1-KKHJMNJF_04910	Halo_Nar1	KKHJMNJF_1	2643224514	Halo_Nar1_contig_1	675691	0.401	NAR1_11	KKHJMNJF_04910	0.071	918	hypothetical protein	-	-	-	-	-	-	-	-	-	-	-	-	-	-	-	-	-	-	-	-	-	-	-	-	-	-	-	-	-	-	-	-	IPR013783	Immunoglobulin-like_fold	-	-	TMhelix	SignalP-TM;_SignalP-noTM
Halo_Nar1-KKHJMNJF_04920	Halo_Nar1	KKHJMNJF_1	2643224514	Halo_Nar1_contig_1	675691	0.401	NAR1_11	KKHJMNJF_04920	0.031	160	hypothetical protein	-	-	-	-	-	-	-	-	-	-	-	-	-	-	-	-	-	-	-	-	-	-	-	-	-	-	-	-	-	-	-	-	-	-	-	-	TMhelix	-
Halo_Nar1-KKHJMNJF_04930	Halo_Nar1	KKHJMNJF_1	2643224514	Halo_Nar1_contig_1	675691	0.401	NAR1_11	KKHJMNJF_04930	0.078	230	hypothetical protein	-	-	-	-	-	-	-	-	-	-	-	-	-	-	-	-	-	-	-	-	-	-	-	-	-	-	-	-	-	-	-	-	-	-	-	-	-	SignalP-noTM
Halo_Nar1-KKHJMNJF_04940	Halo_Nar1	KKHJMNJF_1	2643224514	Halo_Nar1_contig_1	675691	0.401	NAR1_11	KKHJMNJF_04940	0.074	189	tRNA (cytidine-2'-O-)-methyltransferase TrmJ	COG0565	tRNA_C32,U32_(ribose-2'-O)-methylase_TrmJ_or_a_related_methyltransferase	J	tRNA_modification	3.8e-30	arCOG01018	TrmJ	tRNA C32,U32 (ribose-2'-O)-methylase TrmJ or a related methyltransferase	J	1.5e-19	K02533	1.3e-28	106.2	319.07	tRNA/rRNA_methyltransferase_[EC:2.1.1.-]	-	PF00588	SpoU_rRNA_Methylase_family	9.5e-25	rRNA_methyl_1	-	-	1.6e-27	-	-	-	-	-	-	-	-	-	IPR001537;_IPR029028;_IPR029026	tRNA/rRNA_methyltransferase,_SpoU_type;_Alpha/beta_knot_methyltransferases;_tRNA_(guanine-N1-)-methyltransferase,_N-terminal	PF00588	SpoU_rRNA_Methylase_family	-	-
Halo_Nar1-KKHJMNJF_04950	Halo_Nar1	KKHJMNJF_1	2643224514	Halo_Nar1_contig_1	675691	0.401	NAR1_11	KKHJMNJF_04950	0.087	446	hypothetical protein	COG4046	Uncharacterized_protein,_contains_DUF1512_domain	S	-	7.9e-113	arCOG04181	-	Predicted aspartic protease of GPR/HybD family	R	2.4e-80	-	-	-	-	-	-	PF07431	Protein_of_unknown_function_(DUF1512)	6.4e-86	-	-	-	-	-	-	-	-	-	-	-	-	-	IPR009995	Protein_of_unknown_function_DUF1512	PF07431	Protein_of_unknown_function_(DUF1512)	TMhelix	-
Halo_Nar1-KKHJMNJF_04960	Halo_Nar1	KKHJMNJF_1	2643224514	Halo_Nar1_contig_1	675691	0.401	NAR1_11	KKHJMNJF_04960	0.122	799	hypothetical protein	-	-	-	-	-	-	-	-	-	-	-	-	-	-	-	-	-	-	-	-	-	-	-	-	-	-	-	-	-	-	-	-	-	-	-	-	TMhelix	SignalP-noTM;_SignalP-TM
Halo_Nar1-KKHJMNJF_04970	Halo_Nar1	KKHJMNJF_1	2643224514	Halo_Nar1_contig_1	675691	0.401	NAR1_11	KKHJMNJF_04970	0.081	368	hypothetical protein	-	-	-	-	-	-	-	-	-	-	-	-	-	-	-	-	-	-	-	-	-	-	-	-	-	-	-	-	-	-	-	-	IPR019546	Twin-arginine_translocation_pathway,_signal_sequence,_bacterial/archaeal	-	-	-	-
Halo_Nar1-KKHJMNJF_04980	Halo_Nar1	KKHJMNJF_1	2643224514	Halo_Nar1_contig_1	675691	0.401	NAR1_11	KKHJMNJF_04980	0.116	855	hypothetical protein	-	-	-	-	-	-	-	-	-	-	-	-	-	-	-	-	-	-	-	-	-	-	-	-	-	-	-	-	-	-	-	-	-	-	-	-	-	SignalP-TM;_SignalP-noTM
Halo_Nar1-KKHJMNJF_04990	Halo_Nar1	KKHJMNJF_1	2643224514	Halo_Nar1_contig_1	675691	0.401	NAR1_11	KKHJMNJF_04990	0.075	386	hypothetical protein	-	-	-	-	-	-	-	-	-	-	-	-	-	-	-	-	-	-	-	-	-	-	-	-	-	-	-	-	-	-	-	-	-	-	-	-	-	-
Halo_Nar1-KKHJMNJF_05000	Halo_Nar1	KKHJMNJF_1	2643224514	Halo_Nar1_contig_1	675691	0.401	NAR1_11	KKHJMNJF_05000	0.126	1418	hypothetical protein	-	-	-	-	-	-	-	-	-	-	-	-	-	-	-	-	-	-	-	-	-	-	-	-	-	-	-	-	-	-	-	-	-	-	-	-	TMhelix	SignalP-noTM;_SignalP-TM
Halo_Nar1-KKHJMNJF_05010	Halo_Nar1	KKHJMNJF_1	2643224514	Halo_Nar1_contig_1	675691	0.401	NAR1_11	KKHJMNJF_05010	0.075	490	DNA double-strand break repair helicase HerA	COG0433	Archaeal_DNA_helicase_HerA_or_a_related_bacterial_ATPase,_contains_HAS-barrel_and_ATPase_domains	L	-	1.9e-57	arCOG00280	-	HerA helicase	L	1.6e-69	K06915	2.3e-70	243.9	118.23	uncharacterized_protein	high_score	PF01935	Helicase_HerA,_central_domain	3e-29	-	-	-	-	-	-	-	-	-	-	-	-	-	IPR027417;_IPR002789	P-loop_containing_nucleoside_triphosphate_hydrolase;_Helicase_HerA,_central_domain	PF01935	Domain_of_unknown_function_DUF87	-	-
Halo_Nar1-KKHJMNJF_05020	Halo_Nar1	KKHJMNJF_1	2643224514	Halo_Nar1_contig_1	675691	0.401	NAR1_11	KKHJMNJF_05020	0.042	754	DNA double-strand break repair Rad50 ATPase	COG0419	DNA_repair_exonuclease_SbcCD_ATPase_subunit	L	-	6.9e-35	arCOG00368	SbcC	ATPase involved in DNA repair, SbcC	L	6.4e-70	K03546	1.5e-76	264.6	171.5	DNA_repair_protein_SbcC/Rad50	high_score	PF13476	AAA_domain	5e-19	sbcc	-	-	9e-24	-	-	-	-	-	-	-	-	-	IPR027417;_IPR013134;_IPR038729	P-loop_containing_nucleoside_triphosphate_hydrolase;_RAD50,_zinc_hook;_Rad50/SbcC-type_AAA_domain	PF13476	AAA_domain	-	-
Halo_Nar1-KKHJMNJF_05030	Halo_Nar1	KKHJMNJF_1	2643224514	Halo_Nar1_contig_1	675691	0.401	NAR1_11	KKHJMNJF_05030	0.074	391	DNA double-strand break repair protein Mre11	COG0420	DNA_repair_exonuclease_SbcCD_nuclease_subunit	L	-	5.3e-25	arCOG00397	SbcD	DNA repair exonuclease, SbcD	L	3e-30	K03547	7.1e-35	127.4	102.03	DNA_repair_protein_SbcD/Mre11	high_score	PF00149	Calcineurin-like_phosphoesterase	6.8e-08	mre11	-	-	4.1e-11	-	-	-	-	-	-	-	-	-	IPR004843;_IPR029052	Calcineurin-like_phosphoesterase_domain,_ApaH_type;_Metallo-dependent_phosphatase-like	PF00149	Calcineurin-like_phosphoesterase	-	-
Halo_Nar1-KKHJMNJF_05040	Halo_Nar1	KKHJMNJF_1	2643224514	Halo_Nar1_contig_1	675691	0.401	NAR1_11	KKHJMNJF_05040	0.068	189	hypothetical protein	-	-	-	-	-	-	-	-	-	-	-	-	-	-	-	-	-	-	-	-	-	-	-	-	-	-	-	-	-	-	-	-	IPR013087	Zinc_finger_C2H2-type	-	-	TMhelix	-
Halo_Nar1-KKHJMNJF_05050	Halo_Nar1	KKHJMNJF_1	2643224514	Halo_Nar1_contig_1	675691	0.401	NAR1_11	KKHJMNJF_05050	0.069	286	hypothetical protein	-	-	-	-	-	-	-	-	-	-	-	-	-	-	-	-	-	-	-	-	-	-	-	-	-	-	-	-	-	-	-	-	-	-	-	-	-	-
Halo_Nar1-KKHJMNJF_05060	Halo_Nar1	KKHJMNJF_1	2643224514	Halo_Nar1_contig_1	675691	0.401	NAR1_11	KKHJMNJF_05060	0.04	346	Chromosome partition protein Smc	-	-	-	-	-	-	-	-	-	-	K13582	2.9e-09	42.1	263.57	localization_factor_PodJL	-	-	-	-	SMC_prok_B	-	-	3.9e-06	-	-	-	-	-	-	-	-	-	-	-	-	-	-	-
Halo_Nar1-KKHJMNJF_05070	Halo_Nar1	KKHJMNJF_1	2643224514	Halo_Nar1_contig_1	675691	0.401	NAR1_11	KKHJMNJF_05070	0.067	488	Proline--tRNA ligase	COG0442	Prolyl-tRNA_synthetase	J	Aminoacyl-tRNA_synthetases	2.5e-110	arCOG00402	ProS	Prolyl-tRNA synthetase	J	4.9e-134	K14163	8.8e-151	509.7	1399.4	bifunctional_glutamyl/prolyl-tRNA_synthetase_[EC:6.1.1.17_6.1.1.15]	-	PF00587	tRNA_synthetase_class_II_core_domain_(G,_H,_P,_S_and_T)	5.4e-21	proS_fam_I	-	-	8.2e-164	-	-	-	-	-	-	-	-	-	IPR004499;_IPR016061;_IPR002314;_IPR033721;_IPR017449;_IPR006195;_IPR002316;_IPR004154;_IPR036621	Proline-tRNA_ligase,_class_IIa,_archaeal-type;_Proline-tRNA_ligase,_class_II,_C-terminal;_Aminoacyl-tRNA_synthetase,_class_II_(G/_P/_S/T);_Prolyl-tRNA_synthetase,_catalytic_domain;_Prolyl-tRNA_synthetase,_class_II;_Aminoacyl-tRNA_synthetase,_class_II;_Proline-tRNA_ligase,_class_IIa;_Anticodon-binding;_Anticodon-binding_domain_superfamily	PF00587;_PF09180;_PF03129	tRNA_synthetase_class_II_core_domain_(G,_H,_P,_S_and_T);_Prolyl-tRNA_synthetase,_C-terminal;_Anticodon_binding_domain	-	-
Halo_Nar1-KKHJMNJF_05080	Halo_Nar1	KKHJMNJF_1	2643224514	Halo_Nar1_contig_1	675691	0.401	NAR1_11	KKHJMNJF_05080	0.067	341	GDP-mannose 4,6-dehydratase	COG1088	dTDP-D-glucose_4,6-dehydratase	M	-	2.4e-69	arCOG01369	WcaG	Nucleoside-diphosphate-sugar epimerase	M	6.5e-75	K08679	5.7e-87	298	361.9	UDP-glucuronate_4-epimerase_[EC:5.1.3.6]	-	PF16363	GDP-mannose_4,6_dehydratase	1.4e-57	dTDP_gluc_dehyt	-	-	5.8e-52	-	-	-	-	-	-	-	-	-	IPR016040;_IPR008089;_IPR036291	NAD(P)-binding_domain;_Nucleotide_sugar_epimerase;_NAD(P)-binding_domain_superfamily	PF16363	GDP-mannose_4,6_dehydratase	-	-
Halo_Nar1-KKHJMNJF_05090	Halo_Nar1	KKHJMNJF_1	2643224514	Halo_Nar1_contig_1	675691	0.401	NAR1_11	KKHJMNJF_05090	0.09	311	Glycosyltransferase AglD	COG2456	Uncharacterized_conserved_protein,_DUF2304_domain	S	-	7e-14	arCOG00894	-	Glycosyl transferase family 2	M	2.4e-42	K10012	1.4e-72	250.5	334.93	undecaprenyl-phosphate_4-deoxy-4-formamido-L-arabinose_transferase_[EC:2.4.2.53]	-	PF00535	Glycosyl_transferase_family_2	2.3e-32	glyco_TIGR04182	-	-	2.2e-18	GT2_Glycos_transf_2	2.1e-32	-	-	1.22e-43	-	-	-	-	IPR001173;_IPR029044	Glycosyltransferase_2-like;_Nucleotide-diphospho-sugar_transferases	PF00535	Glycosyl_transferase_family_2	TMhelix	-
Halo_Nar1-KKHJMNJF_05100	Halo_Nar1	KKHJMNJF_1	2643224514	Halo_Nar1_contig_1	675691	0.401	NAR1_11	KKHJMNJF_05100	0.082	365	Trehalose synthase	COG4641	Spore_maturation_protein_CgeB	D	-	5.8e-12	arCOG01403	AglL	Glycosyltransferase	M	3.9e-76	K00754	2.7e-59	207.2	250.8	L-malate_glycosyltransferase_[EC:2.4.1.-]	-	PF00534	Glycosyl_transferases_group_1	2.5e-36	stp2	-	-	2.4e-37	GT4	2e-35	__sucrose_synthase_(EC_2.4.1.13);_sucrose-phosphate_synthase_(EC_2.4.1.14);_alpha-glucosyltransferase_(EC_2.4.1.52);_lipopolysaccharide_N-acetylglucosaminyltransferase_(EC_2.4.1.56);_phosphatidylinositol_alpha-mannosyltransferase_(EC_2.4.1.57);_GDP-Man:_Man1GlcNAc2-PP-dolichol_alpha-1,3-mannosyltransferase_(EC_2.4.1.132);_GDP-Man:_Man3GlcNAc2-PP-dolichol/Man4GlcNAc2-PP-dolichol_alpha-1,2-mannosyl…	-	-	-	-	-	-	IPR028098;_IPR001296	Glycosyltransferase_subfamily_4-like,_N-terminal_domain;_Glycosyl_transferase,_family_1	PF13439;_PF00534	Glycosyltransferase_Family_4;_Glycosyl_transferases_group_1	-	-
Halo_Nar1-KKHJMNJF_05110	Halo_Nar1	KKHJMNJF_1	2643224514	Halo_Nar1_contig_1	675691	0.401	NAR1_11	KKHJMNJF_05110	0.062	516	hypothetical protein	COG5305	Uncharacterized_membrane_protein_PF0508,_contains_N-terminal_glycosyltransferase_domain_of_PMT_family	R	-	1e-30	arCOG00567	ArnT	Glycosyltransferase of PMT family	M	4.8e-30	-	-	-	-	-	-	-	-	-	-	-	-	-	-	-	-	-	-	-	-	-	-	IPR038731	Glycosyltransferase_RgtA/B/C/D-like	PF13231	Dolichyl-phosphate-mannose-protein_mannosyltransferase	TMhelix	-
Halo_Nar1-KKHJMNJF_05120	Halo_Nar1	KKHJMNJF_1	2643224514	Halo_Nar1_contig_1	675691	0.401	NAR1_11	KKHJMNJF_05120	0.082	364	hypothetical protein	-	-	-	-	-	arCOG01403	AglL	Glycosyltransferase	M	2.7e-32	K00754	2.5e-18	72.4	250.8	L-malate_glycosyltransferase_[EC:2.4.1.-]	-	PF00534	Glycosyl_transferases_group_1	8.5e-11	-	-	-	-	-	-	-	-	-	-	-	-	-	IPR001296	Glycosyl_transferase,_family_1	PF00534	Glycosyl_transferases_group_1	-	-
Halo_Nar1-KKHJMNJF_05130	Halo_Nar1	KKHJMNJF_1	2643224514	Halo_Nar1_contig_1	675691	0.401	NAR1_11	KKHJMNJF_05130	0.052	401	D-inositol-3-phosphate glycosyltransferase	COG4641	Spore_maturation_protein_CgeB	D	-	1.3e-10	arCOG01403	AglL	Glycosyltransferase	M	1.1e-31	K02844	1.4e-22	86.2	211.87	UDP-glucose:(heptosyl)LPS_alpha-1,3-glucosyltransferase_[EC:2.4.1.-]	-	PF00534	Glycosyl_transferases_group_1	9.1e-15	stp3	-	-	1.2e-22	-	-	-	-	-	-	-	-	-	IPR001296	Glycosyl_transferase,_family_1	PF00534	Glycosyl_transferases_group_1	-	-
Halo_Nar1-KKHJMNJF_05140	Halo_Nar1	KKHJMNJF_1	2643224514	Halo_Nar1_contig_1	675691	0.401	NAR1_11	KKHJMNJF_05140	0.045	419	hypothetical protein	COG2244	Membrane_protein_involved_in_the_export_of_O-antigen_and_teichoic_acid	M	-	5e-29	arCOG02209	AglR	MATE family membrane protein, Rfbx family, flippase	M	1.2e-29	K03328	1.1e-29	110	256.73	polysaccharide_transporter,_PST_family	-	PF01943	Polysaccharide_biosynthesis_protein	3.5e-07	-	-	-	-	-	-	-	-	-	-	-	-	-	IPR029303;_IPR002797	Polysaccharide_biosynthesis_protein,_C-terminal_domain;_Polysaccharide_biosynthesis_protein	PF14667;_PF01943	Polysaccharide_biosynthesis_C-terminal_domain;_Polysaccharide_biosynthesis_protein	TMhelix	-
Halo_Nar1-KKHJMNJF_05150	Halo_Nar1	KKHJMNJF_1	2643224514	Halo_Nar1_contig_1	675691	0.401	NAR1_11	KKHJMNJF_05150	0.061	146	hypothetical protein	-	-	-	-	-	-	-	-	-	-	-	-	-	-	-	-	-	-	-	-	-	-	-	-	-	-	-	-	-	-	-	-	-	-	-	-	TMhelix	-
Halo_Nar1-KKHJMNJF_05160	Halo_Nar1	KKHJMNJF_1	2643224514	Halo_Nar1_contig_1	675691	0.401	NAR1_11	KKHJMNJF_05160	0.053	528	hypothetical protein	COG5305	Uncharacterized_membrane_protein_PF0508,_contains_N-terminal_glycosyltransferase_domain_of_PMT_family	R	-	9.3e-36	arCOG00567	ArnT	Glycosyltransferase of PMT family	M	2.4e-33	K14340	2.4e-12	52.2	102.5	mannosyltransferase_[EC:2.4.1.-]	-	PF13231	Dolichyl-phosphate-mannose-protein_mannosyltransferase	1.7e-13	-	-	-	-	GT83	5.7e-24	__undecaprenyl_phosphate-alpha-L-Ara4N:_4-amino-4-deoxy-beta-L-arabinosyltransferase_(EC_2.4.2.43);_dodecaprenyl_phosphate-beta-galacturonic_acid:_lipopolysaccharide_core_alpha-galacturonosyl_transferase_(EC_2.4.1.-)	-	-	-	-	-	-	IPR038731	Glycosyltransferase_RgtA/B/C/D-like	PF13231	Dolichyl-phosphate-mannose-protein_mannosyltransferase	TMhelix	-
Halo_Nar1-KKHJMNJF_05170	Halo_Nar1	KKHJMNJF_1	2643224514	Halo_Nar1_contig_1	675691	0.401	NAR1_11	KKHJMNJF_05170	0.068	424	5'-deoxyadenosine deaminase	COG0402	Cytosine/adenosine_deaminase_or_related_metal-dependent_hydrolase	FR	Pyrimidine_salvage	6.4e-103	arCOG00695	SsnA	Cytosine deaminase or related metal-dependent hydrolase	F	2.4e-98	K12960	1.5e-146	494.4	390.27	5-methylthioadenosine/S-adenosylhomocysteine_deaminase_[EC:3.5.4.31_3.5.4.28]	high_score	PF01979	Amidohydrolase_family	2.4e-71	Se_ssnA	-	-	6.2e-56	-	-	-	-	-	-	-	-	-	IPR032466;_IPR006680;_IPR023512;_IPR011059	Metal-dependent_hydrolase;_Amidohydrolase-related;_Deaminase_MtaD/DadD;_Metal-dependent_hydrolase,_composite_domain_superfamily	PF01979	Amidohydrolase_family	-	-
Halo_Nar1-KKHJMNJF_05180	Halo_Nar1	KKHJMNJF_1	2643224514	Halo_Nar1_contig_1	675691	0.401	NAR1_11	KKHJMNJF_05180	0.096	218	Proteasome subunit beta	COG0638	20S_proteasome,_alpha_and_beta_subunits	O	-	1e-58	arCOG00970	PRE1	20S proteasome, beta subunit	O	2.3e-63	K03433	1.3e-66	230.2	197.37	proteasome_beta_subunit_[EC:3.4.25.1]	high_score	PF00227	Proteasome_subunit	1.1e-49	arc_protsome_B	-	-	2.4e-71	-	-	-	-	-	-	-	-	-	IPR001353;_IPR023333;_IPR019983;_IPR000243;_IPR029055	Proteasome,_subunit_alpha/beta;_Proteasome_B-type_subunit;_Peptidase_T1A,_proteasome_beta-subunit,_archaeal;_Peptidase_T1A,_proteasome_beta-subunit;_Nucleophile_aminohydrolases,_N-terminal	PF00227	Proteasome_subunit	-	-
Halo_Nar1-KKHJMNJF_05190	Halo_Nar1	KKHJMNJF_1	2643224514	Halo_Nar1_contig_1	675691	0.401	NAR1_11	KKHJMNJF_05190	0.076	625	Ribonuclease J	COG1782	Predicted_metal-dependent_RNase,_contains_metallo-beta-lactamase_and_KH_domains	R	-	5.1e-158	arCOG00543	-	Predicted metal-dependent RNase, consists of a metallo-beta-lactamase domain and an RNA-binding KH domain	R	2.1e-175	K07041	4.3e-246	824	467	uncharacterized_protein	high_score	PF10996	Beta-Casp_domain	1.8e-19	arCOG00543	-	-	2.3e-244	-	-	-	-	-	-	-	-	-	IPR015946;_IPR001279;_IPR033769;_IPR036866;_IPR019975;_IPR011108;_IPR022712	K_homology_domain-like,_alpha/beta;_Metallo-beta-lactamase;_KH_domain,_archaeal;_Ribonuclease_Z/Hydroxyacylglutathione_hydrolase-like;_KH-domain/beta-lactamase-domain_protein,_archaea;_Zn-dependent_metallo-hydrolase,_RNA_specificity_domain;_Beta-Casp_domain	PF00753;_PF17214;_PF07521;_PF10996	Metallo-beta-lactamase_superfamily;_KH_domain;_Zn-dependent_metallo-hydrolase_RNA_specificity_domain;_Beta-Casp_domain	-	-
Halo_Nar1-KKHJMNJF_05200	Halo_Nar1	KKHJMNJF_1	2643224514	Halo_Nar1_contig_1	675691	0.401	NAR1_11	KKHJMNJF_05200	0.144	76	hypothetical protein	-	-	-	-	-	-	-	-	-	-	-	-	-	-	-	-	-	-	-	-	-	-	-	-	-	-	-	-	-	-	-	-	-	-	-	-	-	-
Halo_Nar1-KKHJMNJF_05210	Halo_Nar1	KKHJMNJF_1	2643224514	Halo_Nar1_contig_1	675691	0.401	NAR1_11	KKHJMNJF_05210	0.065	123	hypothetical protein	COG2450	Predicted_archaeal_cell_division_protein,_SepF_family	D	-	1.8e-23	arCOG02263	-	Predicted cell division protein, SepF homolog	D	1.2e-09	K09152	5.6e-21	80.8	64.33	uncharacterized_protein	high_score	PF04472	Cell_division_protein_SepF	2.5e-11	-	-	-	-	-	-	-	-	-	-	-	-	-	IPR038594;_IPR007561	SepF-like_superfamily;_Cell_division_protein_SepF/SepF-related	PF04472	Cell_division_protein_SepF	-	-
Halo_Nar1-KKHJMNJF_05220	Halo_Nar1	KKHJMNJF_1	2643224514	Halo_Nar1_contig_1	675691	0.401	NAR1_11	KKHJMNJF_05220	0.012	83	hypothetical protein	COG1698	Uncharacterized_conserved_protein,_UPF0147_family	S	-	1.1e-21	arCOG04308	-	Uncharacterized protein	S	1.4e-10	K09721	5.3e-21	80.2	75.57	uncharacterized_protein	high_score	PF03685	Uncharacterised_protein_family_(UPF0147)	6.3e-20	-	-	-	-	-	-	-	-	-	-	-	-	-	IPR005354;_IPR023130	Uncharacterised_protein_family_UPF0147;_Ta0600-like_superfamily	PF03685	Uncharacterised_protein_family_(UPF0147)	-	-
Halo_Nar1-KKHJMNJF_05230	Halo_Nar1	KKHJMNJF_1	2643224514	Halo_Nar1_contig_1	675691	0.401	NAR1_11	KKHJMNJF_05230	0.045	110	Prefoldin subunit beta	COG1382	Prefoldin,_chaperonin_cofactor	O	-	1.8e-16	arCOG01342	GimC	Prefoldin, chaperonin cofactor	O	5.1e-16	K04798	1.5e-14	59.8	54.2	prefoldin_beta_subunit	high_score	PF01920	Prefoldin_subunit	2.7e-20	gimC_beta	-	-	1e-22	-	-	-	-	-	-	-	-	-	IPR002777;_IPR012713;_IPR009053	Prefoldin_beta-like;_Prefoldin_subunit_beta;_Prefoldin	PF01920	Prefoldin_subunit	-	-
Halo_Nar1-KKHJMNJF_05240	Halo_Nar1	KKHJMNJF_1	2643224514	Halo_Nar1_contig_1	675691	0.401	NAR1_11	KKHJMNJF_05240	0.071	70	hypothetical protein	-	-	-	-	-	-	-	-	-	-	-	-	-	-	-	-	-	-	-	-	-	-	-	-	-	-	-	-	-	-	-	-	-	-	-	-	-	-
Halo_Nar1-KKHJMNJF_05250	Halo_Nar1	KKHJMNJF_1	2643224514	Halo_Nar1_contig_1	675691	0.401	NAR1_11	KKHJMNJF_05250	0.085	70	DNA-directed RNA polymerase subunit P	COG1996	DNA-directed_RNA_polymerase,_subunit_RPC12/RpoP,_contains_C4-type_Zn-finger	K	RNA_polymerase	4.8e-08	-	-	-	-	-	K03059	2.5e-09	42.2	45.17	DNA-directed_RNA_polymerase_subunit_P_[EC:2.7.7.6]	-	PF03604	DNA_directed_RNA_polymerase,_7_kDa_subunit	4.1e-07	-	-	-	-	-	-	-	-	-	-	-	-	-	IPR006591;_IPR029040	RNA_polymerase_archaeal_subunit_P/eukaryotic_subunit_RPABC4;_RNA_polymerase_subunit_RPABC4/transcription_elongation_factor_Spt4	PF03604	DNA_directed_RNA_polymerase,_7_kDa_subunit	-	-
Halo_Nar1-KKHJMNJF_05260	Halo_Nar1	KKHJMNJF_1	2643224514	Halo_Nar1_contig_1	675691	0.401	NAR1_11	KKHJMNJF_05260	0.082	85	50S ribosomal protein L37Ae	-	-	-	-	-	-	-	-	-	-	K02921	1.7e-06	34	25.13	large_subunit_ribosomal_protein_L37Ae	high_score	PF01780	Ribosomal_L37ae_protein_family	3.5e-11	eL43_euk_arch	-	-	4.4e-12	-	-	-	-	-	-	-	-	-	IPR011331;_IPR002674;_IPR011332	Ribosomal_protein_L37ae/L37e;_Ribosomal_protein_L37ae;_Zinc-binding_ribosomal_protein	PF01780	Ribosomal_L37ae_protein_family	-	-
Halo_Nar1-KKHJMNJF_05270	Halo_Nar1	KKHJMNJF_1	2643224514	Halo_Nar1_contig_1	675691	0.401	NAR1_11	KKHJMNJF_05270	0.083	263	Exosome complex component Rrp42	COG2123	Exosome_complex_RNA-binding_protein_Rrp42,_RNase_PH_superfamily	U	-	3.6e-94	arCOG01574	Rrp42	Exosome complex RNA-binding protein Rrp42, RNase PH superfamily	J	3.2e-72	K03678	1.1e-63	221.6	261.87	exosome_complex_component_RRP45	-	PF01138	3'_exoribonuclease_family,_domain_1	6.8e-22	RNasePH	-	-	2e-13	-	-	-	-	-	-	-	-	-	IPR015847;_IPR001247;_IPR020568;_IPR027408;_IPR036345	Exoribonuclease,_phosphorolytic_domain_2;_Exoribonuclease,_phosphorolytic_domain_1;_Ribosomal_protein_S5_domain_2-type_fold;_PNPase/RNase_PH_domain_superfamily;_Exoribonuclease,_PH_domain_2_superfamily	PF03725;_PF01138	3'_exoribonuclease_family,_domain_2;_3'_exoribonuclease_family,_domain_1	-	-
Halo_Nar1-KKHJMNJF_05280	Halo_Nar1	KKHJMNJF_1	2643224514	Halo_Nar1_contig_1	675691	0.401	NAR1_11	KKHJMNJF_05280	0.094	244	Exosome complex component Rrp41	COG0689	Ribonuclease_PH	J	-	5.8e-68	arCOG01575	Rph/Rrp42	Ribonuclease PH	J	1.6e-73	K11600	7.5e-76	261	217.27	exosome_complex_component_RRP41	high_score	PF01138	3'_exoribonuclease_family,_domain_1	1.6e-28	ECX1	-	-	7.9e-91	-	-	-	-	-	-	-	-	-	IPR015847;_IPR027408;_IPR001247;_IPR020568;_IPR036345;_IPR011807	Exoribonuclease,_phosphorolytic_domain_2;_PNPase/RNase_PH_domain_superfamily;_Exoribonuclease,_phosphorolytic_domain_1;_Ribosomal_protein_S5_domain_2-type_fold;_Exoribonuclease,_PH_domain_2_superfamily;_Exosome_complex_component_Rrp41	PF03725;_PF01138	3'_exoribonuclease_family,_domain_2;_3'_exoribonuclease_family,_domain_1	-	-
Halo_Nar1-KKHJMNJF_05290	Halo_Nar1	KKHJMNJF_1	2643224514	Halo_Nar1_contig_1	675691	0.401	NAR1_11	KKHJMNJF_05290	0.104	229	Exosome complex component Rrp4	COG1097	Exosome_complex_RNA-binding_protein_Rrp4,_contains_S1_and_KH_domains	U	-	5.4e-78	arCOG00678	Rrp4	Exosome complex RNA-binding protein Rrp4, contains S1 and KH domains	J	4.9e-66	K03679	9.5e-47	165.5	102.97	exosome_complex_component_RRP4	high_score	PF00013	KH_domain	5.9e-07	polynuc_phos	-	-	2.2e-06	-	-	-	-	-	-	-	-	-	IPR004087;_IPR036612;_IPR012340;_IPR025721;_IPR003029;_IPR023474;_IPR022967;_IPR004088	K_Homology_domain;_K_Homology_domain,_type_1_superfamily;_Nucleic_acid-binding,_OB-fold;_Exosome_complex_component,_N-terminal_domain;_S1_domain;_Exosome_complex_component_Rrp4;_RNA-binding_domain,_S1;_K_Homology_domain,_type_1	PF14382;_PF00013	Exosome_complex_exonuclease_RRP4_N-terminal_region;_KH_domain	-	-
Halo_Nar1-KKHJMNJF_05300	Halo_Nar1	KKHJMNJF_1	2643224514	Halo_Nar1_contig_1	675691	0.401	NAR1_11	KKHJMNJF_05300	0.102	156	hypothetical protein	-	-	-	-	-	-	-	-	-	-	-	-	-	-	-	-	-	-	-	-	-	-	-	-	-	-	-	-	-	-	-	-	IPR006311	Twin-arginine_translocation_pathway,_signal_sequence	-	-	-	-
Halo_Nar1-KKHJMNJF_05310	Halo_Nar1	KKHJMNJF_1	2643224514	Halo_Nar1_contig_1	675691	0.401	NAR1_11	KKHJMNJF_05310	0.093	107	hypothetical protein	-	-	-	-	-	-	-	-	-	-	-	-	-	-	-	-	-	-	-	-	-	-	-	-	-	-	-	-	-	-	-	-	IPR001818;_IPR024079	Peptidase_M10,_metallopeptidase;_Metallopeptidase,_catalytic_domain_superfamily	PF00413	Matrixin	-	-
Halo_Nar1-KKHJMNJF_05320	Halo_Nar1	KKHJMNJF_1	2643224514	Halo_Nar1_contig_1	675691	0.401	NAR1_11	KKHJMNJF_05320	0.101	257	hypothetical protein	COG5549	Predicted_Zn-dependent_protease	O	-	6.6e-06	-	-	-	-	-	-	-	-	-	-	-	-	-	-	-	-	-	-	-	-	-	-	-	-	-	-	-	IPR024079;_IPR001818;_IPR019546	Metallopeptidase,_catalytic_domain_superfamily;_Peptidase_M10,_metallopeptidase;_Twin-arginine_translocation_pathway,_signal_sequence,_bacterial/archaeal	PF00413	Matrixin	-	-
Halo_Nar1-KKHJMNJF_05330	Halo_Nar1	KKHJMNJF_1	2643224514	Halo_Nar1_contig_1	675691	0.401	NAR1_11	KKHJMNJF_05330	0.052	228	Ribosome maturation protein SDO1	COG1500	Ribosome_maturation_protein_Sdo1	J	-	1.3e-68	arCOG04187	Sdo1	Ribosome maturation protein Sdo1	J	1.7e-41	K14574	3.2e-31	114.6	136.07	ribosome_maturation_protein_SDO1	-	PF01172	Shwachman-Bodian-Diamond_syndrome_(SBDS)_protein_	2.1e-16	RNA_SBDS	-	-	1.9e-52	-	-	-	-	-	-	-	-	-	IPR037188;_IPR018978;_IPR035647;_IPR036786;_IPR019783;_IPR002140	Ribosome_maturation_protein_Sdo1/SBDS,_central_domain_superfamily;_Ribosome_maturation_protein_SBDS,_C-terminal;_EF-G_domain_III/V-like;_Ribosome_maturation_protein_SBDS,_N-terminal_domain_superfamily;_Ribosome_maturation_protein_SBDS,_N-terminal;_Ribosome_maturation_protein_Sdo1/SBDS	PF09377;_PF01172	SBDS_protein_C-terminal_domain;_Shwachman-Bodian-Diamond_syndrome_(SBDS)_protein	-	-
Halo_Nar1-KKHJMNJF_05340	Halo_Nar1	KKHJMNJF_1	2643224514	Halo_Nar1_contig_1	675691	0.401	NAR1_11	KKHJMNJF_05340	0.101	236	Proteasome subunit alpha	COG0638	20S_proteasome,_alpha_and_beta_subunits	O	-	8.2e-54	arCOG00971	PRE1	20S proteasome, alpha subunit	O	2.3e-60	K02726	3.5e-55	193	277.6	20S_proteasome_subunit_alpha_2_[EC:3.4.25.1]	-	PF00227	Proteasome_subunit	1.1e-53	arc_protsome_A	-	-	4.9e-77	-	-	-	-	-	-	-	-	-	IPR000426;_IPR029055;_IPR023332;_IPR001353	Proteasome_alpha-subunit,_N-terminal_domain;_Nucleophile_aminohydrolases,_N-terminal;_Proteasome_alpha-type_subunit;_Proteasome,_subunit_alpha/beta	PF10584;_PF00227	Proteasome_subunit_A_N-terminal_signature;_Proteasome_subunit	-	-
Halo_Nar1-KKHJMNJF_05350	Halo_Nar1	KKHJMNJF_1	2643224514	Halo_Nar1_contig_1	675691	0.401	NAR1_11	KKHJMNJF_05350	0.053	449	hypothetical protein	COG1387	Histidinol_phosphatase_or_related_hydrolase_of_the_PHP_family	ER	Histidine_biosynthesis	2.7e-12	-	-	-	-	-	K04486	4.4e-07	35.7	117.73	histidinol-phosphatase_(PHP_family)_[EC:3.1.3.15]	-	-	-	-	-	-	-	-	-	-	-	-	-	-	-	-	-	-	-	-	-	-	-
Halo_Nar1-KKHJMNJF_05360	Halo_Nar1	KKHJMNJF_1	2643224514	Halo_Nar1_contig_1	675691	0.401	NAR1_11	KKHJMNJF_05360	0.058	361	hypothetical protein	COG1387	Histidinol_phosphatase_or_related_hydrolase_of_the_PHP_family	ER	Histidine_biosynthesis	1.3e-18	arCOG00304	HIS2	Histidinol phosphatase or related hydrolase of the PHP family	E	6.9e-17	K04486	5.4e-21	81.3	117.73	histidinol-phosphatase_(PHP_family)_[EC:3.1.3.15]	-	PF02811	PHP_domain	9.3e-07	hisJ_fam	-	-	6e-09	-	-	-	-	-	-	-	-	-	IPR016195	Polymerase/histidinol_phosphatase-like	-	-	-	-
Halo_Nar1-KKHJMNJF_05370	Halo_Nar1	KKHJMNJF_1	2643224514	Halo_Nar1_contig_1	675691	0.401	NAR1_11	KKHJMNJF_05370	0.112	133	hypothetical protein	-	-	-	-	-	-	-	-	-	-	-	-	-	-	-	-	-	-	-	-	-	-	-	-	-	-	-	-	-	-	-	-	-	-	-	-	-	-
Halo_Nar1-KKHJMNJF_05380	Halo_Nar1	KKHJMNJF_1	2643224514	Halo_Nar1_contig_1	675691	0.401	NAR1_11	KKHJMNJF_05380	0.072	180	hypothetical protein	-	-	-	-	-	-	-	-	-	-	-	-	-	-	-	-	-	-	-	-	-	-	-	-	-	-	-	-	-	-	-	-	-	-	-	-	-	-
Halo_Nar1-KKHJMNJF_05390	Halo_Nar1	KKHJMNJF_1	2643224514	Halo_Nar1_contig_1	675691	0.401	NAR1_11	KKHJMNJF_05390	0.071	112	hypothetical protein	-	-	-	-	-	-	-	-	-	-	-	-	-	-	-	-	-	-	-	-	-	-	-	-	-	-	-	-	-	-	-	-	-	-	-	-	-	-
Halo_Nar1-KKHJMNJF_05400	Halo_Nar1	KKHJMNJF_1	2643224514	Halo_Nar1_contig_1	675691	0.401	NAR1_11	KKHJMNJF_05400	0.062	288	Protease HtpX	COG0501	Zn-dependent_protease_with_chaperone_function	O	-	1.1e-41	arCOG01331	HtpX	Zn-dependent protease with chaperone function	O	2.2e-54	K03799	4.6e-78	268.5	136.6	heat_shock_protein_HtpX_[EC:3.4.24.-]	high_score	PF01435	Peptidase_family_M48	2.2e-33	-	-	-	-	-	-	-	-	4.74e-30	-	-	-	-	IPR001915;_IPR022919	Peptidase_M48;_Peptidase_M48,_protease_HtpX,_putative	PF01435	Peptidase_family_M48	TMhelix	-
Halo_Nar1-KKHJMNJF_05410	Halo_Nar1	KKHJMNJF_1	2643224514	Halo_Nar1_contig_1	675691	0.401	NAR1_11	KKHJMNJF_05410	0.032	187	hypothetical protein	COG1704	Magnetosome_formation_protein_MamQ,_lipoprotein_antigen_LemA_family	M	-	1.8e-60	arCOG04574	LemA	Uncharacterized protein	S	1e-53	K03744	4.4e-58	202.2	35.33	LemA_protein	high_score	PF04011	LemA_family	1.6e-54	-	-	-	-	-	-	-	-	-	-	-	-	-	IPR023353;_IPR007156	LemA-like_domain_superfamily;_LemA	PF04011	LemA_family	TMhelix	-
Halo_Nar1-KKHJMNJF_05420	Halo_Nar1	KKHJMNJF_1	2643224514	Halo_Nar1_contig_1	675691	0.401	NAR1_11	KKHJMNJF_05420	0.1	208	hypothetical protein	COG2129	Predicted_phosphoesterase,_related_to_the_Icc_protein	R	-	8.3e-18	arCOG01145	-	Phosphohydrolase, Icc/MPP superfamily	R	2.9e-08	K07096	8.9e-26	96.9	80.27	uncharacterized_protein	high_score	PF12850	Calcineurin-like_phosphoesterase_superfamily_domain	6.5e-06	-	-	-	-	-	-	-	-	-	-	-	-	-	IPR024654	Calcineurin-like_phosphoesterase_domain,_lpxH_type	PF12850	Calcineurin-like_phosphoesterase_superfamily_domain	-	-
Halo_Nar1-KKHJMNJF_05430	Halo_Nar1	KKHJMNJF_1	2643224514	Halo_Nar1_contig_1	675691	0.401	NAR1_11	KKHJMNJF_05430	0.058	103	hypothetical protein	-	-	-	-	-	-	-	-	-	-	-	-	-	-	-	-	-	-	-	-	-	-	-	-	-	-	-	-	-	-	-	-	-	-	-	-	-	-
Halo_Nar1-KKHJMNJF_05440	Halo_Nar1	KKHJMNJF_1	2643224514	Halo_Nar1_contig_1	675691	0.401	NAR1_11	KKHJMNJF_05440	0.044	134	HTH-type transcriptional regulator LysM	COG1522	DNA-binding_transcriptional_regulator,_Lrp_family	K	-	1.2e-20	arCOG01580	-	DNA-binding transcriptional regulator, Lrp family	K	3.8e-17	K06154	4.2e-28	103.7	195.3	Lrp/AsnC_family_transcriptional_regulator,_involved_in_the_regulation_of_lysine_biosynthesis	-	PF13404	AsnC-type_helix-turn-helix_domain	8.6e-14	-	-	-	-	-	-	-	-	-	-	-	-	-	IPR019888;_IPR011991;_IPR000485;_IPR036390;_IPR011008;_IPR019887;_IPR036388	Transcription_regulator_AsnC-type;_ArsR-like_helix-turn-helix_domain;_AsnC-type_HTH_domain;_Winged_helix_DNA-binding_domain_superfamily;_Dimeric_alpha-beta_barrel;_Transcription_regulator_AsnC/Lrp,_ligand_binding_domain;_Winged_helix-like_DNA-binding_domain_superfamily	PF01037;_PF13404	Lrp/AsnC_ligand_binding_domain;_AsnC-type_helix-turn-helix_domain	-	-
Halo_Nar1-KKHJMNJF_05450	Halo_Nar1	KKHJMNJF_1	2643224514	Halo_Nar1_contig_1	675691	0.401	NAR1_11	KKHJMNJF_05450	0.044	113	hypothetical protein	-	-	-	-	-	-	-	-	-	-	-	-	-	-	-	-	-	-	-	-	-	-	-	-	-	-	-	-	-	-	-	-	-	-	-	-	-	-
Halo_Nar1-KKHJMNJF_05460	Halo_Nar1	KKHJMNJF_1	2643224514	Halo_Nar1_contig_1	675691	0.401	NAR1_11	KKHJMNJF_05460	0.093	86	hypothetical protein	-	-	-	-	-	arCOG10165	-	Uncharacterized protein	S	8.6e-27	-	-	-	-	-	-	-	-	-	-	-	-	-	-	-	-	-	-	-	-	-	-	-	-	-	-	-	-
Halo_Nar1-KKHJMNJF_05470	Halo_Nar1	KKHJMNJF_1	2643224514	Halo_Nar1_contig_1	675691	0.401	NAR1_11	KKHJMNJF_05470	0.066	1345	hypothetical protein	COG5635	Predicted_NTPase,_NACHT_family_domain	T	-	7.6e-24	-	-	-	-	-	-	-	-	-	-	-	-	-	-	-	-	-	-	-	-	-	-	-	-	-	-	-	IPR027417;_IPR006194;_IPR003615	P-loop_containing_nucleoside_triphosphate_hydrolase;_Glycine-tRNA_synthetase,_heterodimeric;_HNH_nuclease	PF13391	HNH_endonuclease	-	-
Halo_Nar1-KKHJMNJF_05480	Halo_Nar1	KKHJMNJF_1	2643224514	Halo_Nar1_contig_1	675691	0.401	NAR1_11	KKHJMNJF_05480	0.081	171	hypothetical protein	-	-	-	-	-	arCOG13965	-	Uncharacterized membrane protein	S	6.7e-71	-	-	-	-	-	-	-	-	-	-	-	-	-	-	-	-	-	-	-	-	-	-	-	-	-	-	TMhelix	-
Halo_Nar1-KKHJMNJF_05490	Halo_Nar1	KKHJMNJF_1	2643224514	Halo_Nar1_contig_1	675691	0.401	NAR1_11	KKHJMNJF_05490	0.061	569	Chromosome partition protein Smc	COG4694	Wobble_nucleotide-excising_tRNase	J	-	9.1e-12	arCOG00385	-	Uncharacterized coiled-coil protein	S	3.4e-28	K19171	2e-23	88.9	187.57	DNA_sulfur_modification_protein_DndD	-	-	-	-	-	-	-	-	-	-	-	-	-	-	-	-	-	IPR027417	P-loop_containing_nucleoside_triphosphate_hydrolase	-	-	-	-
Halo_Nar1-KKHJMNJF_05500	Halo_Nar1	KKHJMNJF_1	2643224514	Halo_Nar1_contig_1	675691	0.401	NAR1_11	KKHJMNJF_05500	0.073	149	hypothetical protein	-	-	-	-	-	arCOG00724	-	Transcriptional regulator, PadR family	K	5.8e-15	-	-	-	-	-	-	-	-	-	-	-	-	-	-	-	-	-	-	-	-	-	-	-	-	-	-	-	-
Halo_Nar1-KKHJMNJF_05510	Halo_Nar1	KKHJMNJF_1	2643224514	Halo_Nar1_contig_1	675691	0.401	NAR1_11	KKHJMNJF_05510	0.075	477	hypothetical protein	-	-	-	-	-	-	-	-	-	-	-	-	-	-	-	-	-	-	-	-	-	-	-	-	-	-	-	-	-	-	-	-	-	-	-	-	-	-
Halo_Nar1-KKHJMNJF_05520	Halo_Nar1	KKHJMNJF_1	2643224514	Halo_Nar1_contig_1	675691	0.401	NAR1_11	KKHJMNJF_05520	0.032	375	Tyrosine recombinase XerC	COG4973	Site-specific_recombinase_XerC	L	-	1.7e-28	arCOG01241	XerC	XerD/XerC family integrase	X	7.6e-29	K03733	3.6e-25	95.2	333.77	integrase/recombinase_XerC	-	PF00589	Phage_integrase_family	4.9e-15	recomb_XerC	-	-	6.1e-12	-	-	-	-	-	-	-	-	-	IPR011010;_IPR010998;_IPR002104;_IPR013762	DNA_breaking-rejoining_enzyme,_catalytic_core;_Integrase/recombinase,_N-terminal;_Integrase,_catalytic_domain;_Integrase-like,_catalytic_domain_superfamily	PF00589	Phage_integrase_family	-	-
Halo_Nar1-KKHJMNJF_05530	Halo_Nar1	KKHJMNJF_1	2643224514	Halo_Nar1_contig_1	675691	0.401	NAR1_11	KKHJMNJF_05530	0.042	47	hypothetical protein	-	-	-	-	-	-	-	-	-	-	-	-	-	-	-	-	-	-	-	-	-	-	-	-	-	-	-	-	-	-	-	-	-	-	-	-	-	-
Halo_Nar1-KKHJMNJF_05540	Halo_Nar1	KKHJMNJF_1	2643224514	Halo_Nar1_contig_1	675691	0.401	NAR1_11	KKHJMNJF_05540	0.078	408	Tyrosine recombinase XerC	COG4973	Site-specific_recombinase_XerC	L	-	1.9e-17	arCOG01242	XerC	XerD/XerC family integrase	X	1.1e-76	K04763	3.4e-17	69.1	228.47	integrase/recombinase_XerD	-	PF00589	Phage_integrase_family	4.4e-08	recomb_XerC	-	-	2.8e-06	-	-	-	-	-	-	-	-	-	IPR011010;_IPR013762;_IPR002104	DNA_breaking-rejoining_enzyme,_catalytic_core;_Integrase-like,_catalytic_domain_superfamily;_Integrase,_catalytic_domain	PF00589	Phage_integrase_family	-	-
Halo_Nar1-KKHJMNJF_05550	Halo_Nar1	KKHJMNJF_1	2643224514	Halo_Nar1_contig_1	675691	0.401	NAR1_11	KKHJMNJF_05550	0.055	768	hypothetical protein	COG5305	Uncharacterized_membrane_protein_PF0508,_contains_N-terminal_glycosyltransferase_domain_of_PMT_family	R	-	1e-73	arCOG00567	ArnT	Glycosyltransferase of PMT family	M	1e-40	K14340	3e-31	114.6	102.5	mannosyltransferase_[EC:2.4.1.-]	high_score	PF13231	Dolichyl-phosphate-mannose-protein_mannosyltransferase	1.2e-11	-	-	-	-	-	-	-	-	-	-	-	-	-	IPR038731	Glycosyltransferase_RgtA/B/C/D-like	PF13231	Dolichyl-phosphate-mannose-protein_mannosyltransferase	TMhelix	SignalP-noTM;_SignalP-TM
Halo_Nar1-KKHJMNJF_05560	Halo_Nar1	KKHJMNJF_1	2643224514	Halo_Nar1_contig_1	675691	0.401	NAR1_11	KKHJMNJF_05560	0.048	583	hypothetical protein	COG0367	Asparagine_synthetase_B_(glutamine-hydrolyzing)	E	Asparagine_biosynthesis	1e-50	arCOG00121	AsnB	Asparagine synthase (glutamine-hydrolyzing)	E	9.8e-24	K01953	6.8e-50	176.8	96.83	asparagine_synthase_(glutamine-hydrolysing)_[EC:6.3.5.4]	high_score	PF00733	Asparagine_synthase	3.8e-18	asn_synth_AEB	-	-	1e-35	-	-	-	-	-	-	-	-	-	IPR017932;_IPR029055;_IPR001962;_IPR006426	Glutamine_amidotransferase_type_2_domain;_Nucleophile_aminohydrolases,_N-terminal;_Asparagine_synthase;_Asparagine_synthase,_glutamine-hydrolyzing	PF13537;_PF00733	Glutamine_amidotransferase_domain;_Asparagine_synthase	-	-
Halo_Nar1-KKHJMNJF_05570	Halo_Nar1	KKHJMNJF_1	2643224514	Halo_Nar1_contig_1	675691	0.401	NAR1_11	KKHJMNJF_05570	0.088	284	hypothetical protein	COG0559	Branched-chain_amino_acid_ABC-type_transport_system,_permease_component	E	-	2.4e-54	arCOG01269	LivH	Branched-chain amino acid ABC-type transport system, permease component	E	8e-45	K11956	2e-71	246.9	359.17	neutral_amino_acid_transport_system_permease_protein	-	PF02653	Branched-chain_amino_acid_transport_system_/_permease_component	3.9e-29	urea_trans_UrtB	-	-	6.3e-19	-	-	-	-	5.78e-52	-	-	-	-	IPR001851	ABC_transporter,_permease	PF02653	Branched-chain_amino_acid_transport_system_/_permease_component	TMhelix	-
Halo_Nar1-KKHJMNJF_05580	Halo_Nar1	KKHJMNJF_1	2643224514	Halo_Nar1_contig_1	675691	0.401	NAR1_11	KKHJMNJF_05580	0.13	299	hypothetical protein	COG4177	ABC-type_branched-chain_amino_acid_transport_system,_permease_component	E	-	2.7e-63	arCOG01273	LivM	ABC-type branched-chain amino acid transport system, permease component	E	1.2e-63	K11955	5.5e-65	226.2	347.23	neutral_amino_acid_transport_system_permease_protein	-	PF02653	Branched-chain_amino_acid_transport_system_/_permease_component	1.3e-45	urea_trans_UrtC	-	-	1.3e-26	-	-	-	-	4.37e-31	-	-	-	-	IPR001851	ABC_transporter,_permease	PF02653	Branched-chain_amino_acid_transport_system_/_permease_component	TMhelix	-
Halo_Nar1-KKHJMNJF_05590	Halo_Nar1	KKHJMNJF_1	2643224514	Halo_Nar1_contig_1	675691	0.401	NAR1_11	KKHJMNJF_05590	0.087	251	putative branched-chain amino acid transport ATP-binding protein LivG	COG0411	ABC-type_branched-chain_amino_acid_transport_system,_ATPase_component_LivG	E	-	8.6e-71	arCOG00925	LivG	ABC-type branched-chain amino acid transport system, ATPase component	E	3.7e-63	K01995	5e-67	231.7	319.97	branched-chain_amino_acid_transport_system_ATP-binding_protein	-	PF00005	ABC_transporter	6.3e-26	LPS_export_lptB	-	-	3.6e-55	-	-	-	-	1.2e-48	-	-	-	-	IPR003439;_IPR027417;_IPR003593	ABC_transporter-like;_P-loop_containing_nucleoside_triphosphate_hydrolase;_AAA+_ATPase_domain	PF00005	ABC_transporter	-	-
Halo_Nar1-KKHJMNJF_05600	Halo_Nar1	KKHJMNJF_1	2643224514	Halo_Nar1_contig_1	675691	0.401	NAR1_11	KKHJMNJF_05600	0.074	228	putative branched-chain amino acid transport ATP-binding protein LivG	COG0410	ABC-type_branched-chain_amino_acid_transport_system,_ATPase_component_LivF	E	-	6.9e-65	arCOG00924	LivF	ABC-type branched-chain amino acid transport system, ATPase component	E	7.9e-49	K01996	1e-64	223.8	319.6	branched-chain_amino_acid_transport_system_ATP-binding_protein	-	PF00005	ABC_transporter	6.6e-33	urea_trans_UrtE	-	-	1.9e-50	-	-	-	-	1.13e-52	-	-	-	-	IPR017871;_IPR027417;_IPR003439;_IPR003593	ABC_transporter,_conserved_site;_P-loop_containing_nucleoside_triphosphate_hydrolase;_ABC_transporter-like;_AAA+_ATPase_domain	PF00005	ABC_transporter	-	-
Halo_Nar1-KKHJMNJF_05610	Halo_Nar1	KKHJMNJF_1	2643224514	Halo_Nar1_contig_1	675691	0.401	NAR1_11	KKHJMNJF_05610	0.087	412	Chemotactic signal transduction system substrate-binding protein BasB	COG0683	ABC-type_branched-chain_amino_acid_transport_system,_periplasmic_component	E	-	7e-43	arCOG01021	LivK	ABC-type branched-chain amino acid transport system, periplasmic component	E	2.3e-41	K11954	1.9e-67	234	447.37	neutral_amino_acid_transport_system_substrate-binding_protein	-	PF13458	Periplasmic_binding_protein	1.1e-32	-	-	-	-	-	-	-	-	8.95e-41	-	-	-	-	IPR028082;_IPR028081	Periplasmic_binding_protein-like_I;_Leucine-binding_protein_domain	PF13458	Periplasmic_binding_protein	-	SignalP-TM
Halo_Nar1-KKHJMNJF_05620	Halo_Nar1	KKHJMNJF_1	2643224514	Halo_Nar1_contig_1	675691	0.401	NAR1_11	KKHJMNJF_05620	0.075	238	(5-formylfuran-3-yl)methyl phosphate synthase	COG1891	4-(hydroxymethyl)-2-furancarboxaldehyde_phosphate_synthase_MfnB	H	-	5.3e-56	arCOG04482	-	TIM-barrel superfamily enzyme involved in biosynthesis of tetrahydromethanopterin and methanofuran	H	3.1e-41	K09733	1.2e-61	214.3	168.7	(5-formylfuran-3-yl)methyl_phosphate_synthase_[EC:4.2.3.153]	high_score	PF04476	4-HFC-P_synthase	3.3e-62	-	-	-	-	-	-	-	-	-	-	-	-	-	IPR007565	(5-formylfuran-3-yl)methyl_phosphate_synthase	PF04476	4-HFC-P_synthase	-	-
Halo_Nar1-KKHJMNJF_05630	Halo_Nar1	KKHJMNJF_1	2643224514	Halo_Nar1_contig_1	675691	0.401	NAR1_11	KKHJMNJF_05630	0.043	228	hypothetical protein	COG1575	1,4-dihydroxy-2-naphthoate_polyprenyltransferase	H	Menaquinone_biosynthesis	1.5e-08	arCOG00476	UbiA	4-hydroxybenzoate polyprenyltransferase or related prenyltransferase	H	3.9e-09	K17105	5.4e-07	35	211.47	geranylgeranylglycerol-phosphate_geranylgeranyltransferase_[EC:2.5.1.42]	-	PF01040	UbiA_prenyltransferase_family	2.7e-09	-	-	-	-	-	-	-	-	-	-	-	-	-	IPR000537	UbiA_prenyltransferase_family	PF01040	UbiA_prenyltransferase_family	TMhelix	-
Halo_Nar1-KKHJMNJF_05640	Halo_Nar1	KKHJMNJF_1	2643224514	Halo_Nar1_contig_1	675691	0.401	NAR1_11	KKHJMNJF_05640	0.06	214	[5-(aminomethyl)furan-3-yl]methyl phosphate kinase	COG2054	5-(aminomethyl)-3-furanmethanol-phosphate_kinase_MfnE_(methanofuran_biosynthesis)	H	-	1e-53	arCOG00859	-	Uncharacterized archaeal kinase related to aspartokinase, uridylate kinase	R	1.9e-48	K07144	3.8e-55	192.7	98.37	5-(aminomethyl)-3-furanmethanol_phosphate_kinase_[EC:2.7.4.31]	high_score	PF00696	Amino_acid_kinase_family	3e-14	argB	-	-	1.7e-09	-	-	-	-	-	-	-	-	-	IPR036393;_IPR001048;_IPR011375	Acetylglutamate_kinase-like_superfamily;_Aspartate/glutamate/uridylate_kinase;_MfnE_family	PF00696	Amino_acid_kinase_family	-	-
Halo_Nar1-KKHJMNJF_05650	Halo_Nar1	KKHJMNJF_1	2643224514	Halo_Nar1_contig_1	675691	0.401	NAR1_11	KKHJMNJF_05650	0.068	234	Imidazole glycerol phosphate synthase subunit HisF	COG1411	Uncharacterized_conserved_protein_related_to_proFAR_isomerase_(HisA)	R	-	6.9e-65	arCOG00616	-	Uncharacterized protein related to proFAR isomerase (HisA)	R	6.4e-44	K01814	3e-35	128.1	254.53	phosphoribosylformimino-5-aminoimidazole_carboxamide_ribotide_isomerase_[EC:5.3.1.16]	-	PF00977	Histidine_biosynthesis_protein	1.1e-41	hisAF_rel	-	-	4.9e-40	-	-	-	-	-	-	-	-	-	IPR013785;_IPR006062;_IPR011060	Aldolase-type_TIM_barrel;_Histidine_biosynthesis;_Ribulose-phosphate_binding_barrel	PF00977	Histidine_biosynthesis_protein	-	-
Halo_Nar1-KKHJMNJF_05660	Halo_Nar1	KKHJMNJF_1	2643224514	Halo_Nar1_contig_1	675691	0.401	NAR1_11	KKHJMNJF_05660	0.071	238	Glycosyltransferase AglD	COG1215	Glycosyltransferase,_catalytic_subunit_of_cellulose_synthase_and_poly-beta-1,6-N-acetylglucosamine_synthase	N	-	1.9e-11	arCOG00897	AglD	Glycosyl transferase family 2	M	1.2e-38	K00729	5.2e-38	136.6	204.7	dolichyl-phosphate_beta-glucosyltransferase_[EC:2.4.1.117]	-	PF00535	Glycosyl_transferase_family_2	1.2e-20	glyco_TIGR04182	-	-	4.4e-16	-	-	-	-	2.3e-41	-	-	-	-	IPR029044;_IPR001173	Nucleotide-diphospho-sugar_transferases;_Glycosyltransferase_2-like	PF00535	Glycosyl_transferase_family_2	-	-
Halo_Nar1-KKHJMNJF_05670	Halo_Nar1	KKHJMNJF_1	2643224514	Halo_Nar1_contig_1	675691	0.401	NAR1_11	KKHJMNJF_05670	0.08	508	hypothetical protein	COG2244	Membrane_protein_involved_in_the_export_of_O-antigen_and_teichoic_acid	M	-	6.3e-35	arCOG02209	AglR	MATE family membrane protein, Rfbx family, flippase	M	1.7e-52	K03328	6.8e-37	133.7	256.73	polysaccharide_transporter,_PST_family	-	PF14667	Polysaccharide_biosynthesis_C-terminal_domain	8.6e-19	-	-	-	-	-	-	-	-	-	-	-	-	-	IPR002797;_IPR029303	Polysaccharide_biosynthesis_protein;_Polysaccharide_biosynthesis_protein,_C-terminal_domain	PF01943;_PF14667	Polysaccharide_biosynthesis_protein;_Polysaccharide_biosynthesis_C-terminal_domain	TMhelix	-
Halo_Nar1-KKHJMNJF_05680	Halo_Nar1	KKHJMNJF_1	2643224514	Halo_Nar1_contig_1	675691	0.401	NAR1_11	KKHJMNJF_05680	0.098	172	hypothetical protein	-	-	-	-	-	-	-	-	-	-	-	-	-	-	-	-	-	-	-	-	-	-	-	-	-	-	-	-	-	-	-	-	-	-	-	-	TMhelix	-
Halo_Nar1-KKHJMNJF_05690	Halo_Nar1	KKHJMNJF_1	2643224514	Halo_Nar1_contig_1	675691	0.401	NAR1_11	KKHJMNJF_05690	0.118	127	hypothetical protein	COG1320	Multisubunit_Na+/H+_antiporter,_MnhG_subunit	P	-	3.5e-30	arCOG03082	MnhG	Multisubunit Na+/H+ antiporter, MnhG subunit	P	1.2e-32	K05571	2.6e-28	103.7	107.8	multicomponent_Na+:H+_antiporter_subunit_G	-	PF03334	Na+/H+_antiporter_subunit	1.7e-22	CPA3_mnhG_phaG	-	-	1.7e-21	-	-	-	-	-	-	-	-	-	IPR005133	Na+/H+_antiporter_subunit_G	PF03334	Na+/H+_antiporter_subunit	TMhelix	-
Halo_Nar1-KKHJMNJF_05700	Halo_Nar1	KKHJMNJF_1	2643224514	Halo_Nar1_contig_1	675691	0.401	NAR1_11	KKHJMNJF_05700	0.094	95	hypothetical protein	COG2212	Multisubunit_Na+/H+_antiporter,_MnhF_subunit	P	-	1.1e-20	arCOG03121	MnhF	Multisubunit Na+/H+ antiporter, MnhF subunit	P	2.5e-20	K05570	7e-19	73.6	79.27	multicomponent_Na+:H+_antiporter_subunit_F	-	PF04066	Multiple_resistance_and_pH_regulation_protein_F_(MrpF_/_PhaF)	1.9e-11	-	-	-	-	-	-	-	-	-	-	-	-	-	IPR007208	Na(+)/H(+)_antiporter_subunit_F-like	PF04066	Multiple_resistance_and_pH_regulation_protein_F_(MrpF_/_PhaF)	TMhelix	-
Halo_Nar1-KKHJMNJF_05710	Halo_Nar1	KKHJMNJF_1	2643224514	Halo_Nar1_contig_1	675691	0.401	NAR1_11	KKHJMNJF_05710	0.063	174	hypothetical protein	COG1863	Multisubunit_Na+/H+_antiporter,_MnhE_subunit	P	-	5e-33	arCOG03099	MnhE	Multisubunit Na+/H+ antiporter, MnhE subunit	P	4.6e-25	K05569	1.8e-30	111.9	113.5	multicomponent_Na+:H+_antiporter_subunit_E	-	PF01899	Na+/H+_ion_antiporter_subunit	2.2e-30	2a6301s05	-	-	2.8e-20	-	-	-	-	-	-	-	-	-	IPR002758	Na+/H+_antiporter_subunit_E	PF01899	Na+/H+_ion_antiporter_subunit	-	-
Halo_Nar1-KKHJMNJF_05720	Halo_Nar1	KKHJMNJF_1	2643224514	Halo_Nar1_contig_1	675691	0.401	NAR1_11	KKHJMNJF_05720	0.103	484	F(420)H(2) dehydrogenase subunit N	COG0651	Formate_hydrogenlyase_subunit_3/Multisubunit_Na+/H+_antiporter,_MnhD_subunit	CP	-	5.8e-102	arCOG01537	NuoM	NADH:ubiquinone oxidoreductase subunit 4 (chain M)	C	2.4e-90	K05568	9.6e-106	360.4	373.13	multicomponent_Na+:H+_antiporter_subunit_D	-	PF00361	Proton-conducting_membrane_transporter	3.5e-52	2a6301s04	-	-	8.7e-82	-	-	-	-	1.56e-76	-	-	-	-	IPR003918;_IPR001750	NADH:ubiquinone_oxidoreductase;_NADH:quinone_oxidoreductase/Mrp_antiporter,_membrane_subunit	PF00361	Proton-conducting_membrane_transporter	TMhelix	-
Halo_Nar1-KKHJMNJF_05730	Halo_Nar1	KKHJMNJF_1	2643224514	Halo_Nar1_contig_1	675691	0.401	NAR1_11	KKHJMNJF_05730	0.121	115	hypothetical protein	COG1006	Multisubunit_Na+/H+_antiporter,_MnhC_subunit	P	-	1.1e-35	arCOG03072	MnhC	Multisubunit Na+/H+ antiporter, MnhC subunit	P	5.2e-24	K05567	1.1e-35	128.2	122.13	multicomponent_Na+:H+_antiporter_subunit_C	high_score	PF00420	NADH-ubiquinone/plastoquinone_oxidoreductase_chain_4L	2.4e-28	2a6301s03	-	-	2.9e-26	-	-	-	-	4.25e-25	-	-	-	-	-	-	PF00420	NADH-ubiquinone/plastoquinone_oxidoreductase_chain_4L	TMhelix	-
Halo_Nar1-KKHJMNJF_05740	Halo_Nar1	KKHJMNJF_1	2643224514	Halo_Nar1_contig_1	675691	0.401	NAR1_11	KKHJMNJF_05740	0.071	153	hypothetical protein	COG2111	Multisubunit_Na+/H+_antiporter,_MnhB_subunit	P	-	3e-31	arCOG03079	MnhB	Multisubunit Na+/H+ antiporter, MnhB subunit	P	2.4e-23	K05566	8e-30	109.9	89	multicomponent_Na+:H+_antiporter_subunit_B	high_score	PF04039	Domain_related_to_MnhB_subunit_of_Na+/H+_antiporter	3.4e-34	2a6301s02	-	-	5.9e-24	-	-	-	-	9.89e-28	-	-	-	-	IPR007182	Na+/H+_antiporter_MnhB_subunit-related_protein	PF04039	Domain_related_to_MnhB_subunit_of_Na+/H+_antiporter	TMhelix	-
Halo_Nar1-KKHJMNJF_05750	Halo_Nar1	KKHJMNJF_1	2643224514	Halo_Nar1_contig_1	675691	0.401	NAR1_11	KKHJMNJF_05750	0.09	739	F(420)H(2) dehydrogenase subunit L	COG2111	Multisubunit_Na+/H+_antiporter,_MnhB_subunit	P	-	5.9e-233	arCOG01539	NuoL	NADH dehydrogenase subunit L	C	7.4e-102	K05565	1.7e-227	763.8	782.7	multicomponent_Na+:H+_antiporter_subunit_A	-	PF00361	Proton-conducting_membrane_transporter	5.5e-67	2a6301s01	-	-	6.6e-178	-	-	-	-	1.57e-155	-	-	-	-	IPR001516;_IPR025383;_IPR001750	NADH-Ubiquinone_oxidoreductase_(complex_I),_chain_5_N-terminal;_Domain_of_unknown_function_DUF4040;_NADH:quinone_oxidoreductase/Mrp_antiporter,_membrane_subunit	PF00662;_PF13244;_PF00361	NADH-Ubiquinone_oxidoreductase_(complex_I),_chain_5_N-terminus;_Domain_of_unknown_function_(DUF4040);_Proton-conducting_membrane_transporter	TMhelix	-
Halo_Nar1-KKHJMNJF_05760	Halo_Nar1	KKHJMNJF_1	2643224514	Halo_Nar1_contig_1	675691	0.401	NAR1_11	KKHJMNJF_05760	0.062	64	hypothetical protein	-	-	-	-	-	-	-	-	-	-	-	-	-	-	-	-	-	-	-	-	-	-	-	-	-	-	-	-	-	-	-	-	-	-	-	-	TMhelix	-
Halo_Nar1-KKHJMNJF_05770	Halo_Nar1	KKHJMNJF_1	2643224514	Halo_Nar1_contig_1	675691	0.401	NAR1_11	KKHJMNJF_05770	0.15	73	hypothetical protein	-	-	-	-	-	-	-	-	-	-	-	-	-	-	-	-	-	-	-	-	-	-	-	-	-	-	-	-	-	-	-	-	-	-	-	-	TMhelix	-
Halo_Nar1-KKHJMNJF_05780	Halo_Nar1	KKHJMNJF_1	2643224514	Halo_Nar1_contig_1	675691	0.401	NAR1_11	KKHJMNJF_05780	0.115	78	hypothetical protein	COG2155	Uncharacterized_membrane_protein_YuzA,_DUF378_family	S	-	2e-16	arCOG03620	YuzA	Uncharacterized membrane protein YuzA, DUF378 family	S	1.2e-08	K09779	5.7e-15	60.1	33.53	uncharacterized_protein	high_score	PF04070	Domain_of_unknown_function_(DUF378)	4.3e-13	-	-	-	-	-	-	-	-	-	-	-	-	-	IPR007211	Protein_of_unknown_function_DUF378	PF04070	Domain_of_unknown_function_(DUF378)	TMhelix	-
Halo_Nar1-KKHJMNJF_05790	Halo_Nar1	KKHJMNJF_1	2643224514	Halo_Nar1_contig_1	675691	0.401	NAR1_11	KKHJMNJF_05790	0.033	120	hypothetical protein	-	-	-	-	-	-	-	-	-	-	-	-	-	-	-	-	-	-	-	-	-	-	-	-	-	-	-	-	-	-	-	-	IPR009072	Histone-fold	-	-	-	-
Halo_Nar1-KKHJMNJF_05800	Halo_Nar1	KKHJMNJF_1	2643224514	Halo_Nar1_contig_1	675691	0.401	NAR1_11	KKHJMNJF_05800	0.041	170	hypothetical protein	-	-	-	-	-	-	-	-	-	-	-	-	-	-	-	-	-	-	-	-	-	-	-	-	-	-	-	-	-	-	-	-	-	-	-	-	-	-
Halo_Nar1-KKHJMNJF_05810	Halo_Nar1	KKHJMNJF_1	2643224514	Halo_Nar1_contig_1	675691	0.401	NAR1_11	KKHJMNJF_05810	0.021	93	hypothetical protein	-	-	-	-	-	-	-	-	-	-	-	-	-	-	-	-	-	-	-	-	-	-	-	-	-	-	-	-	-	-	-	-	-	-	-	-	-	-
Halo_Nar1-KKHJMNJF_05820	Halo_Nar1	KKHJMNJF_1	2643224514	Halo_Nar1_contig_1	675691	0.401	NAR1_11	KKHJMNJF_05820	0.024	81	hypothetical protein	-	-	-	-	-	-	-	-	-	-	-	-	-	-	-	-	-	-	-	-	-	-	-	-	-	-	-	-	-	-	-	-	-	-	-	-	-	-
Halo_Nar1-KKHJMNJF_05830	Halo_Nar1	KKHJMNJF_1	2643224514	Halo_Nar1_contig_1	675691	0.401	NAR1_11	KKHJMNJF_05830	0.055	236	hypothetical protein	-	-	-	-	-	-	-	-	-	-	-	-	-	-	-	-	-	-	-	-	-	-	-	-	-	-	-	-	-	-	-	-	-	-	-	-	-	-
Halo_Nar1-KKHJMNJF_05840	Halo_Nar1	KKHJMNJF_1	2643224514	Halo_Nar1_contig_1	675691	0.401	NAR1_11	KKHJMNJF_05840	0.067	118	hypothetical protein	COG1733	DNA-binding_transcriptional_regulator,_HxlR_family	K	-	8.8e-26	arCOG02600	CheY	Signal transduction regulator, contains Rec and HTH domains	T	4e-30	-	-	-	-	-	-	PF01638	HxlR-like_helix-turn-helix	4.4e-23	-	-	-	-	-	-	-	-	-	-	-	-	-	IPR002577;_IPR036390;_IPR036388	Helix-turn-helix,_HxlR_type;_Winged_helix_DNA-binding_domain_superfamily;_Winged_helix-like_DNA-binding_domain_superfamily	PF01638	HxlR-like_helix-turn-helix	-	-
Halo_Nar1-KKHJMNJF_05850	Halo_Nar1	KKHJMNJF_1	2643224514	Halo_Nar1_contig_1	675691	0.401	NAR1_11	KKHJMNJF_05850	0.113	88	hypothetical protein	-	-	-	-	-	-	-	-	-	-	-	-	-	-	-	-	-	-	-	-	-	-	-	-	-	-	-	-	-	-	-	-	IPR013766;_IPR002109;_IPR036249	Thioredoxin_domain;_Glutaredoxin;_Thioredoxin-like_superfamily	PF00085	Thioredoxin	-	-
Halo_Nar1-KKHJMNJF_05860	Halo_Nar1	KKHJMNJF_1	2643224514	Halo_Nar1_contig_1	675691	0.401	NAR1_11	KKHJMNJF_05860	0.172	29	hypothetical protein	-	-	-	-	-	-	-	-	-	-	-	-	-	-	-	-	-	-	-	-	-	-	-	-	-	-	-	-	-	-	-	-	-	-	-	-	-	-
Halo_Nar1-KKHJMNJF_05870	Halo_Nar1	KKHJMNJF_1	2643224514	Halo_Nar1_contig_1	675691	0.401	NAR1_11	KKHJMNJF_05870	0.059	84	hypothetical protein	-	-	-	-	-	-	-	-	-	-	-	-	-	-	-	-	-	-	-	-	-	-	-	-	-	-	-	-	-	-	-	-	-	-	-	-	-	SignalP-noTM;_SignalP-TM
Halo_Nar1-KKHJMNJF_05880	Halo_Nar1	KKHJMNJF_1	2643224514	Halo_Nar1_contig_1	675691	0.401	NAR1_11	KKHJMNJF_05880	0.035	85	hypothetical protein	COG1745	Uncharacterized_metal-binding_protein_MJ1132,_UPF0058_family	S	-	8e-16	arCOG02254	-	Predicted metal-binding protein	R	3.9e-10	-	-	-	-	-	-	PF01893	Uncharacterised_protein_family_UPF0058	1.4e-14	-	-	-	-	-	-	-	-	-	-	-	-	-	IPR036519;_IPR002753	Uncharacterised_UPF0058_superfamily;_Uncharacterised_protein_family_UPF0058	PF01893	Uncharacterised_protein_family_UPF0058	-	-
Halo_Nar1-KKHJMNJF_05890	Halo_Nar1	KKHJMNJF_1	2643224514	Halo_Nar1_contig_1	675691	0.401	NAR1_11	KKHJMNJF_05890	0.095	398	Ribosome-binding ATPase YchF	COG0012	Ribosome-binding_ATPase_YchF,_GTP1/OBG_family	J	-	9.9e-71	arCOG00357	GTP1	Ribosome-binding ATPase YchF, GTP1/OBG family	J	3.7e-129	K06942	2e-107	365.7	382.3	ribosome-binding_ATPase	-	PF08438	GTPase_of_unknown_function_C-terminal	2.7e-30	TIGR00092	-	-	5.2e-31	-	-	-	-	-	-	-	-	-	IPR031167;_IPR013646;_IPR012676;_IPR012675;_IPR027417;_IPR006073;_IPR004095	OBG-type_guanine_nucleotide-binding_(G)_domain;_Uncharacterised_GTP-binding_protein,_C-terminal;_TGS-like;_Beta-grasp_domain_superfamily;_P-loop_containing_nucleoside_triphosphate_hydrolase;_GTP_binding_domain;_TGS	PF08438;_PF01926;_PF02824	GTPase_of_unknown_function_C-terminal;_50S_ribosome-binding_GTPase;_TGS_domain	-	-
Halo_Nar1-KKHJMNJF_05900	Halo_Nar1	KKHJMNJF_1	2643224514	Halo_Nar1_contig_1	675691	0.401	NAR1_11	KKHJMNJF_05900	0.055	126	hypothetical protein	-	-	-	-	-	arCOG08255	-	Uncharacterized protein, DUF4186 family	S	2.3e-13	-	-	-	-	-	-	PF13811	Domain_of_unknown_function_(DUF4186)	6.4e-18	-	-	-	-	-	-	-	-	-	-	-	-	-	IPR020378	Protein_of_unknown_function_DUF4186	PF13811	Domain_of_unknown_function_(DUF4186)	-	-
Halo_Nar1-KKHJMNJF_05910	Halo_Nar1	KKHJMNJF_1	2643224514	Halo_Nar1_contig_1	675691	0.401	NAR1_11	KKHJMNJF_05910	0.073	287	hypothetical protein	-	-	-	-	-	-	-	-	-	-	-	-	-	-	-	-	-	-	-	-	-	-	-	-	-	-	-	-	-	-	-	-	-	-	-	-	-	-
Halo_Nar1-KKHJMNJF_05920	Halo_Nar1	KKHJMNJF_1	2643224514	Halo_Nar1_contig_1	675691	0.401	NAR1_11	KKHJMNJF_05920	0.068	435	Histidine--tRNA ligase	COG0124	Histidyl-tRNA_synthetase	J	Aminoacyl-tRNA_synthetases	8.6e-99	arCOG00404	HisS	Histidyl-tRNA synthetase	J	2e-82	K01892	6.4e-102	347.6	272.33	histidyl-tRNA_synthetase_[EC:6.1.1.21]	high_score	PF13393	Histidyl-tRNA_synthetase	4.5e-42	hisS	-	-	2.4e-101	-	-	-	-	-	-	-	-	-	IPR015807;_IPR004154;_IPR004516;_IPR036621;_IPR006195;_IPR033656	Histidine-tRNA_ligase;_Anticodon-binding;_Histidine-tRNA_ligase/ATP_phosphoribosyltransferase_regulatory_subunit;_Anticodon-binding_domain_superfamily;_Aminoacyl-tRNA_synthetase,_class_II;_Histidyl-anticodon-binding	PF03129;_PF13393	Anticodon_binding_domain;_Histidyl-tRNA_synthetase	-	-
Halo_Nar1-KKHJMNJF_05930	Halo_Nar1	KKHJMNJF_1	2643224514	Halo_Nar1_contig_1	675691	0.401	NAR1_11	KKHJMNJF_05930	0.101	79	hypothetical protein	-	-	-	-	-	-	-	-	-	-	-	-	-	-	-	-	-	-	-	-	-	-	-	-	-	-	-	-	-	-	-	-	-	-	-	-	-	-
Halo_Nar1-KKHJMNJF_05940	Halo_Nar1	KKHJMNJF_1	2643224514	Halo_Nar1_contig_1	675691	0.401	NAR1_11	KKHJMNJF_05940	0.134	289	N-acetylmannosamine kinase	COG1940	Sugar_kinase_of_the_NBD/HSP70_family,_may_contain_an_N-terminal_HTH_domain	GK	-	2.6e-57	arCOG04280	NagC	Transcriptional regulator/sugar kinase	K	2.7e-74	K00845	3.7e-53	187	249.23	glucokinase_[EC:2.7.1.2]	-	PF00480	ROK_family	2.8e-49	ROK_glcA_fam	-	-	2.6e-34	-	-	-	-	-	-	-	-	-	IPR000600	ROK_family	PF00480	ROK_family	-	-
Halo_Nar1-KKHJMNJF_05950	Halo_Nar1	KKHJMNJF_1	2643224514	Halo_Nar1_contig_1	675691	0.401	NAR1_11	KKHJMNJF_05950	0.064	156	hypothetical protein	COG1988	Membrane-bound_metal-dependent_hydrolase_YbcI,_DUF457_family	R	-	2.1e-11	arCOG05730	-	Membrane-bound metal-dependent hydrolase YbcI, DUF457 family	R	6.3e-08	K07038	6.6e-13	54.8	34.27	inner_membrane_protein	high_score	PF04307	LexA-binding,_inner_membrane-associated_putative_hydrolase	3.1e-15	-	-	-	-	-	-	-	-	-	-	-	-	-	IPR007404	LexA-binding,_inner_membrane-associated_putative_hydrolase	PF04307	LexA-binding,_inner_membrane-associated_putative_hydrolase	TMhelix	-
Halo_Nar1-KKHJMNJF_05960	Halo_Nar1	KKHJMNJF_1	2643224514	Halo_Nar1_contig_1	675691	0.401	NAR1_11	KKHJMNJF_05960	0.068	146	hypothetical protein	COG1813	Archaeal_ribosome-binding_protein_aMBF1,_putative_translation_factor,_contains_Zn-ribbon_and_HTH_domains	J	-	2.4e-13	arCOG01863	MBF1	Ribosome-binding protein aMBF1, translation factor, contains Zn-ribbon and HTH domains	J	1e-19	K03627	1.4e-12	53.8	47.03	putative_transcription_factor	high_score	-	-	-	TIGR00270	-	-	4.1e-24	-	-	-	-	-	-	-	-	-	IPR001387;_IPR010982;_IPR004451	Cro/C1-type_helix-turn-helix_domain;_Lambda_repressor-like,_DNA-binding_domain_superfamily;_Conserved_hypothetical_protein_CHP00270	PF01381	Helix-turn-helix	-	-
Halo_Nar1-KKHJMNJF_05970	Halo_Nar1	KKHJMNJF_1	2643224514	Halo_Nar1_contig_1	675691	0.401	NAR1_11	KKHJMNJF_05970	0.051	39	hypothetical protein	-	-	-	-	-	-	-	-	-	-	-	-	-	-	-	-	-	-	-	-	-	-	-	-	-	-	-	-	-	-	-	-	-	-	-	-	-	-
Halo_Nar1-KKHJMNJF_05980	Halo_Nar1	KKHJMNJF_1	2643224514	Halo_Nar1_contig_1	675691	0.401	NAR1_11	KKHJMNJF_05980	0.096	228	hypothetical protein	COG0288	Carbonic_anhydrase	P	-	5.2e-32	arCOG02860	CynT	Carbonic anhydrase	P	3.6e-53	K01673	6.3e-31	113.4	20.67	carbonic_anhydrase_[EC:4.2.1.1]	high_score	PF00484	Carbonic_anhydrase	1.2e-25	-	-	-	-	-	-	-	-	-	-	-	-	-	IPR001765;_IPR036874	Carbonic_anhydrase;_Carbonic_anhydrase_superfamily	PF00484	Carbonic_anhydrase	-	-
Halo_Nar1-KKHJMNJF_05990	Halo_Nar1	KKHJMNJF_1	2643224514	Halo_Nar1_contig_1	675691	0.401	NAR1_11	KKHJMNJF_05990	0.125	96	hypothetical protein	-	-	-	-	-	-	-	-	-	-	-	-	-	-	-	-	-	-	-	-	-	-	-	-	-	-	-	-	-	-	-	-	-	-	-	-	TMhelix	-
Halo_Nar1-KKHJMNJF_06000	Halo_Nar1	KKHJMNJF_1	2643224514	Halo_Nar1_contig_1	675691	0.401	NAR1_11	KKHJMNJF_06000	0.065	290	hypothetical protein	-	-	-	-	-	arCOG04609	-	Uncharacterized protein, DUF4349 family	S	8.8e-30	-	-	-	-	-	-	PF14257	Domain_of_unknown_function_(DUF4349)	7.2e-40	-	-	-	-	-	-	-	-	-	-	-	-	-	IPR025645	Domain_of_unknown_function_DUF4349	PF14257	Domain_of_unknown_function_(DUF4349)	TMhelix	-
Halo_Nar1-KKHJMNJF_06010	Halo_Nar1	KKHJMNJF_1	2643224514	Halo_Nar1_contig_1	675691	0.401	NAR1_11	KKHJMNJF_06010	0.076	78	hypothetical protein	-	-	-	-	-	arCOG02989	HHT1	Histones H3 and H4	L	4.3e-12	-	-	-	-	-	-	-	-	-	-	-	-	-	-	-	-	-	-	-	-	-	-	IPR009072	Histone-fold	-	-	-	-
Halo_Nar1-KKHJMNJF_06020	Halo_Nar1	KKHJMNJF_1	2643224514	Halo_Nar1_contig_1	675691	0.401	NAR1_11	KKHJMNJF_06020	0.096	83	hypothetical protein	-	-	-	-	-	-	-	-	-	-	-	-	-	-	-	-	-	-	-	-	-	-	-	-	-	-	-	-	-	-	-	-	-	-	-	-	TMhelix	-
Halo_Nar1-KKHJMNJF_06030	Halo_Nar1	KKHJMNJF_1	2643224514	Halo_Nar1_contig_1	675691	0.401	NAR1_11	KKHJMNJF_06030	0.056	71	hypothetical protein	-	-	-	-	-	-	-	-	-	-	-	-	-	-	-	-	-	-	-	-	-	-	-	-	-	-	-	-	-	-	-	-	-	-	-	-	-	-
Halo_Nar1-KKHJMNJF_06040	Halo_Nar1	KKHJMNJF_1	2643224514	Halo_Nar1_contig_1	675691	0.401	NAR1_11	KKHJMNJF_06040	0.076	434	Phosphoglucomutase/phosphomannomutase	COG1109	Phosphomannomutase	G	-	9.9e-83	arCOG00767	{ManB}	Phosphomannomutase	G	7.9e-78	K15778	4.3e-85	292	495	phosphomannomutase_/_phosphoglucomutase_[EC:5.4.2.8_5.4.2.2]	-	PF02878	Phosphoglucomutase/phosphomannomutase,_alpha/beta/alpha_domain_I	3.4e-23	Arch_GlmM	-	-	1.7e-80	-	-	-	-	-	-	-	-	-	IPR016055;_IPR005844;_IPR036900;_IPR005841;_IPR005843;_IPR005845;_IPR005846	Alpha-D-phosphohexomutase,_alpha/beta/alpha_I/II/III;_Alpha-D-phosphohexomutase,_alpha/beta/alpha_domain_I;_Alpha-D-phosphohexomutase,_C-terminal_domain_superfamily;_Alpha-D-phosphohexomutase_superfamily;_Alpha-D-phosphohexomutase,_C-terminal;_Alpha-D-phosphohexomutase,_alpha/beta/alpha_domain_II;_Alpha-D-phosphohexomutase,_alpha/beta/alpha_domain_III	PF02878;_PF00408;_PF02879;_PF02880	Phosphoglucomutase/phosphomannomutase,_alpha/beta/alpha_domain_I;_Phosphoglucomutase/phosphomannomutase,_C-terminal_domain;_Phosphoglucomutase/phosphomannomutase,_alpha/beta/alpha_domain_II;_Phosphoglucomutase/phosphomannomutase,_alpha/beta/alpha_domain_III	-	-
Halo_Nar1-KKHJMNJF_06050	Halo_Nar1	KKHJMNJF_1	2643224514	Halo_Nar1_contig_1	675691	0.401	NAR1_11	KKHJMNJF_06050	0.036	164	hypothetical protein	-	-	-	-	-	-	-	-	-	-	-	-	-	-	-	-	-	-	-	-	-	-	-	-	-	-	-	-	-	-	-	-	IPR023214;_IPR036412	HAD_superfamily;_HAD-like_superfamily	-	-	-	-
Halo_Nar1-KKHJMNJF_06060	Halo_Nar1	KKHJMNJF_1	2643224514	Halo_Nar1_contig_1	675691	0.401	NAR1_11	KKHJMNJF_06060	0.081	404	Bifunctional protein GlmU	COG1207	Bifunctional_protein_GlmU,_N-acetylglucosamine-1-phosphate-uridyltransferase/glucosamine-1-phosphate-acetyltransferase	M	-	3.2e-67	arCOG00668	GCD1	Nucleoside-diphosphate-sugar pyrophosphorylase involved in lipopolysaccharide biosynthesis/translation initiation factor 2B, gamma/epsilon subunit	M	1.7e-81	K23144	1.1e-141	478.3	250.53	UDP-N-acetylglucosamine_diphosphorylase_/_glucose-1-phosphate_thymidylyltransferase_/_UDP-N-acetylgalactosamine_diphosphorylase_/_glucosamine-1-phosphate_N-acetyltransferase_/_galactosamine-1-phosphate_N-acetyltransferase_[EC:2.7.7.23_2.7.7.24_2.7.7.83_2.3.1.157_2.3.1.276]	high_score	PF00483	Nucleotidyl_transferase	1.2e-35	Arch_glmU	-	-	2.1e-136	-	-	-	-	-	-	-	-	-	IPR023915;_IPR001451;_IPR029044;_IPR011004;_IPR005835	UDP-GlcNAc_diphosphorylase/GlcNAc-1-P_N-acetyltransferase,_GlmU,_archaeal-type;_Hexapeptide_repeat;_Nucleotide-diphospho-sugar_transferases;_Trimeric_LpxA-like_superfamily;_Nucleotidyl_transferase_domain	PF00132;_PF00483	Bacterial_transferase_hexapeptide_(six_repeats);_Nucleotidyl_transferase	-	-
Halo_Nar1-KKHJMNJF_06070	Halo_Nar1	KKHJMNJF_1	2643224514	Halo_Nar1_contig_1	675691	0.401	NAR1_11	KKHJMNJF_06070	0.08	494	Phosphoglucomutase/phosphomannomutase	COG1109	Phosphomannomutase	G	-	2.3e-79	arCOG00767	{ManB}	Phosphomannomutase	G	9.6e-80	K01840	8.1e-78	268.5	465.57	phosphomannomutase_[EC:5.4.2.8]	-	PF02878	Phosphoglucomutase/phosphomannomutase,_alpha/beta/alpha_domain_I	1.4e-21	Arch_GlmM	-	-	9.7e-83	-	-	-	-	-	-	-	-	-	IPR005845;_IPR005843;_IPR005844;_IPR016055;_IPR005841;_IPR005846;_IPR036900	Alpha-D-phosphohexomutase,_alpha/beta/alpha_domain_II;_Alpha-D-phosphohexomutase,_C-terminal;_Alpha-D-phosphohexomutase,_alpha/beta/alpha_domain_I;_Alpha-D-phosphohexomutase,_alpha/beta/alpha_I/II/III;_Alpha-D-phosphohexomutase_superfamily;_Alpha-D-phosphohexomutase,_alpha/beta/alpha_domain_III;_Alpha-D-phosphohexomutase,_C-terminal_domain_superfamily	PF02879;_PF00408;_PF02878;_PF02880	Phosphoglucomutase/phosphomannomutase,_alpha/beta/alpha_domain_II;_Phosphoglucomutase/phosphomannomutase,_C-terminal_domain;_Phosphoglucomutase/phosphomannomutase,_alpha/beta/alpha_domain_I;_Phosphoglucomutase/phosphomannomutase,_alpha/beta/alpha_domain_III	-	-
Halo_Nar1-KKHJMNJF_06080	Halo_Nar1	KKHJMNJF_1	2643224514	Halo_Nar1_contig_1	675691	0.401	NAR1_11	KKHJMNJF_06080	0.066	452	hypothetical protein	-	-	-	-	-	-	-	-	-	-	-	-	-	-	-	-	-	-	-	-	-	-	-	-	-	-	-	-	-	-	-	-	-	-	-	-	-	-
Halo_Nar1-KKHJMNJF_06090	Halo_Nar1	KKHJMNJF_1	2643224514	Halo_Nar1_contig_1	675691	0.401	NAR1_11	KKHJMNJF_06090	0.059	367	Bifunctional protein GlmU	COG1208	NDP-sugar_pyrophosphorylase,_includes_eIF-2Bgamma,_eIF-2Bepsilon,_and_LPS_biosynthesis_protein_s	JM	-	8.4e-45	arCOG00666	GCD1	N-acetylglucosamine-1-phosphate uridyltransferase	M	2.5e-58	K23144	4.8e-77	265.3	250.53	UDP-N-acetylglucosamine_diphosphorylase_/_glucose-1-phosphate_thymidylyltransferase_/_UDP-N-acetylgalactosamine_diphosphorylase_/_glucosamine-1-phosphate_N-acetyltransferase_/_galactosamine-1-phosphate_N-acetyltransferase_[EC:2.7.7.23_2.7.7.24_2.7.7.83_2.3.1.157_2.3.1.276]	high_score	PF00483	Nucleotidyl_transferase	5e-35	Arch_glmU	-	-	1.5e-68	-	-	-	-	-	-	-	-	-	IPR029044;_IPR005835;_IPR011004;_IPR001451	Nucleotide-diphospho-sugar_transferases;_Nucleotidyl_transferase_domain;_Trimeric_LpxA-like_superfamily;_Hexapeptide_repeat	PF00483;_PF00132	Nucleotidyl_transferase;_Bacterial_transferase_hexapeptide_(six_repeats)	-	-
Halo_Nar1-KKHJMNJF_06100	Halo_Nar1	KKHJMNJF_1	2643224514	Halo_Nar1_contig_1	675691	0.401	NAR1_11	KKHJMNJF_06100	0.064	421	hypothetical protein	COG0673	Predicted_dehydrogenase	R	-	3.3e-10	arCOG01622	MviM	Predicted dehydrogenase	R	3.4e-08	K18855	1e-12	53.6	295.8	UDP-N-acetylglucosamine_3-dehydrogenase_[EC:1.1.1.374]	-	-	-	-	myo_inos_iolG	-	-	1.6e-07	-	-	-	-	-	-	-	-	-	IPR036291	NAD(P)-binding_domain_superfamily	-	-	-	-
Halo_Nar1-KKHJMNJF_06110	Halo_Nar1	KKHJMNJF_1	2643224514	Halo_Nar1_contig_1	675691	0.401	NAR1_11	KKHJMNJF_06110	0.063	142	hypothetical protein	-	-	-	-	-	-	-	-	-	-	-	-	-	-	-	-	-	-	-	-	-	-	-	-	-	-	-	-	-	-	-	-	-	-	-	-	-	-
Halo_Nar1-KKHJMNJF_06120	Halo_Nar1	KKHJMNJF_1	2643224514	Halo_Nar1_contig_1	675691	0.401	NAR1_11	KKHJMNJF_06120	0.073	177	50S ribosomal protein L10e	COG0197	Ribosomal_protein_L16/L10AE	J	Ribosome_50S_subunit	2.3e-22	arCOG04113	RplP	Ribosomal protein L10AE/L16	J	4.3e-31	K02866	2.5e-32	118.1	72.37	large_subunit_ribosomal_protein_L10e	high_score	PF00252	Ribosomal_protein_L16p/L10e	4.4e-22	uL16_euk_arch	-	-	1.6e-38	-	-	-	-	-	-	-	-	-	IPR036920;_IPR001197;_IPR016180;_IPR018255	Ribosomal_protein_L10e/L16_superfamily;_Ribosomal_protein_L10e;_Ribosomal_protein_L10e/L16;_Ribosomal_protein_L10e,_conserved_site	PF00252	Ribosomal_protein_L16p/L10e	-	-
Halo_Nar1-KKHJMNJF_06130	Halo_Nar1	KKHJMNJF_1	2643224514	Halo_Nar1_contig_1	675691	0.401	NAR1_11	KKHJMNJF_06130	0.086	534	hypothetical protein	COG0574	Phosphoenolpyruvate_synthase/pyruvate_phosphate_dikinase	G	Gluconeogenesis	1.6e-18	-	-	-	-	-	K01007	2.8e-16	65	380.83	pyruvate,_water_dikinase_[EC:2.7.9.2]	-	PF01326	Pyruvate_phosphate_dikinase,_AMP/ATP-binding_domain	2.5e-10	-	-	-	-	-	-	-	-	-	-	-	-	-	IPR013815;_IPR002192	ATP-grasp_fold,_subdomain_1;_Pyruvate_phosphate_dikinase,_PEP/pyruvate-binding	PF01326	Pyruvate_phosphate_dikinase,_PEP/pyruvate_binding_domain	-	-
Halo_Nar1-KKHJMNJF_06140	Halo_Nar1	KKHJMNJF_1	2643224514	Halo_Nar1_contig_1	675691	0.401	NAR1_11	KKHJMNJF_06140	0.09	333	2-(3-amino-3-carboxypropyl)histidine synthase	COG1736	Diphthamide_synthase_subunit_DPH2	J	-	3.4e-80	arCOG04112	DPH2	Diphthamide synthase subunit DPH2	J	1.9e-54	K07561	3.5e-51	180.3	207.53	2-(3-amino-3-carboxypropyl)histidine_synthase_[EC:2.5.1.108]	-	PF01866	Putative_diphthamide_synthesis_protein	2.6e-52	arCOG04112	-	-	1.7e-65	-	-	-	-	-	-	-	-	-	IPR022428;_IPR035435;_IPR016435	Diphthamide_synthesis_Dph2,_archaea;_Diphthamide_synthesis_DHP1/DPH2,_eukaryotes_and_archaea;_Diphthamide_synthesis_DPH1/DPH2	PF01866	Putative_diphthamide_synthesis_protein	-	-
Halo_Nar1-KKHJMNJF_06150	Halo_Nar1	KKHJMNJF_1	2643224514	Halo_Nar1_contig_1	675691	0.401	NAR1_11	KKHJMNJF_06150	0.054	237	hypothetical protein	-	-	-	-	-	-	-	-	-	-	-	-	-	-	-	-	-	-	-	-	-	-	-	-	-	-	-	-	-	-	-	-	-	-	-	-	-	-
Halo_Nar1-KKHJMNJF_06160	Halo_Nar1	KKHJMNJF_1	2643224514	Halo_Nar1_contig_1	675691	0.401	NAR1_11	KKHJMNJF_06160	0.068	234	hypothetical protein	COG0622	Predicted_phosphodiesterase,_calcineurin_family	R	-	2.5e-07	-	-	-	-	-	K07313	5.7e-07	35.4	140.57	serine/threonine_protein_phosphatase_1_[EC:3.1.3.16]	-	PF12850	Calcineurin-like_phosphoesterase_superfamily_domain	8.3e-06	-	-	-	-	-	-	-	-	-	-	-	-	-	IPR029052	Metallo-dependent_phosphatase-like	-	-	-	-
Halo_Nar1-KKHJMNJF_06170	Halo_Nar1	KKHJMNJF_1	2643224514	Halo_Nar1_contig_1	675691	0.401	NAR1_11	KKHJMNJF_06170	0.054	382	hypothetical protein	-	-	-	-	-	-	-	-	-	-	-	-	-	-	-	-	-	-	-	-	-	-	-	-	-	-	-	-	-	-	-	-	-	-	-	-	-	-
Halo_Nar1-KKHJMNJF_06180	Halo_Nar1	KKHJMNJF_1	2643224514	Halo_Nar1_contig_1	675691	0.401	NAR1_11	KKHJMNJF_06180	0.085	399	Coenzyme A disulfide reductase	COG1251	NAD(P)H-nitrite_reductase,_large_subunit	C	-	2.4e-71	arCOG01070	HcaD	NAD(FAD)-dependent dehydrogenase	R	1.8e-102	K00362	8.7e-75	258.5	527.07	nitrite_reductase_(NADH)_large_subunit_[EC:1.7.1.15]	-	PF07992	Pyridine_nucleotide-disulphide_oxidoreductase	3.4e-48	nitri_red_nirB	-	-	3.1e-53	-	-	-	-	-	-	-	-	-	IPR036188;_IPR023753	FAD/NAD(P)-binding_domain_superfamily;_FAD/NAD(P)-binding_domain	PF07992	Pyridine_nucleotide-disulphide_oxidoreductase	-	-
Halo_Nar1-KKHJMNJF_06190	Halo_Nar1	KKHJMNJF_1	2643224514	Halo_Nar1_contig_1	675691	0.401	NAR1_11	KKHJMNJF_06190	0.052	190	hypothetical protein	-	-	-	-	-	-	-	-	-	-	-	-	-	-	-	-	-	-	-	-	-	-	-	-	-	-	-	-	-	-	-	-	-	-	-	-	-	-
Halo_Nar1-KKHJMNJF_06200	Halo_Nar1	KKHJMNJF_1	2643224514	Halo_Nar1_contig_1	675691	0.401	NAR1_11	KKHJMNJF_06200	0.089	235	Amidophosphoribosyltransferase	COG1926	Predicted_phosphoribosyltransferase	R	-	1.1e-76	arCOG00041	-	Predicted phosphoribosyltransferase	R	1.4e-75	K07100	1.9e-67	232.7	41.23	putative_phosphoribosyl_transferase	high_score	PF00156	Phosphoribosyl_transferase_domain	1.2e-23	ribP_PPkin	-	-	1.7e-08	-	-	-	-	-	-	-	-	-	IPR029057;_IPR000836	Phosphoribosyltransferase-like;_Phosphoribosyltransferase_domain	PF00156	Phosphoribosyl_transferase_domain	-	-
Halo_Nar1-KKHJMNJF_06210	Halo_Nar1	KKHJMNJF_1	2643224514	Halo_Nar1_contig_1	675691	0.401	NAR1_11	KKHJMNJF_06210	0.077	323	Transcription initiation factor IIB	COG1405	Transcription_initiation_factor_TFIIIB,_Brf1_subunit/Transcription_initiation_factor_TFIIB	K	-	2e-52	arCOG01981	SUA7	Transcription initiation factor TFIIB, Brf1 subunit/Transcription initiation factor TFIIB	K	1.6e-40	K03124	2.5e-42	151.5	158.3	transcription_initiation_factor_TFIIB	-	PF00382	Transcription_factor_TFIIB_repeat	4.1e-37	-	-	-	-	-	-	-	-	-	-	-	-	-	IPR013763;_IPR000812;_IPR013150;_IPR036915;_IPR023486	Cyclin-like;_Transcription_factor_TFIIB;_Transcription_factor_TFIIB,_cyclin-like_domain;_Cyclin-like_superfamily;_Transcription_factor_TFIIB,_conserved_site	PF00382	Transcription_factor_TFIIB_repeat	TMhelix	-
Halo_Nar1-KKHJMNJF_06220	Halo_Nar1	KKHJMNJF_1	2643224514	Halo_Nar1_contig_1	675691	0.401	NAR1_11	KKHJMNJF_06220	0.08	136	hypothetical protein	-	-	-	-	-	-	-	-	-	-	-	-	-	-	-	-	-	-	-	-	-	-	-	-	-	-	-	-	-	-	-	-	-	-	-	-	-	-
Halo_Nar1-KKHJMNJF_06230	Halo_Nar1	KKHJMNJF_1	2643224514	Halo_Nar1_contig_1	675691	0.401	NAR1_11	KKHJMNJF_06230	0.098	203	Superoxide dismutase [Mn] 1	COG0605	Superoxide_dismutase	P	-	3.8e-62	arCOG04147	SodA	Superoxide dismutase	P	1.7e-68	K04564	2.4e-57	200.3	48.9	superoxide_dismutase,_Fe-Mn_family_[EC:1.15.1.1]	high_score	PF02777	Iron/manganese_superoxide_dismutases,_C-terminal_domain	4.4e-28	-	-	-	-	-	-	-	-	-	-	-	-	-	IPR036314;_IPR019833;_IPR001189;_IPR019832;_IPR036324;_IPR019831	Manganese/iron_superoxide_dismutase,_C-terminal_domain_superfamily;_Manganese/iron_superoxide_dismutase,_binding_site;_Manganese/iron_superoxide_dismutase;_Manganese/iron_superoxide_dismutase,_C-terminal;_Manganese/iron_superoxide_dismutase,_N-terminal_domain_superfamily;_Manganese/iron_superoxide_dismutase,_N-terminal	PF02777;_PF00081	Iron/manganese_superoxide_dismutases,_C-terminal_domain;_Iron/manganese_superoxide_dismutases,_alpha-hairpin_domain	-	-
Halo_Nar1-KKHJMNJF_06240	Halo_Nar1	KKHJMNJF_1	2643224514	Halo_Nar1_contig_1	675691	0.401	NAR1_11	KKHJMNJF_06240	0.062	225	hypothetical protein	-	-	-	-	-	-	-	-	-	-	-	-	-	-	-	-	-	-	-	-	-	-	-	-	-	-	-	-	-	-	-	-	-	-	-	-	TMhelix	-
Halo_Nar1-KKHJMNJF_06250	Halo_Nar1	KKHJMNJF_1	2643224514	Halo_Nar1_contig_1	675691	0.401	NAR1_11	KKHJMNJF_06250	0.136	66	hypothetical protein	-	-	-	-	-	-	-	-	-	-	-	-	-	-	-	-	-	-	-	-	-	-	-	-	-	-	-	-	-	-	-	-	-	-	-	-	-	-
Halo_Nar1-KKHJMNJF_06260	Halo_Nar1	KKHJMNJF_1	2643224514	Halo_Nar1_contig_1	675691	0.401	NAR1_11	KKHJMNJF_06260	0.27	37	hypothetical protein	-	-	-	-	-	-	-	-	-	-	-	-	-	-	-	-	-	-	-	-	-	-	-	-	-	-	-	-	-	-	-	-	-	-	-	-	-	-
Halo_Nar1-KKHJMNJF_06270	Halo_Nar1	KKHJMNJF_1	2643224514	Halo_Nar1_contig_1	675691	0.401	NAR1_11	KKHJMNJF_06270	0.05	220	Tritrans,polycis-undecaprenyl-diphosphate synthase (GGDP specific)	COG0020	Undecaprenyl_pyrophosphate_synthase	I	-	7.6e-39	arCOG01532	UppS	Undecaprenyl pyrophosphate synthase	I	2.1e-12	K15888	5.5e-39	139.8	323.9	tritrans,polycis-undecaprenyl-diphosphate_synthase_[geranylgeranyl-diphosphate_specific]_[EC:2.5.1.89]	-	PF01255	Putative_undecaprenyl_diphosphate_synthase	1.3e-32	uppS	-	-	3.3e-22	-	-	-	-	-	-	-	-	-	IPR036424;_IPR001441	Decaprenyl_diphosphate_synthase-like_superfamily;_Decaprenyl_diphosphate_synthase-like	PF01255	Putative_undecaprenyl_diphosphate_synthase	-	-
Halo_Nar1-KKHJMNJF_06280	Halo_Nar1	KKHJMNJF_1	2643224514	Halo_Nar1_contig_1	675691	0.401	NAR1_11	KKHJMNJF_06280	0.101	375	Digeranylgeranylglycerophospholipid reductase	COG0644	Dehydrogenase_(flavoprotein)	C	-	1.8e-38	arCOG00570	-	Geranylgeranyl reductase, flavoprotein	I	6.5e-76	K17830	1e-55	195.1	253.47	digeranylgeranylglycerophospholipid_reductase_[EC:1.3.1.101_1.3.7.11]	-	PF01494	FAD_binding_domain	1.2e-13	GG-red-SF	-	-	1.3e-60	-	-	-	-	-	-	-	-	-	IPR011777;_IPR002938;_IPR036188	Geranylgeranyl_reductase_family;_FAD-binding_domain;_FAD/NAD(P)-binding_domain_superfamily	PF01494;_PF03486	FAD_binding_domain;_HI0933-like_protein	-	-
Halo_Nar1-KKHJMNJF_06290	Halo_Nar1	KKHJMNJF_1	2643224514	Halo_Nar1_contig_1	675691	0.401	NAR1_11	KKHJMNJF_06290	0.148	101	Na(+)-translocating NADH-quinone reductase subunit F	COG2871	Na+-transporting_NADH:ubiquinone_oxidoreductase,_subunit_NqrF	C	Na+-translocating_NADH_dehydrogenase	2e-16	arCOG02842	Fdx	Ferredoxin	C	7.7e-11	K04755	8.7e-17	67.1	108.13	ferredoxin,_2Fe-2S	-	PF00111	2Fe-2S_iron-sulfur_cluster_binding_domain	2.3e-10	fdx_isc	-	-	7.9e-13	-	-	-	-	-	-	-	-	-	IPR012675;_IPR001041;_IPR036010	Beta-grasp_domain_superfamily;_2Fe-2S_ferredoxin-type_iron-sulfur_binding_domain;_2Fe-2S_ferredoxin-like_superfamily	PF00111	2Fe-2S_iron-sulfur_cluster_binding_domain	-	-
Halo_Nar1-KKHJMNJF_06300	Halo_Nar1	KKHJMNJF_1	2643224514	Halo_Nar1_contig_1	675691	0.401	NAR1_11	KKHJMNJF_06300	0.108	388	hypothetical protein	COG0750	Membrane-associated_protease_RseP,_regulator_of_RpoE_activity	OK	-	2.4e-29	arCOG04064	RseP	Membrane-associated protease RseP, regulator of RpoE activity in bacteria	O	5e-38	K07765	1.6e-20	79.6	175.73	S2P_endopeptidase_[EC:3.4.24.85]	-	PF02163	Peptidase_family_M50	1.2e-22	-	-	-	-	-	-	-	-	-	-	-	-	-	IPR036034;_IPR008915;_IPR001193	PDZ_superfamily;_Peptidase_M50;_Membrane-bound_transcription_factor_site-2_protease	PF02163	Peptidase_family_M50	TMhelix	-
Halo_Nar1-KKHJMNJF_06310	Halo_Nar1	KKHJMNJF_1	2643224514	Halo_Nar1_contig_1	675691	0.401	NAR1_11	KKHJMNJF_06310	0.052	535	Lysine--tRNA ligase	COG1384	Lysyl-tRNA_synthetase,_class_I	J	Aminoacyl-tRNA_synthetases	4.7e-155	arCOG00485	LysS	Lysyl-tRNA synthetase, class I	J	3.3e-129	K04566	5.7e-147	496.3	318.2	lysyl-tRNA_synthetase,_class_I_[EC:6.1.1.6]	high_score	PF01921	tRNA_synthetases_class_I_(K)	1e-116	lysS_arch	-	-	1.6e-147	-	-	-	-	-	-	-	-	-	IPR001412;_IPR020751;_IPR014729;_IPR008925;_IPR023386;_IPR002904	Aminoacyl-tRNA_synthetase,_class_I,_conserved_site;_Aminoacyl-tRNA_synthetase,_class_I,_anticodon-binding_domain,_subdomain_2;_Rossmann-like_alpha/beta/alpha_sandwich_fold;_Aminoacyl-tRNA_synthetase,_class_I,_anticodon-binding;_Lysine-tRNA_ligase,_insertion_domain_superfamily;_Lysine-tRNA_ligase	PF01921	tRNA_synthetases_class_I_(K)	-	-
Halo_Nar1-KKHJMNJF_06320	Halo_Nar1	KKHJMNJF_1	2643224514	Halo_Nar1_contig_1	675691	0.401	NAR1_11	KKHJMNJF_06320	0.025	80	hypothetical protein	-	-	-	-	-	-	-	-	-	-	-	-	-	-	-	-	-	-	-	-	-	-	-	-	-	-	-	-	-	-	-	-	-	-	-	-	-	-
Halo_Nar1-KKHJMNJF_06330	Halo_Nar1	KKHJMNJF_1	2643224514	Halo_Nar1_contig_1	675691	0.401	NAR1_11	KKHJMNJF_06330	0.08	350	hypothetical protein	-	-	-	-	-	-	-	-	-	-	-	-	-	-	-	-	-	-	-	-	-	-	-	-	-	-	-	-	-	-	-	-	-	-	-	-	-	-
Halo_Nar1-KKHJMNJF_06340	Halo_Nar1	KKHJMNJF_1	2643224514	Halo_Nar1_contig_1	675691	0.401	NAR1_11	KKHJMNJF_06340	0.064	62	hypothetical protein	-	-	-	-	-	-	-	-	-	-	-	-	-	-	-	-	-	-	-	-	-	-	-	-	-	-	-	-	-	-	-	-	-	-	-	-	TMhelix	-
Halo_Nar1-KKHJMNJF_06350	Halo_Nar1	KKHJMNJF_1	2643224514	Halo_Nar1_contig_1	675691	0.401	NAR1_11	KKHJMNJF_06350	0.101	206	hypothetical protein	COG0705	Membrane-associated_serine_protease,_rhomboid_family	O	-	4.7e-24	arCOG01768	GlpG	Membrane associated serine protease	E	1.7e-21	K07059	1.1e-21	83.4	139	uncharacterized_protein	-	PF01694	Rhomboid_family	3.2e-21	rhom_GG_sort	-	-	2.5e-08	-	-	-	-	-	-	-	-	-	IPR035952;_IPR022764	Rhomboid-like_superfamily;_Peptidase_S54,_rhomboid_domain	PF01694	Rhomboid_family	TMhelix	-
Halo_Nar1-KKHJMNJF_06360	Halo_Nar1	KKHJMNJF_1	2643224514	Halo_Nar1_contig_1	675691	0.401	NAR1_11	KKHJMNJF_06360	0.04	174	hypothetical protein	-	-	-	-	-	-	-	-	-	-	-	-	-	-	-	-	-	-	-	-	-	-	-	-	-	-	-	-	-	-	-	-	-	-	-	-	-	-
Halo_Nar1-KKHJMNJF_06370	Halo_Nar1	KKHJMNJF_1	2643224514	Halo_Nar1_contig_1	675691	0.401	NAR1_11	KKHJMNJF_06370	0.054	861	hypothetical protein	COG3857	ATP-dependent_helicase/DNAse_subunit_B	L	-	5.1e-20	arCOG06435	RexB	ATP-dependent nuclease, subunit B, lacks Walker A motif	L	4.3e-154	-	-	-	-	-	-	PF12705	PD-(D/E)XK_nuclease_superfamily	2.5e-11	-	-	-	-	-	-	-	-	-	-	-	-	-	IPR038726;_IPR011604	PD-(D/E)XK_endonuclease-like_domain,_AddAB-type;_Exonuclease,_phage-type/RecB,_C-terminal	PF12705	PD-(D/E)XK_nuclease_superfamily	-	-
Halo_Nar1-KKHJMNJF_06380	Halo_Nar1	KKHJMNJF_1	2643224514	Halo_Nar1_contig_1	675691	0.401	NAR1_11	KKHJMNJF_06380	0.055	778	ATP-dependent helicase/nuclease subunit A	COG1074	3’-5’_helicase_subunit_RecB_of_the_DNA_repair_enzyme_RecBCD_(exonuclease_V)	L	-	1e-94	arCOG00802	RecB	ATP-dependent exoDNAse (exonuclease V) beta subunit (contains helicase and exonuclease domains)	L	7.5e-161	K03657	3.9e-96	329.3	370.47	DNA_helicase_II_/_ATP-dependent_DNA_helicase_PcrA_[EC:3.6.4.12]	-	PF00580	UvrD/REP_helicase_N-terminal_domain	2.8e-51	pcrA	-	-	8.6e-60	-	-	-	-	-	-	-	-	-	IPR034739;_IPR027417;_IPR014017;_IPR014016	UvrD/AddA_helicase,_N-terminal;_P-loop_containing_nucleoside_triphosphate_hydrolase;_UvrD-like_DNA_helicase,_C-terminal;_UvrD-like_helicase,_ATP-binding_domain	PF00580;_PF13361	UvrD/REP_helicase_N-terminal_domain;_UvrD-like_helicase_C-terminal_domain	-	-
Halo_Nar1-KKHJMNJF_06390	Halo_Nar1	KKHJMNJF_1	2643224514	Halo_Nar1_contig_1	675691	0.401	NAR1_11	KKHJMNJF_06390	0.05	275	Tyrosine recombinase XerC	COG4973	Site-specific_recombinase_XerC	L	-	8.8e-18	arCOG01242	XerC	XerD/XerC family integrase	X	3.1e-35	K04763	1.3e-16	67.3	228.47	integrase/recombinase_XerD	-	PF00589	Phage_integrase_family	2.6e-07	recomb_XerC	-	-	9.1e-12	-	-	-	-	-	-	-	-	-	IPR013762;_IPR011010;_IPR002104	Integrase-like,_catalytic_domain_superfamily;_DNA_breaking-rejoining_enzyme,_catalytic_core;_Integrase,_catalytic_domain	PF00589	Phage_integrase_family	-	-
Halo_Nar1-KKHJMNJF_06400	Halo_Nar1	KKHJMNJF_1	2643224514	Halo_Nar1_contig_1	675691	0.401	NAR1_11	KKHJMNJF_06400	0.097	144	hypothetical protein	-	-	-	-	-	arCOG01242	XerC	XerD/XerC family integrase	X	4.9e-13	-	-	-	-	-	-	-	-	-	-	-	-	-	-	-	-	-	-	-	-	-	-	-	-	-	-	-	-
Halo_Nar1-KKHJMNJF_06410	Halo_Nar1	KKHJMNJF_1	2643224514	Halo_Nar1_contig_1	675691	0.401	NAR1_11	KKHJMNJF_06410	0.053	431	hypothetical protein	-	-	-	-	-	-	-	-	-	-	-	-	-	-	-	-	-	-	-	-	-	-	-	-	-	-	-	-	-	-	-	-	-	-	-	-	-	-
Halo_Nar1-KKHJMNJF_06420	Halo_Nar1	KKHJMNJF_1	2643224514	Halo_Nar1_contig_1	675691	0.401	NAR1_11	KKHJMNJF_06420	0.042	260	hypothetical protein	-	-	-	-	-	arCOG08104	BrxA	BREX/PGL system subunit, structural similarity with DNA binding recognition domain of Bpuji restriction enzyme	V	8e-56	-	-	-	-	-	-	PF08849	Putative_inner_membrane_protein_(DUF1819)	1.9e-08	-	-	-	-	-	-	-	-	-	-	-	-	-	IPR014948	Protein_of_unknown_function_DUF1819,_putative_inner_membrane	PF08849	Putative_inner_membrane_protein_(DUF1819)	-	-
Halo_Nar1-KKHJMNJF_06430	Halo_Nar1	KKHJMNJF_1	2643224514	Halo_Nar1_contig_1	675691	0.401	NAR1_11	KKHJMNJF_06430	0.046	1210	hypothetical protein	-	-	-	-	-	arCOG05219	PglY	BREX/PGL system subunit, contains ATPase domain	V	7.8e-211	-	-	-	-	-	-	-	-	-	-	-	-	-	-	-	-	-	-	-	-	-	-	IPR027417	P-loop_containing_nucleoside_triphosphate_hydrolase	-	-	-	-
Halo_Nar1-KKHJMNJF_06440	Halo_Nar1	KKHJMNJF_1	2643224514	Halo_Nar1_contig_1	675691	0.401	NAR1_11	KKHJMNJF_06440	0.058	187	hypothetical protein	-	-	-	-	-	arCOG05220	BrxB	BREX/PGL system subunit, DUF1788 family	V	2.9e-22	-	-	-	-	-	-	PF08747	Domain_of_unknown_function_(DUF1788)	3.3e-09	-	-	-	-	-	-	-	-	-	-	-	-	-	IPR014858	Protein_of_unknown_function_DUF1788	PF08747	Domain_of_unknown_function_(DUF1788)	-	-
Halo_Nar1-KKHJMNJF_06450	Halo_Nar1	KKHJMNJF_1	2643224514	Halo_Nar1_contig_1	675691	0.401	NAR1_11	KKHJMNJF_06450	0.044	1212	hypothetical protein	-	-	-	-	-	arCOG05219	PglY	BREX/PGL system subunit, contains ATPase domain	V	1.3e-140	-	-	-	-	-	-	-	-	-	-	-	-	-	-	-	-	-	-	-	-	-	-	-	-	-	-	-	-
Halo_Nar1-KKHJMNJF_06460	Halo_Nar1	KKHJMNJF_1	2643224514	Halo_Nar1_contig_1	675691	0.401	NAR1_11	KKHJMNJF_06460	0.06	1400	hypothetical protein	COG1002	Type_II_restriction/modification_system,_endonuclease_and_methylase_domains	V	-	5e-59	arCOG02634	PglX	BREX/PGL system methylase subunit	V	1.2e-284	K07317	4.4e-19	74.8	143.37	adenine-specific_DNA-methyltransferase_[EC:2.1.1.72]	-	-	-	-	-	-	-	-	-	-	-	-	-	-	-	-	-	IPR003356;_IPR029063	DNA_methylase,_adenine-specific;_S-adenosyl-L-methionine-dependent_methyltransferase	PF02384	N-6_DNA_Methylase	-	-
Halo_Nar1-KKHJMNJF_06470	Halo_Nar1	KKHJMNJF_1	2643224514	Halo_Nar1_contig_1	675691	0.401	NAR1_11	KKHJMNJF_06470	0.062	693	hypothetical protein	-	-	-	-	-	arCOG05218	PglZ	BREX/PGL system subunit, alkaline phosphatase superfamily enzyme	V	8.1e-108	-	-	-	-	-	-	PF08665	PglZ_domain	1.5e-10	TIGR02687	-	-	5.9e-17	-	-	-	-	-	-	-	-	-	IPR013973	PglZ_domain	PF08665	PglZ_domain	-	-
Halo_Nar1-KKHJMNJF_06480	Halo_Nar1	KKHJMNJF_1	2643224514	Halo_Nar1_contig_1	675691	0.401	NAR1_11	KKHJMNJF_06480	0.056	267	RNA polymerase-associated protein RapA	COG0553	Superfamily_II_DNA_or_RNA_helicase,_SNF2_family	KL	-	5.2e-19	arCOG00871	HepA	Superfamily II DNA/RNA helicase, SNF2 family	K	1e-38	K03580	7.6e-31	113.3	351.97	ATP-dependent_helicase_HepA_[EC:3.6.4.-]	-	-	-	-	-	-	-	-	-	-	-	-	-	-	-	-	-	IPR038718;_IPR006935;_IPR027417	SNF2-like,_N-terminal_domain_superfamily;_Helicase/UvrB,_N-terminal;_P-loop_containing_nucleoside_triphosphate_hydrolase	PF04851	Type_III_restriction_enzyme,_res_subunit	TMhelix	-
Halo_Nar1-KKHJMNJF_06490	Halo_Nar1	KKHJMNJF_1	2643224514	Halo_Nar1_contig_1	675691	0.401	NAR1_11	KKHJMNJF_06490	0.047	890	hypothetical protein	COG2887	RecB_family_exonuclease	L	-	1.8e-17	arCOG06435	RexB	ATP-dependent nuclease, subunit B, lacks Walker A motif	L	4.9e-196	K07465	3.9e-06	32.3	160.53	putative_RecB_family_exonuclease	-	-	-	-	-	-	-	-	-	-	-	-	-	-	-	-	-	IPR027417	P-loop_containing_nucleoside_triphosphate_hydrolase	-	-	-	-
Halo_Nar1-KKHJMNJF_06500	Halo_Nar1	KKHJMNJF_1	2643224514	Halo_Nar1_contig_1	675691	0.401	NAR1_11	KKHJMNJF_06500	0.04	49	hypothetical protein	-	-	-	-	-	-	-	-	-	-	-	-	-	-	-	-	-	-	-	-	-	-	-	-	-	-	-	-	-	-	-	-	-	-	-	-	-	-
Halo_Nar1-KKHJMNJF_06510	Halo_Nar1	KKHJMNJF_1	2643224514	Halo_Nar1_contig_1	675691	0.401	NAR1_11	KKHJMNJF_06510	0.045	175	hypothetical protein	COG4109	Predicted_transcriptional_regulator_containing_CBS_domains	K	-	2.3e-07	arCOG00608	-	Predicted transcriptional regulator with C-terminal CBS domains	K	4.7e-22	K04767	3.5e-10	45.7	144.17	acetoin_utilization_protein_AcuB	-	PF00571	CBS_domain	1.5e-09	IMP_dehydrog	-	-	2.5e-06	-	-	-	-	-	-	-	-	-	IPR000644;_IPR001387;_IPR017158;_IPR010982	CBS_domain;_Cro/C1-type_helix-turn-helix_domain;_Transcription_regulator,_CBS_domain-containing,_predicted;_Lambda_repressor-like,_DNA-binding_domain_superfamily	PF00571	CBS_domain	-	-
Halo_Nar1-KKHJMNJF_06520	Halo_Nar1	KKHJMNJF_1	2643224514	Halo_Nar1_contig_1	675691	0.401	NAR1_11	KKHJMNJF_06520	0.024	125	hypothetical protein	-	-	-	-	-	-	-	-	-	-	-	-	-	-	-	-	-	-	-	-	-	-	-	-	-	-	-	-	-	-	-	-	-	-	-	-	-	-
Halo_Nar1-KKHJMNJF_06530	Halo_Nar1	KKHJMNJF_1	2643224514	Halo_Nar1_contig_1	675691	0.401	NAR1_11	KKHJMNJF_06530	0.027	108	hypothetical protein	-	-	-	-	-	-	-	-	-	-	-	-	-	-	-	-	-	-	-	-	-	-	-	-	-	-	-	-	-	-	-	-	-	-	-	-	-	-
Halo_Nar1-KKHJMNJF_06540	Halo_Nar1	KKHJMNJF_1	2643224514	Halo_Nar1_contig_1	675691	0.401	NAR1_11	KKHJMNJF_06540	0.067	134	hypothetical protein	COG3304	Uncharacterized_membrane_protein_YccF,_DUF307_family	S	-	1.8e-22	arCOG09104	-	Uncharacterized membrane protein, DUF307	S	7.5e-32	-	-	-	-	-	-	PF03733	Inner_membrane_component_domain	1.3e-06	-	-	-	-	-	-	-	-	-	-	-	-	-	IPR005185	Inner_membrane_component_domain	PF03733	Inner_membrane_component_domain	TMhelix	-
Halo_Nar1-KKHJMNJF_06550	Halo_Nar1	KKHJMNJF_1	2643224514	Halo_Nar1_contig_1	675691	0.401	NAR1_11	KKHJMNJF_06550	0.046	216	hypothetical protein	-	-	-	-	-	-	-	-	-	-	-	-	-	-	-	-	-	-	-	-	-	-	-	-	-	-	-	-	-	-	-	-	-	-	-	-	-	-
Halo_Nar1-KKHJMNJF_06560	Halo_Nar1	KKHJMNJF_1	2643224514	Halo_Nar1_contig_1	675691	0.401	NAR1_11	KKHJMNJF_06560	0.136	44	hypothetical protein	-	-	-	-	-	-	-	-	-	-	-	-	-	-	-	-	-	-	-	-	-	-	-	-	-	-	-	-	-	-	-	-	-	-	-	-	-	-
Halo_Nar1-KKHJMNJF_06570	Halo_Nar1	KKHJMNJF_1	2643224514	Halo_Nar1_contig_1	675691	0.401	NAR1_11	KKHJMNJF_06570	0.043	230	hypothetical protein	-	-	-	-	-	-	-	-	-	-	-	-	-	-	-	-	-	-	-	-	-	-	-	-	-	-	-	-	-	-	-	-	-	-	-	-	-	-
Halo_Nar1-KKHJMNJF_06580	Halo_Nar1	KKHJMNJF_1	2643224514	Halo_Nar1_contig_1	675691	0.401	NAR1_11	KKHJMNJF_06580	0.056	374	hypothetical protein	-	-	-	-	-	-	-	-	-	-	-	-	-	-	-	-	-	-	-	-	-	-	-	-	-	-	-	-	-	-	-	-	-	-	-	-	-	-
Halo_Nar1-KKHJMNJF_06590	Halo_Nar1	KKHJMNJF_1	2643224514	Halo_Nar1_contig_1	675691	0.401	NAR1_11	KKHJMNJF_06590	0.055	108	hypothetical protein	-	-	-	-	-	-	-	-	-	-	-	-	-	-	-	-	-	-	-	-	-	-	-	-	-	-	-	-	-	-	-	-	-	-	-	-	-	-
Halo_Nar1-KKHJMNJF_06600	Halo_Nar1	KKHJMNJF_1	2643224514	Halo_Nar1_contig_1	675691	0.401	NAR1_11	KKHJMNJF_06600	0.068	131	hypothetical protein	-	-	-	-	-	-	-	-	-	-	-	-	-	-	-	-	-	-	-	-	-	-	-	-	-	-	-	-	-	-	-	-	-	-	-	-	-	-
Halo_Nar1-KKHJMNJF_06610	Halo_Nar1	KKHJMNJF_1	2643224514	Halo_Nar1_contig_1	675691	0.401	NAR1_11	KKHJMNJF_06610	0.068	278	Stomatin	COG0330	Regulator_of_protease_activity_HflC,_stomatin/prohibitin_superfamily	O	-	6e-49	arCOG01915	HflC	Membrane protease subunit, stomatin/prohibitin homolog	O	4.9e-42	K17286	5.6e-55	192.1	388.03	erythrocyte_band_7_integral_membrane_protein	-	PF01145	SPFH_domain_/_Band_7_family	2.3e-31	hflK	-	-	1.7e-20	-	-	-	-	9.14e-44	-	-	-	-	IPR001972;_IPR001107;_IPR036013	Stomatin_family;_Band_7_domain;_Band_7/SPFH_domain_superfamily	PF01145	SPFH_domain_/_Band_7_family	-	-
Halo_Nar1-KKHJMNJF_06620	Halo_Nar1	KKHJMNJF_1	2643224514	Halo_Nar1_contig_1	675691	0.401	NAR1_11	KKHJMNJF_06620	0.083	108	hypothetical protein	-	-	-	-	-	-	-	-	-	-	-	-	-	-	-	-	-	-	-	-	-	-	-	-	-	-	-	-	-	-	-	-	-	-	-	-	-	-
Halo_Nar1-KKHJMNJF_06630	Halo_Nar1	KKHJMNJF_1	2643224514	Halo_Nar1_contig_1	675691	0.401	NAR1_11	KKHJMNJF_06630	0.027	404	hypothetical protein	-	-	-	-	-	-	-	-	-	-	-	-	-	-	-	-	-	-	-	-	-	-	-	-	-	-	-	-	-	-	-	-	-	-	-	-	-	-
Halo_Nar1-KKHJMNJF_06640	Halo_Nar1	KKHJMNJF_1	2643224514	Halo_Nar1_contig_1	675691	0.401	NAR1_11	KKHJMNJF_06640	0.068	261	hypothetical protein	-	-	-	-	-	-	-	-	-	-	-	-	-	-	-	-	-	-	-	-	-	-	-	-	-	-	-	-	-	-	-	-	-	-	-	-	-	-
Halo_Nar1-KKHJMNJF_06650	Halo_Nar1	KKHJMNJF_1	2643224514	Halo_Nar1_contig_1	675691	0.401	NAR1_11	KKHJMNJF_06650	0.078	228	hypothetical protein	COG1468	CRISPR/Cas_system-associated_exonuclease_Cas4,_RecB_family	V	CRISPR-Cas_system	2.9e-13	-	-	-	-	-	K07464	1.2e-09	44.5	63.33	CRISPR-associated_exonuclease_Cas4_[EC:3.1.12.1]	-	PF12705	PD-(D/E)XK_nuclease_superfamily	1.4e-11	-	-	-	-	-	-	-	-	-	-	-	-	-	IPR011335;_IPR038726;_IPR011604	Restriction_endonuclease__type_II-like;_PD-(D/E)XK_endonuclease-like_domain,_AddAB-type;_Exonuclease,_phage-type/RecB,_C-terminal	PF12705	PD-(D/E)XK_nuclease_superfamily	-	-
Halo_Nar1-KKHJMNJF_06660	Halo_Nar1	KKHJMNJF_1	2643224514	Halo_Nar1_contig_1	675691	0.401	NAR1_11	KKHJMNJF_06660	0.098	253	hypothetical protein	-	-	-	-	-	-	-	-	-	-	-	-	-	-	-	-	-	-	-	-	-	-	-	-	-	-	-	-	-	-	-	-	-	-	-	-	TMhelix	-
Halo_Nar1-KKHJMNJF_06670	Halo_Nar1	KKHJMNJF_1	2643224514	Halo_Nar1_contig_1	675691	0.401	NAR1_11	KKHJMNJF_06670	0.082	254	hypothetical protein	-	-	-	-	-	-	-	-	-	-	-	-	-	-	-	-	-	-	-	-	-	-	-	-	-	-	-	-	-	-	-	-	-	-	-	-	TMhelix	SignalP-noTM
Halo_Nar1-KKHJMNJF_06680	Halo_Nar1	KKHJMNJF_1	2643224514	Halo_Nar1_contig_1	675691	0.401	NAR1_11	KKHJMNJF_06680	0.049	503	hypothetical protein	-	-	-	-	-	-	-	-	-	-	-	-	-	-	-	-	-	-	-	-	-	-	-	-	-	-	-	-	-	-	-	-	-	-	-	-	-	-
Halo_Nar1-KKHJMNJF_06690	Halo_Nar1	KKHJMNJF_1	2643224514	Halo_Nar1_contig_1	675691	0.401	NAR1_11	KKHJMNJF_06690	0.074	471	hypothetical protein	COG3428	Uncharacterized_membrane_protein_YdbT,_contains_bPH2_(bacterial_pleckstrin_homology)_domain	S	-	1.5e-91	arCOG04619	-	Uncharacterized membrane protein, contains bPH2 (bacterial pleckstrin homology) domain	S	4.9e-77	K08981	6.6e-99	338	118.27	putative_membrane_protein	high_score	PF03703	Bacterial_PH_domain	6.1e-43	-	-	-	-	-	-	-	-	-	-	-	-	-	IPR005182;_IPR014529	Domain_of_unknown_function_DUF304;_Uncharacterised_conserved_protein_UCP026631	PF03703	Bacterial_PH_domain	TMhelix	-
Halo_Nar1-KKHJMNJF_06700	Halo_Nar1	KKHJMNJF_1	2643224514	Halo_Nar1_contig_1	675691	0.401	NAR1_11	KKHJMNJF_06700	0.097	154	hypothetical protein	COG3402	Uncharacterized_membrane_protein_YdbS,_contains_bPH2_(bacterial_pleckstrin_homology)_domain	S	-	1.6e-32	arCOG04622	-	Uncharacterized membrane protein YdbS, contains bPH2 (bacterial pleckstrin homology) domain	S	2.6e-44	K09167	3.4e-34	123.8	110.47	uncharacterized_protein	high_score	PF03703	Bacterial_PH_domain	9e-13	-	-	-	-	-	-	-	-	-	-	-	-	-	IPR005182	Domain_of_unknown_function_DUF304	PF03703	Bacterial_PH_domain	TMhelix	-
Halo_Nar1-KKHJMNJF_06710	Halo_Nar1	KKHJMNJF_1	2643224514	Halo_Nar1_contig_1	675691	0.401	NAR1_11	KKHJMNJF_06710	0.029	134	hypothetical protein	-	-	-	-	-	-	-	-	-	-	-	-	-	-	-	-	-	-	-	-	-	-	-	-	-	-	-	-	-	-	-	-	-	-	-	-	-	-
Halo_Nar1-KKHJMNJF_06720	Halo_Nar1	KKHJMNJF_1	2643224514	Halo_Nar1_contig_1	675691	0.401	NAR1_11	KKHJMNJF_06720	0.08	375	hypothetical protein	COG1916	Pheromone_shutdown_protein_TraB,_contains_GTxH_motif_(function_unknown)	S	-	4.5e-96	arCOG02142	-	Pheromone shutdown protein TraB, contains GTxH motif	S	2.8e-70	K09973	5.2e-06	32.1	81.67	uncharacterized_protein	-	PF01963	TraB/PrgY/gumN_family	2.4e-25	traB	-	-	9.7e-89	-	-	-	-	-	-	-	-	-	IPR005230;_IPR002816	Pheromone_shutdown,_TraB,_bacterial/archaeal;_Pheromone_shutdown,_TraB	PF01963	TraB_family	TMhelix	-
Halo_Nar1-KKHJMNJF_06730	Halo_Nar1	KKHJMNJF_1	2643224514	Halo_Nar1_contig_1	675691	0.401	NAR1_11	KKHJMNJF_06730	0.031	157	hypothetical protein	-	-	-	-	-	-	-	-	-	-	-	-	-	-	-	-	-	-	-	-	-	-	-	-	-	-	-	-	-	-	-	-	-	-	-	-	-	-
Halo_Nar1-KKHJMNJF_06740	Halo_Nar1	KKHJMNJF_1	2643224514	Halo_Nar1_contig_1	675691	0.401	NAR1_11	KKHJMNJF_06740	0.084	213	hypothetical protein	COG2220	L-ascorbate_lactonase_UlaG,_metallo-beta-lactamase_superfamily	G	-	2.1e-27	arCOG00497	-	Zn-dependent hydrolase of the beta-lactamase fold	R	2.3e-18	-	-	-	-	-	-	PF13483	Beta-lactamase_superfamily_domain	5.9e-21	-	-	-	-	-	-	-	-	-	-	-	-	-	IPR036866	Ribonuclease_Z/Hydroxyacylglutathione_hydrolase-like	PF13483	Beta-lactamase_superfamily_domain	-	-
Halo_Nar1-KKHJMNJF_06750	Halo_Nar1	KKHJMNJF_1	2643224514	Halo_Nar1_contig_1	675691	0.401	NAR1_11	KKHJMNJF_06750	0.053	224	hypothetical protein	COG2220	L-ascorbate_lactonase_UlaG,_metallo-beta-lactamase_superfamily	G	-	3.8e-37	arCOG00497	-	Zn-dependent hydrolase of the beta-lactamase fold	R	1.7e-37	K03476	5.4e-19	74.4	153.97	L-ascorbate_6-phosphate_lactonase_[EC:3.1.1.-]	-	PF13483	Beta-lactamase_superfamily_domain	4.6e-31	-	-	-	-	-	-	-	-	-	-	-	-	-	IPR036866	Ribonuclease_Z/Hydroxyacylglutathione_hydrolase-like	PF13483	Beta-lactamase_superfamily_domain	-	-
Halo_Nar1-KKHJMNJF_06760	Halo_Nar1	KKHJMNJF_1	2643224514	Halo_Nar1_contig_1	675691	0.401	NAR1_11	KKHJMNJF_06760	0.013	148	hypothetical protein	-	-	-	-	-	arCOG05011	-	Uncharacterized protein	S	8.6e-17	-	-	-	-	-	-	-	-	-	-	-	-	-	-	-	-	-	-	-	-	-	-	-	-	-	-	-	SignalP-noTM;_SignalP-TM
Halo_Nar1-KKHJMNJF_06770	Halo_Nar1	KKHJMNJF_1	2643224514	Halo_Nar1_contig_1	675691	0.401	NAR1_11	KKHJMNJF_06770	0.065	169	hypothetical protein	-	-	-	-	-	-	-	-	-	-	-	-	-	-	-	-	-	-	-	-	-	-	-	-	-	-	-	-	-	-	-	-	-	-	-	-	-	SignalP-noTM
Halo_Nar1-KKHJMNJF_06780	Halo_Nar1	KKHJMNJF_1	2643224514	Halo_Nar1_contig_1	675691	0.401	NAR1_11	KKHJMNJF_06780	0.085	582	Glutamine--fructose-6-phosphate aminotransferase [isomerizing]	COG0449	Glucosamine_6-phosphate_synthetase,_contains_amidotransferase_and_phosphosugar_isomerase_domains	M	-	4.2e-190	arCOG00057	GlmS	Glucosamine 6-phosphate synthetase	M	1.5e-145	K00820	3.8e-184	619.6	182.67	glutamine---fructose-6-phosphate_transaminase_(isomerizing)_[EC:2.6.1.16]	high_score	PF01380	SIS_domain	2.6e-38	glmS	-	-	2.7e-189	-	-	-	-	-	-	-	-	-	IPR035490;_IPR001347;_IPR017932;_IPR029055;_IPR005855;_IPR035466	GlmS/FrlB,_SIS_domain_2;_Sugar_isomerase_(SIS);_Glutamine_amidotransferase_type_2_domain;_Nucleophile_aminohydrolases,_N-terminal;_Glucosamine-fructose-6-phosphate_aminotransferase,_isomerising;_GlmS/AgaS,_SIS_domain_1	PF13522;_PF01380	Glutamine_amidotransferase_domain;_SIS_domain	-	-
Halo_Nar1-KKHJMNJF_06790	Halo_Nar1	KKHJMNJF_1	2643224514	Halo_Nar1_contig_1	675691	0.401	NAR1_11	KKHJMNJF_06790	0.08	310	hypothetical protein	COG1777	Predicted_transcriptional_regulator,_ArsR_family	K	-	5.4e-22	arCOG01687	ArsR	Transcriptional regulator containing HTH domain, ArsR family	K	3.6e-13	K07721	1.9e-10	46.8	68.97	ArsR_family_transcriptional_regulator	-	PF12840	Helix-turn-helix_domain	4e-11	-	-	-	-	-	-	-	-	-	-	-	-	-	IPR036390;_IPR022651;_IPR036388;_IPR011991;_IPR001845;_IPR018247	Winged_helix_DNA-binding_domain_superfamily;_S-layer_protein,_C-terminal;_Winged_helix-like_DNA-binding_domain_superfamily;_ArsR-like_helix-turn-helix_domain;_HTH_ArsR-type_DNA-binding_domain;_EF-Hand_1,_calcium-binding_site	PF12840;_PF05124	Helix-turn-helix_domain;_S-layer_like_family,_C-terminal_region	-	-
Halo_Nar1-KKHJMNJF_06800	Halo_Nar1	KKHJMNJF_1	2643224514	Halo_Nar1_contig_1	675691	0.401	NAR1_11	KKHJMNJF_06800	0.036	409	hypothetical protein	-	-	-	-	-	-	-	-	-	-	-	-	-	-	-	-	-	-	-	-	-	-	-	-	-	-	-	-	-	-	-	-	-	-	-	-	-	-
Halo_Nar1-KKHJMNJF_06810	Halo_Nar1	KKHJMNJF_1	2643224514	Halo_Nar1_contig_1	675691	0.401	NAR1_11	KKHJMNJF_06810	0.056	125	hypothetical protein	-	-	-	-	-	-	-	-	-	-	-	-	-	-	-	-	-	-	-	-	-	-	-	-	-	-	-	-	-	-	-	-	-	-	-	-	-	-
Halo_Nar1-KKHJMNJF_06820	Halo_Nar1	KKHJMNJF_1	2643224514	Halo_Nar1_contig_1	675691	0.401	NAR1_11	KKHJMNJF_06820	0.056	141	hypothetical protein	COG1658	5S_rRNA_maturation_ribonuclease_M5,_contains_TOPRIM_domain	J	-	5.3e-11	arCOG01486	RnmV	5S rRNA maturation endonuclease (Ribonuclease M5), contains TOPRIM domain	J	7.7e-15	-	-	-	-	-	-	-	-	-	-	-	-	-	-	-	-	-	-	-	-	-	-	IPR006171	TOPRIM__domain	PF13662	Toprim_domain	-	-
Halo_Nar1-KKHJMNJF_06830	Halo_Nar1	KKHJMNJF_1	2643224514	Halo_Nar1_contig_1	675691	0.401	NAR1_11	KKHJMNJF_06830	0.065	319	hypothetical protein	COG1236	RNA_processing_exonuclease,_beta-lactamase_fold,_Cft2_family	J	-	4e-45	arCOG00545	YSH1	Predicted exonuclease of the beta-lactamase fold involved in RNA processing	J	1.4e-53	K07577	4.3e-67	232.5	223.37	putative_mRNA_3-end_processing_factor	high_score	-	-	-	Xnuc_lig_assoc	-	-	1.1e-52	-	-	-	-	-	-	-	-	-	IPR036866	Ribonuclease_Z/Hydroxyacylglutathione_hydrolase-like	-	-	-	-
Halo_Nar1-KKHJMNJF_06840	Halo_Nar1	KKHJMNJF_1	2643224514	Halo_Nar1_contig_1	675691	0.401	NAR1_11	KKHJMNJF_06840	0.092	97	hypothetical protein	-	-	-	-	-	-	-	-	-	-	-	-	-	-	-	-	-	-	-	-	-	-	-	-	-	-	-	-	-	-	-	-	-	-	-	-	TMhelix	-
Halo_Nar1-KKHJMNJF_06850	Halo_Nar1	KKHJMNJF_1	2643224514	Halo_Nar1_contig_1	675691	0.401	NAR1_11	KKHJMNJF_06850	0.042	117	hypothetical protein	-	-	-	-	-	-	-	-	-	-	-	-	-	-	-	-	-	-	-	-	-	-	-	-	-	-	-	-	-	-	-	-	-	-	-	-	-	-
Halo_Nar1-KKHJMNJF_06860	Halo_Nar1	KKHJMNJF_1	2643224514	Halo_Nar1_contig_1	675691	0.401	NAR1_11	KKHJMNJF_06860	0.112	62	hypothetical protein	-	-	-	-	-	-	-	-	-	-	-	-	-	-	-	-	-	-	-	-	-	-	-	-	-	-	-	-	-	-	-	-	-	-	-	-	-	-
Halo_Nar1-KKHJMNJF_06870	Halo_Nar1	KKHJMNJF_1	2643224514	Halo_Nar1_contig_1	675691	0.401	NAR1_11	KKHJMNJF_06870	0.095	63	hypothetical protein	COG1278	Cold_shock_protein,_CspA_family	K	-	1.2e-16	arCOG02983	CspC	Cold shock protein, CspA family	K	3.5e-13	K03704	1.5e-18	72.7	82.67	cold_shock_protein	-	PF00313	'Cold-shock'_DNA-binding_domain	4e-21	cspD	-	-	8.5e-10	-	-	-	-	-	-	-	-	-	IPR002059;_IPR019844;_IPR011129;_IPR012340;_IPR012156	Cold-shock_protein,_DNA-binding;_Cold-shock_conserved_site;_Cold_shock_domain;_Nucleic_acid-binding,_OB-fold;_Cold_shock,_CspA	PF00313	'Cold-shock'_DNA-binding_domain	-	-
Halo_Nar1-KKHJMNJF_06880	Halo_Nar1	KKHJMNJF_1	2643224514	Halo_Nar1_contig_1	675691	0.401	NAR1_11	KKHJMNJF_06880	0.07	371	putative ATP-dependent RNA helicase	COG0513	Superfamily_II_DNA_and_RNA_helicase	L	-	2.6e-123	arCOG00558	SrmB	Superfamily II DNA and RNA helicase	L	1.1e-109	K05592	1.9e-136	461.9	530.27	ATP-dependent_RNA_helicase_DeaD_[EC:3.6.4.13]	-	PF00270	DEAD/DEAH_box_helicase	6.7e-46	recQ	-	-	2e-23	-	-	-	-	7.45e-72	-	-	-	-	IPR014001;_IPR000629;_IPR001650;_IPR011545;_IPR014014;_IPR027417	Helicase_superfamily_1/2,_ATP-binding_domain;_ATP-dependent_RNA_helicase_DEAD-box,_conserved_site;_Helicase,_C-terminal;_DEAD/DEAH_box_helicase_domain;_RNA_helicase,_DEAD-box_type,_Q_motif;_P-loop_containing_nucleoside_triphosphate_hydrolase	PF00271;_PF00270	Helicase_conserved_C-terminal_domain;_DEAD/DEAH_box_helicase	-	-
Halo_Nar1-KKHJMNJF_06890	Halo_Nar1	KKHJMNJF_1	2643224514	Halo_Nar1_contig_1	675691	0.401	NAR1_11	KKHJMNJF_06890	0.046	150	hypothetical protein	COG5502	Uncharacterized_conserved_protein,_DUF2267_family	S	-	1.5e-30	arCOG06189	-	Uncharacterized protein, DUF2267 family	S	6e-32	-	-	-	-	-	-	PF10025	Uncharacterized_conserved_protein_(DUF2267)	4.5e-32	-	-	-	-	-	-	-	-	-	-	-	-	-	IPR018727	Protein_of_unknown_function_DUF2267	PF10025	Uncharacterized_conserved_protein_(DUF2267)	-	-
Halo_Nar1-KKHJMNJF_06900	Halo_Nar1	KKHJMNJF_1	2643224514	Halo_Nar1_contig_1	675691	0.401	NAR1_11	KKHJMNJF_06900	0.07	141	Universal stress protein	COG0589	Nucleotide-binding_universal_stress_protein,__UspA_family	T	-	8.8e-31	arCOG02053	UspA	Nucleotide-binding protein, UspA family	T	8.6e-39	K06149	2.1e-22	86.1	120.37	universal_stress_protein_A	-	PF00582	Universal_stress_protein_family	6.5e-34	-	-	-	-	-	-	-	-	-	-	-	-	-	IPR006016;_IPR014729;_IPR006015	UspA;_Rossmann-like_alpha/beta/alpha_sandwich_fold;_Universal_stress_protein_A	PF00582	Universal_stress_protein_family	-	-
Halo_Nar1-KKHJMNJF_06910	Halo_Nar1	KKHJMNJF_1	2643224514	Halo_Nar1_contig_1	675691	0.401	NAR1_11	KKHJMNJF_06910	0.019	51	hypothetical protein	-	-	-	-	-	-	-	-	-	-	-	-	-	-	-	-	-	-	-	-	-	-	-	-	-	-	-	-	-	-	-	-	-	-	-	-	-	-
Halo_Nar1-KKHJMNJF_06920	Halo_Nar1	KKHJMNJF_1	2643224514	Halo_Nar1_contig_1	675691	0.401	NAR1_11	KKHJMNJF_06920	0.144	83	hypothetical protein	-	-	-	-	-	-	-	-	-	-	-	-	-	-	-	-	-	-	-	-	-	-	-	-	-	-	-	-	-	-	-	-	-	-	-	-	TMhelix	-
Halo_Nar1-KKHJMNJF_06930	Halo_Nar1	KKHJMNJF_1	2643224514	Halo_Nar1_contig_1	675691	0.401	NAR1_11	KKHJMNJF_06930	0.093	192	hypothetical protein	-	-	-	-	-	-	-	-	-	-	-	-	-	-	-	-	-	-	-	-	-	-	-	-	-	-	-	-	-	-	-	-	-	-	-	-	-	SignalP-noTM
Halo_Nar1-KKHJMNJF_06940	Halo_Nar1	KKHJMNJF_1	2643224514	Halo_Nar1_contig_1	675691	0.401	NAR1_11	KKHJMNJF_06940	0.031	191	hypothetical protein	-	-	-	-	-	-	-	-	-	-	-	-	-	-	-	-	-	-	-	-	-	-	-	-	-	-	-	-	-	-	-	-	-	-	-	-	-	-
Halo_Nar1-KKHJMNJF_06950	Halo_Nar1	KKHJMNJF_1	2643224514	Halo_Nar1_contig_1	675691	0.401	NAR1_11	KKHJMNJF_06950	0.063	189	hypothetical protein	-	-	-	-	-	-	-	-	-	-	-	-	-	-	-	-	PF08774	VRR-NUC_domain	1.2e-06	-	-	-	-	-	-	-	-	-	-	-	-	-	IPR011856;_IPR014883	tRNA_endonuclease-like_domain_superfamily;_VRR-NUC_domain	PF08774	VRR-NUC_domain	-	-
Halo_Nar1-KKHJMNJF_06960	Halo_Nar1	KKHJMNJF_1	2643224514	Halo_Nar1_contig_1	675691	0.401	NAR1_11	KKHJMNJF_06960	0.033	89	hypothetical protein	-	-	-	-	-	-	-	-	-	-	-	-	-	-	-	-	-	-	-	-	-	-	-	-	-	-	-	-	-	-	-	-	IPR036519	Uncharacterised_UPF0058_superfamily	-	-	-	-
Halo_Nar1-KKHJMNJF_06970	Halo_Nar1	KKHJMNJF_1	2643224514	Halo_Nar1_contig_1	675691	0.401	NAR1_11	KKHJMNJF_06970	0.114	70	hypothetical protein	-	-	-	-	-	-	-	-	-	-	-	-	-	-	-	-	-	-	-	-	-	-	-	-	-	-	-	-	-	-	-	-	-	-	-	-	TMhelix	-
Halo_Nar1-KKHJMNJF_06980	Halo_Nar1	KKHJMNJF_1	2643224514	Halo_Nar1_contig_1	675691	0.401	NAR1_11	KKHJMNJF_06980	0.028	106	hypothetical protein	-	-	-	-	-	-	-	-	-	-	-	-	-	-	-	-	-	-	-	-	-	-	-	-	-	-	-	-	-	-	-	-	-	-	-	-	-	-
Halo_Nar1-KKHJMNJF_06990	Halo_Nar1	KKHJMNJF_1	2643224514	Halo_Nar1_contig_1	675691	0.401	NAR1_11	KKHJMNJF_06990	0.054	291	hypothetical protein	-	-	-	-	-	-	-	-	-	-	-	-	-	-	-	-	-	-	-	-	-	-	-	-	-	-	-	-	-	-	-	-	-	-	-	-	-	-
Halo_Nar1-KKHJMNJF_07000	Halo_Nar1	KKHJMNJF_1	2643224514	Halo_Nar1_contig_1	675691	0.401	NAR1_11	KKHJMNJF_07000	0.092	988	Vitamin B12-dependent ribonucleoside-diphosphate reductase	COG0209	Ribonucleotide_reductase_alpha_subunit	F	Pyrimidine_salvage	8.8e-233	arCOG04276	NrdA	Ribonucleotide reductase, alpha subunit	F	1.7e-146	K00525	3.7e-210	705.7	105.23	ribonucleoside-diphosphate_reductase_alpha_chain_[EC:1.17.4.1]	high_score	PF02867	Ribonucleotide_reductase,_barrel_domain	7.5e-146	NrdJ_Z	-	-	4.3e-215	-	-	-	-	-	-	-	-	-	IPR013509;_IPR013344;_IPR000788;_IPR008926	Ribonucleotide_reductase_large_subunit,_N-terminal;_Ribonucleotide_reductase,_adenosylcobalamin-dependent;_Ribonucleotide_reductase_large_subunit,_C-terminal;_Ribonucleotide_reductase_R1_subunit,_N-terminal	PF00317;_PF02867	Ribonucleotide_reductase,_all-alpha_domain;_Ribonucleotide_reductase,_barrel_domain	-	-
Halo_Nar1-KKHJMNJF_07010	Halo_Nar1	KKHJMNJF_1	2643224514	Halo_Nar1_contig_1	675691	0.401	NAR1_11	KKHJMNJF_07010	0.054	147	Transcriptional repressor NrdR	COG1327	Transcriptional_regulator_NrdR,_contains_Zn-ribbon_and_ATP-cone_domains	K	-	2.3e-50	arCOG08098	NrdR	Transcriptional regulator NrdR (Zn-ribbon and ATP-cone domains)	K	5.6e-34	K07738	4.9e-47	165.7	41.97	transcriptional_repressor_NrdR	high_score	PF03477	ATP_cone_domain	1.2e-13	TIGR00244	-	-	6.2e-44	-	-	-	-	-	-	-	-	-	IPR003796;_IPR005144	Ribonucleotide_reductase_regulator_NrdR-like;_ATP-cone_domain	PF03477	ATP_cone_domain	-	-
Halo_Nar1-KKHJMNJF_07020	Halo_Nar1	KKHJMNJF_1	2643224514	Halo_Nar1_contig_1	675691	0.401	NAR1_11	KKHJMNJF_07020	0.1	100	hypothetical protein	-	-	-	-	-	-	-	-	-	-	-	-	-	-	-	-	-	-	-	-	-	-	-	-	-	-	-	-	-	-	-	-	-	-	-	-	-	-
Halo_Nar1-KKHJMNJF_07030	Halo_Nar1	KKHJMNJF_1	2643224514	Halo_Nar1_contig_1	675691	0.401	NAR1_11	KKHJMNJF_07030	0.089	595	putative KH and PIN-domain containing protein	COG1855	Predicted_ATPase,_PilT_family,_contains_N-terminal_PIN_domain	UW	-	5e-237	arCOG04116	-	ATPase (PilT family)	R	1.1e-175	K06865	6.4e-239	800.2	525.7	ATPase	high_score	PF00437	Type_II/IV_secretion_system_protein	4.3e-08	-	-	-	-	-	-	-	-	-	-	-	-	-	IPR027417;_IPR029060;_IPR036612;_IPR002716;_IPR004087;_IPR001482;_IPR004088	P-loop_containing_nucleoside_triphosphate_hydrolase;_PIN-like_domain_superfamily;_K_Homology_domain,_type_1_superfamily;_PIN_domain;_K_Homology_domain;_Type_II/IV_secretion_system_protein;_K_Homology_domain,_type_1	PF00437;_PF00013	Type_II/IV_secretion_system_protein;_KH_domain	-	-
Halo_Nar1-KKHJMNJF_07040	Halo_Nar1	KKHJMNJF_1	2643224514	Halo_Nar1_contig_1	675691	0.401	NAR1_11	KKHJMNJF_07040	0.064	250	hypothetical protein	COG3568	Metal-dependent_hydrolase,_endonuclease/exonuclease/phosphatase_family	R	-	4.2e-18	-	-	-	-	-	-	-	-	-	-	-	-	-	-	-	-	-	-	-	-	-	-	-	-	-	-	-	IPR036691;_IPR005135	Endonuclease/exonuclease/phosphatase_superfamily;_Endonuclease/exonuclease/phosphatase	PF03372	Endonuclease/Exonuclease/phosphatase_family	-	-
Halo_Nar1-KKHJMNJF_07050	Halo_Nar1	KKHJMNJF_1	2643224514	Halo_Nar1_contig_1	675691	0.401	NAR1_11	KKHJMNJF_07050	0.056	387	hypothetical protein	COG1808	Uncharacterized_membrane_protein_AF0785,_contains_DUF389_domain	S	-	1.9e-62	arCOG02264	-	Uncharacterized membrane protein	S	1.4e-52	-	-	-	-	-	-	PF04087	Domain_of_unknown_function_(DUF389)_	3.9e-18	TIGR00341	-	-	5e-45	-	-	-	-	-	-	-	-	-	IPR005240	Protein_of_unknown_function_DUF389	PF04087	Domain_of_unknown_function_(DUF389)	TMhelix	-
Halo_Nar1-KKHJMNJF_07060	Halo_Nar1	KKHJMNJF_1	2643224514	Halo_Nar1_contig_1	675691	0.401	NAR1_11	KKHJMNJF_07060	0.05	120	hypothetical protein	-	-	-	-	-	-	-	-	-	-	-	-	-	-	-	-	-	-	-	-	-	-	-	-	-	-	-	-	-	-	-	-	-	-	-	-	TMhelix	-
Halo_Nar1-KKHJMNJF_07070	Halo_Nar1	KKHJMNJF_1	2643224514	Halo_Nar1_contig_1	675691	0.401	NAR1_11	KKHJMNJF_07070	0.079	389	hypothetical protein	COG2524	Predicted_transcriptional_regulator,_contains_C-terminal_CBS_domains	K	-	2e-32	arCOG00601	-	Protein containing two CBS domains (some fused to C-terminal double-stranded RNA-binding domain of RaiA family)	R	5.9e-34	K04767	3.5e-33	120.8	144.17	acetoin_utilization_protein_AcuB	-	PF00571	CBS_domain	5.5e-29	IMP_dehydrog	-	-	4e-09	-	-	-	-	-	-	-	-	-	IPR000644	CBS_domain	PF00571	CBS_domain	-	-
Halo_Nar1-KKHJMNJF_07080	Halo_Nar1	KKHJMNJF_1	2643224514	Halo_Nar1_contig_1	675691	0.401	NAR1_11	KKHJMNJF_07080	0.071	167	hypothetical protein	COG1432	NYN_domain,_predicted_PIN-related_RNAse,_tRNA/rRNA_maturation	R	-	2.5e-36	arCOG02408	-	Uncharacterized NYN domain containing protein, LabA family	S	1.9e-16	-	-	-	-	-	-	PF01936	NYN_domain	2.9e-35	-	-	-	-	-	-	-	-	-	-	-	-	-	IPR021139	NYN_domain,_limkain-b1-type	PF01936	NYN_domain	-	-
Halo_Nar1-KKHJMNJF_07090	Halo_Nar1	KKHJMNJF_1	2643224514	Halo_Nar1_contig_1	675691	0.401	NAR1_11	KKHJMNJF_07090	0.101	316	hypothetical protein	COG0385	Predicted_Na+-dependent_transporter_YfeH	R	-	1e-25	arCOG02191	-	Predicted Na+-dependent transporter	R	5e-16	K03453	1.6e-21	82.9	216.4	bile_acid:Na+_symporter,_BASS_family	-	PF13593	SBF-like_CPA_transporter_family_(DUF4137)	2.1e-07	bass	-	-	1.6e-07	-	-	-	-	-	-	-	-	-	IPR016833;_IPR038770	Putative_sodium_bile_acid_cotransporter;_Sodium/solute__symporter__superfamily	PF13593	SBF-like_CPA_transporter_family_(DUF4137)	TMhelix	-
Halo_Nar1-KKHJMNJF_07100	Halo_Nar1	KKHJMNJF_1	2643224514	Halo_Nar1_contig_1	675691	0.401	NAR1_11	KKHJMNJF_07100	0.058	391	hypothetical protein	-	-	-	-	-	-	-	-	-	-	-	-	-	-	-	-	-	-	-	-	-	-	-	-	-	-	-	-	-	-	-	-	IPR006311	Twin-arginine_translocation_pathway,_signal_sequence	-	-	-	SignalP-noTM;_SignalP-TM
Halo_Nar1-KKHJMNJF_07110	Halo_Nar1	KKHJMNJF_1	2643224514	Halo_Nar1_contig_1	675691	0.401	NAR1_11	KKHJMNJF_07110	0.103	280	endonuclease 4	COG0648	Endonuclease_IV	L	-	8e-86	arCOG01894	Nfo	Endonuclease IV	L	2.2e-44	K01151	1.4e-97	332.3	122.2	deoxyribonuclease_IV_[EC:3.1.21.2]	high_score	PF01261	Xylose_isomerase-like_TIM_barrel	3.1e-41	nfo	-	-	6.5e-81	-	-	-	-	-	-	-	-	-	IPR001719;_IPR018246;_IPR013022;_IPR036237	AP_endonuclease_2;_AP_endonuclease_2,_zinc_binding_site;_Xylose_isomerase-like,_TIM_barrel_domain;_Xylose_isomerase-like_superfamily	PF01261	Xylose_isomerase-like_TIM_barrel	-	-
Halo_Nar1-KKHJMNJF_07120	Halo_Nar1	KKHJMNJF_1	2643224514	Halo_Nar1_contig_1	675691	0.401	NAR1_11	KKHJMNJF_07120	0.032	91	hypothetical protein	-	-	-	-	-	arCOG03828	-	Predicted trancriptional regulator, ArsR family	K	4.8e-11	-	-	-	-	-	-	-	-	-	-	-	-	-	-	-	-	-	-	-	-	-	-	-	-	-	-	-	-
Halo_Nar1-KKHJMNJF_07130	Halo_Nar1	KKHJMNJF_1	2643224514	Halo_Nar1_contig_1	675691	0.401	NAR1_11	KKHJMNJF_07130	0.06	148	hypothetical protein	COG3888	Predicted_transcriptional_regulator	K	-	2.3e-19	arCOG07418	-	Predicted membrane-associated trancriptional regulator	K	9.4e-15	K22489	1.2e-11	50.5	135.7	MarR_family_transcriptional_regulator,_temperature-dependent_positive_regulator_of_motility	-	PF12802	MarR_family	2.4e-09	-	-	-	-	-	-	-	-	-	-	-	-	-	IPR036388;_IPR036390	Winged_helix-like_DNA-binding_domain_superfamily;_Winged_helix_DNA-binding_domain_superfamily	-	-	-	-
Halo_Nar1-KKHJMNJF_07140	Halo_Nar1	KKHJMNJF_1	2643224514	Halo_Nar1_contig_1	675691	0.401	NAR1_11	KKHJMNJF_07140	0.098	214	hypothetical protein	COG2928	Uncharacterized_membrane_protein	S	-	1.6e-44	arCOG04755	-	Uncharacterized membrane protein	S	1.1e-41	-	-	-	-	-	-	PF04367	Protein_of_unknown_function_(DUF502)	5e-20	-	-	-	-	-	-	-	-	8.87e-29	-	-	-	-	IPR007462	Protein_of_unknown_function_DUF502	PF04367	Protein_of_unknown_function_(DUF502)	TMhelix	-
Halo_Nar1-KKHJMNJF_07150	Halo_Nar1	KKHJMNJF_1	2643224514	Halo_Nar1_contig_1	675691	0.401	NAR1_11	KKHJMNJF_07150	0.09	243	Cobalamin-binding protein	COG0614	ABC-type_Fe3+-hydroxamate_transport_system,_periplasmic_component	P	-	3.6e-40	arCOG04233	FepB	ABC-type Fe3+-hydroxamate transport system, periplasmic component	P	1.6e-47	K02016	3.4e-38	137.7	91.9	iron_complex_transport_system_substrate-binding_protein	high_score	PF01497	Periplasmic_binding_protein	5.3e-28	peripla_PGF_1	-	-	3.5e-27	-	-	-	-	-	-	-	-	-	IPR002491	ABC_transporter_periplasmic_binding_domain	PF01497	Periplasmic_binding_protein	-	-
Halo_Nar1-KKHJMNJF_07160	Halo_Nar1	KKHJMNJF_1	2643224514	Halo_Nar1_contig_1	675691	0.401	NAR1_11	KKHJMNJF_07160	0.056	88	hypothetical protein	-	-	-	-	-	arCOG04789	-	Uncharacterized protein	S	6.4e-19	-	-	-	-	-	-	PF20068	Amphi-Trp_domain	2.9e-25	amphi-Trp	-	-	4.7e-17	-	-	-	-	-	-	-	-	-	IPR027598	Amphi-Trp_domain	-	-	-	-
Halo_Nar1-KKHJMNJF_07170	Halo_Nar1	KKHJMNJF_1	2643224514	Halo_Nar1_contig_1	675691	0.401	NAR1_11	KKHJMNJF_07170	0.073	353	hypothetical protein	COG1033	Predicted_exporter_protein,_RND_superfamily	R	-	1.4e-58	arCOG02174	-	Predicted exporter of the RND superfamily	R	3e-30	K07003	2.5e-53	187.8	273.3	uncharacterized_protein	-	PF03176	MMPL_family	3.2e-25	2A067	-	-	2.3e-48	-	-	-	-	1.32e-36	-	-	-	-	IPR004869;_IPR000731	Membrane_transport_protein_MMPL_domain;_Sterol-sensing_domain	PF03176	MMPL_family	TMhelix	-
Halo_Nar1-KKHJMNJF_07180	Halo_Nar1	KKHJMNJF_1	2643224514	Halo_Nar1_contig_1	675691	0.401	NAR1_11	KKHJMNJF_07180	0.083	358	hypothetical protein	COG1033	Predicted_exporter_protein,_RND_superfamily	R	-	7.5e-66	arCOG02174	-	Predicted exporter of the RND superfamily	R	2.1e-31	K07003	2.5e-63	220.9	273.3	uncharacterized_protein	-	PF03176	MMPL_family	6.1e-14	2A067	-	-	6.9e-56	-	-	-	-	5.49e-22	-	-	-	-	IPR004869;_IPR000731	Membrane_transport_protein_MMPL_domain;_Sterol-sensing_domain	PF03176	MMPL_family	TMhelix	-
Halo_Nar1-KKHJMNJF_07190	Halo_Nar1	KKHJMNJF_1	2643224514	Halo_Nar1_contig_1	675691	0.401	NAR1_11	KKHJMNJF_07190	0.075	412	hypothetical protein	COG1361	S-layer_protein_MJ0795,_predicted_component_of_type_IV_pili-like_system	R	-	8.5e-39	arCOG02080	-	S-layer domain	M	1.6e-21	-	-	-	-	-	-	PF07705	CARDB	8.3e-07	prc_long_Delta	-	-	7.6e-09	-	-	-	-	1.11e-27	-	-	-	-	IPR011635	CARDB_domain	PF07705	CARDB	TMhelix	SignalP-noTM;_SignalP-TM
Halo_Nar1-KKHJMNJF_07200	Halo_Nar1	KKHJMNJF_1	2643224514	Halo_Nar1_contig_1	675691	0.401	NAR1_11	KKHJMNJF_07200	0.055	109	hypothetical protein	COG3355	Predicted_transcriptional_regulator	K	-	3.8e-19	arCOG02242	Sta1	Viral transcriptional activator, contains HTH domain	K	4.7e-21	K07725	2.9e-09	42.9	73.27	CRISPR-associated_protein_Csa3	-	PF01022	Bacterial_regulatory_protein,_arsR_family	1.3e-09	cas_HTH	-	-	5.1e-08	-	-	-	-	-	-	-	-	-	IPR036390;_IPR001845;_IPR036388;_IPR011991	Winged_helix_DNA-binding_domain_superfamily;_HTH_ArsR-type_DNA-binding_domain;_Winged_helix-like_DNA-binding_domain_superfamily;_ArsR-like_helix-turn-helix_domain	PF01022	Bacterial_regulatory_protein,_arsR_family	-	-
Halo_Nar1-KKHJMNJF_07210	Halo_Nar1	KKHJMNJF_1	2643224514	Halo_Nar1_contig_1	675691	0.401	NAR1_11	KKHJMNJF_07210	0.078	89	hypothetical protein	-	-	-	-	-	-	-	-	-	-	-	-	-	-	-	-	-	-	-	-	-	-	-	-	-	-	-	-	-	-	-	-	-	-	-	-	-	-
Halo_Nar1-KKHJMNJF_07220	Halo_Nar1	KKHJMNJF_1	2643224514	Halo_Nar1_contig_1	675691	0.401	NAR1_11	KKHJMNJF_07220	0.111	188	Ferredoxin--NADP reductase	COG0492	Thioredoxin_reductase	O	-	6.1e-21	arCOG01301	TrxB	Thioredoxin reductase	O	4.8e-35	K00384	9.6e-20	76.8	322.07	thioredoxin_reductase_(NADPH)_[EC:1.8.1.9]	-	PF13738	Pyridine_nucleotide-disulphide_oxidoreductase	6.3e-08	TRX_reduct	-	-	2.1e-16	-	-	-	-	-	-	-	-	-	IPR023753;_IPR036188;_IPR000103	FAD/NAD(P)-binding_domain;_FAD/NAD(P)-binding_domain_superfamily;_Pyridine_nucleotide-disulphide_oxidoreductase,_class-II	PF07992	Pyridine_nucleotide-disulphide_oxidoreductase	-	-
Halo_Nar1-KKHJMNJF_07230	Halo_Nar1	KKHJMNJF_1	2643224514	Halo_Nar1_contig_1	675691	0.401	NAR1_11	KKHJMNJF_07230	0.052	191	hypothetical protein	-	-	-	-	-	arCOG03828	-	Predicted trancriptional regulator, ArsR family	K	2.1e-16	-	-	-	-	-	-	-	-	-	-	-	-	-	-	-	-	-	-	-	-	-	-	-	-	-	-	-	-
Halo_Nar1-KKHJMNJF_07240	Halo_Nar1	KKHJMNJF_1	2643224514	Halo_Nar1_contig_1	675691	0.401	NAR1_11	KKHJMNJF_07240	0.056	265	hypothetical protein	-	-	-	-	-	-	-	-	-	-	-	-	-	-	-	-	-	-	-	-	-	-	-	-	-	-	-	-	-	-	-	-	-	-	-	-	-	-
Halo_Nar1-KKHJMNJF_07250	Halo_Nar1	KKHJMNJF_1	2643224514	Halo_Nar1_contig_1	675691	0.401	NAR1_11	KKHJMNJF_07250	0.086	267	Undecaprenyl-diphosphatase	COG1968	Undecaprenyl_pyrophosphate_phosphatase	I	-	1.2e-45	arCOG04761	UppP	Undecaprenyl pyrophosphate phosphatase	I	1.5e-58	K06153	1.6e-45	161.8	57.6	undecaprenyl-diphosphatase_[EC:3.6.1.27]	high_score	PF02673	Bacitracin_resistance_protein_BacA	2.2e-45	undec_PP_bacA	-	-	2.3e-30	-	-	-	-	-	-	-	-	-	IPR003824	Undecaprenyl-diphosphatase_UppP	PF02673	Bacitracin_resistance_protein_BacA	TMhelix	-
Halo_Nar1-KKHJMNJF_07260	Halo_Nar1	KKHJMNJF_1	2643224514	Halo_Nar1_contig_1	675691	0.401	NAR1_11	KKHJMNJF_07260	0.051	116	hypothetical protein	-	-	-	-	-	-	-	-	-	-	-	-	-	-	-	-	-	-	-	-	-	-	-	-	-	-	-	-	-	-	-	-	-	-	-	-	-	-
Halo_Nar1-KKHJMNJF_07270	Halo_Nar1	KKHJMNJF_1	2643224514	Halo_Nar1_contig_1	675691	0.401	NAR1_11	KKHJMNJF_07270	0.051	292	hypothetical protein	COG2510	Riboflavin_transporter_RibN,_EamA_domain	H	-	6.7e-38	arCOG00272	RhaT	Permease of the drug/metabolite transporter (DMT) superfamily	G	8.9e-35	K08978	1e-31	115.9	69.57	bacterial/archaeal_transporter_family_protein	high_score	PF00892	EamA-like_transporter_family	2.8e-28	phn_DUF6	-	-	6.2e-18	-	-	-	-	-	-	-	-	-	IPR000620	EamA_domain	PF00892	EamA-like_transporter_family	TMhelix	-
Halo_Nar1-KKHJMNJF_07280	Halo_Nar1	KKHJMNJF_2	2643224515	Halo_Nar1_contig_2	356951	0.405	NAR1_12	KKHJMNJF_07280	0.081	269	Diphthine synthase	COG1798	Diphthamide_biosynthesis_methyltransferase	J	-	7.7e-89	arCOG04161	DPH5	Diphthamide biosynthesis methyltransferase	J	1.1e-72	K20215	3.6e-92	314.4	294.97	diphthine_synthase_[EC:2.1.1.98]	high_score	PF00590	Tetrapyrrole_(Corrin/Porphyrin)_Methylases	3.5e-19	dph5	-	-	1.9e-70	-	-	-	-	-	-	-	-	-	IPR014776;_IPR004551;_IPR035996;_IPR014777;_IPR000878	Tetrapyrrole_methylase,_subdomain_2;_Diphthine_synthase;_Tetrapyrrole_methylase_superfamily;_Tetrapyrrole_methylase,_subdomain_1;_Tetrapyrrole_methylase	PF00590	Tetrapyrrole_(Corrin/Porphyrin)_Methylases	-	-
Halo_Nar1-KKHJMNJF_07290	Halo_Nar1	KKHJMNJF_2	2643224515	Halo_Nar1_contig_2	356951	0.405	NAR1_12	KKHJMNJF_07290	0.092	228	hypothetical protein	-	-	-	-	-	arCOG06262	-	Uncharacterized protein	S	1.5e-32	-	-	-	-	-	-	PF20127	Family_of_unknown_function_(DUF6517)	3.4e-46	-	-	-	-	-	-	-	-	-	-	-	-	-	-	-	-	-	-	SignalP-noTM
Halo_Nar1-KKHJMNJF_07300	Halo_Nar1	KKHJMNJF_2	2643224515	Halo_Nar1_contig_2	356951	0.405	NAR1_12	KKHJMNJF_07300	0.1	457	Digeranylgeranylglycerophospholipid reductase	COG0644	Dehydrogenase_(flavoprotein)	C	-	5.4e-41	arCOG00570	-	Geranylgeranyl reductase, flavoprotein	I	3.9e-69	K17830	3.7e-62	216.3	253.47	digeranylgeranylglycerophospholipid_reductase_[EC:1.3.1.101_1.3.7.11]	-	PF04820	Tryptophan_halogenase	1.3e-08	GG-red-SF	-	-	3.4e-58	-	-	-	-	-	-	-	-	-	IPR011777;_IPR036188;_IPR023753	Geranylgeranyl_reductase_family;_FAD/NAD(P)-binding_domain_superfamily;_FAD/NAD(P)-binding_domain	PF12831	FAD_dependent_oxidoreductase	-	-
Halo_Nar1-KKHJMNJF_07310	Halo_Nar1	KKHJMNJF_2	2643224515	Halo_Nar1_contig_2	356951	0.405	NAR1_12	KKHJMNJF_07310	0.064	278	hypothetical protein	COG0656	Aldo/keto_reductase,_related_to_diketogulonate_reductase	Q	-	2.6e-90	arCOG01619	ARA1	Aldo/keto reductase, related to diketogulonate reductase	R	1.5e-86	K06222	3.6e-109	369.8	322.8	2,5-diketo-D-gluconate_reductase_B_[EC:1.1.1.346]	high_score	PF00248	Aldo/keto_reductase_family	2.6e-58	Kv_beta	-	-	3.7e-11	-	-	-	-	-	-	-	-	-	IPR018170;_IPR036812;_IPR023210;_IPR020471	Aldo/keto_reductase,_conserved_site;_NADP-dependent_oxidoreductase_domain_superfamily;_NADP-dependent_oxidoreductase_domain;_Aldo/keto_reductase	PF00248	Aldo/keto_reductase_family	-	-
Halo_Nar1-KKHJMNJF_07320	Halo_Nar1	KKHJMNJF_2	2643224515	Halo_Nar1_contig_2	356951	0.405	NAR1_12	KKHJMNJF_07320	0.101	79	hypothetical protein	-	-	-	-	-	-	-	-	-	-	-	-	-	-	-	-	-	-	-	-	-	-	-	-	-	-	-	-	-	-	-	-	-	-	-	-	-	-
Halo_Nar1-KKHJMNJF_07330	Halo_Nar1	KKHJMNJF_2	2643224515	Halo_Nar1_contig_2	356951	0.405	NAR1_12	KKHJMNJF_07330	0.085	373	hypothetical protein	COG0675	Transposase	X	-	1.6e-44	arCOG00682	-	Transposable element, IS605 OrfB family, contains RNAse H fold nuclease and Zn finger domains	X	2.2e-99	K07496	1e-33	123.6	37.27	putative_transposase	high_score	PF07282	Putative_transposase_DNA-binding_domain	6.2e-20	TIGR01766	-	-	2.4e-13	-	-	-	-	-	-	-	-	-	IPR010095	Transposase_IS605,_OrfB,_C-terminal	PF07282	Putative_transposase_DNA-binding_domain	-	-
Halo_Nar1-KKHJMNJF_07340	Halo_Nar1	KKHJMNJF_2	2643224515	Halo_Nar1_contig_2	356951	0.405	NAR1_12	KKHJMNJF_07340	0.07	494	hypothetical protein	-	-	-	-	-	arCOG07581	-	Glycosyl hydrolase family 18, contains cellulose binding domain	G	1.3e-13	-	-	-	-	-	-	PF18911	PKD_domain	3.6e-18	PGF_pre_PGF	-	-	1.3e-06	-	-	-	-	-	-	-	-	-	IPR000601;_IPR013783;_IPR022409;_IPR035986;_IPR026453	PKD_domain;_Immunoglobulin-like_fold;_PKD/Chitinase_domain;_PKD_domain_superfamily;_PGF-pre-PGF_domain	PF00801	PKD_domain	-	-
Halo_Nar1-KKHJMNJF_07350	Halo_Nar1	KKHJMNJF_2	2643224515	Halo_Nar1_contig_2	356951	0.405	NAR1_12	KKHJMNJF_07350	0.05	159	Dihydrofolate reductase HdrB	COG0262	Dihydrofolate_reductase	H	Folate_biosynthesis	1.1e-33	arCOG01490	FolA	Dihydrofolate reductase	H	2.6e-43	K00287	7.1e-49	171.9	67.3	dihydrofolate_reductase_[EC:1.5.1.3]	high_score	PF00186	Dihydrofolate_reductase	3.9e-50	-	-	-	-	-	-	-	-	-	-	-	-	-	IPR024072;_IPR012259;_IPR017925;_IPR001796	Dihydrofolate_reductase-like_domain_superfamily;_Dihydrofolate_reductase;_Dihydrofolate_reductase_conserved_site;_Dihydrofolate_reductase_domain	PF00186	Dihydrofolate_reductase	-	-
Halo_Nar1-KKHJMNJF_07360	Halo_Nar1	KKHJMNJF_2	2643224515	Halo_Nar1_contig_2	356951	0.405	NAR1_12	KKHJMNJF_07360	0.065	336	Putative thymidylate synthase	COG0207	Thymidylate_synthase	F	Thymidylate_biosynthesis	2.3e-98	arCOG03214	ThyA	Thymidylate synthase	F	3.4e-157	K00560	1.8e-89	305.8	79.3	thymidylate_synthase_[EC:2.1.1.45]	high_score	PF00303	Thymidylate_synthase	4.3e-94	thym_sym	-	-	7.1e-72	-	-	-	-	-	-	-	-	-	IPR000398;_IPR036926;_IPR023451	Thymidylate_synthase;_Thymidylate_synthase/dCMP_hydroxymethylase_superfamily;_Thymidylate_synthase/dCMP_hydroxymethylase_domain	PF00303	Thymidylate_synthase	-	-
Halo_Nar1-KKHJMNJF_07370	Halo_Nar1	KKHJMNJF_2	2643224515	Halo_Nar1_contig_2	356951	0.405	NAR1_12	KKHJMNJF_07370	0.108	231	hypothetical protein	-	-	-	-	-	-	-	-	-	-	-	-	-	-	-	-	-	-	-	-	-	-	-	-	-	-	-	-	-	-	-	-	IPR036890;_IPR003594	Histidine_kinase/HSP90-like_ATPase_superfamily;_Histidine_kinase/HSP90-like_ATPase	-	-	-	-
Halo_Nar1-KKHJMNJF_07380	Halo_Nar1	KKHJMNJF_2	2643224515	Halo_Nar1_contig_2	356951	0.405	NAR1_12	KKHJMNJF_07380	0.09	420	Serine hydroxymethyltransferase	COG0112	Glycine/serine_hydroxymethyltransferase	E	Serine_biosynthesis	4.7e-178	arCOG00070	GlyA	Glycine/serine hydroxymethyltransferase	E	6.5e-119	K00600	1.1e-167	564.1	80.6	glycine_hydroxymethyltransferase_[EC:2.1.2.1]	high_score	PF00464	Serine_hydroxymethyltransferase	3.6e-151	F_threo_transal	-	-	1.4e-18	-	-	-	-	-	-	-	-	-	IPR001085;_IPR015424;_IPR015421;_IPR015422;_IPR019798	Serine_hydroxymethyltransferase;_Pyridoxal_phosphate-dependent_transferase;_Pyridoxal_phosphate-dependent_transferase,_major_domain;_Pyridoxal_phosphate-dependent_transferase_domain_1;_Serine_hydroxymethyltransferase,_pyridoxal_phosphate_binding_site	PF00464	Serine_hydroxymethyltransferase	-	-
Halo_Nar1-KKHJMNJF_07390	Halo_Nar1	KKHJMNJF_2	2643224515	Halo_Nar1_contig_2	356951	0.405	NAR1_12	KKHJMNJF_07390	0.114	218	hypothetical protein	-	-	-	-	-	arCOG10197	-	Uncharacterized membrane protein	S	3.8e-45	-	-	-	-	-	-	-	-	-	-	-	-	-	-	-	-	-	-	-	-	-	-	-	-	-	-	TMhelix	-
Halo_Nar1-KKHJMNJF_07400	Halo_Nar1	KKHJMNJF_2	2643224515	Halo_Nar1_contig_2	356951	0.405	NAR1_12	KKHJMNJF_07400	0.065	199	putative thymidylate kinase	COG0125	Thymidylate_kinase	F	Thymidylate_biosynthesis	1.5e-39	arCOG01891	Tmk	Thymidylate kinase	F	7e-38	K00943	1.6e-45	161.6	98.33	dTMP_kinase_[EC:2.7.4.9]	high_score	PF02223	Thymidylate_kinase	8.5e-47	DTMP_kinase	-	-	4.2e-48	-	-	-	-	-	-	-	-	-	IPR018095;_IPR018094;_IPR027417	Thymidylate_kinase,_conserved_site;_Thymidylate_kinase;_P-loop_containing_nucleoside_triphosphate_hydrolase	PF02223	Thymidylate_kinase	-	-
Halo_Nar1-KKHJMNJF_07410	Halo_Nar1	KKHJMNJF_2	2643224515	Halo_Nar1_contig_2	356951	0.405	NAR1_12	KKHJMNJF_07410	0.048	207	hypothetical protein	-	-	-	-	-	arCOG04723	-	Uncharacterized protein	S	1.7e-08	-	-	-	-	-	-	PF19146	Family_of_unknown_function_(DUF5828)	1.1e-13	-	-	-	-	-	-	-	-	-	-	-	-	-	-	-	-	-	-	-
Halo_Nar1-KKHJMNJF_07420	Halo_Nar1	KKHJMNJF_2	2643224515	Halo_Nar1_contig_2	356951	0.405	NAR1_12	KKHJMNJF_07420	0.137	313	hypothetical protein	COG0306	Phosphate/sulfate_permease	P	-	2.2e-42	arCOG02267	PitA	Phosphate/sulphate permease	P	1.7e-54	K03306	1.3e-38	138.9	377.97	inorganic_phosphate_transporter,_PiT_family	-	PF01384	Phosphate_transporter_family	6.3e-43	-	-	-	-	-	-	-	-	-	-	-	-	-	IPR001204	Phosphate_transporter	PF01384	Phosphate_transporter_family	TMhelix	SignalP-TM
Halo_Nar1-KKHJMNJF_07430	Halo_Nar1	KKHJMNJF_2	2643224515	Halo_Nar1_contig_2	356951	0.405	NAR1_12	KKHJMNJF_07430	0.074	323	Transcription initiation factor IIB	COG1405	Transcription_initiation_factor_TFIIIB,_Brf1_subunit/Transcription_initiation_factor_TFIIB	K	-	1.8e-99	arCOG01981	SUA7	Transcription initiation factor TFIIB, Brf1 subunit/Transcription initiation factor TFIIB	K	5.5e-72	K03124	1.1e-75	261.1	158.3	transcription_initiation_factor_TFIIB	high_score	PF00382	Transcription_factor_TFIIB_repeat	2e-40	-	-	-	-	-	-	-	-	-	-	-	-	-	IPR013763;_IPR023484;_IPR036915;_IPR000812;_IPR013137;_IPR013150;_IPR023486	Cyclin-like;_Transcription_initiation_factor_TFIIB,_archaea;_Cyclin-like_superfamily;_Transcription_factor_TFIIB;_Zinc_finger,_TFIIB-type;_Transcription_factor_TFIIB,_cyclin-like_domain;_Transcription_factor_TFIIB,_conserved_site	PF08271;_PF00382	TFIIB_zinc-binding;_Transcription_factor_TFIIB_repeat	-	-
Halo_Nar1-KKHJMNJF_07440	Halo_Nar1	KKHJMNJF_2	2643224515	Halo_Nar1_contig_2	356951	0.405	NAR1_12	KKHJMNJF_07440	0.066	635	30S ribosomal protein S13	COG1293	Ribosome_quality_control_(RQC)_protein_RqcH,_Rqc2/NEMF/Tae2_family,_contains_fibronectin-(FbpA)_and_RNA-_(NFACT)_binding_domains	JO	-	6.6e-108	arCOG01695	-	Predicted component of the ribosome quality control (RQC) complex, YloA/Tae2 family, contains fibronectin-binding (FbpA) and DUF814 domains	J	4.3e-126	-	-	-	-	-	-	PF05833	NFACT_N-terminal_and_middle_domains	1.3e-61	-	-	-	-	-	-	-	-	-	-	-	-	-	IPR008532;_IPR010979	Domain_of_unknown_function_DUF814;_Ribosomal_protein_S13-like,_H2TH	PF05833;_PF05670	Fibronectin-binding_protein_A_N-terminus_(FbpA);_Domain_of_unknown_function_(DUF814)	-	-
Halo_Nar1-KKHJMNJF_07450	Halo_Nar1	KKHJMNJF_2	2643224515	Halo_Nar1_contig_2	356951	0.405	NAR1_12	KKHJMNJF_07450	0.045	177	Segregation and condensation protein B	COG1386	Chromosome_segregation_and_condensation_protein_ScpB	K	-	1.8e-34	arCOG02613	-	Chromosome segregation and condensation protein B	K	2.9e-31	K06024	7.3e-31	112.9	36.4	segregation_and_condensation_protein_B	high_score	PF04079	Segregation_and_condensation_complex_subunit_ScpB	5.7e-35	TIGR00281	-	-	1.2e-35	-	-	-	-	-	-	-	-	-	IPR036390;_IPR036388;_IPR005234	Winged_helix_DNA-binding_domain_superfamily;_Winged_helix-like_DNA-binding_domain_superfamily;_Chromosome_segregation/condensation_protein_ScpB	PF04079	Segregation_and_condensation_complex_subunit_ScpB	-	-
Halo_Nar1-KKHJMNJF_07460	Halo_Nar1	KKHJMNJF_2	2643224515	Halo_Nar1_contig_2	356951	0.405	NAR1_12	KKHJMNJF_07460	0.041	240	Segregation and condensation protein A	COG1354	Chromatin_segregation_and_condensation_protein_Rec8/ScpA/Scc1,_kleisin_family	L	-	3.1e-20	arCOG02610	ScpA	Chromatin segregation and condensation protein Rec8/ScpA/Scc1, kleisin family	L	3.5e-23	K05896	2.6e-19	75.9	40.67	segregation_and_condensation_protein_A	high_score	PF02616	Segregation_and_condensation_protein_ScpA	1.7e-08	-	-	-	-	-	-	-	-	-	-	-	-	-	IPR023093	ScpA-like,_C-terminal	-	-	-	-
Halo_Nar1-KKHJMNJF_07470	Halo_Nar1	KKHJMNJF_2	2643224515	Halo_Nar1_contig_2	356951	0.405	NAR1_12	KKHJMNJF_07470	0.058	859	Chromosome partition protein Smc	COG1195	Recombinational_DNA_repair_ATPase_RecF	L	-	9.4e-23	arCOG00371	Smc	Chromosome segregation ATPase	D	3e-108	K03529	1e-194	655.5	577.97	chromosome_segregation_protein	high_score	PF02463	RecF/RecN/SMC_N_terminal_domain	5.9e-43	SMC_prok_A	-	-	3.3e-196	-	-	-	-	-	-	-	-	-	IPR010935;_IPR027417;_IPR036277;_IPR003395	SMCs_flexible_hinge;_P-loop_containing_nucleoside_triphosphate_hydrolase;_SMCs_flexible_hinge_superfamily;_RecF/RecN/SMC,_N-terminal	PF06470;_PF02463	SMC_proteins_Flexible_Hinge_Domain;_RecF/RecN/SMC_N_terminal_domain	-	-
Halo_Nar1-KKHJMNJF_07480	Halo_Nar1	KKHJMNJF_2	2643224515	Halo_Nar1_contig_2	356951	0.405	NAR1_12	KKHJMNJF_07480	0.075	436	Aspartate--tRNA(Asp/Asn) ligase	COG0017	Aspartyl/asparaginyl-tRNA_synthetase	J	Aminoacyl-tRNA_synthetases	1.2e-135	arCOG00406	AsnS	Aspartyl/asparaginyl-tRNA synthetase	J	1.2e-114	K09759	7.3e-153	515.3	489.5	nondiscriminating_aspartyl-tRNA_synthetase_[EC:6.1.1.23]	high_score	PF00152	tRNA_synthetases_class_II_(D,_K_and_N)_	9.1e-80	aspS_nondisc	-	-	3.6e-137	-	-	-	-	-	-	-	-	-	IPR004365;_IPR006195;_IPR004523;_IPR002312;_IPR004364;_IPR012340	OB-fold_nucleic_acid_binding_domain,_AA-tRNA_synthetase-type;_Aminoacyl-tRNA_synthetase,_class_II;_Aspartate-tRNA_synthetase,_type_2;_Aspartyl/Asparaginyl-tRNA_synthetase,_class_IIb;_Aminoacyl-tRNA_synthetase,_class_II_(D/K/N);_Nucleic_acid-binding,_OB-fold	PF01336;_PF00152	OB-fold_nucleic_acid_binding_domain;_tRNA_synthetases_class_II_(D,_K_and_N)	-	-
Halo_Nar1-KKHJMNJF_07490	Halo_Nar1	KKHJMNJF_2	2643224515	Halo_Nar1_contig_2	356951	0.405	NAR1_12	KKHJMNJF_07490	0.061	424	hypothetical protein	-	-	-	-	-	arCOG00388	LytB	Putative cell wall-binding domain	M	5.4e-19	-	-	-	-	-	-	-	-	-	-	-	-	-	-	-	-	-	-	-	-	-	-	-	-	-	-	-	SignalP-noTM;_SignalP-TM
Halo_Nar1-KKHJMNJF_07500	Halo_Nar1	KKHJMNJF_2	2643224515	Halo_Nar1_contig_2	356951	0.405	NAR1_12	KKHJMNJF_07500	0.082	194	hypothetical protein	-	-	-	-	-	arCOG07501	SpoIVFB	Zn-dependent protease	R	2.5e-14	-	-	-	-	-	-	-	-	-	-	-	-	-	-	-	-	-	-	-	-	-	-	-	-	-	-	TMhelix	-
Halo_Nar1-KKHJMNJF_07510	Halo_Nar1	KKHJMNJF_2	2643224515	Halo_Nar1_contig_2	356951	0.405	NAR1_12	KKHJMNJF_07510	0.082	170	Deoxyuridine 5'-triphosphate nucleotidohydrolase	COG0717	dCTP_deaminase	F	Thymidylate_biosynthesis	3.9e-20	arCOG04048	Dcd	Deoxycytidine deaminase	F	1.4e-36	K01494	1.5e-14	60.2	81.5	dCTP_deaminase_[EC:3.5.4.13]	-	PF00692	dUTPase	3.4e-10	dCTP_deam	-	-	9.6e-16	-	-	-	-	-	-	-	-	-	IPR033704;_IPR029054;_IPR036157	dUTPase,_trimeric;_dUTPase-like;_dUTPase-like_superfamily	PF00692	dUTPase	-	-
Halo_Nar1-KKHJMNJF_07520	Halo_Nar1	KKHJMNJF_2	2643224515	Halo_Nar1_contig_2	356951	0.405	NAR1_12	KKHJMNJF_07520	0.033	120	hypothetical protein	-	-	-	-	-	-	-	-	-	-	-	-	-	-	-	-	-	-	-	-	-	-	-	-	-	-	-	-	-	-	-	-	-	-	-	-	-	-
Halo_Nar1-KKHJMNJF_07530	Halo_Nar1	KKHJMNJF_2	2643224515	Halo_Nar1_contig_2	356951	0.405	NAR1_12	KKHJMNJF_07530	0.062	191	DNA-directed RNA polymerase subunit D	COG0202	DNA-directed_RNA_polymerase,_alpha_subunit/40_kD_subunit	K	RNA_polymerase	1.1e-13	arCOG04241	RpoA/Rpo1	DNA-directed RNA polymerase subunit D	K	8.2e-22	K03047	2.7e-47	167.5	237.73	DNA-directed_RNA_polymerase_subunit_D_[EC:2.7.7.6]	-	PF01000	RNA_polymerase_Rpb3/RpoA_insert_domain	8.1e-16	rpoA	-	-	7.8e-08	-	-	-	-	-	-	-	-	-	IPR036643;_IPR036603;_IPR011262;_IPR011263	DNA-directed_RNA_polymerase,_insert_domain_superfamily;_RNA_polymerase,_RBP11-like_subunit;_DNA-directed_RNA_polymerase,_insert_domain;_DNA-directed_RNA_polymerase,_RpoA/D/Rpb3-type	PF01000;_PF01193	RNA_polymerase_Rpb3/RpoA_insert_domain;_RNA_polymerase_Rpb3/Rpb11_dimerisation_domain	-	-
Halo_Nar1-KKHJMNJF_07540	Halo_Nar1	KKHJMNJF_2	2643224515	Halo_Nar1_contig_2	356951	0.405	NAR1_12	KKHJMNJF_07540	0.118	127	30S ribosomal protein S11	COG0100	Ribosomal_protein_S11	J	Ribosome_30S_subunit	2.6e-35	arCOG04240	RpsK	Ribosomal protein S11	J	9.2e-35	K02955	7.3e-36	128.9	207.6	small_subunit_ribosomal_protein_S14e	-	PF00411	Ribosomal_protein_S11	2.5e-36	arch_S11P	-	-	3.9e-48	-	-	-	-	-	-	-	-	-	IPR001971;_IPR036967	Ribosomal_protein_S11;_Ribosomal_protein_S11_superfamily	PF00411	Ribosomal_protein_S11	-	-
Halo_Nar1-KKHJMNJF_07550	Halo_Nar1	KKHJMNJF_2	2643224515	Halo_Nar1_contig_2	356951	0.405	NAR1_12	KKHJMNJF_07550	0.048	186	30S ribosomal protein S4	COG0522	Ribosomal_protein_S4_or_related_protein	J	Ribosome_30S_subunit	7.1e-26	arCOG04239	RpsD	Ribosomal protein S4 or related protein	J	5.3e-36	K02997	2.5e-24	91.8	182.1	small_subunit_ribosomal_protein_S9e	-	PF01479	S4_domain	1.6e-13	uS4_arch	-	-	3.6e-45	-	-	-	-	-	-	-	-	-	IPR002942;_IPR036986;_IPR005710	RNA-binding_S4_domain;_RNA-binding_S4_domain_superfamily;_Ribosomal_protein_S4/S9,_eukaryotic/archaeal	PF01479	S4_domain	-	-
Halo_Nar1-KKHJMNJF_07560	Halo_Nar1	KKHJMNJF_2	2643224515	Halo_Nar1_contig_2	356951	0.405	NAR1_12	KKHJMNJF_07560	0.094	159	30S ribosomal protein S13	COG0099	Ribosomal_protein_S13	J	Ribosome_30S_subunit	8.4e-44	arCOG01722	RpsM	Ribosomal protein S13	J	1.8e-33	K02964	4.8e-30	110.2	171.87	small_subunit_ribosomal_protein_S18e	-	PF00416	Ribosomal_protein_S13/S18	2.4e-37	uS13_arch	-	-	7.6e-50	-	-	-	-	-	-	-	-	-	IPR001892;_IPR010979;_IPR018269;_IPR027437	Ribosomal_protein_S13;_Ribosomal_protein_S13-like,_H2TH;_Ribosomal_protein_S13,_conserved_site;_30s_ribosomal_protein_S13,_C-terminal	PF00416	Ribosomal_protein_S13/S18	-	-
Halo_Nar1-KKHJMNJF_07570	Halo_Nar1	KKHJMNJF_2	2643224515	Halo_Nar1_contig_2	356951	0.405	NAR1_12	KKHJMNJF_07570	0.095	94	Foldase protein PrsA	COG0760	Peptidyl-prolyl_isomerase,_parvulin_family	O	-	2.1e-32	arCOG07441	SurA	Parvulin-like peptidyl-prolyl isomerase	O	7.3e-25	K03769	3e-34	125.1	201.57	peptidyl-prolyl_cis-trans_isomerase_C_[EC:5.2.1.8]	-	PF00639	PPIC-type_PPIASE_domain	2.7e-22	nifM_nitrog	-	-	2.7e-11	-	-	-	-	-	-	-	-	-	IPR000297;_IPR023058	Peptidyl-prolyl_cis-trans_isomerase,_PpiC-type;_Peptidyl-prolyl_cis-trans_isomerase,_PpiC-type,_conserved_site	PF00639	PPIC-type_PPIASE_domain	-	-
Halo_Nar1-KKHJMNJF_07580	Halo_Nar1	KKHJMNJF_2	2643224515	Halo_Nar1_contig_2	356951	0.405	NAR1_12	KKHJMNJF_07580	0.092	184	hypothetical protein	COG1525	Endonuclease_YncB,_thermonuclease_family	L	-	3.3e-27	arCOG03192	-	Endonuclease YncB, thermonuclease family	L	7.4e-25	K01174	1.7e-27	101.8	68.27	micrococcal_nuclease_[EC:3.1.31.1]	high_score	PF00565	Staphylococcal_nuclease_homologue	8.9e-15	-	-	-	-	-	-	-	-	-	-	-	-	-	IPR035437;_IPR016071;_IPR002071	SNase-like,_OB-fold_superfamily;_Staphylococcal_nuclease_(SNase-like),_OB-fold;_Thermonuclease_active_site	PF00565	Staphylococcal_nuclease_homologue	TMhelix	-
Halo_Nar1-KKHJMNJF_07590	Halo_Nar1	KKHJMNJF_2	2643224515	Halo_Nar1_contig_2	356951	0.405	NAR1_12	KKHJMNJF_07590	0.107	334	hypothetical protein	COG0628	Predicted_PurR-regulated_permease_PerM	R	-	4.2e-46	arCOG02642	PerM	Predicted PurR-regulated permease PerM	R	5e-49	K03548	3.2e-26	98.7	233	putative_permease	-	PF01594	AI-2E_family_transporter	3.2e-45	spore_ytvI	-	-	2.7e-18	-	-	-	-	3.9e-38	-	-	-	-	IPR002549	Transmembrane_protein_TqsA-like	PF01594	AI-2E_family_transporter	TMhelix	-
Halo_Nar1-KKHJMNJF_07600	Halo_Nar1	KKHJMNJF_2	2643224515	Halo_Nar1_contig_2	356951	0.405	NAR1_12	KKHJMNJF_07600	0.078	114	hypothetical protein	-	-	-	-	-	arCOG06227	-	Uncharacterized protein, DUF4397 family	S	2.2e-10	-	-	-	-	-	-	PF14344	Domain_of_unknown_function_(DUF4397)	2.1e-16	-	-	-	-	-	-	-	-	-	-	-	-	-	IPR025510	Domain_of_unknown_function_DUF4397	PF14344	Domain_of_unknown_function_(DUF4397)	-	-
Halo_Nar1-KKHJMNJF_07610	Halo_Nar1	KKHJMNJF_2	2643224515	Halo_Nar1_contig_2	356951	0.405	NAR1_12	KKHJMNJF_07610	0.069	201	hypothetical protein	COG3183	Predicted_restriction_endonuclease,_HNH_family	V	-	3e-06	arCOG08099	-	HNH family endonuclease	V	4.3e-47	K07451	6.9e-07	35	35.8	5-methylcytosine-specific_restriction_enzyme_A_[EC:3.1.21.-]	-	PF18780	Homing_endonuclease_associated_repeat	2.6e-08	-	-	-	-	-	-	-	-	-	-	-	-	-	-	-	-	-	-	-
Halo_Nar1-KKHJMNJF_07620	Halo_Nar1	KKHJMNJF_2	2643224515	Halo_Nar1_contig_2	356951	0.405	NAR1_12	KKHJMNJF_07620	0.078	280	tRNA-splicing ligase RtcB	COG1372	Intein/homing_endonuclease	LX	-	7e-21	arCOG03154	-	Intein/homing endonuclease	L	2.4e-14	-	-	-	-	-	-	PF14528	LAGLIDADG-like_domain	2.8e-10	-	-	-	-	-	-	-	-	-	-	-	-	-	IPR027434;_IPR006142;_IPR004860;_IPR004042	Homing_endonuclease;_Intein;_Homing_endonuclease,_LAGLIDADG;_Intein_DOD_homing_endonuclease	PF14528	LAGLIDADG-like_domain	-	-
Halo_Nar1-KKHJMNJF_07630	Halo_Nar1	KKHJMNJF_2	2643224515	Halo_Nar1_contig_2	356951	0.405	NAR1_12	KKHJMNJF_07630	0.045	197	hypothetical protein	COG1896	5'-deoxynucleotidase_YfbR_and_related_HD_superfamily_hydrolases	FR	-	2.7e-42	arCOG04311	-	5'-deoxynucleotidase, HD superfamily hydrolase	F	3.5e-35	K07023	4.4e-47	166.4	79.73	putative_hydrolases_of_HD_superfamily	high_score	PF13023	HD_domain	2.3e-36	-	-	-	-	-	-	-	-	-	-	-	-	-	IPR003607;_IPR006674	HD/PDEase_domain;_HD_domain	PF13023	HD_domain	-	-
Halo_Nar1-KKHJMNJF_07640	Halo_Nar1	KKHJMNJF_2	2643224515	Halo_Nar1_contig_2	356951	0.405	NAR1_12	KKHJMNJF_07640	0.08	321	putative tRNA pseudouridine synthase B	COG0130	tRNA_U55_pseudouridine_synthase_TruB,_may_also_work_on_U342_of_tmRNA	J	tRNA_modification	2e-53	arCOG00987	TruB	Pseudouridine synthase	J	1.4e-73	K11131	1.3e-92	317	247.43	H/ACA_ribonucleoprotein_complex_subunit_4_[EC:5.4.99.-]	high_score	PF01509	TruB_family_pseudouridylate_synthase_(N_terminal_domain)	2.3e-24	CBF5	-	-	2.5e-102	-	-	-	-	-	-	-	-	-	IPR002501;_IPR002478;_IPR012960;_IPR004802;_IPR015947;_IPR020103;_IPR032819	Pseudouridine_synthase_II,_N-terminal;_PUA_domain;_Dyskerin-like;_tRNA_pseudouridine_synthase_B_family;_PUA-like_superfamily;_Pseudouridine_synthase,_catalytic_domain_superfamily;_tRNA_pseudouridylate_synthase_B,_C-terminal	PF01509;_PF01472;_PF16198;_PF08068	TruB_family_pseudouridylate_synthase_(N_terminal_domain);_PUA_domain;_tRNA_pseudouridylate_synthase_B_C-terminal_domain;_DKCLD_(NUC011)_domain	-	-
Halo_Nar1-KKHJMNJF_07650	Halo_Nar1	KKHJMNJF_2	2643224515	Halo_Nar1_contig_2	356951	0.405	NAR1_12	KKHJMNJF_07650	0.092	249	hypothetical protein	COG1422	Archaeal_YidC/Oxa1-related_membrane_protein,_DUF106_family	M	-	8.9e-32	arCOG02673	-	OxaA/SpoJ/YidC translocase/secretase, sec-independent itegration of nascent memrane proteins into membrane	U	9.8e-19	-	-	-	-	-	-	PF01956	Integral_membrane_protein_EMC3/TMCO1-like	7e-15	-	-	-	-	-	-	-	-	-	-	-	-	-	IPR002809	Integral_membrane_protein_EMC3/TMCO1-like	PF01956	Integral_membrane_protein_DUF106	TMhelix	-
Halo_Nar1-KKHJMNJF_07660	Halo_Nar1	KKHJMNJF_2	2643224515	Halo_Nar1_contig_2	356951	0.405	NAR1_12	KKHJMNJF_07660	0.11	463	Protein translocase subunit SecY	COG0201	Preprotein_translocase_subunit_SecY	U	-	3.2e-76	arCOG04169	SecY	Preprotein translocase subunit SecY	U	4.5e-95	K10956	3.7e-77	265.9	410.83	protein_transport_protein_SEC61_subunit_alpha	-	PF00344	SecY	8.9e-60	3a0501s007	-	-	3e-78	-	-	-	-	1.82e-116	-	-	-	-	IPR023201;_IPR002208;_IPR030659	SecY_domain_superfamily;_SecY/SEC61-alpha_family;_SecY_conserved_site	PF00344	SecY_translocase	TMhelix	-
Halo_Nar1-KKHJMNJF_07670	Halo_Nar1	KKHJMNJF_2	2643224515	Halo_Nar1_contig_2	356951	0.405	NAR1_12	KKHJMNJF_07670	0.142	140	50S ribosomal protein L15	COG0200	Ribosomal_protein_L15	J	Ribosome_50S_subunit	3.3e-12	arCOG00779	RplO	Ribosomal protein L15	J	1.7e-23	K02876	3.4e-09	43	47.57	large_subunit_ribosomal_protein_L15	-	PF00828	Ribosomal_proteins_50S-L15,_50S-L18e,_60S-L27A	2.2e-13	-	-	-	-	-	-	-	-	-	-	-	-	-	IPR036227;_IPR027386;_IPR030878;_IPR021131	Ribosomal_L18e/L15P_superfamily;_50S_ribosomal_protein_L15,_N-terminal;_Ribosomal_protein_L15;_Ribosomal_protein_L18e/L15P	PF00828	Ribosomal_proteins_50S-L15,_50S-L18e,_60S-L27A	-	-
Halo_Nar1-KKHJMNJF_07680	Halo_Nar1	KKHJMNJF_2	2643224515	Halo_Nar1_contig_2	356951	0.405	NAR1_12	KKHJMNJF_07680	0.103	116	50S ribosomal protein L30	COG1841	Ribosomal_protein_L30/L7E	J	Ribosome_50S_subunit	4.8e-09	arCOG04086	RpmD	Ribosomal protein L30	J	1.3e-17	K02937	1.3e-07	37.4	109.9	large_subunit_ribosomal_protein_L7e	-	PF00327	Ribosomal_protein_L30p/L7e	7.1e-07	uL30_arch	-	-	2.4e-25	-	-	-	-	-	-	-	-	-	IPR036919;_IPR016082	Ribosomal_protein_L30,_ferredoxin-like_fold_domain_superfamily;_Ribosomal_protein_L30,_ferredoxin-like_fold_domain	PF00327	Ribosomal_protein_L30p/L7e	-	-
Halo_Nar1-KKHJMNJF_07690	Halo_Nar1	KKHJMNJF_2	2643224515	Halo_Nar1_contig_2	356951	0.405	NAR1_12	KKHJMNJF_07690	0.111	224	30S ribosomal protein S5	COG0098	Ribosomal_protein_S5	J	Ribosome_30S_subunit	1e-36	arCOG04087	RpsE	Ribosomal protein S5	J	1.2e-49	K02981	2.4e-43	154.2	253.2	small_subunit_ribosomal_protein_S2e	-	PF03719	Ribosomal_protein_S5,_C-terminal_domain	1.2e-20	uS5_euk_arch	-	-	2.3e-58	-	-	-	-	-	-	-	-	-	IPR005711;_IPR005324;_IPR014721;_IPR013810;_IPR020568	Ribosomal_protein_S5,_eukaryotic/archaeal;_Ribosomal_protein_S5,_C-terminal;_Ribosomal_protein_S5_domain_2-type_fold,_subgroup;_Ribosomal_protein_S5,_N-terminal;_Ribosomal_protein_S5_domain_2-type_fold	PF03719;_PF00333	Ribosomal_protein_S5,_C-terminal_domain;_Ribosomal_protein_S5,_N-terminal_domain	-	-
Halo_Nar1-KKHJMNJF_07700	Halo_Nar1	KKHJMNJF_2	2643224515	Halo_Nar1_contig_2	356951	0.405	NAR1_12	KKHJMNJF_07700	0.095	168	50S ribosomal protein L18	COG0256	Ribosomal_protein_L18	J	Ribosome_50S_subunit	2.1e-16	arCOG04088	RplR	Ribosomal protein L18	J	2.5e-48	K02932	2.9e-17	69.2	102.5	large_subunit_ribosomal_protein_L5e	-	PF17144	Ribosomal_large_subunit_proteins_60S_L5,_and_50S_L18	2.9e-22	-	-	-	-	-	-	-	-	-	-	-	-	-	IPR005485	Ribosomal_protein_L5_eukaryotic/L18_archaeal	PF17144	Ribosomal_large_subunit_proteins_60S_L5,_and_50S_L18	-	-
Halo_Nar1-KKHJMNJF_07710	Halo_Nar1	KKHJMNJF_2	2643224515	Halo_Nar1_contig_2	356951	0.405	NAR1_12	KKHJMNJF_07710	0.074	147	50S ribosomal protein L19e	COG2147	Ribosomal_protein_L19E	J	Archaeal_ribosomal_proteins	1.1e-55	arCOG04089	RPL19A	Ribosomal protein L19E	J	4.2e-38	K02885	3.1e-40	143.8	70.47	large_subunit_ribosomal_protein_L19e	high_score	PF01280	Ribosomal_protein_L19e	1.1e-50	-	-	-	-	-	-	-	-	-	-	-	-	-	IPR000196;_IPR015972;_IPR035970	Ribosomal_protein_L19/L19e;_Ribosomal_protein_L19/L19e,_domain_1;_Ribosomal_protein_L19/L19e_superfamily	PF01280	Ribosomal_protein_L19e	-	-
Halo_Nar1-KKHJMNJF_07720	Halo_Nar1	KKHJMNJF_2	2643224515	Halo_Nar1_contig_2	356951	0.405	NAR1_12	KKHJMNJF_07720	0.098	112	50S ribosomal protein L32e	COG1717	Ribosomal_protein_L32E	J	Archaeal_ribosomal_proteins	1.9e-46	arCOG00781	RPL32	Ribosomal protein L32E	J	6e-33	K02912	9.7e-32	115.5	103.9	large_subunit_ribosomal_protein_L32e	high_score	PF01655	Ribosomal_protein_L32	1.2e-31	-	-	-	-	-	-	-	-	-	-	-	-	-	IPR001515;_IPR036351	Ribosomal_protein_L32e;_Ribosomal_protein_L32e_superfamily	PF01655	Ribosomal_protein_L32	-	-
Halo_Nar1-KKHJMNJF_07730	Halo_Nar1	KKHJMNJF_2	2643224515	Halo_Nar1_contig_2	356951	0.405	NAR1_12	KKHJMNJF_07730	0.097	175	50S ribosomal protein L6	COG0097	Ribosomal_protein_L6P/L9E	J	Ribosome_50S_subunit	3.1e-34	arCOG04090	RplF	Ribosomal protein L6P	J	3.6e-37	K02940	6.4e-32	116.6	223.33	large_subunit_ribosomal_protein_L9e	-	PF00347	Ribosomal_protein_L6	1e-15	uL6_arch	-	-	1.4e-56	-	-	-	-	-	-	-	-	-	IPR000702;_IPR036789;_IPR019907;_IPR020040	Ribosomal_protein_L6;_Ribosomal_protein_L6,_alpha-beta_domain_superfamily;_Ribosomal_protein_L6P,_archaea;_Ribosomal_protein_L6,_alpha-beta_domain	PF00347	Ribosomal_protein_L6	-	-
Halo_Nar1-KKHJMNJF_07740	Halo_Nar1	KKHJMNJF_2	2643224515	Halo_Nar1_contig_2	356951	0.405	NAR1_12	KKHJMNJF_07740	0.093	129	30S ribosomal protein S8	COG0096	Ribosomal_protein_S8	J	Ribosome_30S_subunit	1.4e-24	arCOG04091	RpsH	Ribosomal protein S8	J	1.8e-36	K02957	2.2e-31	114.2	168.1	small_subunit_ribosomal_protein_S15Ae	-	PF00410	Ribosomal_protein_S8	5.2e-20	-	-	-	-	-	-	-	-	-	-	-	-	-	IPR000630;_IPR035987	Ribosomal_protein_S8;_Ribosomal_protein_S8_superfamily	PF00410	Ribosomal_protein_S8	-	-
Halo_Nar1-KKHJMNJF_07750	Halo_Nar1	KKHJMNJF_2	2643224515	Halo_Nar1_contig_2	356951	0.405	NAR1_12	KKHJMNJF_07750	0.148	74	30S ribosomal protein S14 type Z	COG0199	Ribosomal_protein_S14	J	Ribosome_30S_subunit	3e-08	arCOG00782	RpsN	Ribosomal protein S14	J	7.3e-14	K02980	5.2e-14	57.7	75	small_subunit_ribosomal_protein_S29e	-	PF00253	Ribosomal_protein_S14p/S29e	8.7e-11	-	-	-	-	-	-	-	-	-	-	-	-	-	IPR023676;_IPR001209	Ribosomal_protein_S14,_type_Z,_archaeal;_Ribosomal_protein_S14	PF00253	Ribosomal_protein_S14p/S29e	-	-
Halo_Nar1-KKHJMNJF_07760	Halo_Nar1	KKHJMNJF_2	2643224515	Halo_Nar1_contig_2	356951	0.405	NAR1_12	KKHJMNJF_07760	0.1	170	50S ribosomal protein L5	COG0094	Ribosomal_protein_L5	J	Ribosome_50S_subunit	4.6e-32	arCOG04092	RplE	Ribosomal protein L5	J	1e-35	K02868	4.1e-33	120.3	210.13	large_subunit_ribosomal_protein_L11e	-	PF00673	ribosomal_L5P_family_C-terminus	6.5e-17	-	-	-	-	-	-	-	-	-	-	-	-	-	IPR002132;_IPR031309;_IPR031310;_IPR022803	Ribosomal_protein_L5;_Ribosomal_protein_L5,_C-terminal;_Ribosomal_protein_L5,_N-terminal;_Ribosomal_protein_L5_domain_superfamily	PF00673;_PF00281	ribosomal_L5P_family_C-terminus;_Ribosomal_protein_L5	-	-
Halo_Nar1-KKHJMNJF_07770	Halo_Nar1	KKHJMNJF_2	2643224515	Halo_Nar1_contig_2	356951	0.405	NAR1_12	KKHJMNJF_07770	0.087	218	30S ribosomal protein S4E	COG1471	Ribosomal_protein_S4E	J	Archaeal_ribosomal_proteins	9.1e-52	arCOG04093	RPS4A	Ribosomal protein S4E	J	2e-30	K02987	1e-27	102.9	90.77	small_subunit_ribosomal_protein_S4e	high_score	-	-	-	-	-	-	-	-	-	-	-	-	-	-	-	-	IPR013845;_IPR013843;_IPR005824;_IPR014722	Ribosomal_protein_S4e,_central_region;_Ribosomal_protein_S4e,_N-terminal;_KOW;_Ribosomal_protein_L2,_domain_2	PF08071	RS4NT_(NUC023)_domain	-	-
Halo_Nar1-KKHJMNJF_07780	Halo_Nar1	KKHJMNJF_2	2643224515	Halo_Nar1_contig_2	356951	0.405	NAR1_12	KKHJMNJF_07780	0.065	246	50S ribosomal protein L24	COG0198	Ribosomal_protein_L24	J	Ribosome_50S_subunit	4.9e-11	arCOG04094	RplX	Ribosomal protein L24	J	4.2e-16	K02898	1.2e-16	67	167.07	large_subunit_ribosomal_protein_L26e	-	PF16906	Ribosomal_proteins_L26_eukaryotic,_L24P_archaeal	6.7e-15	rplX_A_E	-	-	3.4e-29	-	-	-	-	-	-	-	-	-	IPR008991;_IPR005756;_IPR005824;_IPR014722	Translation_protein_SH3-like_domain_superfamily;_Ribosomal_protein_L26/L24,_eukaryotic/archaeal;_KOW;_Ribosomal_protein_L2,_domain_2	PF16906;_PF00467	Ribosomal_proteins_L26_eukaryotic,_L24P_archaeal;_KOW_motif	-	-
Halo_Nar1-KKHJMNJF_07790	Halo_Nar1	KKHJMNJF_2	2643224515	Halo_Nar1_contig_2	356951	0.405	NAR1_12	KKHJMNJF_07790	0.106	132	50S ribosomal protein L14	COG0093	Ribosomal_protein_L14	J	Ribosome_50S_subunit	5.2e-32	arCOG04095	RplN	Ribosomal protein L14	J	2.4e-31	K02894	3.1e-28	104.3	191.57	large_subunit_ribosomal_protein_L23e	-	PF00238	Ribosomal_protein_L14p/L23e	8.7e-29	uL14_arch	-	-	1.1e-46	-	-	-	-	-	-	-	-	-	IPR000218;_IPR019972;_IPR036853	Ribosomal_protein_L14P;_Ribosomal_protein_L14P,__conserved_site;_Ribosomal_protein_L14_superfamily	PF00238	Ribosomal_protein_L14p/L23e	-	-
Halo_Nar1-KKHJMNJF_07800	Halo_Nar1	KKHJMNJF_2	2643224515	Halo_Nar1_contig_2	356951	0.405	NAR1_12	KKHJMNJF_07800	0.04	100	30S ribosomal protein S17	COG0186	Ribosomal_protein_S17	J	Ribosome_30S_subunit	1.4e-20	arCOG04096	RpsQ	Ribosomal protein S17	J	2.2e-07	K02961	1.2e-17	69.4	87.37	small_subunit_ribosomal_protein_S17	-	PF00366	Ribosomal_protein_S17	3.3e-19	uS17_arch	-	-	2.9e-21	-	-	-	-	-	-	-	-	-	IPR019979;_IPR000266;_IPR012340	Ribosomal_protein_S17,_conserved_site;_Ribosomal_protein_S17/S11;_Nucleic_acid-binding,_OB-fold	PF00366	Ribosomal_protein_S17	-	-
Halo_Nar1-KKHJMNJF_07810	Halo_Nar1	KKHJMNJF_2	2643224515	Halo_Nar1_contig_2	356951	0.405	NAR1_12	KKHJMNJF_07810	0.077	231	Sensory rhodopsin-1	COG5524	Bacteriorhodopsin	CT	-	1.1e-39	arCOG02812	-	Bacteriorhodopsin	R	3.9e-24	K04641	1.3e-35	128.8	280.33	bacteriorhodopsin	-	PF01036	Bacteriorhodopsin-like_protein	4.1e-30	-	-	-	-	-	-	-	-	7.15e-28	-	-	-	-	IPR001425;_IPR018229	Archaeal/bacterial/fungal_rhodopsins;_Rhodopsin,_retinal_binding_site	PF01036	Bacteriorhodopsin-like_protein	TMhelix	-
Halo_Nar1-KKHJMNJF_07820	Halo_Nar1	KKHJMNJF_2	2643224515	Halo_Nar1_contig_2	356951	0.405	NAR1_12	KKHJMNJF_07820	0.043	185	hypothetical protein	-	-	-	-	-	arCOG02452	-	KaiC family ATPase, possibly inactivated	R	1.6e-09	-	-	-	-	-	-	-	-	-	-	-	-	-	-	-	-	-	-	-	-	-	-	IPR014774	KaiC-like_domain	PF06745	KaiC	-	-
Halo_Nar1-KKHJMNJF_07830	Halo_Nar1	KKHJMNJF_2	2643224515	Halo_Nar1_contig_2	356951	0.405	NAR1_12	KKHJMNJF_07830	0.086	93	Ribonuclease P protein component 1	COG1588	RNase_P/RNase_MRP_subunit_p29	J	-	2.2e-27	arCOG00784	POP4	RNase P/RNase MRP subunit p29	J	3.5e-16	K03538	2.2e-17	69.4	23.33	ribonuclease_P_protein_subunit_POP4_[EC:3.1.26.5]	high_score	PF01868	Ribonuclease_P/MRP,_subunit_p29	9.9e-19	-	-	-	-	-	-	-	-	-	-	-	-	-	IPR036980;_IPR002730;_IPR023534;_IPR023538	Ribonuclease_P/MRP,_subunit_p29_superfamily;_Ribonuclease_P/MRP,_subunit_p29;_Rof/RNase_P-like;_Ribonuclease_P_protein_component_1	PF01868	Domain_of_unknown_function_UPF0086	-	-
Halo_Nar1-KKHJMNJF_07840	Halo_Nar1	KKHJMNJF_2	2643224515	Halo_Nar1_contig_2	356951	0.405	NAR1_12	KKHJMNJF_07840	0.091	175	hypothetical protein	COG1670	Protein_N-acetyltransferase,_RimJ/RimL_family	JO	-	6.9e-24	arCOG00842	RimL	Acetyltransferase, RimL family	J	6.8e-37	K03790	2.5e-27	102.2	106.7	[ribosomal_protein_S5]-alanine_N-acetyltransferase_[EC:2.3.1.267]	-	PF13302	Acetyltransferase_(GNAT)_domain	1.8e-24	PseH	-	-	4.2e-11	-	-	-	-	-	-	-	-	-	IPR000182;_IPR016181	GNAT_domain;_Acyl-CoA_N-acyltransferase	PF13302	Acetyltransferase_(GNAT)_domain	-	-
Halo_Nar1-KKHJMNJF_07850	Halo_Nar1	KKHJMNJF_2	2643224515	Halo_Nar1_contig_2	356951	0.405	NAR1_12	KKHJMNJF_07850	0.088	102	Protein translation factor SUI1	COG0023	Translation_initiation_factor_1_(eIF-1/SUI1)	J	Translation_factors	8.1e-24	arCOG04223	SUI1	Translation initiation factor 1 (eIF-1/SUI1)	J	4.5e-23	K03113	2.6e-13	56.5	51.43	translation_initiation_factor_1	high_score	PF01253	Translation_initiation_factor_SUI1	3.7e-16	SUI1_rel	-	-	7.2e-23	-	-	-	-	-	-	-	-	-	IPR005872;_IPR001950;_IPR036877	Archaeal/bacterial_translation_initiation_factor_SUI1;_SUI1_domain;_SUI1_domain_superfamily	PF01253	Translation_initiation_factor_SUI1	-	-
Halo_Nar1-KKHJMNJF_07860	Halo_Nar1	KKHJMNJF_2	2643224515	Halo_Nar1_contig_2	356951	0.405	NAR1_12	KKHJMNJF_07860	0.075	66	50S ribosomal protein L29	COG0255	Ribosomal_protein_L29	J	Ribosome_50S_subunit	2.6e-16	arCOG00785	RpmC	Ribosomal protein L29	J	3e-13	K02904	8.8e-17	66.7	55.67	large_subunit_ribosomal_protein_L29	high_score	PF00831	Ribosomal_L29_protein	1.8e-19	L29	-	-	1.5e-19	-	-	-	-	-	-	-	-	-	IPR001854;_IPR036049	Ribosomal_protein_L29/L35;_Ribosomal_protein_L29/L35_superfamily	PF00831	Ribosomal_L29_protein	-	-
Halo_Nar1-KKHJMNJF_07870	Halo_Nar1	KKHJMNJF_2	2643224515	Halo_Nar1_contig_2	356951	0.405	NAR1_12	KKHJMNJF_07870	0.066	360	30S ribosomal protein S3	COG0092	Ribosomal_protein_S3	J	Ribosome_30S_subunit	9.7e-40	arCOG04097	RpsC	Ribosomal protein S3	J	3.4e-42	K02982	1.9e-41	148.2	102.37	small_subunit_ribosomal_protein_S3	high_score	PF00189	Ribosomal_protein_S3,_C-terminal_domain	2.2e-15	uS3_euk_arch	-	-	4.8e-63	-	-	-	-	-	-	-	-	-	IPR004087;_IPR027488;_IPR036419;_IPR015946;_IPR004044;_IPR005703;_IPR009019;_IPR001351	K_Homology_domain;_Ribosomal_protein_S3,_archaeal;_Ribosomal_protein_S3,_C-terminal_domain_superfamily;_K_homology_domain-like,_alpha/beta;_K_Homology_domain,_type_2;_Ribosomal_protein_S3,_eukaryotic/archaeal;_K_homology_domain_superfamily,_prokaryotic_type;_Ribosomal_protein_S3,_C-terminal	PF07650;_PF00189	KH_domain;_Ribosomal_protein_S3,_C-terminal_domain	-	-
Halo_Nar1-KKHJMNJF_07880	Halo_Nar1	KKHJMNJF_2	2643224515	Halo_Nar1_contig_2	356951	0.405	NAR1_12	KKHJMNJF_07880	0.086	138	50S ribosomal protein L22	COG0091	Ribosomal_protein_L22	J	Ribosome_50S_subunit	4e-18	arCOG04098	RplV	Ribosomal protein L22	J	1.2e-21	K02880	6.1e-20	77.4	182.53	large_subunit_ribosomal_protein_L17e	-	PF00237	Ribosomal_protein_L22p/L17e	4e-16	uL22_arch_euk	-	-	3.3e-30	-	-	-	-	-	-	-	-	-	IPR001063;_IPR036394;_IPR005721	Ribosomal_protein_L22/L17;_Ribosomal_protein_L22/L17_superfamily;_Ribosomal_protein_L22/L17,_eukaryotic/archaeal	PF00237	Ribosomal_protein_L22p/L17e	-	-
Halo_Nar1-KKHJMNJF_07890	Halo_Nar1	KKHJMNJF_2	2643224515	Halo_Nar1_contig_2	356951	0.405	NAR1_12	KKHJMNJF_07890	0.071	126	30S ribosomal protein S19	COG0185	Ribosomal_protein_S19	J	Ribosome_30S_subunit	3.2e-30	arCOG04099	RpsS	Ribosomal protein S19	J	2.2e-35	K02958	2.4e-35	127.2	195.93	small_subunit_ribosomal_protein_S15e	-	PF00203	Ribosomal_protein_S19	1.2e-24	uS19_arch	-	-	8.7e-45	-	-	-	-	-	-	-	-	-	IPR002222;_IPR020934;_IPR023575;_IPR005713	Ribosomal_protein_S19/S15;_Ribosomal_protein_S19_conserved_site;_Ribosomal_protein_S19,_superfamily;_Ribosomal_protein_S19A/S15e	PF00203	Ribosomal_protein_S19	-	-
Halo_Nar1-KKHJMNJF_07900	Halo_Nar1	KKHJMNJF_2	2643224515	Halo_Nar1_contig_2	356951	0.405	NAR1_12	KKHJMNJF_07900	0.119	234	50S ribosomal protein L2	COG0090	Ribosomal_protein_L2	J	Ribosome_50S_subunit	1.6e-64	arCOG04067	RplB	Ribosomal protein L2	J	3.4e-65	K02886	2.2e-52	184	173.03	large_subunit_ribosomal_protein_L2	high_score	PF03947	Ribosomal_Proteins_L2,_C-terminal_domain	2.8e-39	rplB_bact	-	-	6.4e-44	-	-	-	-	-	-	-	-	-	IPR014722;_IPR002171;_IPR023672;_IPR022666;_IPR022669;_IPR008991;_IPR014726;_IPR012340	Ribosomal_protein_L2,_domain_2;_Ribosomal_protein_L2;_Ribosomal_protein_L2,_archaeal-type;_Ribosomal_Proteins_L2,_RNA_binding_domain;_Ribosomal_protein_L2,_C-terminal;_Translation_protein_SH3-like_domain_superfamily;_Ribosomal_protein_L2,_domain_3;_Nucleic_acid-binding,_OB-fold	PF00181;_PF03947	Ribosomal_Proteins_L2,_RNA_binding_domain;_Ribosomal_Proteins_L2,_C-terminal_domain	-	-
Halo_Nar1-KKHJMNJF_07910	Halo_Nar1	KKHJMNJF_2	2643224515	Halo_Nar1_contig_2	356951	0.405	NAR1_12	KKHJMNJF_07910	0.011	89	50S ribosomal protein L23	COG0089	Ribosomal_protein_L23	J	Ribosome_50S_subunit	2.5e-16	arCOG04072	RplW	Ribosomal protein L23	J	2.6e-19	K02893	3.9e-24	91.5	125.17	large_subunit_ribosomal_protein_L23Ae	-	PF00276	Ribosomal_protein_L23	7.4e-15	uL23_arch	-	-	1e-27	-	-	-	-	-	-	-	-	-	IPR013025;_IPR001014;_IPR019985;_IPR012678;_IPR012677	Ribosomal_protein_L25/L23;_Ribosomal_protein_L23/L25,_conserved_site;_Ribosomal_protein_L23;_Ribosomal_protein_L23/L15e_core_domain_superfamily;_Nucleotide-binding_alpha-beta_plait_domain_superfamily	PF00276	Ribosomal_protein_L23	-	-
Halo_Nar1-KKHJMNJF_07920	Halo_Nar1	KKHJMNJF_2	2643224515	Halo_Nar1_contig_2	356951	0.405	NAR1_12	KKHJMNJF_07920	0.08	250	50S ribosomal protein L4	COG0088	Ribosomal_protein_L4	J	Ribosome_50S_subunit	1.2e-31	arCOG04071	RplD	Ribosomal protein L4	J	2e-52	K02930	1.5e-56	198	140.53	large_subunit_ribosomal_protein_L4e	high_score	PF00573	Ribosomal_protein_L4/L1_family	5.6e-41	rpl4p_arch	-	-	2.6e-71	-	-	-	-	-	-	-	-	-	IPR023574;_IPR002136	Ribosomal_protein_L4_domain_superfamily;_Ribosomal_protein_L4/L1e	PF00573	Ribosomal_protein_L4/L1_family	-	-
Halo_Nar1-KKHJMNJF_07930	Halo_Nar1	KKHJMNJF_2	2643224515	Halo_Nar1_contig_2	356951	0.405	NAR1_12	KKHJMNJF_07930	0.099	323	50S ribosomal protein L3	COG0087	Ribosomal_protein_L3	J	Ribosome_50S_subunit	5.6e-41	arCOG04070	RplC	Ribosomal protein L3	J	1.9e-83	K02925	1.8e-53	187.9	341.27	large_subunit_ribosomal_protein_L3e	-	PF00297	Ribosomal_protein_L3	1.6e-66	L3_arch	-	-	1.4e-109	-	-	-	-	-	-	-	-	-	IPR019926;_IPR009000;_IPR019928;_IPR000597	Ribosomal_protein_L3,_conserved_site;_Translation_protein,_beta-barrel_domain_superfamily;_Ribosomal_protein_L3,_archaeal;_Ribosomal_protein_L3	PF00297	Ribosomal_protein_L3	-	-
Halo_Nar1-KKHJMNJF_07940	Halo_Nar1	KKHJMNJF_2	2643224515	Halo_Nar1_contig_2	356951	0.405	NAR1_12	KKHJMNJF_07940	0.064	156	hypothetical protein	COG3353	Archaellum_component_FlaF,_FlaF/FlaG_flagellin_family	N	-	2.5e-09	arCOG01824	FlaF	Archaellum protein F, archaellin of FlaG/FlaF family	N	3.3e-09	K07329	9.8e-12	51	77.03	archaeal_flagellar_protein_FlaF	-	-	-	-	-	-	-	-	-	-	-	-	-	-	-	-	-	IPR013373	Flagellin/pilin,_N-terminal	-	-	TMhelix	-
Halo_Nar1-KKHJMNJF_07950	Halo_Nar1	KKHJMNJF_2	2643224515	Halo_Nar1_contig_2	356951	0.405	NAR1_12	KKHJMNJF_07950	0.085	387	hypothetical protein	-	-	-	-	-	-	-	-	-	-	-	-	-	-	-	-	-	-	-	-	-	-	-	-	-	-	-	-	-	-	-	-	IPR013783	Immunoglobulin-like_fold	-	-	TMhelix	SignalP-noTM;_SignalP-TM
Halo_Nar1-KKHJMNJF_07960	Halo_Nar1	KKHJMNJF_2	2643224515	Halo_Nar1_contig_2	356951	0.405	NAR1_12	KKHJMNJF_07960	0.087	951	tRNA-splicing ligase RtcB	COG1690	RNA-splicing_ligase_RtcB,_repairs_tRNA_damage	J	-	4.1e-141	arCOG04246	RtcB	RNA 3'-P ligase, RtcB family protein	J	8.5e-119	K14415	1.7e-143	484.7	243.4	tRNA-splicing_ligase_RtcB_(3'-phosphate/5'-hydroxy_nucleic_acid_ligase)_[EC:6.5.1.8]	high_score	PF01139	tRNA-splicing_ligase_RtcB	7.8e-150	release_rtcB	-	-	4e-39	-	-	-	-	-	-	-	-	-	IPR036025;_IPR004042;_IPR001233;_IPR036844;_IPR027434;_IPR006141;_IPR003587;_IPR030934;_IPR003586	tRNA-splicing_ligase_RtcB-like_superfamily;_Intein_DOD_homing_endonuclease;_tRNA-splicing_ligase,_RtcB;_Hint_domain_superfamily;_Homing_endonuclease;_Intein_N-terminal_splicing_region;_Hint_domain_N-terminal;_Intein_C-terminal_splicing_region;_Hint_domain_C-terminal	PF01139;_PF14890	tRNA-splicing_ligase_RtcB;_Intein_splicing_domain	-	-
Halo_Nar1-KKHJMNJF_07970	Halo_Nar1	KKHJMNJF_2	2643224515	Halo_Nar1_contig_2	356951	0.405	NAR1_12	KKHJMNJF_07970	0.05	139	Protein archease	COG1371	Archease,_activates_RNA_ligation_by_RtcB_(tRNA_splicing)	J	-	3.2e-24	arCOG04055	-	Archease, SHS2 domain containing protein involved in activation of tRNA ligase RtcB	J	6.3e-20	-	-	-	-	-	-	PF01951	Archease_protein_family_(MTH1598/TM1083)	1e-27	-	-	-	-	-	-	-	-	-	-	-	-	-	IPR036820;_IPR023572	Archease_domain_superfamily;_Archease_domain	PF01951	Archease_protein_family_(MTH1598/TM1083)	-	-
Halo_Nar1-KKHJMNJF_07980	Halo_Nar1	KKHJMNJF_2	2643224515	Halo_Nar1_contig_2	356951	0.405	NAR1_12	KKHJMNJF_07980	0.066	195	Cytidylate kinase	COG0283	Cytidylate_kinase	F	-	7.9e-22	arCOG01037	Cmk	Cytidylate kinase	F	1e-33	K00945	7.4e-25	94	87.03	CMP/dCMP_kinase_[EC:2.7.4.25]	high_score	PF13189	Cytidylate_kinase-like_family	1.3e-23	cyt_kin_arch	-	-	6.1e-40	-	-	-	-	-	-	-	-	-	IPR011892;_IPR027417;_IPR026865	Cytidylate_kinase,_putative;_P-loop_containing_nucleoside_triphosphate_hydrolase;_Cytidylate_kinase-like_family	PF13189	Cytidylate_kinase-like_family	-	-
Halo_Nar1-KKHJMNJF_07990	Halo_Nar1	KKHJMNJF_2	2643224515	Halo_Nar1_contig_2	356951	0.405	NAR1_12	KKHJMNJF_07990	0.049	102	30S ribosomal protein S10	COG0051	Ribosomal_protein_S10	J	Ribosome_30S_subunit	8.4e-25	arCOG01758	RpsJ	Ribosomal protein S10	J	1.4e-19	K02969	5.5e-23	87.3	115.8	small_subunit_ribosomal_protein_S20e	-	PF00338	Ribosomal_protein_S10p/S20e	2e-20	uS10_euk_arch	-	-	4.4e-35	-	-	-	-	-	-	-	-	-	IPR005729;_IPR036838;_IPR001848;_IPR027486	Ribosomal_protein_S10,_eukaryotic/archaeal;_Ribosomal_protein_S10_domain_superfamily;_Ribosomal_protein_S10;_Ribosomal_protein_S10_domain	PF00338	Ribosomal_protein_S10p/S20e	-	-
Halo_Nar1-KKHJMNJF_08000	Halo_Nar1	KKHJMNJF_2	2643224515	Halo_Nar1_contig_2	356951	0.405	NAR1_12	KKHJMNJF_08000	0.12	408	hypothetical protein	-	-	-	-	-	-	-	-	-	-	-	-	-	-	-	-	PF19077	Bacterial_Ig-like_domain	2.9e-06	-	-	-	-	-	-	-	-	-	-	-	-	-	IPR013783	Immunoglobulin-like_fold	-	-	-	SignalP-noTM;_SignalP-TM
Halo_Nar1-KKHJMNJF_08010	Halo_Nar1	KKHJMNJF_2	2643224515	Halo_Nar1_contig_2	356951	0.405	NAR1_12	KKHJMNJF_08010	0.086	428	Elongation factor 1-alpha	COG5256	Translation_elongation_factor_EF-1alpha_(GTPase)	J	Translation_factors	3e-190	arCOG01561	TEF1	Translation elongation factor EF-1 alpha, GTPase	J	6.1e-140	K03231	2.5e-154	520.4	466.43	elongation_factor_1-alpha	high_score	PF00009	Elongation_factor_Tu_GTP_binding_domain	2.1e-50	EF-1_alpha	-	-	2.5e-188	-	-	-	-	-	-	-	-	-	IPR004161;_IPR000795;_IPR027417;_IPR004539;_IPR031157;_IPR009000;_IPR004160;_IPR009001	Translation_elongation_factor_EFTu-like,_domain_2;_Transcription_factor,_GTP-binding_domain;_P-loop_containing_nucleoside_triphosphate_hydrolase;_Translation_elongation_factor_EF1A,_eukaryotic/archaeal;_Tr-type_G_domain,_conserved_site;_Translation_protein,_beta-barrel_domain_superfamily;_Translation_elongation_factor_EFTu/EF1A,_C-terminal;_Translation_elongation_factor_EF1A/initiation_factor_IF2…	PF03144;_PF03143;_PF00009	Elongation_factor_Tu_domain_2;_Elongation_factor_Tu_C-terminal_domain;_Elongation_factor_Tu_GTP_binding_domain	-	-
Halo_Nar1-KKHJMNJF_08020	Halo_Nar1	KKHJMNJF_2	2643224515	Halo_Nar1_contig_2	356951	0.405	NAR1_12	KKHJMNJF_08020	0.075	729	Elongation factor 2	COG0480	Translation_elongation_factor_EF-G,_a_GTPase	J	Translation_factors	9e-165	arCOG01559	FusA	Translation elongation factor G, EF-G (GTPase)	J	1.5e-211	K03234	1.2e-212	714	902.3	elongation_factor_2	-	PF00009	Elongation_factor_Tu_GTP_binding_domain	2.5e-65	aEF-2	-	-	6.8e-285	-	-	-	-	-	-	-	-	-	IPR031157;_IPR009000;_IPR000795;_IPR004161;_IPR035647;_IPR005517;_IPR004543;_IPR014721;_IPR005225;_IPR000640;_IPR027417;_IPR020568	Tr-type_G_domain,_conserved_site;_Translation_protein,_beta-barrel_domain_superfamily;_Transcription_factor,_GTP-binding_domain;_Translation_elongation_factor_EFTu-like,_domain_2;_EF-G_domain_III/V-like;_Translation_elongation_factor_EFG/EF2,_domain_IV;_Translation_elongation_factor_EFG/EF2,_archaeal;_Ribosomal_protein_S5_domain_2-type_fold,_subgroup;_Small_GTP-binding_protein_domain;_Elongation_…	PF00009;_PF03144;_PF14492;_PF03764;_PF00679	Elongation_factor_Tu_GTP_binding_domain;_Elongation_factor_Tu_domain_2;_Elongation_Factor_G,_domain_II;_Elongation_factor_G,_domain_IV;_Elongation_factor_G_C-terminus	-	-
Halo_Nar1-KKHJMNJF_08030	Halo_Nar1	KKHJMNJF_2	2643224515	Halo_Nar1_contig_2	356951	0.405	NAR1_12	KKHJMNJF_08030	0.059	270	hypothetical protein	-	-	-	-	-	-	-	-	-	-	-	-	-	-	-	-	-	-	-	-	-	-	-	-	-	-	-	-	-	-	-	-	-	-	-	-	TMhelix	SignalP-TM
Halo_Nar1-KKHJMNJF_08040	Halo_Nar1	KKHJMNJF_2	2643224515	Halo_Nar1_contig_2	356951	0.405	NAR1_12	KKHJMNJF_08040	0.072	208	30S ribosomal protein S7	COG0049	Ribosomal_protein_S7	J	Ribosome_30S_subunit	6.1e-31	arCOG04254	RpsG	Ribosomal protein S7	J	1.2e-43	K02989	9.2e-34	122.4	253.2	small_subunit_ribosomal_protein_S5e	-	PF00177	Ribosomal_protein_S7p/S5e	1.4e-27	uS7_euk_arch	-	-	6.5e-54	-	-	-	-	-	-	-	-	-	IPR000235;_IPR036823;_IPR023798	Ribosomal_protein_S5/S7;_Ribosomal_protein_S7_domain_superfamily;_Ribosomal_protein_S7_domain	PF00177	Ribosomal_protein_S7p/S5e	-	-
Halo_Nar1-KKHJMNJF_08050	Halo_Nar1	KKHJMNJF_2	2643224515	Halo_Nar1_contig_2	356951	0.405	NAR1_12	KKHJMNJF_08050	0.114	140	30S ribosomal protein S12	COG0048	Ribosomal_protein_S12	J	Ribosome_30S_subunit	1.1e-32	arCOG04255	RpsL	Ribosomal protein S12	J	1.9e-49	K02973	3.5e-46	162.5	207.67	small_subunit_ribosomal_protein_S23e	-	PF00164	Ribosomal_protein_S12/S23	8.9e-45	uS12_E_A	-	-	9e-67	-	-	-	-	-	-	-	-	-	IPR005680;_IPR012340;_IPR006032;_IPR022863	Ribosomal_protein_S23,_eukaryotic/archaeal;_Nucleic_acid-binding,_OB-fold;_Ribosomal_protein_S12/S23;_Ribosomal_protein_S12,_archaea	PF00164	Ribosomal_protein_S12/S23	-	-
Halo_Nar1-KKHJMNJF_08060	Halo_Nar1	KKHJMNJF_2	2643224515	Halo_Nar1_contig_2	356951	0.405	NAR1_12	KKHJMNJF_08060	0.044	520	protein kinase UbiB	COG0661	Predicted_protein_kinase_regulating_ubiquinone_biosynthesis,_AarF/ABC1/UbiB_family	HT	Ubiquinone_biosynthesis	9e-131	arCOG01189	AarF	Predicted unusual protein kinase	R	2.2e-105	K03688	1.7e-136	462.1	418.77	ubiquinone_biosynthesis_protein	high_score	PF03109	ABC1_atypical_kinase-like_domain	5.7e-72	UbiB	-	-	4.1e-110	-	-	-	-	-	-	-	-	-	IPR000719;_IPR011009;_IPR004147	Protein_kinase_domain;_Protein_kinase-like_domain_superfamily;_UbiB_domain	PF03109	ABC1_family	TMhelix	-
Halo_Nar1-KKHJMNJF_08070	Halo_Nar1	KKHJMNJF_2	2643224515	Halo_Nar1_contig_2	356951	0.405	NAR1_12	KKHJMNJF_08070	0.045	377	hypothetical protein	-	-	-	-	-	-	-	-	-	-	-	-	-	-	-	-	-	-	-	-	-	-	-	-	-	-	-	-	-	-	-	-	-	-	-	-	TMhelix	-
Halo_Nar1-KKHJMNJF_08080	Halo_Nar1	KKHJMNJF_2	2643224515	Halo_Nar1_contig_2	356951	0.405	NAR1_12	KKHJMNJF_08080	0.1	110	hypothetical protein	-	-	-	-	-	-	-	-	-	-	-	-	-	-	-	-	-	-	-	-	-	-	-	-	-	-	-	-	-	-	-	-	-	-	-	-	TMhelix	-
Halo_Nar1-KKHJMNJF_08090	Halo_Nar1	KKHJMNJF_2	2643224515	Halo_Nar1_contig_2	356951	0.405	NAR1_12	KKHJMNJF_08090	0.092	140	hypothetical protein	COG0195	Transcription_antitermination_factor_NusA,_contains_S1_and_KH_domains	K	-	1.4e-10	arCOG01760	NusA	Transcription elongation factor	K	1.5e-26	K02600	6.9e-10	44.1	39.83	transcription_termination/antitermination_protein_NusA	high_score	PF07650	KH_domain	3.2e-13	nusA_arch	-	-	6e-32	-	-	-	-	-	-	-	-	-	IPR009019;_IPR004044;_IPR004087;_IPR010212;_IPR015946	K_homology_domain_superfamily,_prokaryotic_type;_K_Homology_domain,_type_2;_K_Homology_domain;_Probable_transcription_termination_protein_NusA,_archaeal;_K_homology_domain-like,_alpha/beta	PF07650;_PF13083	KH_domain	-	-
[truncated: 393 more rows]
[truncated: 5 more columns]
