# Supplementary material for: Selective lipid recruitment by an archaeal DPANN symbiont from its host
Source: Nat Commun. 2024 Apr 22;15:3405. doi: 10.1038/s41467-024-47750-2 (PMC11035636; doi:10.1038/s41467-024-47750-2)
Supplement: Supplementary file 8 — Supplementary Data 5 [file 41467_2024_47750_MOESM8_ESM.xlsx]

## Sheet: Supplementary Data 5
Supplementary Data 5 Annotation table of lipid biosynthesis genes identified within the Ca. Nha. antarcticus genome
Pathway	accession	BinID	NewContigID	OldContigId	ContigIdMerge	ContigNewLength	ContigOldLength	GC	ProteinID	ProteinGC	ProteinLength	Prokka	NCBI_COG	NCBI_COG_Description	PathwayID	Pathway	NCBI_COG_evalue	arcogs	arcogs_geneID	arcogs_Description	Pathway	arcogs_evalue	KO_hmm	e_value	bit_score	bit_score_cutoff	Definition	confidence	PFAM_hmm	PFAM_description	Pfam_Evalue	TIRGR	TIGR_description	EC	TIGR_Evalue	CAZy	CAZy_evalue	Description	TCBD_ID	TCBD_evalue	TCBD_description	HydDB	Description.1	HydDB_evalue	IPR	IPRMdescription	IPR_PFAM	IPR_PFAMdescription	TMHMM
General	Halo_Nar1-KKHJMNJF_10990	Halo_Nar1	KKHJMNJF_2	2643224515	Halo_Nar1_contig_2	356951	0.405	NAR1_12	KKHJMNJF_10990	0.05	380	hypothetical protein	COG0142	Geranylgeranyl_pyrophosphate_synthase	H	Isoprenoid_biosynthesis	2.3e-27	arCOG01726	IspA	Geranylgeranyl pyrophosphate synthase	H	4.5e-09	K13787	4.8e-22	84.7	300.3	geranylgeranyl_diphosphate_synthase,_type_I_[EC:2.5.1.1_2.5.1.10_2.5.1.29]	-	PF00348	Polyprenyl_synthetase	1.9e-16	GerC3_HepT	-	-	1.6e-06	-	-	-	-	-	-	-	-	-	IPR008949;_IPR000092	Isoprenoid_synthase_domain_superfamily;_Polyprenyl_synthetase	PF00348	Polyprenyl_synthetase	-
General	Halo_Nar1-KKHJMNJF_02280	Halo_Nar1	KKHJMNJF_1	2643224514	Halo_Nar1_contig_1	675691	0.401	NAR1_11	KKHJMNJF_02280	0.053	375	hypothetical protein	COG1562	Phytoene/squalene_synthetase	I	-	9.6e-30	arCOG02936	ERG9	Phytoene/squalene synthetase	I	1.2e-35	K00801	5.6e-53	186.1	116	farnesyl-diphosphate_farnesyltransferase_[EC:2.5.1.21]	high_score	PF00494	Squalene/phytoene_synthase	1.6e-25	squal_synth	-	-	1.6e-25	-	-	-	-	-	-	-	-	-	IPR002060;_IPR008949	Squalene/phytoene_synthase;_Isoprenoid_synthase_domain_superfamily	PF00494	Squalene/phytoene_synthase	-
Archaeol	Halo_Nar1-KKHJMNJF_05630	Halo_Nar1	KKHJMNJF_1	2643224514	Halo_Nar1_contig_1	675691	0.401	NAR1_11	KKHJMNJF_05630	0.043	228	hypothetical protein	COG1575	1,4-dihydroxy-2-naphthoate_polyprenyltransferase	H	Menaquinone_biosynthesis	1.5e-08	arCOG00476	UbiA	4-hydroxybenzoate polyprenyltransferase or related prenyltransferase	H	3.9e-09	K17105	5.4e-07	35	211.47	geranylgeranylglycerol-phosphate_geranylgeranyltransferase_[EC:2.5.1.42]	-	PF01040	UbiA_prenyltransferase_family	2.7e-09	-	-	-	-	-	-	-	-	-	-	-	-	-	IPR000537	UbiA_prenyltransferase_family	PF01040	UbiA_prenyltransferase_family	TMhelix
Bacterioruberin	Halo_Nar1-KKHJMNJF_03600	Halo_Nar1	KKHJMNJF_1	2643224514	Halo_Nar1_contig_1	675691	0.401	NAR1_11	KKHJMNJF_03600	0.072	276	Bisanhydrobacterioruberin hydratase	COG2324	Uncharacterized_membrane_protein	S	-	3e-51	arCOG02835	-	Uncharacterized membrane protein YcaP, DUF422 family	S	7.6e-104	K08977	3.4e-114	386.8	114.83	bisanhydrobacterioruberin_hydratase_[EC:4.2.1.161]	high_score	PF04240	Carotenoid_biosynthesis_protein	2e-57	crt_membr_arch	-	-	7.1e-55	-	-	-	-	-	-	-	-	-	IPR017823;_IPR007354	Bisanhydrobacterioruberin_hydratase_CruF;_Carotene_biosynthesis_associated_membrane_protein	PF04240	Carotenoid_biosynthesis_protein	TMhelix
[truncated: 6 more columns]
